# Supplementary material for: Integrative RNA- and miRNA-Profile Analysis Reveals a Likely Role of BR and Auxin Signaling in Branch Angle Regulation of B. napus
Source: Int J Mol Sci. 2017 May 8;18(5):887. doi: 10.3390/ijms18050887 (PMC5454811; doi:10.3390/ijms18050887)
Supplement: Supplementary file 1 [file ijms-18-00887-s001.zip]

Archive with 9 entries (9 files):
- Table S1-S2.pdf
- Table S3.xls
- Table S4.xls
- Table S5.xls
- Table S6.xls
- Table S7.xls
- Table S8.xls
- Table S9.xls
- Table S10.xls
