# Supplementary material for: Integrative RNA- and miRNA-Profile Analysis Reveals a Likely Role of BR and Auxin Signaling in Branch Angle Regulation of B. napus
Source: Int J Mol Sci. 2017 May 8;18(5):887. doi: 10.3390/ijms18050887 (PMC5454811; doi:10.3390/ijms18050887)
Supplement: Supplementary file 1 [file ijms-18-00887-s001.zip › Table S3.xls]

## Sheet: Differential genes expression a
Table S3.Differential expressed genes at bolting stage
Gene ID	S1	S2	S3	S4	S1_vs_S2_FDR	S1_vs_S2_log2FC	S1_vs_S2_(FDR_0.01_FC_2)_regulated	S3_vs_S4_FDR	S3_vs_S4_log2FC	S3_vs_S4_(FDR_0.01_FC_2)_regulated	KEGG_annotation	Swiss_Prot_annotation	NR_annotation
BnaA01g00060D	0.0718744	1.437	0.132598	0.209767	0.00187926	3.36505	up	--	--	--	--	Putative clathrin assembly protein At4g40080 GN=At4g40080 OS=Arabidopsis thaliana (Mouse-ear cress) PE=2 SV=2	BnaA01g00060D [Brassica napus]
BnaA01g00920D	1.7873	4.70629	2.82683	3.7763	0.000872838	1.47042	up	0.897085	0.353334	normal	--	Two-component response regulator ARR18 GN=ARR18 OS=Arabidopsis thaliana (Mouse-ear cress) PE=2 SV=2	BnaA01g00920D [Brassica napus]
BnaA01g01410D	2.66951	5.94829	2.28977	4.43407	0.000778291	1.1842	up	0.0465304	0.934368	normal	--	--	BnaA01g01410D [Brassica napus]
BnaA01g02100D	43.8213	19.8247	44.9395	28.9186	7.71052e-05	-1.12012	down	0.345332	-0.675696	normal	--	Monosaccharide-sensing protein 2 GN=MSSP2 OS=Arabidopsis thaliana (Mouse-ear cress) PE=1 SV=2	PREDICTED: monosaccharide-sensing protein 2 [Brassica rapa]
BnaA01g02130D	1.05952	0.144532	1.04002	0.204864	0.00165283	-2.77562	down	0.0223152	-2.18216	normal	K04523|0|eus:EUTSA_v10024813mg|hypothetical protein; K04523 ubiquilin (A)	Ubiquitin domain-containing protein DSK2b GN=DSK2B OS=Arabidopsis thaliana (Mouse-ear cress) PE=1 SV=1	BnaA01g02130D [Brassica napus]
BnaA01g02150D	0.925603	0.191831	0.722053	0.310073	0.000312487	-2.16503	down	0.279275	-1.22564	normal	--	Protein NLP2 GN=NLP2 OS=Arabidopsis thaliana (Mouse-ear cress) PE=2 SV=3	BnaA01g02150D [Brassica napus]
BnaA01g02170D	20.9096	8.81493	30.6631	16.1778	0.000147774	-1.16583	down	0.005543	-0.919698	normal	K13506|0|brp:103830019|glycerol-3-phosphate acyltransferase 3-like; K13506 glycerol-3-phosphate O-acyltransferase 3/4 [EC:2.3.1.15] (A)	Lysophospholipid acyltransferase LPEAT2 GN=LPEAT2 OS=Arabidopsis thaliana (Mouse-ear cress) PE=1 SV=1	PREDICTED: glycerol-3-phosphate acyltransferase 3-like [Brassica rapa]
BnaA01g02620D	0.150852	1.13679	0.178992	0.154249	0.00751393	2.61487	up	--	--	--	--	Transcription factor bHLH63 GN=T4L20.110 OS=Arabidopsis thaliana (Mouse-ear cress) PE=1 SV=1	BnaA01g02620D [Brassica napus]
BnaA01g02780D	1.60746	0.307959	1.70683	1.17622	0.000263396	-2.24281	down	0.791631	-0.624608	normal	K03527|0|brp:103838937|4-hydroxy-3-methylbut-2-enyl diphosphate reductase, chloroplastic; K03527 4-hydroxy-3-methylbut-2-enyl diphosphate reductase [EC:1.17.1.2] (A)	4-hydroxy-3-methylbut-2-enyl diphosphate reductase, chloroplastic (Precursor) GN=F10M10.120 OS=Arabidopsis thaliana (Mouse-ear cress) PE=2 SV=1	BnaA01g02780D [Brassica napus]
BnaA01g03740D	6.15383	1.53174	2.70217	0.969647	1.50803e-05	-1.86182	down	0.0428666	-1.54041	normal	--	Rho GTPase-activating protein 7 GN=ROPGAP7 OS=Arabidopsis thaliana (Mouse-ear cress) PE=2 SV=1	BnaA01g03740D [Brassica napus]
BnaA01g03790D	55.8516	24.9691	53.9384	28.4436	0.000104403	-1.11065	down	0.00273438	-0.948833	normal	K08776|0|brp:103850079|aminopeptidase M1; K08776 puromycin-sensitive aminopeptidase [EC:3.4.11.-] (A)	Aminopeptidase M1 GN=APM1 OS=Arabidopsis thaliana (Mouse-ear cress) PE=1 SV=1	PREDICTED: aminopeptidase M1 [Brassica rapa]
BnaA01g03800D	17.5049	7.61648	10.178	5.76631	0.00170293	-1.0098	down	0.199816	-0.708693	normal	--	Probable serine/threonine protein kinase IRE {ECO:0000305} OS=Arabidopsis thaliana (Mouse-ear cress) PE=2 SV=1	BnaA01g03800D [Brassica napus]
BnaA01g03820D	0	0.665224	0	0	0.00877116	3.78495	up	--	--	--	--	--	BnaA01g03820D [Brassica napus]
BnaA01g04290D	0.488457	0.0953325	0.201913	0.0552998	5.10522e-05	-2.29946	down	0.29477	-1.68614	normal	K02349|0|brp:103850574|helicase and polymerase-containing protein TEBICHI; K02349 DNA polymerase theta [EC:2.7.7.7] (A)	Helicase and polymerase-containing protein TEBICHI GN=TEB OS=Arabidopsis thaliana (Mouse-ear cress) PE=2 SV=1	BnaA01g04290D [Brassica napus]
BnaA01g04300D	10.3437	3.21542	6.41962	3.41592	3.19465e-05	-1.63368	down	0.338525	-0.873231	normal	--	Two-on-two hemoglobin-3 GN=GLB3 OS=Arabidopsis thaliana (Mouse-ear cress) PE=1 SV=1	BnaA01g04300D [Brassica napus]
BnaA01g04430D	14.3876	3.72367	9.56908	4.58423	1.16192e-08	-1.88163	down	0.0255771	-1.03221	normal	--	Uncharacterized protein At2g39795, mitochondrial (Precursor) GN=At2g39795 OS=Arabidopsis thaliana (Mouse-ear cress) PE=2 SV=1	BnaA01g04430D [Brassica napus]
BnaA01g05040D	3.53912	1.29104	0.616954	0.288425	0.000279546	-1.39822	down	0.687128	-1.10305	normal	--	BTB/POZ domain-containing protein NPY1 GN=F11C18.20 OS=Arabidopsis thaliana (Mouse-ear cress) PE=2 SV=1	PREDICTED: BTB/POZ domain-containing protein NPY1 [Brassica rapa]
BnaA01g06210D	10.37	4.65576	8.4846	5.29299	0.00261294	-1.12682	down	0.315171	-0.717904	normal	K02888|8.34463e-145|brp:103852238|50S ribosomal protein L21, mitochondrial; K02888 large subunit ribosomal protein L21 (A)	50S ribosomal protein L21, mitochondrial (Precursor) GN=RPL21M OS=Arabidopsis thaliana (Mouse-ear cress) PE=2 SV=1	BnaA01g06210D [Brassica napus]
BnaA01g06470D	3.0454	0.778927	0.236332	0.0532962	0.000295849	-1.93526	down	--	--	--	--	--	BnaA01g06470D [Brassica napus]
BnaA01g06610D	17.9542	38.8105	38.2107	42.088	0.000332437	1.07883	up	0.969993	0.225283	normal	K08679|0|brp:103852660|UDP-glucuronate 4-epimerase 1; K08679 UDP-glucuronate 4-epimerase [EC:5.1.3.6] (A)	UDP-glucuronate 4-epimerase 1 GN=F17I23.220 OS=Arabidopsis thaliana (Mouse-ear cress) PE=1 SV=1	BnaCnng70410D [Brassica napus]
BnaA01g07000D	6.66298	26.1721	9.2079	18.0094	1.11022e-16	1.98003	up	0.00236667	0.946844	normal	K18469|0|brp:103853057|TBC1 domain family member 5 homolog A; K18469 TBC1 domain family member 5 (A)	--	BnaA01g07000D [Brassica napus]
BnaA01g07090D	3.02686	10.3928	26.3977	24.8528	0.000188789	1.84809	up	0.949628	-0.0871362	normal	--	--	BnaA01g07090D [Brassica napus]
BnaA01g07620D	0.436874	1.75498	0.593644	1.18164	0.000252639	1.99201	up	0.553461	0.989533	normal	K18592|0|brp:103853781|gamma-glutamyltranspeptidase 3-like; K18592 gamma-glutamyltranspeptidase / glutathione hydrolase / leukotriene-C4 hydrolase [EC:2.3.2.2 3.4.19.13 3.4.19.14] (A)	Gamma-glutamyltranspeptidase 3 GN=F17A13.30 OS=Arabidopsis thaliana (Mouse-ear cress) PE=2 SV=1	BnaA01g07620D [Brassica napus]
BnaA01g08300D	0.532936	1.80893	0.674797	1.62584	0.00261688	1.77272	up	0.15073	1.25119	normal	--	Protein PHR1-LIKE 1 GN=PHL1 OS=Arabidopsis thaliana (Mouse-ear cress) PE=1 SV=1	BnaA01g08300D [Brassica napus]
BnaA01g08750D	8.71074	3.96104	12.5253	14.0846	0.000849577	-1.13273	down	0.968438	0.126943	normal	K13422|0|eus:EUTSA_v10024688mg|hypothetical protein; K13422 transcription factor MYC2 (A)	Transcription factor MYC4 GN=T6K21.60 OS=Arabidopsis thaliana (Mouse-ear cress) PE=1 SV=1	BnaA01g08750D [Brassica napus]
BnaA01g08810D	14.3721	7.27779	8.42474	6.09356	0.00419854	-1.01523	down	0.569779	-0.590279	normal	--	Putative DNA-binding protein ESCAROLA GN=ESC OS=Arabidopsis thaliana (Mouse-ear cress) PE=2 SV=1	BnaA01g08810D [Brassica napus]
BnaA01g09900D	3.18458	6.70679	5.02649	7.35817	0.00886288	1.07284	up	0.47423	0.631599	normal	K09840|0|brp:103857159|probable carotenoid cleavage dioxygenase 4, chloroplastic; K09840 9-cis-epoxycarotenoid dioxygenase [EC:1.13.11.51] (A)	Probable carotenoid cleavage dioxygenase 4, chloroplastic (Precursor) GN=T18B16.140 OS=Arabidopsis thaliana (Mouse-ear cress) PE=1 SV=1	BnaA01g09900D [Brassica napus]
BnaA01g10060D	1.50987	7.611	3.41287	4.90847	4.83875e-09	2.39559	up	0.824687	0.519146	normal	K03593|3.35436e-162|brp:103857453|iron-sulfur protein NUBPL; K03593 ATP-binding protein involved in chromosome partitioning (A)	Fe-S cluster assembly factor HCF101, chloroplastic (Precursor) GN=HCF101 OS=Arabidopsis thaliana (Mouse-ear cress) PE=1 SV=1	BnaA01g10060D [Brassica napus]
BnaA01g10360D	41.0606	18.3461	21.0884	15.1965	1.93813e-05	-1.18465	down	0.595721	-0.556687	normal	--	DAG protein, chloroplastic (Precursor) GN=DAG OS=Antirrhinum majus (Garden snapdragon) PE=2 SV=1	BnaA01g10360D [Brassica napus]
BnaA01g10410D	3.00516	0.888136	1.66149	0.944552	9.69522e-05	-1.66778	down	0.515	-0.855682	normal	--	Pentatricopeptide repeat-containing protein At4g20090 GN=EMB1025 OS=Arabidopsis thaliana (Mouse-ear cress) PE=3 SV=1	BnaA01g10410D [Brassica napus]
BnaA01g10460D	10.4938	5.20102	22.8208	15.6436	0.00786668	-1.0279	down	0.711373	-0.506621	normal	--	--	BnaA01g10460D [Brassica napus]
BnaA01g12470D	2.54164	0.468933	1.87772	0.79543	7.13686e-07	-2.31448	down	0.0766912	-1.22534	normal	--	Pentatricopeptide repeat-containing protein At4g22760 GN=PCMP-E6 OS=Arabidopsis thaliana (Mouse-ear cress) PE=2 SV=1	BnaA01g12470D [Brassica napus]
BnaA01g13280D	17.7419	85.6175	0.183252	0.472797	0	2.32971	up	--	--	--	K00815|0|brp:103861272|cystine lyase CORI3-like; K00815 tyrosine aminotransferase [EC:2.6.1.5] (A)	Cystine lyase CORI3 GN=F9D16.70 OS=Arabidopsis thaliana (Mouse-ear cress) PE=1 SV=1	BnaA01g13280D [Brassica napus]
BnaA01g13500D	0.25444	2.66193	7.19081	5.06866	0.000143819	3.01299	up	0.701198	-0.601371	normal	--	--	PREDICTED: uncharacterized protein LOC103861498 [Brassica rapa]
BnaA01g14320D	3.64752	28.0486	2.40261	10.0696	2.15034e-09	2.88869	up	0.0247394	2.0619	normal	K17279|1.50953e-72|brp:103862751|HVA22-like protein d; K17279 receptor expression-enhancing protein 5/6 (A)	HVA22-like protein d GN=HVA22D OS=Arabidopsis thaliana (Mouse-ear cress) PE=2 SV=1	BnaA01g14320D [Brassica napus]
BnaA01g14720D	26.1891	11.4135	18.9961	10.1123	7.91302e-05	-1.13372	down	0.00122552	-0.995365	normal	K14826|0|brp:103863146|peptidyl-prolyl cis-trans isomerase FKBP53-like; K14826 FK506-binding nuclear protein [EC:5.2.1.8] (A)	Peptidyl-prolyl cis-trans isomerase FKBP53 GN=FKBP53 OS=Arabidopsis thaliana (Mouse-ear cress) PE=1 SV=1	BnaA01g14720D [Brassica napus]
BnaA01g14990D	1.81876	0.590278	2.41948	1.46761	0.00392943	-1.56858	down	0.416175	-0.779613	normal	--	--	BnaA01g14990D [Brassica napus]
BnaA01g15960D	6.23157	1.54608	5.18123	3.75087	0.000106048	-1.939	down	0.893322	-0.399064	normal	K06997|2.66993e-171|brp:103866682|proline synthase co-transcribed bacterial homolog protein; K06997 (A)	--	BnaA01g15960D [Brassica napus]
BnaA01g16050D	3.89448	0.541704	3.24487	2.59929	5.0873e-10	-2.8223	down	0.907634	-0.309453	normal	--	Polyadenylate-binding protein-interacting protein 4 GN=CID4 OS=Arabidopsis thaliana (Mouse-ear cress) PE=2 SV=1	BnaA01g16050D [Brassica napus]
BnaA01g16310D	1.88439	6.48407	4.10479	2.01045	0.000117733	1.82865	up	0.50903	-0.937103	normal	--	Probable NAD(P)H dehydrogenase (quinone) FQR1-like 1 {ECO:0000305} OS=Arabidopsis thaliana (Mouse-ear cress) PE=2 SV=1	BnaA01g16310D [Brassica napus]
BnaA01g16520D	1.02866	3.09779	0.78513	1.91605	4.06183e-05	1.63571	up	0.0755177	1.17214	normal	--	--	BnaA01g16520D [Brassica napus]
BnaA01g16700D	0.0338429	0.869609	0	0	6.50425e-05	3.71055	up	--	--	--	--	Membrane protein of ER body 1 GN=MEB1 OS=Arabidopsis thaliana (Mouse-ear cress) PE=1 SV=1	BnaA01g16700D [Brassica napus]
BnaA01g17000D	14.1234	6.89562	6.06804	3.91259	0.00331457	-1.01374	down	0.315216	-0.725747	normal	--	--	BnaA01g17000D [Brassica napus]
BnaA01g17420D	0.533674	4.82114	2.53836	2.24261	1.77081e-13	3.10024	up	0.928328	-0.216529	normal	--	Transcription factor bHLH3 OS=Arabidopsis thaliana (Mouse-ear cress) PE=2 SV=1	BnaA01g17420D [Brassica napus]
BnaA01g17500D	6.36839	1.12434	3.07029	1.04883	2.19778e-08	-2.41747	down	0.0388722	-1.48731	normal	--	Leucoanthocyanidin dioxygenase GN=ANT17 OS=Petunia hybrida (Petunia) PE=2 SV=1	BnaA01g17500D [Brassica napus]
BnaA01g17510D	5.74548	0.862869	2.82835	0.845729	4.51523e-09	-2.16861	down	0.150451	-1.06124	normal	--	Flowering time control protein FCA OS=Arabidopsis thaliana (Mouse-ear cress) PE=1 SV=2	BnaA01g17510D [Brassica napus]
BnaA01g17810D	1.44916	3.85544	1.33574	2.9163	0.000173873	1.44229	up	0.0510808	1.05189	normal	--	Protein ROOT PRIMORDIUM DEFECTIVE 1 GN=RPD1 OS=Arabidopsis thaliana (Mouse-ear cress) PE=1 SV=1	BnaA01g17810D [Brassica napus]
BnaA01g17940D	0.181178	0.997022	0.395135	0.643814	4.27632e-05	2.38594	up	0.865786	0.644135	normal	K01177|0|brp:103868361|beta-amylase 3, chloroplastic-like; K01177 beta-amylase [EC:3.2.1.2] (A)	Beta-amylase 3, chloroplastic (Precursor) OS=Arabidopsis thaliana (Mouse-ear cress) PE=1 SV=3	BnaA01g17940D [Brassica napus]
BnaA01g18270D	23.3087	121.787	8.35865	1.37755	0	2.54024	up	0.235532	-2.10974	normal	--	Late embryogenesis abundant protein Lea5 GN=LEA5 OS=Citrus sinensis (Sweet orange) PE=2 SV=1	PREDICTED: late embryogenesis abundant protein Lea5-like isoform X1 [Brassica rapa]
BnaA01g19120D	11.5979	5.48027	6.59649	4.92256	0.0045775	-1.07215	down	0.851823	-0.408644	normal	K13811|2.45102e-125|brp:103871853|ATP-sulfurylase 3, chloroplastic; K13811 3'-phosphoadenosine 5'-phosphosulfate synthase [EC:2.7.7.4 2.7.1.25] (A)	ATP-sulfurylase 3, chloroplastic (Precursor) GN=APS3 OS=Arabidopsis thaliana (Mouse-ear cress) PE=1 SV=1	BnaA01g19120D [Brassica napus]
BnaA01g19160D	0.400329	2.49629	0.245135	0.874271	0.000252455	2.51143	up	--	--	--	--	--	BnaA01g19160D [Brassica napus]
BnaA01g19710D	12.2923	24.9176	10.7711	11.5687	0.000808055	1.08544	up	0.947531	0.103748	normal	--	--	BnaA01g19710D [Brassica napus]
BnaA01g19810D	0.0512502	0.991206	2.21348	2.3254	8.00978e-07	3.68165	up	0.940458	0.0905329	normal	--	Receptor-like protein kinase HERK 1 (Precursor) OS=Arabidopsis thaliana (Mouse-ear cress) PE=1 SV=1	BnaA01g19810D [Brassica napus]
BnaA01g19870D	2.48727	6.07771	3.23072	4.20733	0.000106961	1.32619	up	0.876969	0.361017	normal	--	Scarecrow-like protein 30 GN=SCL30 OS=Arabidopsis thaliana (Mouse-ear cress) PE=1 SV=1	BnaA01g19870D [Brassica napus]
BnaA01g20060D	0.000376521	0.527706	0.000102538	0.00109814	0.00135947	4.03044	up	--	--	--	--	Pentatricopeptide repeat-containing protein At3g46790, chloroplastic (Precursor) GN=T6H20.180 OS=Arabidopsis thaliana (Mouse-ear cress) PE=2 SV=1	BnaA01g20060D [Brassica napus]
BnaA01g21980D	1.21572	2.6816	1.09143	2.42914	0.00226825	1.1917	up	0.0159344	1.05656	normal	K14802|0|brp:103829275|phospholipid-transporting ATPase 3; K14802 phospholipid-transporting ATPase [EC:3.6.3.1] (A)	Phospholipid-transporting ATPase 3 GN=F23H11.14 OS=Arabidopsis thaliana (Mouse-ear cress) PE=1 SV=2	BnaA01g21980D [Brassica napus]
BnaA01g22340D	4.35264	1.73507	2.17093	1.98985	0.000928408	-1.27067	down	0.936349	-0.134049	normal	--	Dynamin-related protein 4C GN=DRP4C OS=Arabidopsis thaliana (Mouse-ear cress) PE=2 SV=1	BnaA01g22340D [Brassica napus]
BnaA01g22490D	11.6415	5.17723	1.93308	1.20902	0.000481456	-1.11982	down	0.682189	-0.705234	normal	--	Inactive leucine-rich repeat receptor-like serine/threonine-protein kinase At1g60630 (Precursor) GN=At1g60630 OS=Arabidopsis thaliana (Mouse-ear cress) PE=2 SV=1	BnaA01g22490D [Brassica napus]
BnaA01g22570D	1.69892	4.36145	1.02701	2.6861	4.89957e-05	1.63623	up	0.0808454	1.14179	normal	--	Pentatricopeptide repeat-containing protein At1g60770 GN=At1g60770 OS=Arabidopsis thaliana (Mouse-ear cress) PE=2 SV=1	BnaA01g22570D [Brassica napus]
BnaA01g22910D	49.1489	21.6245	32.9068	19.9752	9.8284e-05	-1.12206	down	0.120908	-0.731442	normal	--	Pentatricopeptide repeat-containing protein At1g61870, mitochondrial (Precursor) GN=PPR336 OS=Arabidopsis thaliana (Mouse-ear cress) PE=2 SV=2	BnaA01g22910D [Brassica napus]
BnaA01g22920D	13.4181	5.10194	9.82495	4.79877	4.72026e-05	-1.33094	down	0.0340773	-0.937942	normal	K03327|0|brp:103831646|protein TRANSPARENT TESTA 12-like; K03327 multidrug resistance protein, MATE family (A)	Protein TRANSPARENT TESTA 12 GN=F17J16_80 OS=Arabidopsis thaliana (Mouse-ear cress) PE=2 SV=1	BnaA01g22920D [Brassica napus]
BnaA01g23170D	19.9652	4.36673	4.69315	4.41676	6.75393e-12	-2.13558	down	0.941845	-0.00232946	normal	K14709|1.64167e-106|gmx:100809426|zinc transporter 4, chloroplastic-like; K14709 solute carrier family 39 (zinc transporter), member 1/2/3 (A)	Fe(2+) transport protein 3, chloroplastic (Precursor) GN=IRT3 OS=Arabidopsis thaliana (Mouse-ear cress) PE=2 SV=3	BnaA01g23170D [Brassica napus]
BnaA01g23200D	20.3377	9.56391	10.5991	6.32748	0.000407905	-1.07381	down	0.112748	-0.758432	normal	K01687|0|brp:103831845|putative dihydroxy-acid dehydratase, mitochondrial; K01687 dihydroxy-acid dehydratase [EC:4.2.1.9] (A)	Dihydroxy-acid dehydratase, chloroplastic {ECO:0000255|HAMAP-Rule:MF_00012} (Precursor) OS=Arabidopsis thaliana (Mouse-ear cress) PE=2 SV=1	BnaA01g23200D [Brassica napus]
BnaA01g23220D	26.9727	12.6823	21.708	17.2266	0.000988668	-1.05669	down	0.946096	-0.232663	normal	--	--	BnaA01g23220D [Brassica napus]
BnaA01g23390D	35.7351	13.0919	32.8078	16.2725	2.02515e-06	-1.34288	down	0.00217683	-0.986842	normal	--	--	BnaA01g23390D [Brassica napus]
BnaA01g23480D	32.2204	14.9972	61.9526	39.1269	0.000187434	-1.11283	down	0.462252	-0.620581	normal	K08679|0|brp:103832079|UDP-glucuronate 4-epimerase 6; K08679 UDP-glucuronate 4-epimerase [EC:5.1.3.6] (A)	UDP-glucuronate 4-epimerase 6 GN=F14O13.1 OS=Arabidopsis thaliana (Mouse-ear cress) PE=1 SV=1	BnaA01g23480D [Brassica napus]
BnaA01g23510D	127.231	57.4103	353.701	219.087	0.000126942	-1.10576	down	0.85677	-0.613925	normal	K01251|0|brp:103832114|adenosylhomocysteinase 2; K01251 adenosylhomocysteinase [EC:3.3.1.1] (A)	Adenosylhomocysteinase 2 GN=SAHH2 OS=Arabidopsis thaliana (Mouse-ear cress) PE=1 SV=1	BnaC01g43540D [Brassica napus]
BnaA01g23540D	19.8336	8.58761	17.9841	12.4007	3.34696e-05	-1.16705	down	0.788966	-0.493563	normal	--	Probable receptor protein kinase TMK1 (Precursor) GN=TMK1 OS=Arabidopsis thaliana (Mouse-ear cress) PE=1 SV=1	PREDICTED: probable receptor protein kinase TMK1 [Brassica rapa]
BnaA01g23640D	0.279225	10.0634	1.86191	7.65554	2.8314e-07	4.14879	up	0.0369545	2.01337	normal	--	--	BnaA01g23640D [Brassica napus]
BnaA01g23680D	3.43155	0.627191	1.63363	1.38554	9.58176e-05	-2.85334	down	0.950401	-0.359592	normal	K05766|2.08219e-121|brp:103832356|dual specificity protein phosphatase 1-like; K05766 protein phosphatase slingshot [EC:3.1.3.16 3.1.3.48] (A)	Dual specificity protein phosphatase 1 GN=DSPTP1 OS=Arabidopsis thaliana (Mouse-ear cress) PE=1 SV=1	BnaA01g23680D [Brassica napus]
BnaA01g23690D	20.0233	5.5045	11.5829	3.98289	3.26818e-05	-1.81659	down	0.0267124	-1.47119	normal	--	--	BnaA01g23690D [Brassica napus]
BnaA01g23710D	1.02612	0.244646	0.290228	0.168209	0.000577942	-2.00962	down	--	--	--	K17108|0|brp:103832395|non-lysosomal glucosylceramidase-like; K17108 non-lysosomal glucosylceramidase [EC:3.2.1.45] (A)	--	BnaA01g23710D [Brassica napus]
BnaA01g23900D	0.348935	1.70734	0.0921021	0.415375	7.59511e-05	2.27838	up	--	--	--	--	Putative E3 ubiquitin-protein ligase XBAT35 GN=XBAT35 OS=Arabidopsis thaliana (Mouse-ear cress) PE=2 SV=1	BnaA01g23900D [Brassica napus]
BnaA01g24280D	13.7881	27.8697	24.7768	41.979	0.000550036	1.04199	up	0.0600138	0.782245	normal	K00873|0|brp:103834139|plastidial pyruvate kinase 1, chloroplastic-like; K00873 pyruvate kinase [EC:2.7.1.40] (A)	Plastidial pyruvate kinase 1, chloroplastic (Precursor) GN=F5N5.15 OS=Arabidopsis thaliana (Mouse-ear cress) PE=1 SV=1	PREDICTED: plastidial pyruvate kinase 1, chloroplastic-like [Brassica rapa]
BnaA01g24730D	2.85277e-05	12.7335	1.86562e-05	12.2989	0.00470102	3.87151	up	--	--	--	K13113|1.69279e-46|sita:101759265|ubiquitin-like protein 5-like; K13113 ubiquitin-like protein 5 (A)	Ubiquitin-like protein 5 GN=UBL5 OS=Arabidopsis thaliana (Mouse-ear cress) PE=3 SV=1	PREDICTED: ubiquitin-like protein 5-like [Setaria italica]
BnaA01g24940D	9.6997	3.59959	5.56376	3.74322	1.96492e-05	-1.38842	down	0.708549	-0.539939	normal	K03327|0|brp:103835044|protein TRANSPARENT TESTA 12-like; K03327 multidrug resistance protein, MATE family (A)	Protein TRANSPARENT TESTA 12 GN=F17J16_80 OS=Arabidopsis thaliana (Mouse-ear cress) PE=2 SV=1	BnaA01g24940D [Brassica napus]
BnaA01g25250D	1.86177	0.739834	2.15174	2.33027	0.00182098	-1.28291	down	0.949293	0.0701387	normal	--	ABC transporter C family member 8 (Precursor) GN=MXL8.11 OS=Arabidopsis thaliana (Mouse-ear cress) PE=2 SV=3	BnaA01g25250D [Brassica napus]
BnaA01g25290D	23.1668	8.67217	17.8026	9.23253	6.16251e-06	-1.36719	down	0.0209087	-0.918107	normal	--	Glutamyl-tRNA reductase-binding protein, chloroplastic {ECO:0000303|PubMed:22180625} (Precursor) OS=Arabidopsis thaliana (Mouse-ear cress) PE=1 SV=1	BnaA01g25290D [Brassica napus]
BnaA01g25600D	150.267	50.2854	59.3608	30.4966	3.1343e-08	-1.48812	down	0.0446243	-0.865899	normal	K11251|9.22997e-75|brp:103835846|probable histone H2A.2; K11251 histone H2A (A)	Probable histone H2A.2 GN=At3g20670 OS=Arabidopsis thaliana (Mouse-ear cress) PE=1 SV=1	PREDICTED: probable histone H2A.2 [Brassica rapa]
BnaA01g25900D	40.9354	19.4642	33.6823	24.7157	0.000591147	-1.03773	down	0.827093	-0.469898	normal	K13025|0|brp:103836967|DEAD-box ATP-dependent RNA helicase 2-like; K13025 ATP-dependent RNA helicase [EC:3.6.4.13] (A)	DEAD-box ATP-dependent RNA helicase 2 GN=RH2 OS=Arabidopsis thaliana (Mouse-ear cress) PE=2 SV=2	PREDICTED: DEAD-box ATP-dependent RNA helicase 2-like [Brassica rapa]
BnaA01g25910D	7.59677	2.30491	6.18404	3.14595	3.68917e-07	-1.46735	down	0.00741769	-0.957002	normal	--	Katanin p60 ATPase-containing subunit A1 {ECO:0000255|HAMAP-Rule:MF_03023} GN=At1g80350 OS=Arabidopsis thaliana (Mouse-ear cress) PE=1 SV=1	BnaA01g25910D [Brassica napus]
BnaA01g26140D	32.0492	12.3612	26.8775	12.8929	1.37413e-05	-1.23242	down	0.00506966	-0.929882	normal	--	Cysteine proteinase RD21a (Precursor) GN=RD21A OS=Arabidopsis thaliana (Mouse-ear cress) PE=1 SV=1	BnaA01g26140D [Brassica napus]
BnaA01g26270D	6.64089	2.29523	4.74066	3.23601	3.08318e-06	-1.49833	down	0.612003	-0.577904	normal	--	CDPK-related kinase 2 GN=MVI11.1 OS=Arabidopsis thaliana (Mouse-ear cress) PE=1 SV=1	BnaA01g26270D [Brassica napus]
BnaA01g26630D	1.08457	0.11945	0.548037	0.164779	1.2269e-06	-3.02097	down	0.153299	-1.72848	normal	--	Zinc finger CCCH domain-containing protein 38 GN=At3g18640 OS=Arabidopsis thaliana (Mouse-ear cress) PE=2 SV=1	BnaA01g26630D [Brassica napus]
BnaA01g26870D	1.13175	0	0.416064	0	0.00192994	-4.00133	down	--	--	--	--	--	BnaA01g26870D [Brassica napus]
BnaA01g27300D	48.1088	119.146	88.0017	144.541	6.2063e-08	1.41209	up	0.117917	0.736128	normal	--	Probable protein Pop3 GN=At3g17210 OS=Arabidopsis thaliana (Mouse-ear cress) PE=1 SV=1	BnaA01g27300D [Brassica napus]
BnaA01g27420D	16.9588	37.0496	25.492	46.7137	5.44159e-05	1.14406	up	0.00891461	0.882833	normal	K01102|0|brp:103839570|probable protein phosphatase 2C 42; K01102 pyruvate dehydrogenase phosphatase [EC:3.1.3.43] (A)	Probable protein phosphatase 2C 42 GN=At3g17090 OS=Arabidopsis thaliana (Mouse-ear cress) PE=2 SV=1	PREDICTED: probable protein phosphatase 2C 42 [Brassica rapa]
BnaA01g27530D	6.7643	1.06501	3.14007	0.936272	0.000114252	-2.46784	down	0.380903	-1.62266	normal	--	GATA transcription factor 17 GN=GATA17 OS=Arabidopsis thaliana (Mouse-ear cress) PE=2 SV=1	BnaA01g27530D [Brassica napus]
BnaA01g28070D	0	0.576192	0	0	0.00877116	3.78495	up	--	--	--	--	Myrosinase-binding protein 2 GN=F5F19.9 OS=Arabidopsis thaliana (Mouse-ear cress) PE=2 SV=1	BnaA01g28070D [Brassica napus]
BnaA01g28120D	79.9149	252.848	453.277	823.734	1.23002e-12	1.70182	up	0.00366905	0.979659	normal	K09873|1.34902e-152|brp:103840097|aquaporin TIP2-1-like; K09873 aquaporin TIP (A)	Aquaporin TIP2-1, N-terminally processed GN=TIP2-1 OS=Arabidopsis thaliana (Mouse-ear cress) PE=1 SV=2	BnaA01g28120D [Brassica napus]
BnaA01g28690D	2.52565	5.8813	4.84237	4.88082	0.00572164	1.23287	up	0.940894	0.0876344	normal	--	--	BnaA01g28690D [Brassica napus]
BnaA01g29060D	5.46719	0.223425	1.05795	0.150951	0	-4.50716	down	0.0269891	-2.45945	normal	--	Uncharacterized protein At3g15000, mitochondrial GN=At3g15000 OS=Arabidopsis thaliana (Mouse-ear cress) PE=1 SV=1	BnaA01g29060D [Brassica napus]
BnaA01g29080D	19.2454	7.67625	14.6587	8.74129	4.15515e-06	-1.28586	down	0.0988752	-0.751667	normal	--	Peptide-N4-(N-acetyl-beta-glucosaminyl)asparagine amidase A heavy chain OS=Prunus dulcis (Almond) PE=1 SV=2	BnaA01g29080D [Brassica napus]
BnaA01g29390D	0.868034	4.21193	0.656159	1.49591	1.23637e-07	2.24237	up	0.367964	1.19559	normal	K09840|0|brp:103842019|9-cis-epoxycarotenoid dioxygenase NCED3, chloroplastic; K09840 9-cis-epoxycarotenoid dioxygenase [EC:1.13.11.51] (A)	9-cis-epoxycarotenoid dioxygenase NCED3, chloroplastic (Precursor) GN=MOA2.4 OS=Arabidopsis thaliana (Mouse-ear cress) PE=2 SV=1	BnaA01g29390D [Brassica napus]
BnaA01g29560D	4.56215	1.20663	2.97595	1.07514	0.000115209	-1.82373	down	0.0152836	-1.52441	normal	K11517|0|brp:103842270|peroxisomal (S)-2-hydroxy-acid oxidase GLO4-like; K11517 (S)-2-hydroxy-acid oxidase [EC:1.1.3.15] (A)	Peroxisomal (S)-2-hydroxy-acid oxidase GLO4 GN=GLO4 OS=Arabidopsis thaliana (Mouse-ear cress) PE=2 SV=1	BnaA01g29560D [Brassica napus]
BnaA01g29870D	5.31267	2.24719	3.9108	2.97663	0.00306618	-1.1958	down	0.826045	-0.451073	normal	K07300|0|brp:103849759|vacuolar cation/proton exchanger 2; K07300 Ca2+:H+ antiporter (A)	Vacuolar cation/proton exchanger 2 GN=CAX2 OS=Arabidopsis thaliana (Mouse-ear cress) PE=1 SV=2	BnaA01g29870D [Brassica napus]
BnaA01g29940D	15.6591	6.67425	14.1786	7.46867	0.00129888	-1.17564	down	0.0121594	-1.01629	normal	K12863|3.45708e-93|brp:103849751|protein CWC15 homolog; K12863 protein CWC15 (A)	--	PREDICTED: protein CWC15 homolog [Brassica rapa]
BnaA01g30290D	0.278533	5.30641	4.99859	5.38254	0.00582834	3.22867	up	0.94799	0.283972	normal	K14488|4.71119e-84|brp:103849715|auxin-induced protein 15A-like; K14488 SAUR family protein (A)	Indole-3-acetic acid-induced protein ARG7 GN=ARG7 OS=Vigna radiata var. radiata (Mung bean) PE=2 SV=1	PREDICTED: auxin-induced protein 15A-like [Brassica rapa]
BnaA01g30490D	1.64947	0	0.119709	0.0277094	4.996e-14	-5.76516	down	--	--	--	K03283|0|brp:103845440|probable mediator of RNA polymerase II transcription subunit 37c; K03283 heat shock 70kDa protein 1/8 (A)	Probable mediator of RNA polymerase II transcription subunit 37c GN=At3g12580 OS=Arabidopsis thaliana (Mouse-ear cress) PE=1 SV=1	BnaA01g30490D [Brassica napus]
BnaA01g30510D	2.30335	0.722691	1.46839	0.749483	0.00031173	-1.59468	down	0.237791	-1.02	normal	--	Telomere repeat-binding protein 3 GN=T2E22.13 OS=Arabidopsis thaliana (Mouse-ear cress) PE=1 SV=1	BnaA01g30510D [Brassica napus]
BnaA01g31980D	25.1119	85.7878	30.8119	43.8987	3.8497e-12	1.73115	up	0.71319	0.509266	normal	--	Germin-like protein subfamily 3 member 2 (Precursor) GN=At3g10080 OS=Arabidopsis thaliana (Mouse-ear cress) PE=2 SV=1	BnaA01g31980D [Brassica napus]
BnaA01g32090D	53.4804	108.618	64.2682	128.648	0.00053304	1.06171	up	0.00124643	0.99111	normal	--	--	--
BnaA01g32390D	0.345902	1.06396	0.23871	0.647639	0.00261688	1.77272	up	0.454414	1.23695	normal	--	--	BnaA01g32390D [Brassica napus]
BnaA01g32490D	0.122697	1.11353	0	0.378643	3.33258e-05	2.94464	up	--	--	--	K14538|0|brp:103849537|guanine nucleotide-binding protein-like 3 homolog; K14538 nuclear GTP-binding protein (A)	Guanine nucleotide-binding protein-like NSN1 {ECO:0000305} OS=Arabidopsis thaliana (Mouse-ear cress) PE=2 SV=1	BnaA01g32490D [Brassica napus]
BnaA01g32550D	3.37137	7.04288	3.10527	6.24565	0.000971043	1.09367	up	0.00756546	0.971426	normal	K10527|0|brp:103849627|glyoxysomal fatty acid beta-oxidation multifunctional protein MFP-a-like; K10527 enoyl-CoA hydratase/3-hydroxyacyl-CoA dehydrogenase [EC:4.2.1.17 1.1.1.35 1.1.1.211] (A)	3-hydroxyacyl-CoA dehydrogenase OS=Brassica napus (Rape) PE=2 SV=2	BnaA01g32550D [Brassica napus]
BnaA01g32640D	0.439963	7.3539	4.95377	7.17512	6.17615e-06	3.53034	up	0.903663	0.496205	normal	--	GATA transcription factor 15 GN=GATA15 OS=Arabidopsis thaliana (Mouse-ear cress) PE=2 SV=2	BnaA01g32640D [Brassica napus]
BnaA01g32730D	0.348555	2.6681	0.531253	1.34334	0.00751393	2.61487	up	--	--	--	--	--	BnaA01g32730D [Brassica napus]
BnaA01g32900D	9.35427	22.3743	3.76784	7.47516	8.25069e-05	1.27799	up	0.125468	0.993928	normal	--	LOB domain-containing protein 41 GN=F16B3.18 OS=Arabidopsis thaliana (Mouse-ear cress) PE=2 SV=1	BnaA01g32900D [Brassica napus]
BnaA01g33040D	0	0.948332	0.477892	0.646683	0.0002166	4.24016	up	--	--	--	--	E3 ubiquitin-protein ligase CIP8 GN=CIP8 OS=Arabidopsis thaliana (Mouse-ear cress) PE=1 SV=1	BnaA01g33040D [Brassica napus]
BnaA01g33230D	68.2441	136.585	126.862	136.495	0.000529392	1.03633	up	0.990832	0.109081	normal	K02966|2.84068e-101|brp:103870942|40S ribosomal protein S19-1; K02966 small subunit ribosomal protein S19e (A)	40S ribosomal protein S19-1 GN=RPS19A OS=Arabidopsis thaliana (Mouse-ear cress) PE=2 SV=1	PREDICTED: 40S ribosomal protein S19-1 [Brassica rapa]
BnaA01g33350D	19.3713	41.9284	32.8269	53.2806	0.00172343	1.14946	up	0.37095	0.654877	normal	K02974|1.63444e-82|brp:103837315|40S ribosomal protein S24-1; K02974 small subunit ribosomal protein S24e (A)	40S ribosomal protein S24-1 GN=RPS24A OS=Arabidopsis thaliana (Mouse-ear cress) PE=2 SV=1	PREDICTED: 40S ribosomal protein S24-1 [Brassica rapa]
BnaA01g33430D	1.88616	7.12431	2.08988	4.11735	1.3803e-08	1.96594	up	0.18723	0.918934	normal	--	Hsp70-Hsp90 organizing protein 3 GN=HOP3 OS=Arabidopsis thaliana (Mouse-ear cress) PE=2 SV=1	BnaA01g33430D [Brassica napus]
BnaA01g33570D	0.353317	3.64262	0.333123	1.36864	0.00923739	2.82424	up	--	--	--	--	Protein LIGHT-DEPENDENT SHORT HYPOCOTYLS 2 GN=T27C4.16 OS=Arabidopsis thaliana (Mouse-ear cress) PE=1 SV=1	BnaA01g33570D [Brassica napus]
BnaA01g33620D	1.52536	3.29217	1.43007	3.00027	0.0033023	1.11473	up	0.033193	0.953742	normal	--	Pentatricopeptide repeat-containing protein At5g12100, mitochondrial (Precursor) GN=At5g12100 OS=Arabidopsis thaliana (Mouse-ear cress) PE=2 SV=1	BnaA01g33620D [Brassica napus]
BnaA01g34330D	0.874896	3.31573	1.03077	1.78252	0.00242425	1.89885	up	0.828237	0.836085	normal	--	RING-H2 finger protein ATL51 GN=ATL51 OS=Arabidopsis thaliana (Mouse-ear cress) PE=2 SV=2	BnaA01g34330D [Brassica napus]
BnaA01g34430D	0	1.10862	0.481387	1.16322	5.95197e-07	4.7772	up	0.493256	1.17728	normal	K00963|0|brp:103844159|probable UTP--glucose-1-phosphate uridylyltransferase 2; K00963 UTP--glucose-1-phosphate uridylyltransferase [EC:2.7.7.9] (A)	Probable UTP--glucose-1-phosphate uridylyltransferase 2 GN=At3g03250 OS=Arabidopsis thaliana (Mouse-ear cress) PE=1 SV=1	BnaA01g34430D [Brassica napus]
BnaA01g34500D	0.30808	1.59878	0.23596	0.979508	1.43148e-05	2.33341	up	0.0124544	1.97069	normal	--	U-box domain-containing protein 5 GN=PUB5 OS=Arabidopsis thaliana (Mouse-ear cress) PE=3 SV=3	BnaA01g34500D [Brassica napus]
BnaA01g34610D	0.7122	4.67912	0.289859	0.934578	1.66649e-11	2.70087	up	0.282674	1.61413	normal	--	Cytochrome P450 79B1 GN=CYP79B1 OS=Sinapis alba (White mustard) PE=2 SV=1	cytochrome P450 [Brassica napus]
BnaA01g35050D	4.48015	1.95783	2.69063	2.31368	0.00419008	-1.11949	down	0.926201	-0.215462	normal	--	Leucine-rich repeat receptor-like serine/threonine-protein kinase BAM3 (Precursor) GN=BAM3 OS=Arabidopsis thaliana (Mouse-ear cress) PE=2 SV=3	BnaA01g35050D [Brassica napus]
BnaA01g35650D	14.6661	6.27343	15.4429	9.41109	0.000320269	-1.13108	down	0.273257	-0.668084	normal	K12393|0|brp:103830024|AP-1 complex subunit mu-2; K12393 AP-1 complex subunit mu (A)	AP-1 complex subunit mu-2 GN=F8A5.29 OS=Arabidopsis thaliana (Mouse-ear cress) PE=1 SV=1	BnaA01g35650D [Brassica napus]
BnaA01g35920D	2.21201	0.618662	1.3135	0.82402	0.000810316	-1.82569	down	0.831113	-0.682771	normal	--	--	BnaA01g35920D [Brassica napus]
BnaA01g36380D	0	1.35065	0	0	0.00135947	4.03044	up	--	--	--	K12837|1.30663e-128|brp:103869103|splicing factor U2af large subunit B-like; K12837 splicing factor U2AF 65 kDa subunit (A)	Splicing factor U2af large subunit B GN=U2AF65B OS=Arabidopsis thaliana (Mouse-ear cress) PE=2 SV=2	BnaA01g36380D [Brassica napus]
BnaA01g36630D	1.43976	3.15432	0.446648	1.21895	0.000795266	1.386	up	0.0227623	1.5414	normal	K15718|0|brp:103834572|linoleate 9S-lipoxygenase 5, chloroplastic; K15718 linoleate 9S-lipoxygenase [EC:1.13.11.58] (A)	Linoleate 9S-lipoxygenase 5, chloroplastic GN=LOX5 OS=Arabidopsis thaliana (Mouse-ear cress) PE=2 SV=2	BnaA01g36630D [Brassica napus]
BnaA01g37120D	78.1509	38.673	0	0	0.00215537	-1.00147	down	--	--	--	--	Dirigent protein 3 (Precursor) GN=DIR3 OS=Arabidopsis thaliana (Mouse-ear cress) PE=3 SV=1	BnaA01g37120D [Brassica napus]
BnaA01g37280D	2.62226	9.42719	4.67383	8.19608	0.00671129	1.85442	up	0.745141	0.838447	normal	K00432|8.58419e-69|brp:103833854|probable phospholipid hydroperoxide glutathione peroxidase 6, mitochondrial; K00432 glutathione peroxidase [EC:1.11.1.9] (A)	Probable phospholipid hydroperoxide glutathione peroxidase 6, mitochondrial (Precursor) GN=T5C23.30 OS=Arabidopsis thaliana (Mouse-ear cress) PE=2 SV=2	BnaA01g37280D [Brassica napus]
BnaA02g00030D	5.55867	10.7573	2.84969	5.33123	0.0024329	1.00233	up	0.0503889	0.867689	normal	--	Heat shock 70 kDa protein 10, mitochondrial (Precursor) GN=At5g09590 OS=Arabidopsis thaliana (Mouse-ear cress) PE=2 SV=1	BnaA02g00030D [Brassica napus]
BnaA02g00100D	1.71612	6.70179	18.9884	35.7811	1.40456e-08	1.99816	up	0.0101105	0.879382	normal	K00026|0|brp:103850366|malate dehydrogenase 2, glyoxysomal; K00026 malate dehydrogenase [EC:1.1.1.37] (A)	Malate dehydrogenase 2, glyoxysomal (Precursor) GN=MDH2 OS=Brassica napus (Rape) PE=3 SV=1	PREDICTED: malate dehydrogenase 2, glyoxysomal [Brassica rapa]
BnaA02g00220D	8.60025	19.9293	8.68844	17.5204	1.17777e-05	1.21706	up	0.0120797	0.874152	normal	K13091|0|brp:103850353|RNA-binding protein 39-like; K13091 RNA-binding protein 39 (A)	29 kDa ribonucleoprotein A, chloroplastic (Precursor) OS=Nicotiana sylvestris (Wood tobacco) PE=2 SV=1	BnaA02g00220D [Brassica napus]
BnaA02g00250D	28.1772	59.6609	38.8288	64.8734	3.30232e-05	1.19661	up	0.096349	0.748236	normal	K03012|9.46838e-97|brp:103855841|DNA-directed RNA polymerase II subunit 4; K03012 DNA-directed RNA polymerase II subunit RPB4 (A)	DNA-directed RNA polymerase II subunit 4 GN=MYH9.13 OS=Arabidopsis thaliana (Mouse-ear cress) PE=1 SV=1	PREDICTED: DNA-directed RNA polymerase II subunit 4 [Brassica rapa]
BnaA02g00310D	0.230226	1.27133	0.205554	0.478903	0.00688465	2.31423	up	--	--	--	K14431|0|brp:103850347|transcription factor TGA4; K14431 transcription factor TGA (A)	Transcription factor TGA4 GN=T31P16_20 OS=Arabidopsis thaliana (Mouse-ear cress) PE=1 SV=2	PREDICTED: transcription factor TGA4 isoform X1 [Brassica rapa]
BnaA02g00390D	7.73457	2.50437	6.36573	3.15319	0.000624271	-1.54897	down	0.174807	-0.99799	normal	K02372|1.0381e-141|brp:103850337|uncharacterized LOC103850337; K02372 3-hydroxyacyl-[acyl-carrier-protein] dehydratase [EC:4.2.1.59] (A)	--	BnaA02g00390D [Brassica napus]
BnaA02g00650D	1.08453	3.26395	1.91762	3.33625	0.000347524	1.57934	up	0.405783	0.772817	normal	--	Pentatricopeptide repeat-containing protein At5g10690 GN=CBSPPR1 OS=Arabidopsis thaliana (Mouse-ear cress) PE=2 SV=1	BnaA02g00650D [Brassica napus]
BnaA02g00700D	5.23135	11.387	8.67761	11.3939	0.000354182	1.12905	up	0.90415	0.342528	normal	--	Probable folate-biopterin transporter 6 GN=At5g10820 OS=Arabidopsis thaliana (Mouse-ear cress) PE=2 SV=1	BnaA02g00700D [Brassica napus]
BnaA02g00810D	2.00211	4.76919	1.08714	0.551543	0.00276889	1.24285	up	0.647438	-1.03829	normal	--	Homeobox protein knotted-1-like 4 GN=KNAT4 OS=Arabidopsis thaliana (Mouse-ear cress) PE=1 SV=3	BnaA02g00810D [Brassica napus]
BnaA02g00920D	3.63562	9.38675	6.19233	8.70703	0.00103961	1.41857	up	0.86547	0.406368	normal	K16241|5.97224e-91|brp:103850763|transcription factor HY5-like; K16241 transcription factor HY5 (A)	Transcription factor HY5 GN=F2I11_150 OS=Arabidopsis thaliana (Mouse-ear cress) PE=1 SV=1	PREDICTED: transcription factor HY5-like [Brassica rapa]
BnaA02g01320D	10.6196	3.5687	14.9189	13.7197	3.61579e-06	-1.57451	down	0.960609	-0.0479486	normal	--	DNA-damage-repair/toleration protein DRT100 (Precursor) OS=Arabidopsis thaliana (Mouse-ear cress) PE=2 SV=2	BnaA02g01320D [Brassica napus]
BnaA02g01690D	28.0969	10.3115	54.6511	33.0526	1.73354e-05	-1.39439	down	0.400982	-0.620554	normal	K02864|5.43327e-151|brp:103850877|50S ribosomal protein L10, chloroplastic-like; K02864 large subunit ribosomal protein L10 (A)	50S ribosomal protein L10, chloroplastic (Precursor) GN=RPL10 OS=Arabidopsis thaliana (Mouse-ear cress) PE=2 SV=1	PREDICTED: 50S ribosomal protein L10, chloroplastic-like [Brassica rapa]
BnaA02g01860D	6.5352	2.18137	9.22701	4.72963	2.20217e-05	-1.48118	down	0.0147556	-0.940718	normal	--	--	BnaA02g01860D [Brassica napus]
BnaA02g01930D	2.26897	0.42399	14.708	17.7278	1.34496e-07	-2.32746	down	0.967905	0.227651	normal	--	--	PREDICTED: uncharacterized protein LOC103850906 isoform X1 [Brassica rapa]
BnaA02g02540D	507.476	220.192	621.757	307.454	7.23596e-05	-1.14236	down	0.00337668	-0.971525	normal	K02997|2.46885e-127|brp:103846432|40S ribosomal protein S9-1; K02997 small subunit ribosomal protein S9e (A)	40S ribosomal protein S9-1 GN=RPS9B OS=Arabidopsis thaliana (Mouse-ear cress) PE=1 SV=1	PREDICTED: 40S ribosomal protein S9-1 [Brassica rapa]
BnaA02g02590D	8.10793	3.73303	7.54874	4.80662	0.000873738	-1.06794	down	0.297008	-0.659017	normal	K10597|0|brp:103850982|probable ubiquitin conjugation factor E4; K10597 ubiquitin conjugation factor E4 B [EC:6.3.2.19] (A)	Probable ubiquitin conjugation factor E4 GN=T20K14_10 OS=Arabidopsis thaliana (Mouse-ear cress) PE=2 SV=1	BnaA02g02590D [Brassica napus]
BnaA02g03140D	76.3856	16.7286	80.0246	94.6176	0	-2.16618	down	0.989792	0.214083	normal	K01915|0|brp:103851053|glutamine synthetase cytosolic isozyme 1-4-like; K01915 glutamine synthetase [EC:6.3.1.2] (A)	Glutamine synthetase cytosolic isozyme 1-4 GN=GLN1-4 OS=Arabidopsis thaliana (Mouse-ear cress) PE=1 SV=1	glutamine synthetase 1 [Brassica napus]
BnaA02g03190D	2.52039	0.970448	1.23136	0.88034	0.00131367	-1.33532	down	0.832344	-0.527907	normal	K10838|0|brp:103851059|DNA repair protein complementing XP-C cells homolog; K10838 xeroderma pigmentosum group C-complementing protein (A)	Peptide-N(4)-(N-acetyl-beta-glucosaminyl)asparagine amidase OS=Oryza sativa subsp. japonica (Rice) PE=2 SV=1	BnaA02g03190D [Brassica napus]
BnaA02g03600D	6.05278	2.6101	5.44578	4.04081	0.00315582	-1.16115	down	0.746519	-0.503957	normal	--	--	BnaA02g03600D [Brassica napus]
BnaA02g03730D	0.13038	1.17865	1.26593	1.10136	0.00104197	2.82762	up	0.945731	-0.147988	normal	K13754|0|brp:103851133|cation/calcium exchanger 2-like; K13754 solute carrier family 24 (sodium/potassium/calcium exchanger), member 6 (A)	Cation/calcium exchanger 2 OS=Arabidopsis thaliana (Mouse-ear cress) PE=3 SV=1	BnaA02g03730D [Brassica napus]
BnaA02g04130D	9.62597	4.2121	1.99107	1.96012	0.00729155	-1.2052	down	0.950165	0.112164	normal	--	Caffeoylshikimate esterase GN=CSE OS=Arabidopsis thaliana (Mouse-ear cress) PE=1 SV=1	BnaA02g04130D [Brassica napus]
BnaA02g04190D	10.0465	3.60975	7.04604	4.93413	4.01675e-05	-1.45534	down	0.758048	-0.515744	normal	--	--	BnaA02g04190D [Brassica napus]
BnaA02g04240D	6.8325	3.2725	6.47538	3.98997	0.00632189	-1.02991	down	0.236674	-0.719448	normal	K03241|0|brp:103851274|translation initiation factor eIF-2B subunit gamma; K03241 translation initiation factor eIF-2B subunit gamma (A)	Nuclear transcription factor Y subunit C-3 OS=Arabidopsis thaliana (Mouse-ear cress) PE=2 SV=1	BnaA02g04240D [Brassica napus]
BnaA02g04670D	3.74408	1.58024	4.82155	3.66536	0.0019495	-1.22074	down	0.823231	-0.426306	normal	--	Probable receptor-like protein kinase At5g20050 (Precursor) GN=At5g20050 OS=Arabidopsis thaliana (Mouse-ear cress) PE=2 SV=1	BnaA02g04670D [Brassica napus]
BnaA02g04720D	8.77747	19.4596	10.0519	14.0179	0.000640382	1.15919	up	0.616449	0.569946	normal	--	--	BnaA02g04720D [Brassica napus]
BnaA02g04890D	2.82601	0.996387	2.91023	2.30944	5.46115e-06	-1.43234	down	0.870761	-0.376413	normal	K10357|0|brp:103851353|myosin-17; K10357 myosin V (A)	Myosin-17 GN=F7C8.80 OS=Arabidopsis thaliana (Mouse-ear cress) PE=1 SV=2	BnaA02g04890D [Brassica napus]
BnaA02g05210D	1.43119	0.160945	0.443555	0.103761	1.51572e-09	-3.0606	down	0.0772495	-2.02006	normal	--	--	BnaA02g05210D [Brassica napus]
BnaA02g05230D	12.1711	3.01738	30.1252	17.4324	4.42302e-12	-2.01548	down	0.0649501	-0.772286	normal	--	L-ascorbate oxidase (Precursor) GN=AAO OS=Nicotiana tabacum (Common tobacco) PE=2 SV=1	BnaA02g05230D [Brassica napus]
BnaA02g05360D	4.79017	18.0915	5.57987	9.63309	2.99562e-09	1.95419	up	0.328251	0.79913	normal	--	--	PREDICTED: uncharacterized protein LOC103851410 [Brassica rapa]
BnaA02g05510D	1.73535	6.78029	3.64707	1.43907	0.000212611	1.93069	up	0.388887	-1.21217	normal	K12581|0|brp:103851429|probable CCR4-associated factor 1 homolog 11; K12581 CCR4-NOT transcription complex subunit 7/8 (A)	Probable CCR4-associated factor 1 homolog 11 GN=CAF1-11 OS=Arabidopsis thaliana (Mouse-ear cress) PE=2 SV=1	BnaA02g05510D [Brassica napus]
BnaA02g05900D	26.2081	10.9563	23.6004	17.9818	2.34001e-05	-1.21608	down	0.890181	-0.386329	normal	K13680|0|brp:103851461|glucomannan 4-beta-mannosyltransferase 2; K13680 beta-mannan synthase [EC:2.4.1.32] (A)	Glucomannan 4-beta-mannosyltransferase 2 GN=CSLA2 OS=Arabidopsis thaliana (Mouse-ear cress) PE=2 SV=1	BnaA10g13790D [Brassica napus]
BnaA02g05950D	1.42767	0	0	0	0.000180323	-4.27436	down	--	--	--	--	GDSL esterase/lipase At5g22810 (Precursor) GN=At5g22810 OS=Arabidopsis thaliana (Mouse-ear cress) PE=3 SV=3	BnaA02g05950D [Brassica napus]
BnaA02g06910D	461.836	188.492	223.085	161.484	7.07942e-05	-1.12567	down	0.869944	-0.421583	normal	K14838|8.9079e-51|zma:100282268|pco082380(357); LOC100282268; K11254 histone H4 (A)	Histone H4 OS=Glycine max (Soybean) PE=3 SV=1	hypothetical protein ZEAMMB73_313798 [Zea mays]
BnaA02g07120D	28.4922	65.7394	201.132	282.682	0.000241561	1.28315	up	0.433132	0.617059	normal	--	Non-specific lipid-transfer protein 4 (Precursor) GN=LTP4 OS=Arabidopsis thaliana (Mouse-ear cress) PE=3 SV=1	BnaA02g07120D [Brassica napus]
BnaA02g07170D	21.2187	6.58198	12.7308	7.34522	0.000154898	-1.63898	down	0.721952	-0.686903	normal	K14686|2.57426e-93|brp:103851591|copper transporter 1; K14686 solute carrier family 31 (copper transporter), member 1 (A)	Copper transporter 1 GN=COPT1 OS=Arabidopsis thaliana (Mouse-ear cress) PE=2 SV=2	BnaA02g07170D [Brassica napus]
BnaA02g07530D	0.298005	1.37298	0.494113	1.42606	0.000201997	2.27086	up	0.0658086	1.40139	normal	K05857|0|brp:103851627|phosphoinositide phospholipase C 4; K05857 phosphatidylinositol phospholipase C, delta [EC:3.1.4.11] (A)	Phosphoinositide phospholipase C 4 GN=MZN1.19 OS=Arabidopsis thaliana (Mouse-ear cress) PE=2 SV=2	BnaA02g07530D [Brassica napus]
BnaA02g07750D	3.94999	1.87968	2.90926	2.3606	0.00601307	-1.13946	down	0.829016	-0.446433	normal	--	Probable inactive receptor kinase At5g58300 (Precursor) GN=At5g58300 OS=Arabidopsis thaliana (Mouse-ear cress) PE=2 SV=1	BnaA02g07750D [Brassica napus]
BnaA02g08000D	9.4754	4.31373	9.84499	6.88678	0.00534926	-1.08438	down	0.785165	-0.461167	normal	--	APO protein 2, chloroplastic (Precursor) GN=MTI20.19 OS=Arabidopsis thaliana (Mouse-ear cress) PE=2 SV=1	BnaA02g08000D [Brassica napus]
BnaA02g08150D	43.3482	20.4384	35.2883	22.8737	0.000600541	-1.06767	down	0.54381	-0.572221	normal	K12846|3.55976e-72|brp:103851714|U4/U6.U5 small nuclear ribonucleoprotein 27 kDa protein; K12846 U4/U6.U5 tri-snRNP-associated protein 3 (A)	--	BnaA02g08150D [Brassica napus]
BnaA02g08190D	0.877088	0	0.326012	0	0.00642782	-3.84262	down	--	--	--	K01792|0|brp:103851719|putative glucose-6-phosphate 1-epimerase; K01792 glucose-6-phosphate 1-epimerase [EC:5.1.3.15] (A)	Putative glucose-6-phosphate 1-epimerase OS=Cenchrus ciliaris (Buffelgrass) PE=2 SV=1	BnaA02g08190D [Brassica napus]
BnaA02g08840D	6.11976	2.21948	3.76128	2.14905	4.00906e-05	-1.43209	down	0.157744	-0.880653	normal	--	Serine/threonine-protein kinase D6PK GN=MYN21.2 OS=Arabidopsis thaliana (Mouse-ear cress) PE=1 SV=1	BnaA02g08840D [Brassica napus]
BnaA02g08910D	0	11.7061	2.10498	6.09053	0	6.03944	up	0.186493	1.38534	normal	--	--	BnaA02g08910D [Brassica napus]
BnaA02g08950D	7.08246	2.50164	5.40767	2.69508	0.000892607	-1.40612	down	0.120598	-0.998586	normal	--	--	BnaA02g08950D [Brassica napus]
BnaA02g09250D	2.84622	0.704729	0.481559	0.430023	0.000295849	-1.93526	down	--	--	--	K11996|0|brp:103851902|adenylyltransferase and sulfurtransferase MOCS3-like; K11996 adenylyltransferase and sulfurtransferase (A)	Molybdopterin-synthase sulfurtransferase {ECO:0000255|HAMAP-Rule:MF_03049} GN=MCO15.8 OS=Arabidopsis thaliana (Mouse-ear cress) PE=2 SV=1	BnaA02g09250D [Brassica napus]
BnaA02g09260D	18.0532	8.11718	13.63	7.52075	0.000770407	-1.54881	down	0.859355	-0.566891	normal	--	--	BnaA02g09260D [Brassica napus]
BnaA02g09270D	2.11335	0.0365465	0.185652	0.417299	1.01479e-11	-5.49857	down	--	--	--	K14190|0|brp:103851903|GDP-L-galactose phosphorylase 2; K14190 GDP-L-galactose phosphorylase [EC:2.7.7.69] (A)	GDP-L-galactose phosphorylase 2 GN=MCO15.7 OS=Arabidopsis thaliana (Mouse-ear cress) PE=1 SV=1	BnaA02g09270D [Brassica napus]
BnaA02g09590D	0.710426	9.66362	11.0143	3.45572	4.10194e-07	3.45844	up	0.0304956	-1.54334	normal	--	Calcium-binding protein PBP1 GN=F24B18.11 OS=Arabidopsis thaliana (Mouse-ear cress) PE=1 SV=1	BnaA02g09590D [Brassica napus]
BnaA02g09610D	11.5834	5.72363	3.3535	5.75398	0.00586319	-1.01833	down	0.279465	0.773474	normal	--	Trafficking protein particle complex II-specific subunit 130 homolog {ECO:0000305} OS=Arabidopsis thaliana (Mouse-ear cress) PE=1 SV=1	BnaA02g09610D [Brassica napus]
BnaA02g10560D	2.76052	0.255728	2.13879	0.557324	0.000137757	-3.2664	down	0.220177	-1.74695	normal	--	Probable VAMP-like protein At1g33475 GN=At1g33475 OS=Arabidopsis thaliana (Mouse-ear cress) PE=2 SV=1	BnaA02g10560D [Brassica napus]
BnaA02g12750D	5.83876	1.57609	1.63365	1.26465	0.00467938	-1.75145	down	--	--	--	--	--	BnaA02g12750D [Brassica napus]
BnaA02g12990D	0.889436	0.271264	0.131173	0.0359148	0.00491206	-1.67934	down	--	--	--	--	Putative nuclear matrix constituent protein 1-like protein GN=At5g65770 OS=Arabidopsis thaliana (Mouse-ear cress) PE=2 SV=1	BnaA02g12990D [Brassica napus]
BnaA02g13000D	220.09	107.409	199.967	115.752	1.05325e-05	-1.20372	down	0.0061942	-0.900868	normal	K11599|6.97342e-98|brp:103852384|cyclin-B1-2-like; K11599 proteasome maturation protein (A)	Cyclin-B1-2 GN=CYCB1-2 OS=Oryza sativa subsp. japonica (Rice) PE=3 SV=1	BnaA02g13000D [Brassica napus]
BnaA02g13270D	0.307994	2.5124	0.562117	1.97026	0.000349508	2.74764	up	0.156814	1.72418	normal	K01897|8.30482e-46|brp:103830564|long chain acyl-CoA synthetase 9, chloroplastic; K01897 long-chain acyl-CoA synthetase [EC:6.2.1.3] (A)	Long chain acyl-CoA synthetase 9, chloroplastic GN=LACS9 OS=Arabidopsis thaliana (Mouse-ear cress) PE=2 SV=1	BnaA02g13270D [Brassica napus]
BnaA02g13380D	3.96036	1.60313	1.89325	1.07052	0.00993345	-1.27945	down	0.652159	-0.844448	normal	K17506|0|brp:103852429|probable protein phosphatase 2C 14; K17506 protein phosphatase 1L [EC:3.1.3.16] (A)	Probable protein phosphatase 2C 14 GN=At1g67820 OS=Arabidopsis thaliana (Mouse-ear cress) PE=2 SV=2	BnaA02g13380D [Brassica napus]
BnaA02g13770D	0.989484	0.0675425	0.841657	0.157482	0.000105814	-3.66664	down	0.0484471	-2.21412	normal	--	Chaperone protein dnaJ 15 GN=T2E12.8 OS=Arabidopsis thaliana (Mouse-ear cress) PE=1 SV=1	BnaA02g13770D [Brassica napus]
BnaA02g13870D	1.44889	0.122837	0.881067	0.0835947	0.00275502	-3.32149	down	--	--	--	--	Zinc finger protein JAGGED GN=JAG OS=Arabidopsis thaliana (Mouse-ear cress) PE=2 SV=1	BnaA02g13870D [Brassica napus]
BnaA02g14450D	308.976	577.824	458.244	621.941	4.88292e-07	1.3059	up	0.225297	0.726941	normal	K02915|4.00112e-62|brp:103831364|60S ribosomal protein L34-2; K02915 large subunit ribosomal protein L34e (A)	60S ribosomal protein L34-2 GN=RPL34B OS=Arabidopsis thaliana (Mouse-ear cress) PE=3 SV=1	PREDICTED: 60S ribosomal protein L34-2 [Brassica rapa]
BnaA02g14700D	8.77755	4.51316	9.55298	8.90412	0.00592144	-1.20858	down	0.923836	-0.233256	normal	--	PLASMODESMATA CALLOSE-BINDING PROTEIN 4 (Precursor) GN=PDCB4 OS=Arabidopsis thaliana (Mouse-ear cress) PE=1 SV=1	BnaA02g14700D [Brassica napus]
BnaA02g14780D	0.574522	4.68096	3.16798	6.00308	1.92886e-09	2.9693	up	0.180065	0.908959	normal	--	WAT1-related protein At1g70260 GN=At1g70260 OS=Arabidopsis thaliana (Mouse-ear cress) PE=2 SV=1	BnaA02g14780D [Brassica napus]
BnaA02g14860D	0.867864	3.27223	0.0722258	0.24258	0.00671129	1.85442	up	--	--	--	--	--	PREDICTED: uncharacterized protein LOC103852649 [Brassica rapa]
BnaA02g15190D	64.4623	14.6249	55.298	53.7432	0	-2.09818	down	0.98578	-0.0818763	normal	--	MLP-like protein 28 GN=MLP28 OS=Arabidopsis thaliana (Mouse-ear cress) PE=1 SV=1	BnaA02g15190D [Brassica napus]
BnaA02g15230D	17.6686	203.723	27.7347	40.325	0	3.57651	up	0.745764	0.492761	normal	--	MLP-like protein 34 GN=MLP34 OS=Arabidopsis thaliana (Mouse-ear cress) PE=2 SV=1	BnaA02g15230D [Brassica napus]
BnaA02g15240D	0.462635	2.96418	0.247861	0.474469	0.00115882	2.49383	up	--	--	--	--	MLP-like protein 31 GN=MLP31 OS=Arabidopsis thaliana (Mouse-ear cress) PE=2 SV=2	BnaA02g15240D [Brassica napus]
BnaA02g15280D	0.177677	3.19897	0.159762	0.461327	2.21662e-06	3.60798	up	--	--	--	--	Chaperone protein dnaJ 6 GN=MOJ9.8 OS=Arabidopsis thaliana (Mouse-ear cress) PE=2 SV=1	BnaA02g15280D [Brassica napus]
BnaA02g15460D	0.166468	1.08421	0.703048	1.4526	0.000740004	2.53544	up	0.385069	1.05407	normal	--	Receptor-like protein 12 (Precursor) GN=RLP12 OS=Arabidopsis thaliana (Mouse-ear cress) PE=2 SV=2	BnaA02g15460D [Brassica napus]
BnaA02g15830D	1.97874	4.30953	9.18851	15.8197	0.00772312	1.13689	up	0.133339	0.728374	normal	--	Patellin-3 GN=PATL3 OS=Arabidopsis thaliana (Mouse-ear cress) PE=1 SV=2	BnaA02g15830D [Brassica napus]
BnaA02g15900D	0.743582	50.5655	0.452531	0	0	5.74354	up	--	--	--	--	--	BnaA02g15900D [Brassica napus]
BnaA02g15910D	24.2809	1510.92	3.32376	1.10559	0	5.95472	up	0.173616	-1.52332	normal	--	Trypsin inhibitor B OS=Glycine max (Soybean) PE=1 SV=1	BnaA02g15910D [Brassica napus]
BnaA02g15920D	0	2.04972	0.124604	0	0.00877116	3.78495	up	--	--	--	--	Latex serine proteinase inhibitor OS=Carica papaya (Papaya) PE=1 SV=1	BnaA02g15920D [Brassica napus]
BnaA02g15990D	0.532907	2.24719	1.07994	1.9867	0.00434961	2.00886	up	0.769666	0.829668	normal	K13464|3.82939e-166|brp:103852783|protein TIFY 11B-like; K13464 jasmonate ZIM domain-containing protein (A)	Protein TIFY 11B GN=T10D10.8 OS=Arabidopsis thaliana (Mouse-ear cress) PE=1 SV=1	BnaA02g15990D [Brassica napus]
BnaA02g16740D	1.56491	3.12278	1.5189	2.82674	0.00774731	1.05213	up	0.114341	0.840618	normal	--	Protein LONGIFOLIA 1 GN=T20K14.190 OS=Arabidopsis thaliana (Mouse-ear cress) PE=1 SV=1	BnaA02g16740D [Brassica napus]
BnaA02g17230D	1.14339	4.26792	4.01389	7.09136	0.00482821	1.83768	up	0.294682	0.889794	normal	--	--	BnaC02g24440D [Brassica napus]
BnaA02g18410D	3.45461	7.34084	3.99123	4.38853	0.00865834	1.12499	up	0.935516	0.143455	normal	--	Caffeoylshikimate esterase GN=CSE OS=Arabidopsis thaliana (Mouse-ear cress) PE=1 SV=1	BnaA02g18410D [Brassica napus]
BnaA02g19410D	0.000145753	2.18951	0.000148181	0.000745992	3.3614e-07	4.82136	up	--	--	--	K12581|0|brp:103853216|probable CCR4-associated factor 1 homolog 6; K12581 CCR4-NOT transcription complex subunit 7/8 (A)	Probable CCR4-associated factor 1 homolog 6 GN=CAF1-6 OS=Arabidopsis thaliana (Mouse-ear cress) PE=2 SV=1	PREDICTED: probable CCR4-associated factor 1 homolog 6 [Brassica rapa]
BnaA02g19650D	3.4178	0.595669	0.489316	0.116249	3.00975e-08	-2.48011	down	--	--	--	K00052|0|brp:103853243|3-isopropylmalate dehydrogenase 2, chloroplastic-like; K00052 3-isopropylmalate dehydrogenase [EC:1.1.1.85] (A)	3-isopropylmalate dehydrogenase 2, chloroplastic (Precursor) GN=T21F11.11 OS=Arabidopsis thaliana (Mouse-ear cress) PE=1 SV=1	BnaA02g19650D [Brassica napus]
BnaA02g20020D	3.70209	10.3091	1.09262	1.62778	7.20688e-06	1.46822	up	0.903663	0.496205	normal	--	--	BnaA02g20020D [Brassica napus]
BnaA02g20470D	4.08586	0.739727	4.0457	5.67677	4.01169e-06	-2.46881	down	0.767065	0.548455	normal	--	Probable galacturonosyltransferase-like 6 GN=T10M13.14 OS=Arabidopsis thaliana (Mouse-ear cress) PE=2 SV=1	BnaA02g20470D [Brassica napus]
BnaA02g20640D	2.7786	12.0495	6.53059	6.73605	6.40695e-08	2.17241	up	0.940543	0.0701472	normal	K00799|5.32583e-154|brp:103868203|GST1; glutathione S-transferase; K00799 glutathione S-transferase [EC:2.5.1.18] (A)	Glutathione S-transferase F3 GN=T17M13.10 OS=Arabidopsis thaliana (Mouse-ear cress) PE=2 SV=1	BnaA02g20640D [Brassica napus]
BnaA02g20820D	2.07576	5.32979	2.62092	4.93548	0.000299948	1.37475	up	0.147166	0.866235	normal	--	--	BnaA02g20820D [Brassica napus]
BnaA02g20860D	1.57243	0.047186	0.302648	0.15034	3.49228e-07	-4.83426	down	--	--	--	--	Probable 2-oxoglutarate-dependent dioxygenase AOP1 GN=T4I9.5 OS=Arabidopsis thaliana (Mouse-ear cress) PE=2 SV=1	BnaA02g20860D [Brassica napus]
BnaA02g21030D	1.53793	0.0772507	0.313311	0.13226	5.41719e-07	-4.10453	down	--	--	--	--	Cell division control protein 48 homolog B GN=CDC48B OS=Arabidopsis thaliana (Mouse-ear cress) PE=2 SV=1	BnaA02g21030D [Brassica napus]
BnaA02g21450D	6.35472	19.9391	4.22052	4.29642	2.5007e-08	1.70541	up	0.941525	-0.0565371	normal	--	--	BnaA03g43780D [Brassica napus]
BnaA02g21750D	27.3904	55.203	0.799282	1.04663	0.000552526	1.03547	up	0.936327	0.408257	normal	K01376|0|brp:103853526|probable cysteine proteinase At4g11320; K01376 [EC:3.4.22.-] (A)	Probable cysteine proteinase At4g11320 (Precursor) GN=At4g11320 OS=Arabidopsis thaliana (Mouse-ear cress) PE=2 SV=1	PREDICTED: probable cysteine proteinase At4g11320 [Brassica rapa]
BnaA02g21830D	13.9045	28.7922	17.5694	29.3517	0.000411051	1.08806	up	0.130518	0.729459	normal	K03137|6.09194e-178|brp:103853535|transcription initiation factor IIE subunit beta-like; K03137 transcription initiation factor TFIIE subunit beta (A)	--	PREDICTED: transcription initiation factor IIE subunit beta-like [Brassica rapa]
BnaA02g21930D	0.0600871	1.19173	0.264423	0.810026	1.76313e-07	3.78555	up	0.316615	1.46231	normal	--	--	BnaA02g21930D [Brassica napus]
BnaA02g22490D	0	17.8252	0	3.78963	3.36927e-06	4.63599	up	--	--	--	--	--	BnaA02g22490D [Brassica napus]
BnaA02g22550D	3.72546	1.33107	3.0803	1.56429	0.00830442	-1.44852	down	0.358687	-0.971644	normal	--	Transcription activator GLK2 GN=MLN1.11 OS=Arabidopsis thaliana (Mouse-ear cress) PE=1 SV=1	BnaA02g22550D [Brassica napus]
BnaA02g23070D	0.157658	2.38278	0.071229	0.596175	0.000233903	3.22006	up	--	--	--	--	--	BnaA02g23070D [Brassica napus]
BnaA02g23660D	0.993248	5.54358	1.81173	4.62493	1.15362e-05	2.40804	up	0.102115	1.32433	normal	K08906|9.92699e-122|brp:103848470|cytochrome c6, chloroplastic; K08906 cytochrome c6 (A)	Cytochrome c6, chloroplastic (Precursor) GN=petJ OS=Arabidopsis thaliana (Mouse-ear cress) PE=1 SV=1	BnaA02g23660D [Brassica napus]
BnaA02g23960D	0	1.24954	0	0.712592	0.00135947	4.03044	up	--	--	--	K08829|6.18986e-74|brp:103839657|cyclin-dependent kinase F-4-like; K08829 male germ cell-associated kinase [EC:2.7.11.22] (A)	Cyclin-dependent kinase F-4 OS=Oryza sativa subsp. japonica (Rice) PE=2 SV=1	BnaA02g23960D [Brassica napus]
BnaA02g24990D	0	1.70038	0	0.739566	3.88927e-09	5.13305	up	--	--	--	K06268|3.22002e-154|brp:103853782|calcineurin B-like protein 9; K06268 serine/threonine-protein phosphatase 2B regulatory subunit (A)	Calcineurin B-like protein 9 GN=CBL9 OS=Arabidopsis thaliana (Mouse-ear cress) PE=1 SV=3	PREDICTED: calcineurin B-like protein 9 [Brassica rapa]
BnaA02g25110D	0.256154	4.10651	0.330869	0.438106	9.758e-08	3.5512	up	--	--	--	--	Ethylene-responsive transcription factor 2 GN=MQL5.7 OS=Arabidopsis thaliana (Mouse-ear cress) PE=2 SV=1	BnaA02g25110D [Brassica napus]
BnaA02g25520D	2.58474	0.577537	11.1168	9.79763	0.00243817	-2.05518	down	0.944339	-0.145295	normal	--	Cytochrome b561 and DOMON domain-containing protein At5g47530 (Precursor) GN=At5g47530 OS=Arabidopsis thaliana (Mouse-ear cress) PE=2 SV=1	BnaA02g25520D [Brassica napus]
BnaA02g25580D	6.49905	2.95524	7.70653	5.50028	0.00156846	-1.14428	down	0.628151	-0.545876	normal	K14411|0|brp:103853827|heterogeneous nuclear ribonucleoprotein 1-like; K14411 RNA-binding protein Musashi (A)	Heterogeneous nuclear ribonucleoprotein 1 GN=RNP1 OS=Arabidopsis thaliana (Mouse-ear cress) PE=1 SV=1	BnaA02g25580D [Brassica napus]
BnaA02g26620D	3.58829	0.860184	1.84066	0.666738	1.72833e-05	-2.05573	down	0.0812094	-1.50163	normal	--	--	BnaA02g26620D [Brassica napus]
BnaA02g26630D	5.82086	1.86653	4.58002	3.60966	2.65923e-05	-1.54147	down	0.872082	-0.37422	normal	--	--	BnaA02g26630D [Brassica napus]
BnaA02g27170D	0.198634	2.26607	0.525712	1.80688	7.19744e-09	3.33386	up	0.0329781	1.56816	normal	--	--	BnaA02g27170D [Brassica napus]
BnaA02g27670D	6.73655	21.6876	10.3008	15.6417	0.000171845	1.75921	up	0.779171	0.631854	normal	--	Protein NIM1-INTERACTING 2 GN=NIMIN-2 OS=Arabidopsis thaliana (Mouse-ear cress) PE=1 SV=1	PREDICTED: protein NIM1-INTERACTING 2-like isoform X1 [Brassica rapa]
BnaA02g29150D	6.3211	0.469408	24.0504	19.9063	8.29605e-08	-3.55736	down	0.915028	-0.279985	normal	K15382|3.90476e-177|brp:103854208|bidirectional sugar transporter SWEET4-like; K15382 solute carrier family 50 (sugar transporter) (A)	Bidirectional sugar transporter SWEET4 GN=SWEET4 OS=Arabidopsis thaliana (Mouse-ear cress) PE=2 SV=1	PREDICTED: bidirectional sugar transporter SWEET4-like [Brassica rapa]
BnaA02g29440D	8.71782	2.29157	2.8226	0.926751	0.00622528	-1.76442	down	--	--	--	--	--	BnaC03g02520D [Brassica napus]
BnaA02g29900D	4.32973e-07	1.6646	0.888799	0.410771	2.46325e-12	5.55531	up	0.620364	-1.08932	normal	K07195|0|brp:103854132|exocyst complex component EXO70B1-like; K07195 exocyst complex component 7 (A)	Exocyst complex component EXO70B1 GN=EXO70B1 OS=Arabidopsis thaliana (Mouse-ear cress) PE=1 SV=1	PREDICTED: exocyst complex component EXO70B1-like [Brassica rapa]
BnaA02g30040D	1.69554	4.47686	0.537792	0.334995	0.00386092	1.29537	up	--	--	--	--	Zinc finger protein CONSTANS-LIKE 10 GN=COL10 OS=Arabidopsis thaliana (Mouse-ear cress) PE=1 SV=1	BnaA02g30040D [Brassica napus]
BnaA02g30230D	4.55016	9.05818	7.98419	10.6611	0.00920314	1.04485	up	0.830172	0.418821	normal	--	--	PREDICTED: alpha/beta hydrolase domain-containing protein 17B [Brassica rapa]
BnaA02g30470D	12.3021	5.80318	21.4906	14.9718	0.00126087	-1.06194	down	0.539148	-0.579712	normal	K07513|0|brp:103854565|3-ketoacyl-CoA thiolase 5, peroxisomal; K07513 acetyl-CoA acyltransferase 1 [EC:2.3.1.16] (A)	3-ketoacyl-CoA thiolase 5, peroxisomal (Precursor) GN=KAT5 OS=Arabidopsis thaliana (Mouse-ear cress) PE=2 SV=2	BnaA02g30470D [Brassica napus]
BnaA02g31190D	7.16741	16.4173	9.42779	17.0504	7.30297e-06	1.25501	up	0.0232824	0.837455	normal	K07870|0|brp:103854661|mitochondrial Rho GTPase 1-like; K07870 Ras homolog gene family, member T1 (A)	Rac-like GTP-binding protein ARAC3 (Precursor) GN=M4E13.80 OS=Arabidopsis thaliana (Mouse-ear cress) PE=1 SV=1	BnaA02g31190D [Brassica napus]
BnaA02g31310D	2.79402	6.16607	2.97307	5.44591	0.0047699	1.16587	up	0.154061	0.864247	normal	K06269|0|brp:103854676|serine/threonine-protein phosphatase PP1 isozyme 9-like; K06269 serine/threonine-protein phosphatase PP1 catalytic subunit [EC:3.1.3.16] (A)	Serine/threonine-protein phosphatase PP1 isozyme 9 GN=TOPP9 OS=Arabidopsis thaliana (Mouse-ear cress) PE=2 SV=1	PREDICTED: serine/threonine-protein phosphatase PP1 isozyme 9-like [Brassica rapa]
BnaA02g31630D	4.50295	11.5151	9.97978	19.807	0.000137373	1.34262	up	0.0260006	0.879073	normal	K13800|3.409e-148|brp:103854712|UMP-CMP kinase 3-like; K13800 UMP-CMP kinase [EC:2.7.4.- 2.7.4.14] (A)	UMP-CMP kinase 3 {ECO:0000255|HAMAP-Rule:MF_03172} GN=T7I7.5 OS=Arabidopsis thaliana (Mouse-ear cress) PE=1 SV=1	BnaA02g31630D [Brassica napus]
BnaA02g32060D	8.78545	19.6275	11.6151	21.022	5.9942e-05	1.20006	up	0.0222784	0.854276	normal	--	--	BnaA02g32060D [Brassica napus]
BnaA02g32100D	2.90737	14.0576	15.3834	21.4255	9.92349e-06	2.35719	up	0.834674	0.468246	normal	--	--	BnaA02g32100D [Brassica napus]
BnaA02g32220D	1.344	4.24086	1.67842	3.22176	2.27914e-05	1.70316	up	0.19186	0.94402	normal	--	Probable folate-biopterin transporter 2 GN=At5g25050 OS=Arabidopsis thaliana (Mouse-ear cress) PE=2 SV=1	PREDICTED: probable folate-biopterin transporter 2 [Brassica rapa]
BnaA02g32440D	10.2454	4.63282	39.263	36.9181	0.00175743	-1.13762	down	0.976667	-0.191045	normal	--	Copper transport protein CCH GN=CCH OS=Arabidopsis thaliana (Mouse-ear cress) PE=1 SV=1	PREDICTED: uncharacterized protein LOC103854851 [Brassica rapa]
BnaA02g32460D	4.97663	12.3341	8.63374	6.59523	3.22367e-05	1.32927	up	0.849148	-0.398548	normal	--	Flavone synthase GN=FNSI OS=Petroselinum crispum (Parsley) PE=1 SV=1	PREDICTED: 1-aminocyclopropane-1-carboxylate oxidase 5 [Brassica rapa]
BnaA02g32550D	1.22224	4.28383	2.20642	3.59079	3.02478e-06	1.8381	up	0.598014	0.667527	normal	K12130|0|brp:103854859|two-component response regulator-like APRR5; K12130 pseudo-response regulator 5 (A)	Two-component response regulator-like APRR5 GN=APRR5 OS=Arabidopsis thaliana (Mouse-ear cress) PE=1 SV=2	BnaA02g32550D [Brassica napus]
BnaA02g32860D	0.582944	1.63481	1.04516	2.11262	0.00586146	1.52126	up	0.294682	0.889794	normal	--	Uncharacterized protein At5g08430 GN=At5g08430 OS=Arabidopsis thaliana (Mouse-ear cress) PE=1 SV=2	BnaA02g32860D [Brassica napus]
BnaA02g33110D	0.572964	2.36903	0.99212	1.79763	6.60441e-09	2.15691	up	0.299539	0.820463	normal	K12489|0|brp:103854969|ADP-ribosylation factor GTPase-activating protein AGD1; K12489 Arf-GAP with coiled-coil, ANK repeat and PH domain-containing protein (A)	ADP-ribosylation factor GTPase-activating protein AGD1 GN=AGD1 OS=Arabidopsis thaliana (Mouse-ear cress) PE=2 SV=2	BnaA02g33110D [Brassica napus]
BnaA02g33630D	2.10229	6.1782	3.9916	7.62631	0.00466407	1.58334	up	0.388302	0.905688	normal	--	--	BnaA02g33630D [Brassica napus]
BnaA02g33650D	0.108127	1.15566	0.0991543	0.0543445	0.00547069	2.88788	up	--	--	--	--	BTB/POZ and TAZ domain-containing protein 1 GN=BT1 OS=Arabidopsis thaliana (Mouse-ear cress) PE=1 SV=1	BnaA02g33650D [Brassica napus]
BnaA02g33760D	1.93594	5.37719	3.3254	5.99226	5.29813e-05	1.47085	up	0.198909	0.776286	normal	--	F-box/LRR-repeat protein At5g63520 GN=At5g63520 OS=Arabidopsis thaliana (Mouse-ear cress) PE=2 SV=1	BnaA02g33760D [Brassica napus]
BnaA02g34210D	5.95238	14.7314	5.72948	7.69299	0.000552277	1.30047	up	0.866198	0.41716	normal	--	--	BnaA02g34210D [Brassica napus]
BnaA02g34220D	5.72051	13.173	5.80436	8.42609	0.00489416	1.18982	up	0.667239	0.629514	normal	--	--	BnaA02g34220D [Brassica napus]
BnaA02g34420D	6.89762	16.3201	16.1024	25.3576	8.98272e-06	1.24214	up	0.495923	0.605994	normal	--	ABC transporter F family member 5 GN=MXK3.6 OS=Arabidopsis thaliana (Mouse-ear cress) PE=2 SV=1	BnaA02g34420D [Brassica napus]
BnaA02g34800D	0	3.93548	0.105718	0.117841	1.08236e-07	4.90582	up	--	--	--	--	Dehydrin Rab18 GN=RAB18 OS=Arabidopsis thaliana (Mouse-ear cress) PE=2 SV=1	BnaC09g08130D [Brassica napus]
BnaA02g35120D	24.3678	10.2574	30.5188	21.5313	6.31548e-05	-1.21886	down	0.872962	-0.399492	normal	--	--	BnaA02g35120D [Brassica napus]
BnaA02g36180D	0.895889	4.28685	1.91729	3.22402	2.35393e-06	2.21539	up	0.591986	0.778124	normal	--	Organic cation/carnitine transporter 2 GN=YUP8H12R.2 OS=Arabidopsis thaliana (Mouse-ear cress) PE=2 SV=1	BnaA02g36180D [Brassica napus]
BnaA02g36500D	10.554	1.12886	15.78	7.61413	5.04779e-08	-3.08515	down	0.16476	-0.951042	normal	--	--	BnaA02g36500D [Brassica napus]
BnaA02g36560D	0	3.41821	0	3.51657	0.00877116	3.78495	up	--	--	--	--	--	BnaA02g36560D [Brassica napus]
BnaA02g37020D	0.0858342	1.50194	0.116663	0.223235	6.17615e-06	3.53034	up	--	--	--	K00511|0|brp:103854874|squalene epoxidase 5-like; K00511 squalene monooxygenase [EC:1.14.13.132] (A)	Squalene epoxidase 5 GN=K12G2.2 OS=Arabidopsis thaliana (Mouse-ear cress) PE=2 SV=2	BnaA02g37020D [Brassica napus]
BnaA03g00170D	0.770675	1.55368	0.143105	0.563783	0.000895577	2.66063	up	--	--	--	--	--	BnaA05g35690D [Brassica napus]
BnaA03g00420D	48.9095	21.0184	52.6244	25.8034	4.03597e-05	-1.1849	down	0.00293101	-0.949908	normal	K15100|0|brp:103855427|mitochondrial succinate-fumarate transporter 1; K15100 solute carrier family 25 (mitochondrial citrate transporter), member 1 (A)	Mitochondrial succinate-fumarate transporter 1 GN=SFC1 OS=Arabidopsis thaliana (Mouse-ear cress) PE=2 SV=1	BnaA03g00420D [Brassica napus]
BnaA03g01030D	17.3236	7.88435	17.1108	13.1755	0.00010871	-1.13579	down	0.900013	-0.388403	normal	K14510|0|brp:103855536|serine/threonine-protein kinase CTR1-like; K14510 serine/threonine-protein kinase CTR1 [EC:2.7.11.1] (A)	Serine/threonine-protein kinase CTR1 GN=CTR1 OS=Arabidopsis thaliana (Mouse-ear cress) PE=1 SV=1	BnaA03g01030D [Brassica napus]
BnaA03g01330D	1.67534	0.210226	1.98152	0.580407	3.86929e-05	-2.92697	down	0.0127174	-1.70219	normal	K00517|0|brp:103855577|cytochrome P450 77A4; K00517 [EC:1.14.-.-] (A)	Cytochrome P450 77A4 GN=CYP77A4 OS=Arabidopsis thaliana (Mouse-ear cress) PE=2 SV=1	BnaA03g01330D [Brassica napus]
BnaA03g01760D	10.6006	4.70306	11.1127	7.24289	0.00935416	-1.11258	down	0.547151	-0.619129	normal	K03038|0|aly:ARALYDRAFT_908493|ATHMOV34; K03038 26S proteasome regulatory subunit N8 (A)	26S proteasome non-ATPase regulatory subunit 7 homolog A GN=MJJ3.19 OS=Arabidopsis thaliana (Mouse-ear cress) PE=1 SV=1	BnaA03g01760D [Brassica napus]
BnaA03g02010D	44.2575	20.9569	52.3653	29.3019	0.000924879	-1.02062	down	0.0125554	-0.886345	normal	K15979|0|brp:103855724|staphylococcal nuclease domain-containing protein 1-like; K15979 staphylococcal nuclease domain-containing protein 1 (A)	--	BnaA03g02010D [Brassica napus]
BnaA03g02250D	0.193904	1.21439	0.438771	0.393308	0.00927253	2.41696	up	--	--	--	--	Uncharacterized acetyltransferase At3g50280 GN=At3g50280 OS=Arabidopsis thaliana (Mouse-ear cress) PE=3 SV=1	BnaA03g02250D [Brassica napus]
BnaA03g02410D	233.701	106.626	126.876	68.7194	0.000253749	-1.08922	down	0.0153326	-0.870158	normal	K16297|0|brp:103855769|serine carboxypeptidase-like 35; K16297 serine carboxypeptidase-like clade II [EC:3.4.16.-] (A)	Serine carboxypeptidase-like 35 (Precursor) GN=SCPL35 OS=Arabidopsis thaliana (Mouse-ear cress) PE=2 SV=1	BnaA03g02410D [Brassica napus]
BnaA03g02660D	4.58958	1.47448	1.76366	2.20201	0.000404928	-1.56405	down	0.916646	0.340936	normal	K00166|0|brp:103855815|2-oxoisovalerate dehydrogenase subunit alpha 2, mitochondrial; K00166 2-oxoisovalerate dehydrogenase E1 component alpha subunit [EC:1.2.4.4] (A)	2-oxoisovalerate dehydrogenase subunit alpha 2, mitochondrial (Precursor) GN=At5g09300 OS=Arabidopsis thaliana (Mouse-ear cress) PE=1 SV=1	BnaA03g02660D [Brassica napus]
BnaA03g02700D	3.50588	1.50434	2.4786	1.63484	0.00306618	-1.1958	down	0.677483	-0.592502	normal	--	Potassium transporter 7 GN=T5E8_200 OS=Arabidopsis thaliana (Mouse-ear cress) PE=1 SV=2	BnaA03g02700D [Brassica napus]
BnaA03g02740D	9.04858	4.37233	7.07598	3.75705	0.00212742	-1.01268	down	0.0208014	-0.87674	normal	--	Probable inactive receptor kinase At5g10020 (Precursor) GN=At5g10020 OS=Arabidopsis thaliana (Mouse-ear cress) PE=1 SV=2	BnaA03g02740D [Brassica napus]
BnaA03g02770D	9.31265	4.31041	4.85582	3.65783	0.00529139	-1.05453	down	0.817075	-0.457687	normal	K15559|0|brp:103855848|regulation of nuclear pre-mRNA domain-containing protein 1A-like; K15559 regulator of Ty1 transposition protein 103 (A)	--	117M18_7 [Brassica rapa]
BnaA03g02830D	137.173	48.2552	126.259	61.5613	7.1076e-09	-1.47098	down	0.000771403	-0.998521	normal	K02372|6.0814e-152|brp:103855855|uncharacterized LOC103855855; K02372 3-hydroxyacyl-[acyl-carrier-protein] dehydratase [EC:4.2.1.59] (A)	--	PREDICTED: uncharacterized protein LOC103855855 [Brassica rapa]
BnaA03g02870D	1216.13	533.769	1001.01	533.973	0.000140027	-1.14757	down	0.0285541	-0.899608	normal	K02991|1.71115e-129|brp:103850327|40S ribosomal protein S6-2-like; K02991 small subunit ribosomal protein S6e (A)	40S ribosomal protein S6-2 GN=F12B17_290 OS=Arabidopsis thaliana (Mouse-ear cress) PE=1 SV=3	BnaA02g00470D [Brassica napus]
BnaA03g02880D	4.13254	1.57681	1.74321	0.978164	5.01967e-06	-1.35832	down	0.120252	-0.845041	normal	K12818|0|brp:103855862|putative uncharacterized protein At4g01020, chloroplastic; K12818 ATP-dependent RNA helicase DHX8/PRP22 [EC:3.6.4.13] (A)	Putative uncharacterized protein At4g01020, chloroplastic (Precursor) GN=At4g01020 OS=Arabidopsis thaliana (Mouse-ear cress) PE=3 SV=1	BnaA03g02880D [Brassica napus]
BnaA03g02970D	4.60365	1.48485	3.24712	1.85382	3.13837e-05	-1.50679	down	0.219772	-0.835726	normal	--	Mechanosensitive ion channel protein 2, chloroplastic (Precursor) GN=MSL2 OS=Arabidopsis thaliana (Mouse-ear cress) PE=2 SV=1	BnaA03g02970D [Brassica napus]
BnaA03g03010D	36.022	13.8852	29.2546	15.1785	0.000101217	-1.1095	down	0.0105587	-0.874345	normal	K01414|0|brp:103855875|probable cytosolic oligopeptidase A; K01414 oligopeptidase A [EC:3.4.24.70] (A)	Probable cytosolic oligopeptidase A GN=F12B17.110 OS=Arabidopsis thaliana (Mouse-ear cress) PE=1 SV=1	BnaA03g03010D [Brassica napus]
BnaA03g03330D	1.70237	0.0678067	0.694278	0.388958	0.000180323	-4.27436	down	--	--	--	--	Putative inactive serine/threonine-protein kinase At5g11400 (Precursor) GN=At5g11400 OS=Arabidopsis thaliana (Mouse-ear cress) PE=5 SV=2	PREDICTED: putative inactive serine/threonine-protein kinase At5g11400 [Brassica rapa]
BnaA03g03680D	11.3842	2.71065	4.65963	3.82858	0.00236861	-1.84981	down	0.951755	-0.222028	normal	K03676|5.88381e-73|brp:103855946|glutaredoxin-C10; K03676 glutaredoxin 3 (A)	Glutaredoxin-C10 GN=F14F18.100 OS=Arabidopsis thaliana (Mouse-ear cress) PE=2 SV=1	PREDICTED: glutaredoxin-C10 [Brassica rapa]
BnaA03g03900D	3.57478	7.55794	4.11174	5.78091	0.00273907	1.10733	up	0.798358	0.457424	normal	K18158|0|brp:103855965|uncharacterized LOC103855965; K18158 nuclear control of ATPase protein 2 (A)	--	BnaA03g03900D [Brassica napus]
BnaA03g04000D	2.52793	0.928759	1.12857	0.401638	0.000735732	-1.58231	down	0.036119	-1.73139	normal	--	O-acyltransferase WSD1 GN=WSD1 OS=Arabidopsis thaliana (Mouse-ear cress) PE=2 SV=1	BnaA03g04000D [Brassica napus]
BnaA03g04030D	21.729	7.02509	27.279	16.3894	1.81772e-08	-1.60596	down	0.240951	-0.677605	normal	--	--	BnaA03g04030D [Brassica napus]
BnaA03g04100D	2.39843	0.293183	0.363199	1.65721e-05	7.00926e-11	-2.91048	down	--	--	--	--	C2 and GRAM domain-containing protein At1g03370 GN=At1g03370 OS=Arabidopsis thaliana (Mouse-ear cress) PE=2 SV=4	BnaA03g04100D [Brassica napus]
BnaA03g04110D	9.86962	2.8609	8.63713	3.59624	0.00304137	-1.25467	down	0.062045	-0.999396	normal	K12606|0|brp:103855988|cell differentiation protein RCD1 homolog; K12606 CCR4-NOT transcription complex subunit 9 (A)	--	PREDICTED: cell differentiation protein RCD1 homolog [Brassica rapa]
BnaA03g04240D	24.0696	6.74926	18.8424	11.5332	4.12519e-09	-1.80162	down	0.250939	-0.724123	normal	--	NAC transcription factor 29 GN=At1g69490 OS=Arabidopsis thaliana (Mouse-ear cress) PE=2 SV=1	PREDICTED: NAC transcription factor 29-like isoform X1 [Brassica rapa]
BnaA03g04260D	2.7496	0	0.622299	0	1.25036e-10	-5.35893	down	--	--	--	--	Inactive leucine-rich repeat receptor-like protein kinase CORYNE (Precursor) GN=T31B5.110 OS=Arabidopsis thaliana (Mouse-ear cress) PE=1 SV=1	PREDICTED: inactive leucine-rich repeat receptor-like protein kinase CORYNE isoform X1 [Brassica rapa]
BnaA03g04290D	0.121208	2.12676	0.385056	0.316546	1.03346e-05	3.4899	up	--	--	--	--	Ethylene-responsive transcription factor ERF113 GN=ERF113 OS=Arabidopsis thaliana (Mouse-ear cress) PE=2 SV=1	BnaA03g04290D [Brassica napus]
BnaA03g04450D	11.856	4.02128	9.94119	5.78544	1.57019e-07	-1.54821	down	0.022722	-0.9004	normal	--	--	BnaA03g04450D [Brassica napus]
BnaA03g04590D	1.78149	0.234093	25.6573	16.5101	0.000237652	-2.77575	down	0.510627	-0.584161	normal	K00660|0|brp:103856040|chalcone synthase 3-like; K00660 chalcone synthase [EC:2.3.1.74] (A)	Chalcone synthase 3 GN=CHS3 OS=Sinapis alba (White mustard) PE=2 SV=1	chalcone synthase 1 protein [Brassica rapa subsp. rapa]
BnaA03g04600D	0.697683	0	0.105264	0	0.00106181	-4.07458	down	--	--	--	--	--	BnaA03g04600D [Brassica napus]
BnaA03g04890D	18.9022	8.27458	23.5145	11.5987	9.88026e-05	-1.15155	down	0.00137866	-0.985845	normal	--	Probable methyltransferase PMT9 GN=At5g14430 OS=Arabidopsis thaliana (Mouse-ear cress) PE=2 SV=1	BnaA03g04890D [Brassica napus]
BnaA03g04910D	3.29514	1.12565	1.57753	1.43901	0.00186447	-1.56685	down	0.935241	-0.2635	normal	K00737|0|brp:103856081|uncharacterized LOC103856081; K00737 beta-1,4-mannosyl-glycoprotein beta-1,4-N-acetylglucosaminyltransferase [EC:2.4.1.144] (A)	--	BnaA03g04910D [Brassica napus]
BnaA03g04960D	2.97534	1.18588	1.30387	0.793227	0.000799702	-1.23825	down	0.256208	-0.899395	normal	K00962|0|brp:103856086|polyribonucleotide nucleotidyltransferase 2, mitochondrial; K00962 polyribonucleotide nucleotidyltransferase [EC:2.7.7.8] (A)	Polyribonucleotide nucleotidyltransferase 2, mitochondrial (Precursor) GN=PNP2 OS=Arabidopsis thaliana (Mouse-ear cress) PE=2 SV=1	BnaA03g04960D [Brassica napus]
BnaA03g04990D	47.9002	20.1818	19.2924	11.4277	1.79914e-05	-1.18515	down	0.0485938	-0.801256	normal	K03083|0|brp:103856089|shaggy-related protein kinase epsilon; K03083 glycogen synthase kinase 3 beta [EC:2.7.11.26] (A)	Shaggy-related protein kinase epsilon GN=ASK5 OS=Arabidopsis thaliana (Mouse-ear cress) PE=2 SV=1	BnaA03g04990D [Brassica napus]
BnaA03g05220D	1.36952	0	0.581926	0	0.00351801	-3.92416	down	--	--	--	--	Phosphoinositide phosphatase SAC8 GN=ATEM1.8 OS=Arabidopsis thaliana (Mouse-ear cress) PE=2 SV=1	BnaA03g05220D [Brassica napus]
BnaA03g05450D	10.7585	4.49941	14.7498	10.7281	0.00149682	-1.10027	down	0.911643	-0.331554	normal	K00012|0|brp:103856139|UDP-glucose 6-dehydrogenase 3; K00012 UDPglucose 6-dehydrogenase [EC:1.1.1.22] (A)	UDP-glucose 6-dehydrogenase 3 GN=UGD3 OS=Arabidopsis thaliana (Mouse-ear cress) PE=1 SV=1	BnaA03g05450D [Brassica napus]
BnaA03g05500D	0	3.7429	0.498487	1.3199	2.81997e-14	5.77331	up	0.587354	1.3295	normal	--	F-box protein At4g22390 GN=At4g22390 OS=Arabidopsis thaliana (Mouse-ear cress) PE=2 SV=3	BnaA03g05500D [Brassica napus]
BnaA03g05570D	0	2.14394	2.53159	3.49039	1.88431e-06	4.68461	up	0.878576	0.480435	normal	K15121|0|brp:103856153|solute carrier family 25 member 44-like; K15121 solute carrier family 25, member 44 (A)	Protein MITOFERRINLIKE 1, chloroplastic (Precursor) GN=MFL1 OS=Arabidopsis thaliana (Mouse-ear cress) PE=2 SV=1	BnaA03g05570D [Brassica napus]
BnaA03g05700D	0	0.655815	0.0282052	0.155339	0.0002166	4.24016	up	--	--	--	K03083|0|brp:103856089|shaggy-related protein kinase epsilon; K03083 glycogen synthase kinase 3 beta [EC:2.7.11.26] (A)	Shaggy-related protein kinase epsilon GN=ASK5 OS=Arabidopsis thaliana (Mouse-ear cress) PE=2 SV=1	BnaA03g05700D [Brassica napus]
BnaA03g05760D	5.09046	2.35801	3.24599	2.00429	0.00122703	-1.07808	down	0.1636	-0.762321	normal	--	Structural maintenance of chromosomes protein 5 GN=F1N13.60 OS=Arabidopsis thaliana (Mouse-ear cress) PE=2 SV=1	BnaA03g05760D [Brassica napus]
BnaA03g05910D	3.24202	1.02964	2.90367	1.68295	6.20109e-07	-1.61142	down	0.0559376	-0.876652	normal	--	--	BnaA03g05910D [Brassica napus]
BnaA03g06150D	1.76933	0.693483	1.31539	0.830723	0.00109792	-1.34689	down	0.275935	-0.844656	normal	--	--	BnaA03g06150D [Brassica napus]
BnaA03g06270D	2.0535	0.680758	1.35701	0.830561	0.00511727	-1.54695	down	0.782833	-0.702136	normal	--	AP-5 complex subunit mu GN=AP5M OS=Arabidopsis thaliana (Mouse-ear cress) PE=2 SV=1	BnaA03g06270D [Brassica napus]
BnaA03g06500D	81.7907	36.611	95.3141	74.368	0.000110637	-1.10527	down	0.969922	-0.363972	normal	K00963|0|brp:103856241|UTP--glucose-1-phosphate uridylyltransferase 1; K00963 UTP--glucose-1-phosphate uridylyltransferase [EC:2.7.7.9] (A)	UTP--glucose-1-phosphate uridylyltransferase 1 GN=At5g17310 OS=Arabidopsis thaliana (Mouse-ear cress) PE=2 SV=1	BnaA03g06500D [Brassica napus]
BnaA03g06610D	3.34703	1.609	7.50987	4.44159	0.00900725	-1.02235	down	0.0623936	-0.785001	normal	K10999|0|brp:103856249|cellulose synthase A catalytic subunit 7 [UDP-forming]; K10999 cellulose synthase A [EC:2.4.1.12] (A)	Cellulose synthase A catalytic subunit 7 [UDP-forming] GN=T10B6.80 OS=Arabidopsis thaliana (Mouse-ear cress) PE=1 SV=1	BnaA03g06610D [Brassica napus]
BnaA03g06760D	151.527	70.137	218.404	115.737	0.00228744	-1.01029	down	0.0329359	-0.817915	normal	--	50S ribosomal protein 6, chloroplastic (Precursor) GN=PSRP6 OS=Arabidopsis thaliana (Mouse-ear cress) PE=3 SV=1	BnaA03g06760D [Brassica napus]
BnaA03g07120D	19.8048	9.19679	13.0855	8.62379	0.000986398	-1.05475	down	0.485238	-0.598465	normal	--	--	BnaA03g07120D [Brassica napus]
BnaA03g07220D	8.30357	3.19382	8.28401	4.74641	3.12772e-05	-1.33329	down	0.0481302	-0.84623	normal	--	Serine/threonine-protein kinase PBS1 GN=PBS1 OS=Arabidopsis thaliana (Mouse-ear cress) PE=1 SV=1	BnaA03g07220D [Brassica napus]
BnaA03g07270D	3.79924	1.57293	0.79097	0.480626	0.000236066	-1.20567	down	0.607987	-0.776004	normal	--	--	--
BnaA03g07300D	5.0968	1.22113	1.398	0.540799	1.16216e-06	-1.5712	down	0.0591328	-1.19775	normal	--	--	BnaA03g07300D [Brassica napus]
BnaA03g07310D	1.21906	0.215269	0.21891	0.0409105	0.00452971	-2.35186	down	--	--	--	--	--	BnaA03g07310D [Brassica napus]
BnaA03g07490D	31.5939	13.0752	18.8306	12.1902	7.47637e-05	-1.19507	down	0.424547	-0.62776	normal	--	Stem-specific protein TSJT1 GN=TSJT1 OS=Nicotiana tabacum (Common tobacco) PE=2 SV=1	BnaA03g07490D [Brassica napus]
BnaA03g07550D	1.56256	0	0.622559	0.101025	0.00642782	-3.84262	down	--	--	--	--	--	BnaA03g07550D [Brassica napus]
BnaA03g07570D	53.5981	23.6316	50.7261	25.3544	4.43139e-05	-1.1569	down	0.00109048	-0.989039	normal	--	Rhodanese-like/PpiC domain-containing protein 12 GN=At5g19370 OS=Arabidopsis thaliana (Mouse-ear cress) PE=2 SV=1	PREDICTED: rhodanese-like/PpiC domain-containing protein 12 [Brassica rapa]
BnaA03g07690D	0	1.5869	0.0786077	0.602858	3.29847e-13	5.65628	up	0.0130927	2.78134	normal	K07466|7.13919e-93|brp:103844311|uncharacterized protein At4g28440; K07466 replication factor A1 (A)	Uncharacterized protein At4g28440 GN=At4g28440 OS=Arabidopsis thaliana (Mouse-ear cress) PE=1 SV=1	BnaA10g02170D [Brassica napus]
BnaA03g07720D	58.0993	26.9871	60.9619	38.001	0.00034425	-1.06663	down	0.189874	-0.699439	normal	K15104|0|brp:103856392|mitochondrial dicarboxylate/tricarboxylate transporter DTC; K15104 solute carrier family 25 (mitochondrial oxoglutarate transporter), member 11 (A)	Mitochondrial dicarboxylate/tricarboxylate transporter DTC GN=DTC OS=Arabidopsis thaliana (Mouse-ear cress) PE=1 SV=1	PREDICTED: mitochondrial dicarboxylate/tricarboxylate transporter DTC [Brassica rapa]
BnaA03g08720D	0.361015	1.91113	0.60216	1.21315	0.000720651	2.32378	up	0.806579	0.929158	normal	K10144|0|brp:103856536|RING finger and CHY zinc finger domain-containing protein 1-like; K10144 RING finger and CHY zinc finger domain-containing protein 1 [EC:6.3.2.19] (A)	--	PREDICTED: RING finger and CHY zinc finger domain-containing protein 1-like [Brassica rapa]
BnaA03g08910D	5.46382	12.8051	9.4826	18.7604	0.000443406	1.55045	up	0.0487982	0.983997	normal	--	--	BnaA03g08910D [Brassica napus]
BnaA03g09130D	0.133727	2.85349	0.743281	3.36501	0.00106835	3.42869	up	0.0530457	2.07196	normal	--	--	BnaA03g09130D [Brassica napus]
BnaA03g09200D	326.692	143.929	159.356	98.7372	7.31795e-05	-1.12706	down	0.454812	-0.63269	normal	K11251|4.67852e-75|brp:103856597|probable histone H2A.7; K11251 histone H2A (A)	Probable histone H2A.7 GN=At5g59870 OS=Arabidopsis thaliana (Mouse-ear cress) PE=1 SV=1	PREDICTED: probable histone H2A.7 [Brassica rapa]
BnaA03g09250D	0.124433	2.37873	2.41314	0.89599	0.00582834	3.22867	up	0.694172	-1.29974	normal	--	Zinc finger protein ZAT12 GN=MMN10.11 OS=Arabidopsis thaliana (Mouse-ear cress) PE=2 SV=1	PREDICTED: zinc finger protein ZAT12-like [Brassica rapa]
BnaA03g09260D	1.60242	7.35237	3.65834	6.93811	3.04005e-08	2.23083	up	0.118851	0.941338	normal	--	Methyl-CpG-binding domain-containing protein 7 GN=MBD7 OS=Arabidopsis thaliana (Mouse-ear cress) PE=1 SV=1	BnaA03g09260D [Brassica napus]
BnaA03g09310D	306.018	121.685	141.089	82.0078	2.85603e-05	-1.17297	down	0.701274	-0.588166	normal	K12605|0|brp:103856612|probable NOT transcription complex subunit VIP2; K12605 CCR4-NOT transcription complex subunit 2 (A)	Probable NOT transcription complex subunit VIP2 GN=VIP2 OS=Arabidopsis thaliana (Mouse-ear cress) PE=1 SV=2	BnaA03g09310D [Brassica napus]
BnaA03g09540D	3.40453	0.251016	0.130458	0.216525	1.31374e-07	-3.52833	down	--	--	--	--	Non-specific lipid-transfer protein 3 (Precursor) GN=LTP3 OS=Arabidopsis thaliana (Mouse-ear cress) PE=3 SV=1	BnaA03g09540D [Brassica napus]
BnaA03g09560D	61.0366	25.9632	49.6191	31.9027	1.87546e-05	-1.17983	down	0.335073	-0.654647	normal	--	UDP-glucuronic acid decarboxylase 3 GN=UXS3 OS=Arabidopsis thaliana (Mouse-ear cress) PE=1 SV=1	PREDICTED: UDP-glucuronic acid decarboxylase 3 [Brassica rapa]
BnaA03g10360D	9.87708	4.39151	8.85341	5.56396	0.000586475	-1.138	down	0.305067	-0.673417	normal	--	--	PREDICTED: uncharacterized protein LOC103856763 [Brassica rapa]
BnaA03g10530D	0.180035	2.08162	0.242724	1.0416	0.00191183	3.00731	up	--	--	--	--	--	BnaA03g10530D [Brassica napus]
BnaA03g11240D	0	2.37539	0	0.162241	0.00877116	3.78495	up	--	--	--	--	Fasciclin-like arabinogalactan protein 1 (Precursor) GN=FLA1 OS=Arabidopsis thaliana (Mouse-ear cress) PE=1 SV=1	BnaA03g11240D [Brassica napus]
BnaA03g12530D	1.40964	3.71646	1.53014	3.84068	0.0056658	1.38269	up	0.0135655	1.27226	normal	K01867|0|brp:103857114|tryptophan--tRNA ligase, mitochondrial-like; K01867 tryptophanyl-tRNA synthetase [EC:6.1.1.2] (A)	--	BnaA03g12530D [Brassica napus]
BnaA03g12670D	0.926808	0.319148	0.464347	0.280649	8.73922e-05	-1.84161	down	0.455523	-1.17063	normal	--	--	BnaA03g12670D [Brassica napus]
BnaA03g12720D	5.01746	10.8353	8.29137	14.0087	0.0017501	1.16803	up	0.314669	0.683748	normal	K16833|1.1229e-78|brp:103857140|protein phosphatase inhibitor 2-like; K16833 protein phosphatase inhibitor 2 (A)	--	BnaA03g12720D [Brassica napus]
BnaA03g13470D	16.8116	35.1467	18.4943	33.3016	0.000352688	1.1001	up	0.0247345	0.848804	normal	K04649|1.08259e-140|brp:103857263|ubiquitin-conjugating enzyme E2 27; K04649 ubiquitin-conjugating enzyme (huntingtin interacting protein 2) [EC:6.3.2.19] (A)	Ubiquitin-conjugating enzyme E2 27 GN=K3K7.1 OS=Arabidopsis thaliana (Mouse-ear cress) PE=2 SV=1	PREDICTED: ubiquitin-conjugating enzyme E2 27 [Brassica rapa]
BnaA03g13630D	2.22733	0	0.137697	0	1.84652e-06	-4.7018	down	--	--	--	--	MADS-box protein FLOWERING LOCUS C GN=T31P16.130 OS=Arabidopsis thaliana (Mouse-ear cress) PE=2 SV=1	MADS-box protein [Brassica napus]
BnaA03g14730D	0.974392	2.85369	4.71228	3.62937	0.000706364	1.53263	up	0.835905	-0.419847	normal	K01653|0|brp:103857401|acetolactate synthase small subunit 2, chloroplastic-like; K01653 acetolactate synthase I/III small subunit [EC:2.2.1.6] (A)	Acetolactate synthase small subunit 2, chloroplastic (Precursor) GN=At2g31810 OS=Arabidopsis thaliana (Mouse-ear cress) PE=1 SV=1	BnaA03g14730D [Brassica napus]
BnaA03g15050D	3.99117	0.955051	2.16437	0.411405	0.00772451	-1.88612	down	0.0742932	-2.15331	normal	--	Cytochrome b5 isoform B {ECO:0000303|PubMed:19054355} GN=F24L7.14 OS=Arabidopsis thaliana (Mouse-ear cress) PE=1 SV=1	BnaA03g15050D [Brassica napus]
BnaA03g15200D	0.884226	7.46536	0.5363	0	7.77156e-16	3.06429	up	--	--	--	--	Probable 2-oxoacid dependent dioxygenase GN=GSL-OH OS=Arabidopsis thaliana (Mouse-ear cress) PE=2 SV=1	BnaA03g15200D [Brassica napus]
BnaA03g15440D	2.01652	0.493354	1.32615	0.485926	4.75064e-07	-1.94074	down	0.0728318	-1.14228	normal	K12837|0|brp:103857491|uncharacterized LOC103857491; K12837 splicing factor U2AF 65 kDa subunit (A)	Splicing factor U2af large subunit A GN=U2AF65A OS=Nicotiana plumbaginifolia (Leadwort-leaved tobacco) PE=2 SV=1	BnaA03g15440D [Brassica napus]
BnaA03g15510D	8.46777	2.55919	5.07971	2.24996	1.24802e-06	-1.61853	down	0.0157781	-1.11069	normal	--	Putative DNA-binding protein ESCAROLA GN=ESC OS=Arabidopsis thaliana (Mouse-ear cress) PE=2 SV=1	BnaA03g15510D [Brassica napus]
BnaA03g15600D	2.20256	0.397478	1.07252	0.164641	0.000380025	-2.37097	down	0.0682704	-2.32955	normal	--	F-box/kelch-repeat protein At4g33900 GN=At4g33900 OS=Arabidopsis thaliana (Mouse-ear cress) PE=2 SV=1	BnaA03g15600D [Brassica napus]
BnaA03g15610D	238.547	597.932	121.824	155.435	9.32461e-08	1.36765	up	0.948914	0.379604	normal	--	Auxin-repressed 12.5 kDa protein OS=Fragaria ananassa (Strawberry) PE=2 SV=1	PREDICTED: auxin-repressed 12.5 kDa protein-like isoform X1 [Brassica rapa]
BnaA03g16160D	1.52348	4.13386	5.29445	10.6124	0.00508804	1.44561	up	0.0145567	0.995907	normal	--	--	BnaA03g16160D [Brassica napus]
BnaA03g16290D	19.8064	8.71929	20.8532	10.6517	0.000958613	-1.14499	down	0.0194477	-0.920003	normal	K17966|1.24517e-141|brp:103857585|uncharacterized LOC103857585; K17966 transmembrane protein 70, mitochondrial (A)	--	PREDICTED: uncharacterized protein LOC103857585 [Brassica rapa]
BnaA03g17320D	1.70204	0.16076	1.18532	0.119011	0.000137757	-3.2664	down	0.0212944	-2.71865	normal	--	Actin-3 GN=ACT3 OS=Arabidopsis thaliana (Mouse-ear cress) PE=1 SV=1	BnaC03g20820D [Brassica napus]
BnaA03g18270D	0.603523	3.26673	0	0.0486109	3.19751e-07	2.45454	up	--	--	--	--	O-acyltransferase WSD1 GN=WSD1 OS=Arabidopsis thaliana (Mouse-ear cress) PE=2 SV=1	BnaA03g18270D [Brassica napus]
BnaA03g18540D	2.57688	114.179	0.126949	0.404748	0	5.46483	up	--	--	--	--	Jacalin-related lectin 22 GN=JAL22 OS=Arabidopsis thaliana (Mouse-ear cress) PE=1 SV=1	BnaA03g18540D [Brassica napus]
BnaA03g19530D	31.2927	15.3189	35.666	24.675	0.00113678	-1.02482	down	0.609139	-0.558195	normal	K03124|0|brp:103857988|transcription initiation factor IIB-1; K03124 transcription initiation factor TFIIB (A)	Transcription initiation factor IIB-1 GN=TFIIB1 OS=Arabidopsis thaliana (Mouse-ear cress) PE=1 SV=1	PREDICTED: transcription initiation factor IIB-1 [Brassica rapa]
BnaA03g19580D	8.7881	2.87826	2.92911	1.35522	8.69534e-07	-1.61477	down	0.0555551	-1.19188	normal	K09285|0|brp:103857994|AP2-like ethylene-responsive transcription factor At2g41710; K09285 AP2-like factor, ANT lineage (A)	AP2-like ethylene-responsive transcription factor At2g41710 GN=At2g41710 OS=Arabidopsis thaliana (Mouse-ear cress) PE=2 SV=2	BnaA03g19580D [Brassica napus]
BnaA03g20030D	28.2894	58.6513	39.3163	53.0874	0.00120739	1.00569	up	0.833224	0.463883	normal	K01704|2.69542e-88|brp:103858046|3-isopropylmalate dehydratase small subunit 3; K01704 3-isopropylmalate/(R)-2-methylmalate dehydratase small subunit [EC:4.2.1.33 4.2.1.35] (A)	3-isopropylmalate dehydratase small subunit 3 (Precursor) GN=At2g43090 OS=Arabidopsis thaliana (Mouse-ear cress) PE=1 SV=1	BnaA03g20030D [Brassica napus]
BnaA03g20340D	16.2359	68.9108	23.3316	13.0269	0	2.10365	up	0.0947624	-0.785542	normal	K01183|8.08464e-177|brp:103858083|basic endochitinase CHB4; K01183 chitinase [EC:3.2.1.14] (A)	Basic endochitinase CHB4 (Precursor) OS=Brassica napus (Rape) PE=1 SV=2	BnaA03g20340D [Brassica napus]
BnaA03g20610D	12.035	18.3263	21.7978	26.2346	0.00237795	1.03011	up	0.698238	0.513589	normal	--	Desiccation-related protein PCC27-45 OS=Craterostigma plantagineum (Blue gem) PE=2 SV=1	BnaA03g20610D [Brassica napus]
BnaA03g20710D	0.20277	1.21228	0.417978	1.10106	6.91575e-05	2.61533	up	0.236069	1.34606	normal	--	--	BnaA03g20710D [Brassica napus]
BnaA03g20740D	22.9308	46.8298	23.0479	35.706	0.000997087	1.06744	up	0.33525	0.656719	normal	--	--	PREDICTED: uncharacterized protein LOC103858127 [Brassica rapa]
BnaA03g21500D	0.182829	4.56518	4.50878	11.2587	0.000113403	3.65841	up	0.0544945	1.27683	normal	--	Calcium-binding protein KIC GN=KIC OS=Arabidopsis thaliana (Mouse-ear cress) PE=1 SV=2	BnaA03g21500D [Brassica napus]
BnaA03g21780D	3.46761	8.50022	2.94197	5.41403	0.000583642	1.32516	up	0.253435	0.874363	normal	K14191|0|brp:103858246|probable dimethyladenosine transferase; K14191 18S rRNA (adenine1779-N6/adenine1780-N6)-dimethyltransferase [EC:2.1.1.183] (A)	--	BnaA03g21780D [Brassica napus]
BnaA03g21830D	3.2082	0.78062	0.513155	0.141792	0.00047488	-1.83396	down	--	--	--	--	Caffeoylshikimate esterase GN=CSE OS=Arabidopsis thaliana (Mouse-ear cress) PE=1 SV=1	BnaA03g21830D [Brassica napus]
BnaA03g21940D	14.5757	30.8579	21.0811	29.7653	0.0003932	1.10288	up	0.763878	0.477408	normal	--	Pleckstrin homology domain-containing protein 1 GN=PH1 OS=Arabidopsis thaliana (Mouse-ear cress) PE=2 SV=2	PREDICTED: pleckstrin homology domain-containing protein 1-like [Brassica rapa]
BnaA03g21980D	15.9948	35.6092	16.5675	29.9814	1.55945e-05	1.20638	up	0.015054	0.862677	normal	K06269|0|brp:103858272|serine/threonine-protein phosphatase PP1 isozyme 1; K06269 serine/threonine-protein phosphatase PP1 catalytic subunit [EC:3.1.3.16] (A)	Serine/threonine-protein phosphatase PP1 isozyme 1 GN=F16P2.22 OS=Arabidopsis thaliana (Mouse-ear cress) PE=2 SV=1	PREDICTED: serine/threonine-protein phosphatase PP1 isozyme 1 [Brassica rapa]
BnaA03g22000D	0.144771	3.47861	2.63109	5.91661	3.37847e-09	4.03081	up	0.032034	1.17118	normal	K08081|0|brp:103858277|tropinone reductase homolog At1g07440-like; K08081 Tropinone reductase 1 [EC:1.1.1.206] (A)	Tropinone reductase homolog At1g07440 GN=At1g07440 OS=Arabidopsis thaliana (Mouse-ear cress) PE=1 SV=1	PREDICTED: tropinone reductase homolog At1g07440-like [Brassica rapa]
BnaA03g22700D	1.48254	0.323525	0.0410635	0.0901914	0.00902086	-2.07551	down	--	--	--	--	Pectinesterase 12 (Precursor) GN=T9J22.11 OS=Arabidopsis thaliana (Mouse-ear cress) PE=2 SV=1	BnaA03g22700D [Brassica napus]
BnaA03g22850D	0.319512	1.45452	0.238258	0.773094	7.19444e-05	2.17098	up	0.141772	1.60801	normal	--	--	BnaA03g22850D [Brassica napus]
BnaA03g23300D	2.32248	5.6239	2.68654	4.90536	9.84503e-06	1.32706	up	0.100498	0.780811	normal	--	--	BnaA03g23300D [Brassica napus]
BnaA03g23850D	1.93581	0.0430416	5.77087e-09	0.00205337	1.84652e-06	-4.7018	down	--	--	--	--	F-box/kelch-repeat protein At4g38940 GN=At4g38940 OS=Arabidopsis thaliana (Mouse-ear cress) PE=1 SV=1	BnaA03g23850D [Brassica napus]
BnaA03g24950D	2.52362	0.279956	0.118266	0.438276	3.86929e-05	-2.92697	down	--	--	--	--	Probable sodium/metabolite cotransporter BASS5, chloroplastic (Precursor) GN=F16J13.100 OS=Arabidopsis thaliana (Mouse-ear cress) PE=2 SV=1	BnaA03g24950D [Brassica napus]
BnaA03g25020D	19.552	8.18521	19.093	10.8282	0.000221865	-1.1702	down	0.0394462	-0.837235	normal	--	--	BnaA03g25020D [Brassica napus]
BnaA03g25740D	0.298772	8.25081	6.49378	9.06678	4.56309e-11	4.26454	up	0.858696	0.4721	normal	--	Frataxin, mitochondrial (Precursor) GN=FH OS=Arabidopsis thaliana (Mouse-ear cress) PE=2 SV=2	BnaA03g25740D [Brassica napus]
BnaA03g25930D	4.34775	9.00541	16.1959	20.235	0.00236183	1.10177	up	0.90454	0.360841	normal	--	--	BnaA03g25930D [Brassica napus]
BnaA03g25960D	5.94635	2.41846	4.41682	2.18925	0.00122158	-1.22679	down	0.0320157	-1.0221	normal	--	--	BnaA03g25960D [Brassica napus]
BnaA03g26100D	3.57212	11.8077	5.21291	8.67072	1.32035e-08	1.76312	up	0.335647	0.701006	normal	--	Transcription factor UNE12 GN=T10P11.13 OS=Arabidopsis thaliana (Mouse-ear cress) PE=2 SV=2	BnaA03g26100D [Brassica napus]
BnaA03g26130D	4.09933	22.4324	18.1845	13.9921	5.31797e-14	2.48413	up	0.86971	-0.370639	normal	K00799|1.61629e-143|brp:103858758|glutathione S-transferase F3-like; K00799 glutathione S-transferase [EC:2.5.1.18] (A)	Glutathione S-transferase F3 GN=T17M13.10 OS=Arabidopsis thaliana (Mouse-ear cress) PE=2 SV=1	glutathione S-transferase 6 [Brassica juncea]
BnaA03g26140D	0.827574	4.01344	2.0767	2.39938	0.00373138	2.17246	up	0.94799	0.283972	normal	K00799|1.21341e-141|brp:103858759|glutathione S-transferase F2-like; K00799 glutathione S-transferase [EC:2.5.1.18] (A)	Glutathione S-transferase F2 GN=T10P11.18 OS=Arabidopsis thaliana (Mouse-ear cress) PE=1 SV=3	BnaA03g26140D [Brassica napus]
BnaA03g26380D	1.25988	0.202611	2.3015	0.821882	0.00361693	-2.5143	down	0.0202417	-1.49805	normal	--	Sugar transport protein 7 GN=STP7 OS=Arabidopsis thaliana (Mouse-ear cress) PE=2 SV=1	BnaA03g26380D [Brassica napus]
BnaA03g27260D	16.0196	40.4706	33.4262	47.6613	1.00564e-06	1.33507	up	0.699163	0.530319	normal	--	Probable adenylate kinase 7, mitochondrial (Precursor) GN=At3g01820 OS=Arabidopsis thaliana (Mouse-ear cress) PE=2 SV=1	BnaA03g27260D [Brassica napus]
BnaA03g27450D	4.25776	1.51909	2.756	1.78574	0.000438949	-1.41131	down	0.637393	-0.664436	normal	--	Phosphoglucan phosphatase LSF1, chloroplastic (Precursor) GN=F4P13.6 OS=Arabidopsis thaliana (Mouse-ear cress) PE=1 SV=1	BnaA03g27450D [Brassica napus]
BnaA03g27670D	3.33529	8.70708	8.79614	17.4982	1.08609e-05	1.62185	up	0.0160611	0.948238	normal	--	Membrane-anchored ubiquitin-fold protein 1 (Precursor) GN=MUB1 OS=Arabidopsis thaliana (Mouse-ear cress) PE=1 SV=1	BnaA03g27670D [Brassica napus]
BnaA03g28390D	5.62452	1.6651	2.96246	1.74938	1.79261e-07	-1.63572	down	0.376381	-0.723191	normal	--	Probable inactive leucine-rich repeat receptor-like protein kinase At3g03770 (Precursor) GN=At3g03770 OS=Arabidopsis thaliana (Mouse-ear cress) PE=2 SV=1	BnaA03g28390D [Brassica napus]
BnaA03g28580D	1.06374	2.44121	1.64178	2.64012	0.00930499	1.25406	up	0.608095	0.645875	normal	K06927|0|brp:103859035|diphthine--ammonia ligase-like; K06927 diphthine-ammonia ligase [EC:6.3.1.14] (A)	--	BnaA03g28580D [Brassica napus]
BnaA03g28620D	23.4288	10.1507	18.1322	9.37768	0.000140453	-1.14038	down	0.00471306	-0.954773	normal	K01867|0|brp:103859044|tryptophan--tRNA ligase, cytoplasmic-like; K01867 tryptophanyl-tRNA synthetase [EC:6.1.1.2] (A)	--	BnaA03g28620D [Brassica napus]
BnaA03g28700D	3.50608	8.58924	2.99983	4.86612	0.000158494	1.34234	up	0.559466	0.676621	normal	--	Protein WVD2-like 1 GN=WDL1 OS=Arabidopsis thaliana (Mouse-ear cress) PE=1 SV=1	BnaA03g28700D [Brassica napus]
BnaA03g28720D	1.00809	3.8672	2.07545	1.86855	6.51418e-05	1.9781	up	0.941571	-0.166279	normal	--	Probable WRKY transcription factor 39 GN=WRKY39 OS=Arabidopsis thaliana (Mouse-ear cress) PE=2 SV=1	BnaA03g28720D [Brassica napus]
BnaA03g28810D	15.161	34.3512	30.4708	42.8057	1.53875e-05	1.22533	up	0.868265	0.431101	normal	--	--	BnaA03g28810D [Brassica napus]
BnaA03g28950D	2.57438	6.89212	4.13293	7.28686	0.000543437	1.41757	up	0.222457	0.814429	normal	--	--	BnaA03g28950D [Brassica napus]
BnaA03g29030D	0.492618	3.20725	1.27895	2.01379	3.05952e-06	2.64139	up	0.850241	0.662044	normal	K13511|0|brp:103859095|tafazzin; K13511 monolysocardiolipin acyltransferase [EC:2.3.1.-] (A)	N-acylphosphatidylethanolamine synthase GN=At1g78690 OS=Arabidopsis thaliana (Mouse-ear cress) PE=2 SV=1	BnaA03g29030D [Brassica napus]
BnaA03g29040D	0.639786	6.68958	3.35881	7.08814	2.22045e-16	3.36495	up	0.0187818	1.03483	normal	K10364|0|brp:103859096|F-actin-capping protein subunit alpha-like; K10364 capping protein (actin filament) muscle Z-line, alpha (A)	F-actin-capping protein subunit alpha GN=At3g05520 OS=Arabidopsis thaliana (Mouse-ear cress) PE=2 SV=2	BnaA03g29040D [Brassica napus]
BnaA03g29420D	1.06694	3.03815	2.61013	3.64497	0.00239707	1.48824	up	0.812936	0.481738	normal	--	Zinc finger CCCH domain-containing protein 34 GN=At3g06410 OS=Arabidopsis thaliana (Mouse-ear cress) PE=2 SV=2	BnaA03g29420D [Brassica napus]
BnaA03g29540D	0.386667	1.47546	0.28329	0.750428	0.000154513	1.953	up	0.254407	1.36928	normal	K10661|0|brp:103859173|probable E3 ubiquitin ligase SUD1; K10661 E3 ubiquitin-protein ligase MARCH6 [EC:6.3.2.19] (A)	Probable E3 ubiquitin ligase SUD1 GN=F28A23.140 OS=Arabidopsis thaliana (Mouse-ear cress) PE=1 SV=1	BnaA03g29540D [Brassica napus]
BnaA03g30090D	1.34129	7.66765	2.17293	6.65638	0.00927253	2.41696	up	0.386029	1.61844	normal	K11087|9.21558e-32|aly:ARALYDRAFT_671588|hypothetical protein; K11087 small nuclear ribonucleoprotein D1 (A)	--	BnaA03g30090D [Brassica napus]
BnaA03g30440D	19.5452	44.849	13.2697	15.1047	1.37264e-05	1.21723	up	0.951107	0.146864	normal	--	--	BnaA03g30440D [Brassica napus]
BnaA03g31030D	0.17445	0.898594	0.160358	0.147462	0.00773848	2.19106	up	--	--	--	K00827|0|brp:103859327|alanine--glyoxylate aminotransferase 2 homolog 3, mitochondrial; K00827 alanine-glyoxylate transaminase / (R)-3-amino-2-methylpropionate-pyruvate transaminase [EC:2.6.1.44 2.6.1.40] (A)	Alanine--glyoxylate aminotransferase 2 homolog 3, mitochondrial (Precursor) GN=At3g08860 OS=Arabidopsis thaliana (Mouse-ear cress) PE=2 SV=1	BnaA03g31030D [Brassica napus]
BnaA03g31130D	11.2691	5.12645	17.3083	10.0123	0.00565265	-1.1083	down	0.233564	-0.710493	normal	--	--	BnaA03g31130D [Brassica napus]
BnaA03g31870D	7.54735	17.7399	20.0513	17.3781	5.51465e-05	1.28522	up	0.950555	-0.188795	normal	K03386|1.38086e-156|brp:103859402|2-Cys peroxiredoxin BAS1, chloroplastic-like; K03386 peroxiredoxin (alkyl hydroperoxide reductase subunit C) [EC:1.11.1.15] (A)	2-Cys peroxiredoxin BAS1-like, chloroplastic (Precursor) GN=At5g06290 OS=Arabidopsis thaliana (Mouse-ear cress) PE=2 SV=3	BnaA03g31870D [Brassica napus]
BnaA03g32200D	1.82177	0.739074	0.267045	0.2168	0.00527337	-1.30942	down	--	--	--	K04681|0|brp:103859438|retinoblastoma-related protein 1-like; K04681 retinoblastoma-like protein 1 (A)	Retinoblastoma-related protein 1 GN=F28J15.11 OS=Arabidopsis thaliana (Mouse-ear cress) PE=1 SV=1	BnaA03g32200D [Brassica napus]
BnaA03g32280D	0.989144	20.5053	0.0379408	0	0	4.35352	up	--	--	--	K01183|0|brp:103859448|endochitinase CH25-like; K01183 chitinase [EC:3.2.1.14] (A)	Endochitinase CH25 (Precursor) OS=Brassica napus (Rape) PE=2 SV=1	BnaA03g32280D [Brassica napus]
BnaA03g33390D	0.798986	1.85495	1.09614	1.38157	0.0093663	1.6953	up	--	--	--	K09840|0|eus:EUTSA_v10020337mg|hypothetical protein; K09840 9-cis-epoxycarotenoid dioxygenase [EC:1.13.11.51] (A)	9-cis-epoxycarotenoid dioxygenase NCED3, chloroplastic (Precursor) GN=MOA2.4 OS=Arabidopsis thaliana (Mouse-ear cress) PE=2 SV=1	BnaA03g33390D [Brassica napus]
BnaA03g35400D	1.74499	0.10495	0	0.716244	1.2503e-05	-3.85801	down	--	--	--	K00826|0|brp:103859824|BCAT4-1; methionine aminotransferase BCAT4-like; K00826 branched-chain amino acid aminotransferase [EC:2.6.1.42] (A)	Methionine aminotransferase BCAT4 GN=BCAT4 OS=Arabidopsis thaliana (Mouse-ear cress) PE=1 SV=1	BnaA03g35400D [Brassica napus]
BnaA03g35710D	20.5494	49.1018	17.4395	32.0948	4.14903e-06	1.29588	up	0.0251806	0.865976	normal	--	--	BnaA03g35710D [Brassica napus]
BnaA03g36140D	1.07457	0	0.177565	0	0.000180323	-4.27436	down	--	--	--	K01904|0|brp:103859898|4-coumarate--CoA ligase 4-like; K01904 4-coumarate--CoA ligase [EC:6.2.1.12] (A)	4-coumarate--CoA ligase 4 GN=4CL4 OS=Arabidopsis thaliana (Mouse-ear cress) PE=1 SV=1	BnaA03g36140D [Brassica napus]
BnaA03g36540D	0	0.291073	0	0.043497	0.0002166	4.24016	up	--	--	--	K01115|0|brp:103859939|phospholipase D gamma 1-like; K01115 phospholipase D1/2 [EC:3.1.4.4] (A)	Phospholipase D gamma 1 GN=PLDGAMMA1 OS=Arabidopsis thaliana (Mouse-ear cress) PE=1 SV=1	BnaA03g36540D [Brassica napus]
BnaA03g36860D	7.67305	3.02991	9.18028	6.28589	0.00032	-1.33313	down	0.703175	-0.518313	normal	K13811|0|brp:103859979|ATP sulfurylase 1, chloroplastic; K13811 3'-phosphoadenosine 5'-phosphosulfate synthase [EC:2.7.7.4 2.7.1.25] (A)	ATP sulfurylase 1, chloroplastic (Precursor) GN=APS1 OS=Arabidopsis thaliana (Mouse-ear cress) PE=1 SV=1	BnaA03g36860D [Brassica napus]
BnaA03g37880D	4.31784	10.7852	7.4499	11.1037	0.000116385	1.36667	up	0.724728	0.510253	normal	--	Cytochrome b561 and DOMON domain-containing protein At2g04850 (Precursor) GN=At2g04850 OS=Arabidopsis thaliana (Mouse-ear cress) PE=2 SV=2	BnaA03g37880D [Brassica napus]
BnaA03g38120D	7.83624	2.93384	2.95348	2.00208	0.000274493	-1.34184	down	0.836184	-0.517914	normal	K14611|0|brp:103860342|nucleobase-ascorbate transporter 1; K14611 solute carrier family 23 (nucleobase transporter), member 1/2 (A)	Nucleobase-ascorbate transporter 1 GN=NAT1 OS=Arabidopsis thaliana (Mouse-ear cress) PE=2 SV=1	BnaA03g38120D [Brassica napus]
BnaA03g38590D	9.03112	21.4052	11.3863	20.0531	3.35607e-05	1.24057	up	0.0835329	0.776804	normal	K01259|0|brp:103860397|proline iminopeptidase; K01259 proline iminopeptidase [EC:3.4.11.5] (A)	Proline iminopeptidase GN=PIP OS=Arabidopsis thaliana (Mouse-ear cress) PE=2 SV=3	BnaA03g38590D [Brassica napus]
BnaA03g38740D	500.736	183.927	1100.32	533.766	5.28134e-08	-1.38808	down	0.125084	-0.779288	normal	--	--	--
BnaA03g38940D	8.50375	26.3734	19.202	13.4622	6.70461e-07	1.6971	up	0.672881	-0.574528	normal	--	--	BnaA03g38940D [Brassica napus]
BnaA03g39520D	0.578138	3.82136	0.655638	0.935427	1.09717e-10	2.74349	up	0.918151	0.522679	normal	--	Chaperone protein dnaJ 11, chloroplastic (Precursor) GN=T19K4.170 OS=Arabidopsis thaliana (Mouse-ear cress) PE=1 SV=2	BnaA03g39520D [Brassica napus]
BnaA03g39800D	0	0.379253	0.118934	0.562153	0.00877116	3.78495	up	0.076111	2.14924	normal	--	G-type lectin S-receptor-like serine/threonine-protein kinase RLK1 (Precursor) GN=RLK1 OS=Arabidopsis thaliana (Mouse-ear cress) PE=2 SV=2	BnaA03g39800D [Brassica napus]
BnaA03g40150D	3.35861	0.892882	1.39572	0.642193	5.5205e-05	-1.84734	down	0.42526	-1.16081	normal	--	Pentatricopeptide repeat-containing protein At5g61370, mitochondrial (Precursor) GN=At5g61370 OS=Arabidopsis thaliana (Mouse-ear cress) PE=2 SV=1	BnaA03g40150D [Brassica napus]
BnaA03g40270D	1.13553	0.0609991	1.36271	0.636212	0.00275502	-3.32149	down	0.435918	-1.33213	normal	--	--	BnaA03g40270D [Brassica napus]
BnaA03g40310D	1.6953	6.17042	2.30411	4.84747	1.53693e-07	1.91689	up	0.0486808	1.03473	normal	K01444|0|brp:103860603|probable isoaspartyl peptidase/L-asparaginase 3; K01444 N4-(beta-N-acetylglucosaminyl)-L-asparaginase [EC:3.5.1.26] (A)	Isoaspartyl peptidase/L-asparaginase 3 subunit beta (Precursor) GN=At5g61540 OS=Arabidopsis thaliana (Mouse-ear cress) PE=2 SV=1	BnaA03g40310D [Brassica napus]
BnaA03g41940D	0.0901156	3.17914	4.9716	7.55908	1.18683e-13	4.54673	up	0.451962	0.647516	normal	--	UDP-glycosyltransferase 84A1 OS=Arabidopsis thaliana (Mouse-ear cress) PE=1 SV=1	BnaA03g41940D [Brassica napus]
BnaA03g43750D	3.82422	12.5841	9.28635	7.03353	4.38133e-05	1.67895	up	0.861538	-0.427768	normal	--	--	PREDICTED: uncharacterized protein LOC103860982 [Brassica rapa]
BnaA03g45550D	3.1601	0	1.60994	0	0.00058605	-4.14429	down	--	--	--	--	--	BnaA03g45550D [Brassica napus]
BnaA03g46920D	21.5175	4.71531	28.7593	16.9123	4.39648e-14	-2.16041	down	0.140424	-0.724989	normal	K01728|0|brp:103861505|probable pectate lyase 18; K01728 pectate lyase [EC:4.2.2.2] (A)	Probable pectate lyase 18 (Precursor) GN=At4g24780 OS=Arabidopsis thaliana (Mouse-ear cress) PE=2 SV=2	BnaA03g46920D [Brassica napus]
BnaA03g46950D	58.6428	28.3361	49.3355	30.1642	0.000842812	-1.01958	down	0.0968896	-0.747129	normal	K03037|0|brp:103861508|26S proteasome non-ATPase regulatory subunit 6 homolog; K03037 26S proteasome regulatory subunit N7 (A)	26S proteasome non-ATPase regulatory subunit 6 homolog GN=RPN7 OS=Arabidopsis thaliana (Mouse-ear cress) PE=1 SV=1	PREDICTED: 26S proteasome non-ATPase regulatory subunit 6 homolog [Brassica rapa]
BnaA03g47450D	6.30676	14.3547	0.922072	0.608658	0.000478244	1.20893	up	--	--	--	--	--	BnaA03g47450D, partial [Brassica napus]
BnaA03g47900D	2.68776	0	1.2496	0.106634	3.1565e-05	-4.44981	down	--	--	--	K02140|2.87725e-75|aly:ARALYDRAFT_354168|mitochondrial ATP synthase g subunit family protein; K02140 F-type H+-transporting ATPase subunit g (A)	--	BnaA03g47900D [Brassica napus]
BnaA03g47990D	0.0248935	1.56521	1.27503	0.557253	3.3614e-07	4.82136	up	0.553944	-1.20906	normal	K11982|0|brp:103861624|E3 ubiquitin-protein ligase RING1-like; K11982 E3 ubiquitin-protein ligase RNF115/126 [EC:6.3.2.19] (A)	E3 ubiquitin-protein ligase RING1 GN=RING1 OS=Gossypium hirsutum (Upland cotton) PE=1 SV=1	BnaA03g47990D [Brassica napus]
BnaA03g48310D	3.62581	0.708817	2.15912	1.02083	6.80946e-08	-2.29565	down	0.198106	-1.06911	normal	K14190|0|brp:103866673|VTC2; GDP-L-galactose phosphorylase 1; K14190 GDP-L-galactose phosphorylase [EC:2.7.7.69] (A)	GDP-L-galactose phosphorylase 1 GN=VTC2 OS=Arabidopsis thaliana (Mouse-ear cress) PE=1 SV=1	BnaA03g48310D [Brassica napus]
BnaA03g49440D	5.61367	2.55463	5.95015	6.76174	0.0032676	-1.11091	down	0.948868	0.161445	normal	K18592|0|brp:103861882|gamma-glutamyltranspeptidase 3-like; K18592 gamma-glutamyltranspeptidase / glutathione hydrolase / leukotriene-C4 hydrolase [EC:2.3.2.2 3.4.19.13 3.4.19.14] (A)	Gamma-glutamyltranspeptidase 3 GN=F17A13.30 OS=Arabidopsis thaliana (Mouse-ear cress) PE=2 SV=1	BnaA03g49440D [Brassica napus]
BnaA03g49480D	28.228	13.9129	18.1649	16.355	0.00194154	-1.0395	down	0.956518	-0.0789095	normal	--	Acid phosphatase 1 (Precursor) GN=APS1 OS=Solanum lycopersicum (Tomato) PE=2 SV=1	PREDICTED: acid phosphatase 1 [Brassica rapa]
BnaA03g49910D	16.2526	41.9922	39.3502	69.9778	2.11996e-08	1.41494	up	0.0412546	0.828262	normal	--	Subtilisin-like protease (Precursor) GN=At5g67360 OS=Arabidopsis thaliana (Mouse-ear cress) PE=1 SV=1	BnaA03g49910D [Brassica napus]
BnaA03g50010D	82.9441	114.166	102.541	102.875	0.000613175	1.07928	up	0.817048	0.437598	normal	K11098|4.02551e-58|brp:103834683|probable small nuclear ribonucleoprotein F; K11098 small nuclear ribonucleoprotein F (A)	Probable small nuclear ribonucleoprotein F GN=At4g30220 OS=Arabidopsis thaliana (Mouse-ear cress) PE=2 SV=1	BnaC03g68010D [Brassica napus]
BnaA03g50260D	6.10736	1.60414	6.30404	2.63549	0.000332473	-1.56374	down	0.079438	-0.985894	normal	--	--	--
BnaA03g51890D	3.76242	0.550895	2.61541	0.5123	0.000219383	-2.63567	down	0.0340916	-2.13012	normal	--	--	PREDICTED: uncharacterized protein LOC103862106 [Brassica rapa]
BnaA03g52630D	0	1.57006	0.343456	1.76015	0.00252449	3.95316	up	0.069877	2.32563	normal	--	--	BnaA03g17140D [Brassica napus]
BnaA03g53940D	3.1559	7.01872	3.52637	4.79961	0.00363146	1.14865	up	0.83547	0.43719	normal	K00517|0|brp:103862536|cytochrome P450 81D11-like; K00517 [EC:1.14.-.-] (A)	Cytochrome P450 81D11 GN=CYP81D11 OS=Arabidopsis thaliana (Mouse-ear cress) PE=2 SV=1	PREDICTED: cytochrome P450 81D11-like [Brassica rapa]
BnaA03g54620D	9.45034	20.2382	1.56922	2.09136	5.96712e-05	1.15403	up	0.885582	0.391067	normal	K00276|0|brp:103848201|primary amine oxidase; K00276 primary-amine oxidase [EC:1.4.3.21] (A)	Primary amine oxidase (Precursor) GN=At1g62810 OS=Arabidopsis thaliana (Mouse-ear cress) PE=2 SV=1	BnaA03g54620D [Brassica napus]
BnaA03g54820D	0.985607	0	0.944043	0.084392	0.00106181	-4.07458	down	0.0248611	-3.03329	normal	--	Transcription factor-like protein DPA GN=T22P11.60 OS=Arabidopsis thaliana (Mouse-ear cress) PE=1 SV=1	BnaA03g54820D [Brassica napus]
BnaA03g54940D	12.9203	3.51638	11.7982	6.44704	6.02812e-05	-1.81987	down	0.464138	-0.79278	normal	--	PRA1 family protein A1 GN=PRA1A1 OS=Arabidopsis thaliana (Mouse-ear cress) PE=2 SV=1	PREDICTED: PRA1 family protein A1 [Brassica rapa]
BnaA03g55070D	0.632121	0.0516445	0.113671	0.0298695	0.000311553	-3.56051	down	--	--	--	K02470|0|brp:103850536|DNA gyrase subunit B, mitochondrial; K02470 DNA gyrase subunit B [EC:5.99.1.3] (A)	DNA gyrase subunit B, mitochondrial (Precursor) GN=GYRBM OS=Arabidopsis thaliana (Mouse-ear cress) PE=2 SV=1	BnaA03g55070D [Brassica napus]
BnaA03g55200D	72.878	26.6941	88.6591	52.3093	2.17051e-07	-1.34085	down	0.25826	-0.749698	normal	K10999|0|brp:103855617|cellulose synthase A catalytic subunit 3 [UDP-forming]; K10999 cellulose synthase A [EC:2.4.1.12] (A)	Cellulose synthase A catalytic subunit 3 [UDP-forming] GN=At5g05170 OS=Arabidopsis thaliana (Mouse-ear cress) PE=1 SV=2	BnaA03g55200D [Brassica napus]
BnaA03g55240D	1.91005	0.449087	2.58609	1.29269	0.00021602	-1.9579	down	0.0718094	-1.06534	normal	K08869|0|brp:103855619|uncharacterized aarF domain-containing protein kinase At5g05200, chloroplastic-like; K08869 aarF domain-containing kinase (A)	Uncharacterized aarF domain-containing protein kinase At5g05200, chloroplastic (Precursor) GN=At5g05200 OS=Arabidopsis thaliana (Mouse-ear cress) PE=2 SV=1	BnaA03g55240D [Brassica napus]
BnaA03g55610D	26.4845	56.1373	25.0662	17.5759	6.53614e-05	1.14252	up	0.763503	-0.473402	normal	--	Polygalacturonase inhibitor 2 (Precursor) GN=PGIP2 OS=Arabidopsis thaliana (Mouse-ear cress) PE=2 SV=2	BnaA03g55610D [Brassica napus]
BnaA03g55670D	3.43655	10.7305	0	1.88039	0.000502543	1.70788	up	--	--	--	--	18 kDa seed maturation protein GN=GMPM1 OS=Glycine max (Soybean) PE=2 SV=1	BnaA03g55670D [Brassica napus]
BnaA03g55750D	17.7595	7.99652	12.346	7.6232	0.000107906	-1.11191	down	0.0938912	-0.748216	normal	--	--	BnaA03g55750D [Brassica napus]
BnaA03g55780D	0.548797	2.40133	0.979532	0.943108	0.00602417	2.04577	up	--	--	--	--	Transcription factor DIVARICATA GN=DIVARICATA OS=Antirrhinum majus (Garden snapdragon) PE=2 SV=1	BnaA03g55780D [Brassica napus]
BnaA03g55860D	44.8745	10.7089	41.1943	23.5537	0	-2.056	down	0.0210586	-0.852162	normal	K10999|0|brp:103855838|cellulose synthase A catalytic subunit 5 [UDP-forming]; K10999 cellulose synthase A [EC:2.4.1.12] (A)	Cellulose synthase A catalytic subunit 5 [UDP-forming] GN=CESA5 OS=Arabidopsis thaliana (Mouse-ear cress) PE=1 SV=2	BnaA03g55860D [Brassica napus]
BnaA03g55910D	66.6515	28.157	72.5717	45.9208	5.09316e-06	-1.22729	down	0.497631	-0.630381	normal	--	Pectinesterase 51 (Precursor) GN=F17I14.50 OS=Arabidopsis thaliana (Mouse-ear cress) PE=2 SV=1	PREDICTED: probable pectinesterase/pectinesterase inhibitor 51 [Brassica rapa]
BnaA03g55930D	2.6995	6.48064	5.75707	9.63839	0.00450511	1.32585	up	0.457208	0.680664	normal	K01507|0|brp:103855828|soluble inorganic pyrophosphatase 1, chloroplastic; K01507 inorganic pyrophosphatase [EC:3.6.1.1] (A)	Soluble inorganic pyrophosphatase 1, chloroplastic (Precursor) GN=At5g09650 OS=Arabidopsis thaliana (Mouse-ear cress) PE=1 SV=1	BnaA03g55930D [Brassica napus]
BnaA03g55950D	27.2069	11.5286	14.1615	7.28751	2.2206e-05	-1.18219	down	0.00264598	-0.967658	normal	--	Heat shock 70 kDa protein 10, mitochondrial (Precursor) GN=At5g09590 OS=Arabidopsis thaliana (Mouse-ear cress) PE=2 SV=1	BnaA03g55950D [Brassica napus]
BnaA03g56400D	2.34217	0.327538	0.834345	0.104172	0.000589787	-2.69376	down	--	--	--	--	Protein BASIC PENTACYSTEINE7 GN=T32F12.7 OS=Arabidopsis thaliana (Mouse-ear cress) PE=1 SV=1	BnaA03g56400D [Brassica napus]
BnaA03g56650D	21.4415	45.5975	15.6442	18.4276	0.000649433	1.2078	up	0.919564	0.256226	normal	--	--	14.8 kda protein [Brassica napus]
BnaA03g56720D	1.28657	7.81332	4.76941	7.98096	0	2.65265	up	0.187481	0.722542	normal	--	Inactive TPR repeat-containing thioredoxin TTL3 GN=F14N22.15 OS=Arabidopsis thaliana (Mouse-ear cress) PE=1 SV=2	BnaA03g56720D [Brassica napus]
BnaA03g56840D	1.83247	3.86901	2.97088	3.9121	0.00709312	1.25879	up	0.9257	0.21707	normal	--	Cytochrome P450 704C1 GN=CYP704C1 OS=Pinus taeda (Loblolly pine) PE=2 SV=1	BnaA03g56840D [Brassica napus]
BnaA03g56870D	0.0927282	2.04132	2.57969	1.26982	1.24311e-05	3.85654	up	0.490918	-1.07068	normal	K09264|0|brp:103858178|agamous-like MADS-box protein AGL6; K09264 MADS-box transcription factor, plant (A)	Agamous-like MADS-box protein AGL6 GN=AGL6 OS=Arabidopsis thaliana (Mouse-ear cress) PE=1 SV=2	BnaA03g56870D [Brassica napus]
BnaA03g56920D	10.1533	0	5.63149	0	0.000180323	-4.27436	down	--	--	--	K12161|9.954e-55|brp:103858185|ubiquitin-related modifier 1 homolog 1; K12161 ubiquitin related modifier 1 (A)	Ubiquitin-related modifier 1 homolog 1 {ECO:0000255|HAMAP-Rule:MF_03048} GN=At2g45695 OS=Arabidopsis thaliana (Mouse-ear cress) PE=3 SV=2	PREDICTED: ubiquitin-related modifier 1 homolog 1 [Brassica rapa]
BnaA03g57230D	4.64757	0.280836	0	0.825692	9.07965e-10	-3.81944	down	--	--	--	--	2-oxoglutarate-dependent dioxygenase AOP2 GN=AOP2 OS=Arabidopsis thaliana (Mouse-ear cress) PE=2 SV=1	PREDICTED: probable 2-oxoglutarate-dependent dioxygenase AOP1 [Brassica rapa]
BnaA03g57890D	5.44899	2.24751	4.45822	2.39827	0.00668938	-1.23698	down	0.230978	-0.892314	normal	K15032|0|brp:103860300|uncharacterized LOC103860300; K15032 mTERF domain-containing protein, mitochondrial (A)	--	BnaA03g57890D [Brassica napus]
BnaA03g58790D	80.0348	38.8301	78.8606	71.2901	0.000927787	-1.01546	down	0.986927	-0.100272	normal	--	Expansin-B3 (Precursor) GN=EXPB3 OS=Arabidopsis thaliana (Mouse-ear cress) PE=2 SV=2	expansin-B3-like precursor [Brassica rapa]
BnaA03g60050D	0.648811	0	0.208006	0.0239782	2.01688e-07	-4.87584	down	--	--	--	--	Putative SWI/SNF-related matrix-associated actin-dependent regulator of chromatin subfamily A member 3-like 2 GN=At5g22750 OS=Arabidopsis thaliana (Mouse-ear cress) PE=2 SV=1	BnaA03g60050D [Brassica napus]
BnaA04g00440D	2.29886	5.89477	4.80633	8.50767	0.000251211	1.35004	up	0.198586	0.740017	normal	K09517|0|brp:103862783|dnaJ homolog subfamily B member 11-like; K09517 DnaJ homolog subfamily B member 11 (A)	DnaJ protein ERDJ3B (Precursor) GN=F26K9.30 OS=Arabidopsis thaliana (Mouse-ear cress) PE=1 SV=1	BnaA04g00440D [Brassica napus]
BnaA04g01660D	0.159632	1.62245	0.584972	2.05236	2.08572e-05	2.98101	up	0.0178863	1.63059	normal	K13436|0|brp:103862948|PTI1-like tyrosine-protein kinase 3; K13436 pto-interacting protein 1 [EC:2.7.11.1] (A)	PTI1-like tyrosine-protein kinase 3 GN=PTI13 OS=Arabidopsis thaliana (Mouse-ear cress) PE=1 SV=1	BnaA04g01660D [Brassica napus]
BnaA04g03030D	2.89958	7.48561	2.40618	2.76167	0.000976519	1.38048	up	0.931865	0.246258	normal	K17479|0|brp:103863062|uncharacterized protein At5g39865-like; K17479 glutaredoxin domain-containing cysteine-rich protein 1 (A)	Uncharacterized protein At5g39865 GN=At5g39865 OS=Arabidopsis thaliana (Mouse-ear cress) PE=2 SV=1	BnaA04g03030D [Brassica napus]
BnaA04g03370D	58.687	75.9686	68.1439	68.068	0.000615614	1.02976	up	0.797707	0.506381	normal	K09377|3.64596e-131|brp:103863136|pollen-specific protein SF3-like; K09377 cysteine and glycine-rich protein (A)	LIM domain-containing protein WLIM2b {ECO:0000305} OS=Arabidopsis thaliana (Mouse-ear cress) PE=1 SV=1	BnaA04g03370D [Brassica napus]
BnaA04g03990D	2.64172	0	0.260183	0	0	-6.13411	down	--	--	--	--	--	BnaA04g03990D [Brassica napus]
BnaA04g05050D	90.7444	228.564	106.617	223.72	1.20867e-06	1.27475	up	0.00579648	0.908765	normal	K02896|1.8772e-77|brp:103850277|60S ribosomal protein L24-2; K02896 large subunit ribosomal protein L24e (A)	60S ribosomal protein L24-2 GN=F8J2_190 OS=Arabidopsis thaliana (Mouse-ear cress) PE=2 SV=2	PREDICTED: 60S ribosomal protein L24-2 [Brassica rapa]
BnaA04g05110D	7.97838	2.19743	6.08556	3.02067	2.54993e-06	-1.76674	down	0.105017	-0.958731	normal	K00222|0|brp:103872154|delta(14)-sterol reductase; K00222 delta14-sterol reductase [EC:1.3.1.70] (A)	Delta(14)-sterol reductase GN=FK OS=Arabidopsis thaliana (Mouse-ear cress) PE=1 SV=2	BnaA04g05110D [Brassica napus]
BnaA04g05150D	0.906373	3.04276	0.548719	1.33775	1.03769e-06	1.7834	up	0.0984264	1.19699	normal	--	Serine/threonine-protein kinase KIPK GN=KIPK OS=Arabidopsis thaliana (Mouse-ear cress) PE=1 SV=1	BnaA04g05150D [Brassica napus]
BnaA04g05180D	0	1.89785	0.482402	1.56397	1.48459e-12	5.58122	up	0.0329781	1.56816	normal	K12309|0|brp:103872148|beta-galactosidase 2; K12309 beta-galactosidase [EC:3.2.1.23] (A)	Beta-galactosidase 2 (Precursor) GN=BGAL2 OS=Arabidopsis thaliana (Mouse-ear cress) PE=2 SV=2	BnaA04g05180D [Brassica napus]
BnaA04g05470D	0.466654	3.83218	0.847395	1.20945	2.81361e-09	2.95073	up	0.928196	0.466602	normal	K08486|0|brp:103863466|syntaxin-122; K08486 syntaxin 1B/2/3 (A)	Syntaxin-122 GN=SYP122 OS=Arabidopsis thaliana (Mouse-ear cress) PE=1 SV=1	BnaA04g05470D [Brassica napus]
BnaA04g05790D	7.48985e-06	1.20678	0.719592	5.01867e-05	6.47884e-05	4.36475	up	--	--	--	--	--	BnaA04g05790D [Brassica napus]
BnaA04g05850D	0.319442	2.30644	3.05162	4.36396	0.00229053	2.56804	up	0.888559	0.428511	normal	K13448|5.30213e-105|brp:103863503|calmodulin-like protein 9; K13448 calcium-binding protein CML (A)	Calmodulin-like protein 9 GN=F4F15.30 OS=Arabidopsis thaliana (Mouse-ear cress) PE=1 SV=1	PREDICTED: calmodulin-like protein 9 [Brassica rapa]
BnaA04g05980D	0	0.759513	0	0.516487	0.00135947	4.03044	up	--	--	--	K03152|0|brp:103863516|protein DJ-1 homolog A-like; K03152 4-methyl-5(b-hydroxyethyl)-thiazole monophosphate biosynthesis (A)	Protein DJ-1 homolog A GN=DJ1A OS=Arabidopsis thaliana (Mouse-ear cress) PE=1 SV=1	BnaA04g05980D [Brassica napus]
BnaA04g06110D	0.775968	0	0.288813	0	0.00351801	-3.92416	down	--	--	--	--	--	BnaA04g06110D [Brassica napus]
BnaA04g06300D	4.64214	14.9782	8.55195	16.924	5.40764e-10	1.705	up	0.0029424	0.96831	normal	K17285|0|brp:103863568|selenium-binding protein 2; K17285 selenium-binding protein 1 (A)	Selenium-binding protein 2 OS=Arabidopsis thaliana (Mouse-ear cress) PE=1 SV=1	BnaA04g06300D [Brassica napus]
BnaA04g07530D	2.9228	4.86855	13.0912	18.5222	3.79743e-07	1.6637	up	0.50863	0.595631	normal	--	Glucan endo-1,3-beta-glucosidase 1 (Precursor) OS=Arabidopsis thaliana (Mouse-ear cress) PE=1 SV=3	PREDICTED: glucan endo-1,3-beta-glucosidase 1 [Brassica rapa]
BnaA04g07770D	51.8006	112.084	44.0707	62.2511	8.90078e-05	1.13252	up	0.481589	0.593729	normal	--	--	BnaA04g07770D [Brassica napus]
BnaA04g07800D	5.07483	10.7684	4.36634	8.07551	0.000418292	1.13817	up	0.0238311	0.908361	normal	K13863|0|brp:103849968|cationic amino acid transporter 3, mitochondrial; K13863 solute carrier family 7 (cationic amino acid transporter), member 1 (A)	Cationic amino acid transporter 3, mitochondrial (Precursor) GN=CAT3 OS=Arabidopsis thaliana (Mouse-ear cress) PE=2 SV=1	BnaA04g07800D [Brassica napus]
BnaA04g08670D	46.4819	22.1938	39.2415	23.5066	0.000975906	-1.01526	down	0.140765	-0.719949	normal	K10839|0|brp:103863786|ubiquitin receptor RAD23d; K10839 UV excision repair protein RAD23 (A)	Ubiquitin receptor RAD23d GN=MXI10.20 OS=Arabidopsis thaliana (Mouse-ear cress) PE=1 SV=2	BnaA04g08670D [Brassica napus]
BnaA04g08700D	5.0506	13.1302	8.76945	12.8916	0.000138539	1.33169	up	0.634242	0.556269	normal	--	--	BnaA04g08700D [Brassica napus]
BnaA04g08950D	7.53295	32.0193	12.2824	11.1221	0.000341058	2.16556	up	--	--	--	--	--	BnaA04g08950D [Brassica napus]
BnaA04g08970D	1.19893	3.50054	1.31133	2.48389	1.73261e-05	1.58214	up	0.125317	0.94028	normal	--	Putative receptor-like protein kinase At5g39000 (Precursor) GN=At5g39000 OS=Arabidopsis thaliana (Mouse-ear cress) PE=3 SV=1	BnaA04g08970D [Brassica napus]
BnaA04g09570D	2.80349	12.8561	23.5503	43.6214	8.04151e-11	2.22821	up	0.0368595	0.814929	normal	--	AIG2-like protein OS=Arabidopsis thaliana (Mouse-ear cress) PE=1 SV=1	avirulence-responsive protein-related protein [Brassica rapa]
BnaA04g10410D	1.82619	5.39231	4.57845	7.52416	0.000173764	1.60985	up	0.45954	0.682968	normal	K14850|5.0607e-177|brp:103864003|ribosomal RNA-processing protein 8; K14850 ribosomal RNA-processing protein 8 [EC:2.1.1.287] (A)	Ribosomal RNA-processing protein 8 GN=At5g40530 OS=Arabidopsis thaliana (Mouse-ear cress) PE=2 SV=1	PREDICTED: ribosomal RNA-processing protein 8 [Brassica rapa]
BnaA04g10500D	2.1169	5.17073	4.24836	6.25403	0.000415406	1.34021	up	0.629039	0.565588	normal	--	Uncharacterized membrane protein At3g27390 GN=At3g27390 OS=Arabidopsis thaliana (Mouse-ear cress) PE=1 SV=2	BnaA04g10500D [Brassica napus]
BnaA04g10750D	1.85154e-05	0.495751	0.228633	0.385021	1.96534e-05	4.47943	up	0.923198	0.650785	normal	--	--	BnaA04g10750D [Brassica napus]
BnaA04g11860D	1.37015	3.34734	5.00391	3.26796	0.000505098	1.34963	up	0.481601	-0.621911	normal	K05016|0|brp:103864237|chloride channel protein CLC-a; K05016 chloride channel 7 (A)	Chloride channel protein CLC-a GN=MHK7.12 OS=Arabidopsis thaliana (Mouse-ear cress) PE=1 SV=2	BnaA04g11860D [Brassica napus]
BnaA04g11870D	0.708877	1.90808	1.8552	2.46336	0.00388652	1.45179	up	0.837525	0.445222	normal	--	Probable metal-nicotianamine transporter YSL4 GN=YSL4 OS=Arabidopsis thaliana (Mouse-ear cress) PE=2 SV=1	BnaA04g11870D [Brassica napus]
BnaA04g12100D	7.63877	2.82254	11.4154	5.98125	0.0002956	-1.37201	down	0.0190156	-0.939644	normal	K07071|0|brp:103864263|epimerase family protein SDR39U1; K07071 (A)	Epimerase family protein SDR39U1 homolog, chloroplastic {ECO:0000305} (Precursor) GN=F3K23 OS=Arabidopsis thaliana (Mouse-ear cress) PE=2 SV=2	BnaA04g12100D [Brassica napus]
BnaA04g12210D	2.0903	4.46803	2.25733	2.57136	0.00275361	1.14849	up	0.93534	0.150901	normal	K10685|0|brp:103864277|SUMO-activating enzyme subunit 2-like; K10685 ubiquitin-like 1-activating enzyme E1 B [EC:6.3.2.19] (A)	SUMO-activating enzyme subunit 2 GN=F3K23.23 OS=Arabidopsis thaliana (Mouse-ear cress) PE=1 SV=1	BnaA04g12210D [Brassica napus]
BnaA04g12670D	70.3721	169.737	68.4964	46.8415	5.29838e-07	1.30322	up	0.800338	-0.489552	normal	--	--	BnaA04g12670D [Brassica napus]
BnaA04g13130D	6.37404	15.3015	9.06657	13.109	6.2223e-06	1.3234	up	0.869138	0.391318	normal	--	--	BnaA04g13130D [Brassica napus]
BnaA04g13340D	16.1367	6.66027	11.8656	5.36298	0.00208067	-1.18408	down	0.034969	-1.02273	normal	K03978|0|brp:103864399|GTP-binding protein At2g22870; K03978 GTP-binding protein (A)	GTP-binding protein At2g22870 GN=EMB2001 OS=Arabidopsis thaliana (Mouse-ear cress) PE=2 SV=2	PREDICTED: GTP-binding protein At2g22870 [Brassica rapa]
BnaA04g13410D	1.87681	6.55053	0.159356	0.36509	2.77768e-07	1.80661	up	--	--	--	K16296|0|brp:103864442|serine carboxypeptidase-like 13; K16296 serine carboxypeptidase-like clade I [EC:3.4.16.-] (A)	Serine carboxypeptidase-like 13 (Precursor) GN=SCPL13 OS=Arabidopsis thaliana (Mouse-ear cress) PE=2 SV=2	BnaA04g13410D [Brassica napus]
BnaA04g13930D	0.499875	5.74453	2.20444	5.83151	1.10949e-08	3.31008	up	0.0231611	1.39599	normal	K07023|1.4956e-154|brp:103864500|HD domain-containing protein 2-like; K07023 putative hydrolases of HD superfamily (A)	--	BnaA04g13930D [Brassica napus]
BnaA04g14100D	19.0014	46.5225	67.0376	103.094	3.85021e-05	1.36054	up	0.222682	0.684779	normal	K02916|2.41639e-76|brp:103864519|50S ribosomal protein L35, chloroplastic-like; K02916 large subunit ribosomal protein L35 (A)	50S ribosomal protein L35, chloroplastic (Precursor) GN=RPL35 OS=Spinacia oleracea (Spinach) PE=1 SV=1	PREDICTED: 50S ribosomal protein L35, chloroplastic-like [Brassica rapa]
BnaA04g14120D	1.71888	0.652791	1.01891	0.621071	0.00463866	-1.36921	down	0.676802	-0.753008	normal	K10908|0|brp:103864521|DNA-directed RNA polymerase 3, chloroplastic; K10908 DNA-directed RNA polymerase, mitochondrial [EC:2.7.7.6] (A)	DNA-directed RNA polymerase 3, chloroplastic (Precursor) GN=F27D4.3 OS=Arabidopsis thaliana (Mouse-ear cress) PE=2 SV=1	BnaA04g14120D [Brassica napus]
BnaA04g14230D	6.86592	2.8419	10.3831	6.16837	0.0019495	-1.22074	down	0.154668	-0.760857	normal	K01285|0|brp:103864533|lysosomal Pro-X carboxypeptidase; K01285 lysosomal Pro-X carboxypeptidase [EC:3.4.16.2] (A)	Probable serine protease EDA2 (Precursor) GN=EDA2 OS=Arabidopsis thaliana (Mouse-ear cress) PE=2 SV=2	BnaA04g14230D [Brassica napus]
BnaA04g14630D	21.2561	49.2234	37.9172	60.1648	6.3874e-05	1.20988	up	0.393006	0.622864	normal	K07942|1.45036e-121|eus:EUTSA_v10000339mg|hypothetical protein; K07942 ADP-ribosylation factor-like protein 1 (A)	ADP-ribosylation factor 1 GN=ARF1 OS=Brassica rapa subsp. pekinensis (Chinese cabbage) PE=2 SV=3	hypothetical protein CARUB_v10024146mg [Capsella rubella]
BnaA04g15110D	125.242	45.0849	229.882	144.363	2.18224e-07	-1.42833	down	0.53733	-0.591586	normal	K09873|3.83489e-86|brp:103864690|aquaporin TIP4-1; K09873 aquaporin TIP (A)	Aquaporin TIP4-1, N-terminally processed GN=TIP4-1 OS=Arabidopsis thaliana (Mouse-ear cress) PE=2 SV=1	BnaA04g15110D [Brassica napus]
BnaA04g15320D	13.6832	29.1962	16.9214	22.1921	0.000426282	1.14092	up	0.906348	0.311733	normal	K02874|6.88192e-76|brp:103864714|50S ribosomal protein HLL, mitochondrial-like; K02874 large subunit ribosomal protein L14 (A)	50S ribosomal protein HLL, mitochondrial (Precursor) GN=HLL OS=Arabidopsis thaliana (Mouse-ear cress) PE=2 SV=1	BnaA04g15320D [Brassica napus]
BnaA04g15440D	2.55878	5.99566	7.3255	10.8855	0.000108386	1.2357	up	0.712127	0.50921	normal	--	Protein WEAK CHLOROPLAST MOVEMENT UNDER BLUE LIGHT 1 GN=WEB1 OS=Arabidopsis thaliana (Mouse-ear cress) PE=1 SV=1	BnaA04g15440D [Brassica napus]
BnaA04g15540D	9.962	42.29	29.1283	47.4523	0	2.3318	up	0.0704981	0.768688	normal	K02727|3.61464e-160|eus:EUTSA_v10002085mg|hypothetical protein; K02727 20S proteasome subunit alpha 7 [EC:3.4.25.1] (A)	Proteasome subunit alpha type-3 GN=T20P8.7 OS=Arabidopsis thaliana (Mouse-ear cress) PE=1 SV=2	hypothetical protein EUTSA_v10002085mg [Eutrema salsugineum]
BnaA04g17040D	4.76183	0.345198	0	0	5.24642e-08	-3.58582	down	--	--	--	K08081|0|brp:103864955|tropinone reductase homolog At1g07440-like; K08081 Tropinone reductase 1 [EC:1.1.1.206] (A)	Tropinone reductase homolog At1g07440 GN=At1g07440 OS=Arabidopsis thaliana (Mouse-ear cress) PE=1 SV=1	BnaA04g17040D [Brassica napus]
BnaA04g17200D	0.417672	1.84381	0.612331	0.321531	0.00888331	2.00643	up	--	--	--	--	Probable protein phosphatase 2C 25 GN=At2g30020 OS=Arabidopsis thaliana (Mouse-ear cress) PE=1 SV=1	BnaA04g17200D [Brassica napus]
BnaA04g17280D	20.3648	7.56027	10.6656	6.9063	6.56177e-08	-1.39724	down	0.406033	-0.620235	normal	K03178|0|brp:103865012|ubiquitin-activating enzyme E1 1-like; K03178 ubiquitin-activating enzyme E1 [EC:6.3.2.19] (A)	Ubiquitin-activating enzyme E1 1 GN=T27E13.15 OS=Arabidopsis thaliana (Mouse-ear cress) PE=1 SV=1	BnaA04g17280D [Brassica napus]
BnaA04g17880D	3.07006	0.549342	0.10026	0.621128	1.71627e-05	-2.37448	down	--	--	--	--	Probable 2-oxoacid dependent dioxygenase GN=GSL-OH OS=Arabidopsis thaliana (Mouse-ear cress) PE=2 SV=1	BnaA04g17880D [Brassica napus]
BnaA04g18440D	0.048555	2.02432	0.657169	1.06503	7.22853e-09	4.3917	up	0.898815	0.667684	normal	--	UDP-glycosyltransferase 74C1 GN=UGT74C1 OS=Arabidopsis thaliana (Mouse-ear cress) PE=2 SV=1	BnaA04g18440D [Brassica napus]
BnaA04g18590D	0.0965083	1.36422	2.15194e-05	0.000752373	2.91483e-07	3.75174	up	--	--	--	--	Leucine-rich repeat receptor-like serine/threonine/tyrosine-protein kinase SOBIR1 (Precursor) GN=F20M17.8 OS=Arabidopsis thaliana (Mouse-ear cress) PE=1 SV=1	BnaA04g18590D [Brassica napus]
BnaA04g18600D	3.06958	7.84548	3.03709	5.59197	1.7641e-05	1.37754	up	0.0532394	0.901902	normal	--	Leucine-rich repeat receptor-like serine/threonine/tyrosine-protein kinase SOBIR1 (Precursor) GN=F20M17.8 OS=Arabidopsis thaliana (Mouse-ear cress) PE=1 SV=1	BnaA04g18600D [Brassica napus]
BnaA04g18670D	0	0.673173	0	0.127136	0.000118252	4.3038	up	--	--	--	--	F-box protein At5g65850 GN=At5g65850 OS=Arabidopsis thaliana (Mouse-ear cress) PE=2 SV=1	BnaA04g18670D [Brassica napus]
BnaA04g18740D	1.21429	0	0.667477	0	0.000180323	-4.27436	down	--	--	--	--	F-box protein DOR GN=DOR OS=Arabidopsis thaliana (Mouse-ear cress) PE=1 SV=2	BnaA04g18740D [Brassica napus]
BnaA04g18820D	206.437	60.8641	220.525	125.992	3.10862e-15	-1.86166	down	0.0076653	-0.91971	normal	--	Nitrile-specifier protein 2 GN=F25I18.19 OS=Arabidopsis thaliana (Mouse-ear cress) PE=2 SV=1	BnaA04g18820D [Brassica napus]
BnaA04g19280D	1.80259	5.238	1.89537	4.29661	0.00243842	1.50207	up	0.143877	1.11087	normal	--	--	BnaA04g19280D [Brassica napus]
BnaA04g19410D	8.97746	17.7371	7.67649	11.235	0.00644222	1.0236	up	0.756117	0.500026	normal	K17991|2.39954e-165|brp:103865264|probable peroxygenase 3; K17991 peroxygenase [EC:1.11.2.3] (A)	Probable peroxygenase 3 GN=F4P9.15 OS=Arabidopsis thaliana (Mouse-ear cress) PE=1 SV=1	caleosin CLO3-2 [Brassica napus]
BnaA04g19600D	1.04703	2.98904	0.968764	0.90182	0.00112934	1.50063	up	0.949049	-0.0524991	normal	--	Protein LYK5 (Precursor) GN=LYK5 OS=Arabidopsis thaliana (Mouse-ear cress) PE=2 SV=1	BnaA04g19600D [Brassica napus]
BnaA04g20530D	0.262323	1.24073	0.556688	1.53901	0.00560519	2.13202	up	0.149661	1.32489	normal	--	DnaJ protein P58IPK homolog (Precursor) OS=Arabidopsis thaliana (Mouse-ear cress) PE=1 SV=1	BnaA04g20530D [Brassica napus]
BnaA04g20820D	11.1389	24.3097	11.5334	17.4218	0.000227381	1.16414	up	0.521647	0.593598	normal	--	--	BnaA04g20820D [Brassica napus]
BnaA04g21080D	0.945776	2.48629	0.733868	1.66436	0.000440007	1.40113	up	0.044166	1.13392	normal	--	Protein CHROMATIN REMODELING 4 {ECO:0000303|PubMed:16547115} OS=Arabidopsis thaliana (Mouse-ear cress) PE=2 SV=1	BnaA04g21080D [Brassica napus]
BnaA04g21150D	22.6441	8.35438	37.2631	24.367	9.75533e-08	-1.40455	down	0.589274	-0.594978	normal	K05658|0|brp:103865567|ABC transporter B family member 1; K05658 ATP-binding cassette, subfamily B (MDR/TAP), member 1 [EC:3.6.3.44] (A)	ABC transporter B family member 1 GN=T1J8.9 OS=Arabidopsis thaliana (Mouse-ear cress) PE=1 SV=1	BnaA04g21150D [Brassica napus]
BnaA04g22120D	2.33264	0.557045	0.895426	0.900257	0.000640159	-1.95634	down	0.953953	-0.00224728	normal	--	Methenyltetrahydrofolate cyclohydrolase (Precursor) GN=T6A23.14 OS=Arabidopsis thaliana (Mouse-ear cress) PE=2 SV=1	BnaA04g22120D [Brassica napus]
BnaA04g22340D	0.0925303	1.04978	0.71046	1.47871	0.000395075	3.16974	up	0.49744	1.06616	normal	--	Probable receptor-like protein kinase At5g47070 GN=At5g47070 OS=Arabidopsis thaliana (Mouse-ear cress) PE=1 SV=1	PREDICTED: probable serine/threonine-protein kinase NAK [Brassica rapa]
BnaA04g22720D	13.8821	31.2112	18.2928	35.6503	0.000749126	1.08208	up	0.00986306	0.904287	normal	K12947|3.62618e-56|brp:103865756|probable signal peptidase complex subunit 2; K12947 signal peptidase complex subunit 2 [EC:3.4.-.-] (A)	Probable signal peptidase complex subunit 2 GN=At2g39960 OS=Arabidopsis thaliana (Mouse-ear cress) PE=2 SV=1	BnaA04g22720D [Brassica napus]
BnaA04g23070D	1.92133	4.53846	0.673392	2.24091	0.00585602	1.27298	up	0.0174555	1.59866	normal	--	Caffeoylshikimate esterase GN=CSE OS=Arabidopsis thaliana (Mouse-ear cress) PE=1 SV=1	BnaA04g23070D [Brassica napus]
BnaA04g23170D	3.55256	9.3328	0.288789	0.226122	4.57941e-05	1.41958	up	--	--	--	--	Jacalin-related lectin 23 GN=JAL23 OS=Arabidopsis thaliana (Mouse-ear cress) PE=1 SV=1	BnaA04g23170D [Brassica napus]
BnaA04g23280D	1.6656	5.3897	0.510042	0.767076	0.000277597	1.77144	up	--	--	--	--	--	PREDICTED: uncharacterized serine-rich protein C215.13 [Brassica rapa]
BnaA04g23600D	20.9579	4.83805	8.08377	4.28943	3.21965e-15	-2.08474	down	0.0292101	-0.912822	normal	K09754|0|brp:103865848|cytochrome P450 98A3-like; K09754 coumaroylquinate(coumaroylshikimate) 3'-monooxygenase [EC:1.14.13.36] (A)	Cytochrome P450 98A3 GN=T20B5.9 OS=Arabidopsis thaliana (Mouse-ear cress) PE=1 SV=1	BnaA04g23600D [Brassica napus]
BnaA04g23720D	0.181525	1.05932	0.76774	0.758065	0.00583063	2.4691	up	0.955738	-0.00223428	normal	--	CDPK-related kinase 1 GN=T3K9.9 OS=Arabidopsis thaliana (Mouse-ear cress) PE=1 SV=1	BnaA04g23720D [Brassica napus]
BnaA04g23860D	0.658202	2.8677	0.523914	0.753491	4.70357e-05	2.10904	up	--	--	--	K14508|0|brp:103865880|regulatory protein NPR5-like; K14508 regulatory protein NPR1 (A)	Regulatory protein NPR5 GN=F13H10.8 OS=Arabidopsis thaliana (Mouse-ear cress) PE=1 SV=1	BnaA04g23860D [Brassica napus]
BnaA04g23900D	13.3854	30.5155	48.4111	59.5885	0.000109045	1.18958	up	0.924636	0.366889	normal	K13448|1.64434e-105|brp:103865883|probable calcium-binding protein CML35; K13448 calcium-binding protein CML (A)	Probable calcium-binding protein CML35 GN=CML35 OS=Arabidopsis thaliana (Mouse-ear cress) PE=2 SV=2	BnaA04g23900D [Brassica napus]
BnaA04g24000D	3.5214	8.35808	1.56438	2.53682	7.08099e-06	1.2873	up	0.436514	0.676323	normal	K01537|0|brp:103865892|calcium-transporting ATPase 4, plasma membrane-type; K01537 Ca2+-transporting ATPase [EC:3.6.3.8] (A)	Calcium-transporting ATPase 4, plasma membrane-type GN=ACA4 OS=Arabidopsis thaliana (Mouse-ear cress) PE=1 SV=1	BnaA04g24000D [Brassica napus]
BnaA04g24270D	0.0520825	1.44393	0.367704	1.79291	3.73842e-05	3.76087	up	0.0117928	2.05424	normal	--	--	BnaA04g24270D [Brassica napus]
BnaA04g24590D	17.6088	1.23082	5.13097	3.96318	0	-3.75289	down	0.853824	-0.426446	normal	--	Protein trichome birefringence-like 39 GN=TBL39 OS=Arabidopsis thaliana (Mouse-ear cress) PE=2 SV=1	BnaA04g24590D [Brassica napus]
BnaA04g25150D	20.8898	252.632	9.03033	5.25153	0	3.21468	up	0.266168	-1.29184	normal	--	Defensin-like protein 196 (Precursor) GN=ATTI4 OS=Arabidopsis thaliana (Mouse-ear cress) PE=3 SV=1	BnaA04g25150D [Brassica napus]
BnaA04g25180D	14.6824	4.84444	3.05106	2.35689	0.00186447	-1.56685	down	--	--	--	--	--	BnaA04g25180D [Brassica napus]
BnaA04g25390D	12.7523	31.5405	22.5835	36.3709	6.69773e-07	1.35795	up	0.334493	0.643638	normal	K01738|0|brp:103866104|cysteine synthase, chloroplastic/chromoplastic-like; K01738 cysteine synthase A [EC:2.5.1.47] (A)	Cysteine synthase, chloroplastic/chromoplastic (Precursor) GN=OASB OS=Arabidopsis thaliana (Mouse-ear cress) PE=1 SV=2	BnaA04g25390D [Brassica napus]
BnaA04g25980D	0.423475	1.26742	0.394281	1.00498	0.00265634	1.62902	up	0.15073	1.25119	normal	K10696|0|brp:103866184|E3 ubiquitin-protein ligase BRE1-like 1; K10696 E3 ubiquitin-protein ligase BRE1 [EC:6.3.2.19] (A)	E3 ubiquitin-protein ligase BRE1-like 1 OS=Arabidopsis thaliana (Mouse-ear cress) PE=1 SV=1	BnaA04g25980D [Brassica napus]
BnaA04g26200D	2.87398	13.9515	11.9748	19.9403	0.00507256	2.23522	up	0.61338	0.87142	normal	--	--	BnaA04g26200D [Brassica napus]
BnaA04g26460D	3.60178	11.1266	3.85111	4.25377	2.1677e-05	1.71878	up	0.945208	0.0359391	normal	--	Remorin GN=DBP OS=Arabidopsis thaliana (Mouse-ear cress) PE=1 SV=1	BnaA04g26460D [Brassica napus]
BnaA04g26480D	4.58707	10.8292	3.11608	5.56809	0.000431766	1.26969	up	0.329061	0.830195	normal	--	--	BnaA04g26480D [Brassica napus]
BnaA04g26990D	33.8576	76.2717	43.1656	69.5467	6.37646e-05	1.22482	up	0.168678	0.72655	normal	--	Calvin cycle protein CP12-1, chloroplastic (Precursor) GN=CP12-1 OS=Arabidopsis thaliana (Mouse-ear cress) PE=1 SV=1	BnaA04g26990D [Brassica napus]
BnaA04g27150D	1.55505	12.199	12.5617	12.7552	1.20697e-07	2.93044	up	0.941745	0.0222368	normal	--	Calcium-binding protein KIC GN=KIC OS=Arabidopsis thaliana (Mouse-ear cress) PE=1 SV=2	PREDICTED: calcium-binding protein KIC-like [Brassica rapa]
BnaA04g27310D	7.69861	17.1651	9.88678	10.2149	0.00012048	1.22646	up	0.951857	0.0319433	normal	K10640|8.5522e-175|brp:103862892|E3 ubiquitin-protein ligase RNF25; K10640 E3 ubiquitin-protein ligase RNF25 [EC:6.3.2.19] (A)	--	BnaA04g27310D [Brassica napus]
BnaA04g27400D	10.0373	3.6506	3.36565	3.55907	1.32177e-06	-1.43136	down	0.94634	-0.00235471	normal	--	--	BnaA04g27400D [Brassica napus]
BnaA04g27800D	0	2.13484	0.348236	1.74661	3.88927e-09	5.13305	up	0.025846	1.96739	normal	--	Endoglucanase 9 (Precursor) GN=CEL3 OS=Arabidopsis thaliana (Mouse-ear cress) PE=1 SV=1	BnaA04g27800D, partial [Brassica napus]
BnaA04g27920D	9.51205	24.081	186.804	297.564	6.63635e-07	1.57134	up	0.132524	0.755385	normal	K01602|1.49627e-122|brp:103864160|ribulose bisphosphate carboxylase small chain F1, chloroplastic-like; K01602 ribulose-bisphosphate carboxylase small chain [EC:4.1.1.39] (A)	Ribulose bisphosphate carboxylase small chain F1, chloroplastic (Precursor) OS=Brassica napus (Rape) PE=3 SV=1	BnaA04g27920D [Brassica napus]
BnaA04g28040D	5.44872	2.30673	3.49604	2.03445	0.00376123	-1.19951	down	0.15857	-0.938993	normal	--	--	BnaA04g28040D [Brassica napus]
BnaA04g28060D	1.138	4.68006	0.771828	2.03606	0.000422181	2.04132	up	0.505057	1.39031	normal	K04506|5.8379e-149|brp:103864598|putative E3 ubiquitin-protein ligase SINA-like 9; K04506 E3 ubiquitin-protein ligase SIAH1 [EC:6.3.2.19] (A)	Putative E3 ubiquitin-protein ligase SINA-like 9 GN=At5g37910 OS=Arabidopsis thaliana (Mouse-ear cress) PE=3 SV=1	BnaA04g28060D [Brassica napus]
BnaA04g28330D	83.6784	29.5144	165.162	108.992	2.3371e-07	-1.49096	down	0.728581	-0.513975	normal	K09873|1.29129e-37|brp:103864690|aquaporin TIP4-1; K09873 aquaporin TIP (A)	Aquaporin TIP4-1, N-terminally processed GN=TIP4-1 OS=Arabidopsis thaliana (Mouse-ear cress) PE=2 SV=1	BnaA04g28330D, partial [Brassica napus]
BnaA04g28480D	10.7916	3.95585	4.6855	5.30416	1.22577e-05	-1.41918	down	0.930616	0.193383	normal	--	--	BnaA04g28480D [Brassica napus]
BnaA04g29360D	4.48808	12.4384	2.19712	1.95736	3.07288e-06	1.52197	up	0.944804	-0.0819609	normal	--	--	BnaA04g29360D [Brassica napus]
BnaA05g00960D	11.1281	5.07728	13.679	10.0684	0.00313189	-1.05687	down	0.832993	-0.421459	normal	--	--	PREDICTED: protein notum homolog [Brassica rapa]
BnaA05g01330D	0.255324	1.7001	0.159634	0.408393	1.13265e-05	2.64446	up	--	--	--	--	Transcription factor ABA-INDUCIBLE bHLH-TYPE GN=F13A10.4 OS=Arabidopsis thaliana (Mouse-ear cress) PE=2 SV=2	BnaA05g01330D [Brassica napus]
BnaA05g02100D	0.124547	3.20383	0.634726	0.818232	6.17615e-06	3.53034	up	--	--	--	K05955|4.63213e-19|brp:103870807|protein farnesyltransferase/geranylgeranyltransferase type-1 subunit alpha; K05955 protein farnesyltransferase/geranylgeranyltransferase type-1 subunit alpha [EC:2.5.1.58 2.5.1.59] (A)	Protein farnesyltransferase/geranylgeranyltransferase type-1 subunit alpha GN=FTA OS=Arabidopsis thaliana (Mouse-ear cress) PE=1 SV=2	BnaA06g07490D [Brassica napus]
BnaA05g03420D	0.417395	2.27959	10.7344	10.1702	0.00331715	2.27806	up	0.948091	-0.0852281	normal	K01183|2.00976e-157|brp:103866727|basic endochitinase CHB4-like; K01183 chitinase [EC:3.2.1.14] (A)	Basic endochitinase CHB4 (Precursor) OS=Brassica napus (Rape) PE=1 SV=2	BnaA05g03420D [Brassica napus]
BnaA05g03430D	1.26523	7.52622	1.16816	0.765988	5.68839e-08	2.54626	up	--	--	--	K01183|2.80541e-178|brp:103866726|basic endochitinase CHB4-like; K01183 chitinase [EC:3.2.1.14] (A)	Basic endochitinase CHB4 (Precursor) OS=Brassica napus (Rape) PE=1 SV=2	BnaA05g03430D [Brassica napus]
BnaA05g03610D	7.49808	19.6185	9.19136	11.2028	1.7546e-06	1.47652	up	0.898862	0.314299	normal	--	Thiocyanate methyltransferase 1 GN=TMT1 OS=Brassica oleracea (Wild cabbage) PE=1 SV=1	BnaA05g03610D [Brassica napus]
BnaA05g04220D	131.381	55.2295	162.969	80.1252	0.00236199	-1.11047	down	0.0238691	-0.904684	normal	--	--	PREDICTED: uncharacterized protein LOC103866822 [Brassica rapa]
BnaA05g04900D	6.40694	1.74323	2.72136	1.40579	7.06366e-05	-1.76989	down	0.6718	-0.88815	normal	K08850|0|brp:103866899|serine/threonine-protein kinase Aurora-3; K08850 aurora kinase, other [EC:2.7.11.1] (A)	Serine/threonine-protein kinase Aurora-3 GN=AUR3 OS=Arabidopsis thaliana (Mouse-ear cress) PE=2 SV=1	PREDICTED: serine/threonine-protein kinase Aurora-3 [Brassica rapa]
BnaA05g05050D	0.000315333	1.58221	0.000453787	0.268696	6.72011e-09	5.09758	up	--	--	--	--	--	BnaA05g05050D [Brassica napus]
BnaA05g05290D	6.63941	13.6044	8.32577	15.1369	0.0035657	1.10555	up	0.201194	0.750092	normal	--	--	BnaA05g05290D [Brassica napus]
BnaA05g05880D	0.857813	0	0	0.106175	0.00642782	-3.84262	down	--	--	--	K03061|0|eus:EUTSA_v10011508mg|hypothetical protein; K03061 26S proteasome regulatory subunit T1 (A)	26S protease regulatory subunit 7 homolog A GN=RPT1A OS=Arabidopsis thaliana (Mouse-ear cress) PE=1 SV=1	BnaA05g05880D [Brassica napus]
BnaA05g06110D	1.78982	4.03355	5.10691	3.8049	0.00572164	1.23287	up	0.853034	-0.399695	normal	K15015|0|brp:103867061|vacuolar amino acid transporter 1-like; K15015 solute carrier family 32 (vesicular inhibitory amino acid transporter) (A)	Lysine histidine transporter 1 GN=LHT1 OS=Arabidopsis thaliana (Mouse-ear cress) PE=1 SV=1	BnaA05g06110D [Brassica napus]
BnaA05g06370D	51.5776	20.9822	99.6823	96.5701	1.61353e-05	-1.20927	down	0.99233	0.0143531	normal	K03453|0|brp:103867083|sodium/pyruvate cotransporter BASS2, chloroplastic-like; K03453 bile acid:Na+ symporter, BASS family (A)	Sodium/pyruvate cotransporter BASS2, chloroplastic (Precursor) GN=F12C20.6 OS=Arabidopsis thaliana (Mouse-ear cress) PE=2 SV=1	BnaA05g06370D [Brassica napus]
BnaA05g06680D	2.30726	8.34295	3.2793	5.26808	4.22055e-05	1.77071	up	0.74512	0.653472	normal	--	--	BnaA05g06680D [Brassica napus]
BnaA05g07080D	3.19398	8.17574	2.87023	5.54701	0.000213461	1.37838	up	0.142678	0.926371	normal	K01778|0|brp:103867199|diaminopimelate epimerase, chloroplastic-like; K01778 diaminopimelate epimerase [EC:5.1.1.7] (A)	Diaminopimelate epimerase, chloroplastic (Precursor) GN=DAPF OS=Arabidopsis thaliana (Mouse-ear cress) PE=1 SV=1	BnaA05g07080D [Brassica napus]
BnaA05g07310D	3.37599	0	0	0	2.31637e-12	-5.5763	down	--	--	--	--	--	BnaA05g07310D [Brassica napus]
BnaA05g07900D	0.273751	1.13754	0.171953	0.840218	0.00218981	2.01086	up	0.0164535	2.10886	normal	--	Disease resistance protein RPP8 GN=MWF20.19 OS=Arabidopsis thaliana (Mouse-ear cress) PE=1 SV=2	BnaA05g07900D [Brassica napus]
BnaA05g07950D	1.72376	3.69601	0.676695	1.73556	0.00609182	1.16151	up	0.0341833	1.3232	normal	--	Serine/threonine-protein kinase KIPK GN=KIPK OS=Arabidopsis thaliana (Mouse-ear cress) PE=1 SV=1	BnaA05g07950D [Brassica napus]
BnaA05g08310D	1.97511	4.30813	8.6536	12.8991	0.00244872	1.17678	up	0.608747	0.549238	normal	--	BEL1-like homeodomain protein 1 GN=F11F19.15 OS=Arabidopsis thaliana (Mouse-ear cress) PE=1 SV=1	BnaA05g08310D [Brassica napus]
BnaA05g08340D	1.12198	3.28687	1.26957	3.34136	0.00258487	1.56701	up	0.0184083	1.33297	normal	--	Putative dual specificity protein phosphatase DSP8 GN=DSP8 OS=Arabidopsis thaliana (Mouse-ear cress) PE=2 SV=2	BnaA05g08340D [Brassica napus]
BnaA05g08780D	10.0714	4.60806	7.02985	3.7021	0.00181871	-1.05678	down	0.0280425	-0.906503	normal	--	--	BnaA05g08780D [Brassica napus]
BnaA05g08950D	1.81924	4.37928	1.70546	3.20046	0.00158045	1.31423	up	0.18423	0.931583	normal	--	Receptor-like protein kinase 2 (Precursor) GN=RCH2 OS=Arabidopsis thaliana (Mouse-ear cress) PE=1 SV=1	BnaA05g08950D [Brassica napus]
BnaA05g09030D	0.900803	2.60324	1.55478	3.44771	0.00148448	1.53851	up	0.0292464	1.11172	normal	K12448|0|brp:103867413|putative UDP-arabinose 4-epimerase 2; K12448 UDP-arabinose 4-epimerase [EC:5.1.3.5] (A)	Putative UDP-arabinose 4-epimerase 2 GN=At2g34850 OS=Arabidopsis thaliana (Mouse-ear cress) PE=2 SV=3	BnaA05g09030D [Brassica napus]
BnaA05g09330D	3.32703	7.93335	7.74259	13.0464	0.000514331	1.27335	up	0.0798954	0.799235	normal	--	--	BnaA05g09330D [Brassica napus]
BnaA05g09830D	79.292	247.772	45.3387	79.2488	3.49243e-12	1.67649	up	0.0558176	0.782214	normal	--	Auxin-repressed 12.5 kDa protein OS=Fragaria ananassa (Strawberry) PE=2 SV=1	PREDICTED: auxin-repressed 12.5 kDa protein [Brassica rapa]
BnaA05g10800D	1.01789	0	1.11907	0.310312	0.00058605	-4.14429	down	0.29477	-1.68614	normal	--	--	BnaA05g10800D [Brassica napus]
BnaA05g11160D	1.19914	3.10949	1.54759	1.76663	0.00314756	1.37109	up	0.937933	0.13999	normal	K01653|0|brp:103867697|acetolactate synthase small subunit 2, chloroplastic; K01653 acetolactate synthase I/III small subunit [EC:2.2.1.6] (A)	Acetolactate synthase small subunit 2, chloroplastic (Precursor) GN=At2g31810 OS=Arabidopsis thaliana (Mouse-ear cress) PE=1 SV=1	BnaA05g11160D [Brassica napus]
BnaA05g11170D	1.51665	0.354462	0.0320365	0.182432	0.00382724	-1.95292	down	--	--	--	--	UDP-glycosyltransferase 74C1 GN=UGT74C1 OS=Arabidopsis thaliana (Mouse-ear cress) PE=2 SV=1	PREDICTED: UDP-glycosyltransferase 74C1 [Brassica rapa]
BnaA05g12660D	5.92542	22.3924	26.3761	40.0906	5.31786e-12	1.96788	up	0.486791	0.59411	normal	K08081|0|brp:103868044|tropinone reductase homolog At1g07440-like; K08081 Tropinone reductase 1 [EC:1.1.1.206] (A)	Tropinone reductase homolog At1g07440 GN=At1g07440 OS=Arabidopsis thaliana (Mouse-ear cress) PE=1 SV=1	BnaA05g12660D [Brassica napus]
BnaA05g13100D	6.27893	14.1212	7.13445	9.16818	0.000939946	1.16552	up	0.903797	0.301355	normal	--	Uncharacterized protein At4g14100 (Precursor) GN=At4g14100 OS=Arabidopsis thaliana (Mouse-ear cress) PE=2 SV=1	BnaA05g13100D [Brassica napus]
BnaA05g14410D	3.23368	1.07665	3.8711	1.75801	0.00661222	-1.50494	down	0.0339672	-1.18482	normal	K12450|0|brp:103868430|probable rhamnose biosynthetic enzyme 2; K12450 UDP-glucose 4,6-dehydratase [EC:4.2.1.76] (A)	UDP-4-keto-6-deoxy-D-glucose 3,5-epimerase/UDP-4-keto-L-rhamnose 4-keto-reductase {ECO:0000303|PubMed:17190829} GN=At1g53500 OS=Arabidopsis thaliana (Mouse-ear cress) PE=1 SV=1	BnaA05g14410D [Brassica napus]
BnaA05g14810D	0.503646	3.20669	1.32736	1.60648	6.91575e-05	2.61533	up	0.94799	0.283972	normal	K10903|0|brp:103868496|checkpoint protein hus1; K10903 HUS1 checkpoint protein (A)	--	BnaA05g14810D [Brassica napus]
BnaA05g14880D	0.927403	3.27523	0.306457	0.0552263	5.34451e-07	1.871	up	--	--	--	--	TSK-associating protein 1 (Precursor) GN=TSA1 OS=Arabidopsis thaliana (Mouse-ear cress) PE=1 SV=1	BnaA05g14880D [Brassica napus]
BnaA05g15070D	21.7953	7.92418	32.106	21.9606	1.06122e-06	-1.39279	down	0.401921	-0.621785	normal	--	Jacalin-related lectin 4 GN=JAL4 OS=Arabidopsis thaliana (Mouse-ear cress) PE=2 SV=1	BnaA05g15070D [Brassica napus]
BnaA05g15170D	0.35187	1.35842	3.08553	3.10475	0.000154513	1.953	up	0.949371	-0.0122586	normal	--	Probable LRR receptor-like serine/threonine-protein kinase At1g51880 (Precursor) GN=At1g51880 OS=Arabidopsis thaliana (Mouse-ear cress) PE=2 SV=1	BnaA05g15170D [Brassica napus]
BnaA05g15290D	62.2754	3.72542	7.12509	5.68721	5.42612e-09	-3.72025	down	--	--	--	K02135|1.54242e-43|eus:EUTSA_v10011901mg|hypothetical protein; K02135 F-type H+-transporting ATPase subunit epsilon (A)	ATP synthase subunit epsilon, mitochondrial GN=At1g51650 OS=Arabidopsis thaliana (Mouse-ear cress) PE=1 SV=3	BnaA05g15290D [Brassica napus]
BnaA05g15870D	15.3878	6.46167	11.1117	4.51066	0.00452718	-1.19626	down	0.0122372	-1.22514	normal	--	--	BnaA05g15870D [Brassica napus]
BnaA05g15910D	1.16127	2.84513	1.04559	1.22236	7.25647e-05	1.33731	up	0.937703	0.119801	normal	--	Myosin-3 GN=F14I3.6 OS=Arabidopsis thaliana (Mouse-ear cress) PE=2 SV=1	BnaA05g15910D [Brassica napus]
BnaA05g16080D	13.7683	28.191	11.6496	20.1246	0.000482342	1.07209	up	0.0652115	0.791056	normal	--	Polyadenylate-binding protein RBP47A GN=RBP47A OS=Arabidopsis thaliana (Mouse-ear cress) PE=2 SV=1	BnaA05g16080D [Brassica napus]
BnaA05g19120D	6.52803	14.0892	4.98807	10.0923	0.000223196	1.15383	up	0.00651691	0.991017	normal	K11437|0|brp:103869367|probable protein arginine N-methyltransferase 6; K11437 protein arginine N-methyltransferase 6 [EC:2.1.1.-] (A)	Probable protein arginine N-methyltransferase 6 GN=PRMT6 OS=Arabidopsis thaliana (Mouse-ear cress) PE=2 SV=1	BnaA05g19120D [Brassica napus]
BnaA05g19380D	1.11007	0.0523597	0.656766	0.0599902	0.00351801	-3.92416	down	--	--	--	--	--	BnaA05g19380D [Brassica napus]
BnaA05g21090D	0.869965	15.8854	10.5215	4.68307	8.00978e-07	3.68165	up	0.742663	-1.04696	normal	--	--	PREDICTED: uncharacterized protein LOC103869497 [Brassica rapa]
BnaA05g21520D	1.42729	4.09425	0.716272	2.63432	0.00616473	1.55995	up	0.0131826	1.83877	normal	K03648|0|aly:ARALYDRAFT_479368|uracil DNA glycosylase family protein; K03648 uracil-DNA glycosylase [EC:3.2.2.27] (A)	--	BnaA05g21520D [Brassica napus]
BnaA05g22200D	3.4426	0	1.54897	0	1.00428e-05	-4.55595	down	--	--	--	K01598|6.29218e-152|brp:103869618|phosphopantothenoylcysteine decarboxylase; K01598 phosphopantothenoylcysteine decarboxylase [EC:4.1.1.36] (A)	Phosphopantothenoylcysteine decarboxylase GN=MBG14.2 OS=Arabidopsis thaliana (Mouse-ear cress) PE=1 SV=1	BnaA05g22200D [Brassica napus]
BnaA05g23160D	1.33317	4.80114	3.07984	1.45058	0.000188789	1.84809	up	0.459534	-0.995149	normal	--	RING-H2 finger protein ATL2 GN=ATL2 OS=Arabidopsis thaliana (Mouse-ear cress) PE=2 SV=2	PREDICTED: RING-H2 finger protein ATL2-like [Brassica rapa]
BnaA05g23210D	4.41432	2.09538	2.68969	1.87241	0.0030522	-1.05489	down	0.521726	-0.620239	normal	--	Translocase of chloroplast 120, chloroplastic GN=TOC120 OS=Arabidopsis thaliana (Mouse-ear cress) PE=1 SV=1	BnaA05g23210D [Brassica napus]
BnaA05g23530D	19.4136	1.44256	3.88461	4.21472	0	-3.69994	down	0.941686	0.061621	normal	K13051|0|brp:103869850|probable isoaspartyl peptidase/L-asparaginase 2; K13051 beta-aspartyl-peptidase (threonine type) [EC:3.4.19.5] (A)	Isoaspartyl peptidase/L-asparaginase 2 subunit beta (Precursor) GN=At3g16150 OS=Arabidopsis thaliana (Mouse-ear cress) PE=2 SV=2	PREDICTED: probable isoaspartyl peptidase/L-asparaginase 2 [Brassica rapa]
BnaA05g24860D	0.19561	2.86861	0.437872	0.848787	7.86038e-14	3.72511	up	0.828237	0.836085	normal	--	Cytochrome P450 72A15 GN=CYP72A15 OS=Arabidopsis thaliana (Mouse-ear cress) PE=2 SV=1	BnaA05g24860D [Brassica napus]
BnaA05g26820D	2.28429	8.13942	2.83306	6.23532	1.10637e-06	1.86135	up	0.0923492	1.02627	normal	K09529|1.503e-166|brp:103870266|chaperone protein dnaJ 6-like; K09529 DnaJ homolog subfamily C member 9 (A)	Chaperone protein dnaJ 6 GN=MOJ9.8 OS=Arabidopsis thaliana (Mouse-ear cress) PE=2 SV=1	BnaA05g26820D [Brassica napus]
BnaA05g27040D	0.434805	0	0.19642	0	0.00642782	-3.84262	down	--	--	--	--	Protein TIC 100 {ECO:0000303|PubMed:23372012} OS=Arabidopsis thaliana (Mouse-ear cress) PE=1 SV=1	BnaA05g27040D [Brassica napus]
BnaA05g27320D	0.234335	4.37215	5.46147	3.21475	7.19237e-06	3.90209	up	0.836967	-0.660208	normal	--	Uncharacterized protein At5g06450 GN=At5g06450 OS=Arabidopsis thaliana (Mouse-ear cress) PE=1 SV=1	BnaA05g27320D [Brassica napus]
BnaA05g28470D	7.25788	38.5438	16.4462	23.0078	0	2.41306	up	0.723889	0.516423	normal	K10775|0|brp:103870475|phenylalanine ammonia-lyase 4; K10775 phenylalanine ammonia-lyase [EC:4.3.1.24] (A)	Phenylalanine ammonia-lyase 4 GN=PAL4 OS=Arabidopsis thaliana (Mouse-ear cress) PE=1 SV=1	BnaA05g28470D [Brassica napus]
BnaA05g28530D	6.07173	11.1939	9.83565	16.5829	0.00364411	1.05297	up	0.0210567	0.87595	normal	--	--	BnaA05g28530D [Brassica napus]
BnaA05g28540D	2.72315	0.000356451	2.82213	4.92972	3.13083e-14	-5.78712	down	0.253221	0.805939	normal	K06443|0|brp:103870482|lycopene beta cyclase, chloroplastic; K06443 lycopene beta-cyclase [EC:5.5.1.19] (A)	Lycopene beta cyclase, chloroplastic (Precursor) GN=F14P13.17 OS=Arabidopsis thaliana (Mouse-ear cress) PE=2 SV=1	chloroplast lycopene beta-cyclase [Brassica napus]
BnaA05g28550D	19.3591	40.7059	22.2425	29.2437	0.000273051	1.10928	up	0.908767	0.329656	normal	K17262|3.85694e-179|brp:103870481|tubulin-folding cofactor B; K17262 tubulin-folding cofactor B (A)	Tubulin-folding cofactor B GN=F14P13.18 OS=Arabidopsis thaliana (Mouse-ear cress) PE=1 SV=1	BnaA05g28550D [Brassica napus]
BnaA05g28770D	5.53754	13.4508	6.66232	11.6989	4.19805e-05	1.27028	up	0.0774645	0.80539	normal	--	Probable E3 ubiquitin-protein ligase LOG2 OS=Arabidopsis thaliana (Mouse-ear cress) PE=1 SV=1	BnaA05g28770D [Brassica napus]
BnaA05g29010D	1254.15	2607.94	989.301	1172.71	0.000423982	1.12042	up	0.99736	0.262648	normal	--	Metallothionein-like protein type 2 OS=Brassica campestris (Field mustard) PE=3 SV=1	metallothionein-like protein [Brassica rapa]
BnaA05g29910D	1.51691	3.78594	0.809916	1.79067	0.000633679	1.3721	up	0.218676	1.06682	normal	K11314|0|brp:103870641|transcriptional adapter ADA2a; K11314 transcriptional adapter 2-alpha (A)	Transcriptional adapter ADA2a OS=Arabidopsis thaliana (Mouse-ear cress) PE=1 SV=1	BnaA05g29910D [Brassica napus]
BnaA05g30260D	0.0954617	2.65545	1.08151	0.648616	3.73842e-05	3.76087	up	--	--	--	--	--	BnaA05g30260D [Brassica napus]
BnaA05g32420D	4.55827	0.526465	0	0.168835	3.89199e-07	-2.96425	down	--	--	--	K00799|6.88101e-140|brp:103855138|glutathione S-transferase F11; K00799 glutathione S-transferase [EC:2.5.1.18] (A)	Glutathione S-transferase F11 GN=T17B22.12 OS=Arabidopsis thaliana (Mouse-ear cress) PE=2 SV=1	BnaA05g32420D [Brassica napus]
BnaA05g32540D	2.2819	5.12275	0.722853	0.869126	9.86232e-05	1.20086	up	0.928105	0.223046	normal	K11592|0|brp:103855153|endoribonuclease Dicer homolog 2; K11592 endoribonuclease Dicer [EC:3.1.26.-] (A)	Endoribonuclease Dicer homolog 2 GN=At3g03300 OS=Arabidopsis thaliana (Mouse-ear cress) PE=1 SV=2	BnaA05g32540D [Brassica napus]
BnaA05g33260D	22.6289	10.2206	30.566	22.2209	5.91316e-05	-1.26255	down	0.751375	-0.483251	normal	K10047|0|brp:103870884|inositol-phosphate phosphatase; K10047 inositol-phosphate phosphatase / L-galactose 1-phosphate phosphatase [EC:3.1.3.25 3.1.3.93] (A)	Inositol-phosphate phosphatase GN=F13E7.19 OS=Arabidopsis thaliana (Mouse-ear cress) PE=1 SV=1	BnaA05g33260D [Brassica napus]
BnaA05g33610D	10.1677	4.36969	4.30732	3.67678	3.00702e-05	-1.29434	down	0.903438	-0.302175	normal	--	Ultraviolet-B receptor UVR8 GN=UVR8 OS=Arabidopsis thaliana (Mouse-ear cress) PE=1 SV=1	BnaA05g33610D [Brassica napus]
BnaA05g33620D	6.56548	2.75976	7.618	3.75642	0.00370701	-1.19602	down	0.011425	-1.04411	normal	--	E3 ubiquitin-protein ligase At3g02290 OS=Arabidopsis thaliana (Mouse-ear cress) PE=2 SV=1	BnaA05g33620D [Brassica napus]
BnaA05g33810D	0.310094	1.62501	99.911	135.784	0.00773848	2.19106	up	0.952881	0.429953	normal	K01673|0|brp:103870985|beta carbonic anhydrase 1, chloroplastic; K01673 carbonic anhydrase [EC:4.2.1.1] (A)	Beta carbonic anhydrase 1, chloroplastic {ECO:0000303|PubMed:17407539} (Precursor) OS=Arabidopsis thaliana (Mouse-ear cress) PE=1 SV=2	BnaA05g33810D [Brassica napus]
BnaA05g34190D	1.28722	0.0463111	0.424911	0.0513021	3.1565e-05	-4.44981	down	--	--	--	--	--	BnaA05g34190D [Brassica napus]
BnaA05g35220D	21.7005	2.87669	30.3672	25.9551	0	-2.84111	down	0.946103	-0.229418	normal	K01061|2.32599e-174|brp:103867654|carboxymethylenebutenolidase homolog; K01061 carboxymethylenebutenolidase [EC:3.1.1.45] (A)	--	BnaA05g35220D [Brassica napus]
BnaA05g36990D	27.1076	12.835	32.7233	22.4012	2.05377e-06	-1.3124	down	0.0499208	-0.78876	normal	--	Glucan endo-1,3-beta-glucosidase 4 (Precursor) GN=At3g13560 OS=Arabidopsis thaliana (Mouse-ear cress) PE=1 SV=1	BnaA05g36990D [Brassica napus]
BnaA06g01000D	1.49884	4.9667	2.03985	2.10318	1.83223e-05	1.77045	up	0.913968	0.33166	normal	--	Uncharacterized protein At1g24485 (Precursor) GN=F21J9.15 OS=Arabidopsis thaliana (Mouse-ear cress) PE=2 SV=2	BnaA06g01000D [Brassica napus]
BnaA06g01410D	213.308	727.757	22.3777	18.9484	6.32827e-15	1.83488	up	0.850912	-0.396552	normal	--	GDSL esterase/lipase At1g54020 (Precursor) GN=At1g54020 OS=Arabidopsis thaliana (Mouse-ear cress) PE=2 SV=1	BnaA06g01410D [Brassica napus]
BnaA06g01540D	0.920123	95.1849	0.567733	0.271873	0	6.70393	up	--	--	--	--	Beta-D-glucopyranosyl abscisate beta-glucosidase (Precursor) GN=F19K6.15 OS=Arabidopsis thaliana (Mouse-ear cress) PE=1 SV=2	PREDICTED: beta-D-glucopyranosyl abscisate beta-glucosidase-like [Brassica rapa]
BnaA06g01790D	0.276022	1.51823	2.49624	4.58615	0.0021652	2.31968	up	0.156352	0.903535	normal	K13348|0|brp:103871177|uncharacterized LOC103871177; K13348 protein Mpv17 (A)	--	BnaA06g01790D [Brassica napus]
BnaA06g01990D	63.4539	193.957	38.3027	22.322	2.27605e-10	1.56148	up	0.0475771	-0.808518	normal	--	Myrosinase-binding protein 2 GN=F5F19.9 OS=Arabidopsis thaliana (Mouse-ear cress) PE=2 SV=1	BnaA06g01990D [Brassica napus]
BnaA06g02080D	0.115833	0.922422	0.311979	0.680676	0.00751393	2.61487	up	0.867417	0.979832	normal	K14664|0|brp:103871257|IAA-amino acid hydrolase ILR1-like 4; K14664 IAA-amino acid hydrolase [EC:3.5.1.-] (A)	IAA-amino acid hydrolase ILR1-like 4 (Precursor) GN=F19C24.4 OS=Arabidopsis thaliana (Mouse-ear cress) PE=1 SV=2	BnaA06g02080D [Brassica napus]
BnaA06g02290D	0	1.53569	0	0.628467	0.00877116	3.78495	up	--	--	--	K07466|7.53786e-36|brp:103867791|uncharacterized LOC103867791; K07466 replication factor A1 (A)	--	BnaA06g02290D [Brassica napus]
BnaA06g02300D	1.56455	0.352112	0.268541	0.0981278	4.44869e-05	-2.06611	down	--	--	--	--	--	BnaA06g02300D [Brassica napus]
BnaA06g02600D	0.25058	0.0284545	0.0188496	0.0106937	0.0028919	-2.95827	down	--	--	--	K00888|0|brp:103871306|phosphatidylinositol 4-kinase alpha 1; K00888 phosphatidylinositol 4-kinase [EC:2.7.1.67] (A)	Phosphatidylinositol 4-kinase alpha 1 GN=At1g49340 OS=Arabidopsis thaliana (Mouse-ear cress) PE=1 SV=2	BnaA06g02600D [Brassica napus]
BnaA06g02640D	7.34296	16.8043	11.6943	21.1198	8.66775e-05	1.25534	up	0.0857538	0.781204	normal	K13719|1.15208e-149|brp:103871327|ubiquitin thioesterase OTU1; K13719 ubiquitin thioesterase OTU1 [EC:3.1.2.-] (A)	--	BnaA06g02640D [Brassica napus]
BnaA06g02740D	0	1.80416	0.410455	1.24114	2.00839e-13	5.68046	up	0.0185435	1.70604	normal	--	Cytochrome P450 705A20 GN=CYP705A20 OS=Arabidopsis thaliana (Mouse-ear cress) PE=2 SV=1	BnaA06g02740D [Brassica napus]
BnaA06g03380D	1.30745	0	0.534491	0	0.000180323	-4.27436	down	--	--	--	K00850|1.91982e-20|brp:103845096|ATP-dependent 6-phosphofructokinase 7; K00850 6-phosphofructokinase 1 [EC:2.7.1.11] (A)	ATP-dependent 6-phosphofructokinase 7 {ECO:0000255|HAMAP-Rule:MF_03186} GN=At5g56630 OS=Arabidopsis thaliana (Mouse-ear cress) PE=1 SV=1	BnaA06g03380D, partial [Brassica napus]
BnaA06g04140D	1.46072	4.13713	3.29793	6.46955	0.00616473	1.55995	up	0.174121	0.932984	normal	--	Cell wall / vacuolar inhibitor of fructosidase 1 (Precursor) GN=T2J15.13 OS=Arabidopsis thaliana (Mouse-ear cress) PE=1 SV=1	BnaA06g04140D [Brassica napus]
BnaA06g04960D	1.84797	8.05538	3.57488	6.22295	1.23411e-09	2.14937	up	0.24251	0.808855	normal	--	Thioredoxin-like 1-1, chloroplastic (Precursor) GN=At1g08570 OS=Arabidopsis thaliana (Mouse-ear cress) PE=2 SV=1	BnaA06g04960D [Brassica napus]
BnaA06g05580D	0.728329	2.11083e-05	0.289048	0.236082	0.00058605	-4.14429	down	--	--	--	--	Putative pentatricopeptide repeat-containing protein At1g09680 GN=At1g09680 OS=Arabidopsis thaliana (Mouse-ear cress) PE=3 SV=1	BnaA06g05580D [Brassica napus]
BnaA06g06660D	33.7178	16.0544	32.319	19.5034	0.00214176	-1.00676	down	0.118061	-0.738877	normal	K03247|0|brp:103871858|eukaryotic translation initiation factor 3 subunit H; K03247 translation initiation factor 3 subunit H (A)	Eukaryotic translation initiation factor 3 subunit H {ECO:0000255|HAMAP-Rule:MF_03007} GN=TIF3H1 OS=Arabidopsis thaliana (Mouse-ear cress) PE=1 SV=2	BnaA06g06660D [Brassica napus]
BnaA06g06900D	20.5535	44.8911	43.8107	61.0294	0.000183471	1.11488	up	0.839759	0.458881	normal	--	--	BnaA06g06900D [Brassica napus]
BnaA06g07990D	0.860313	2.77941	1.26072	2.44488	0.000164531	1.78365	up	0.233074	0.992847	normal	--	Serine/threonine-protein kinase PEPKR2 GN=PEPKR2 OS=Arabidopsis thaliana (Mouse-ear cress) PE=2 SV=1	BnaA06g07990D [Brassica napus]
BnaA06g08310D	6.04296	2.37454	28.0562	22.8333	0.000100724	-1.32698	down	0.961694	-0.299826	normal	K01193|0|brp:103872021|acid beta-fructofuranosidase 4, vacuolar-like; K01193 beta-fructofuranosidase [EC:3.2.1.26] (A)	Acid beta-fructofuranosidase 4, vacuolar (Precursor) GN=T28K15.3 OS=Arabidopsis thaliana (Mouse-ear cress) PE=2 SV=2	BnaA06g08310D [Brassica napus]
BnaA06g08350D	0	2.9741	0	1.56872	0.00252449	3.95316	up	--	--	--	K02973|5.73314e-14|brp:103830916|40S ribosomal protein S23-like; K02973 small subunit ribosomal protein S23e (A)	40S ribosomal protein S23 GN=RPS23 OS=Fragaria ananassa (Strawberry) PE=2 SV=1	BnaA06g08350D [Brassica napus]
BnaA06g08520D	2.58895	7.8421	3.61499	6.63607	1.12735e-06	1.60577	up	0.188762	0.786272	normal	--	Trihelix transcription factor GT-1 GN=GT-1 OS=Arabidopsis thaliana (Mouse-ear cress) PE=1 SV=1	BnaA06g08520D [Brassica napus]
BnaA06g08940D	0.375533	1.78115	0.097085	0.165406	8.67744e-06	2.21728	up	--	--	--	--	Phosphate transporter PHO1 homolog 3 OS=Arabidopsis thaliana (Mouse-ear cress) PE=2 SV=2	BnaA06g08940D [Brassica napus]
BnaA06g08990D	0.667303	2.80688	2.17834	4.86512	6.06083e-06	2.09313	up	0.0148906	1.08369	normal	K13162|0|brp:103842994|KH domain-containing protein At4g18375; K13162 poly(rC)-binding protein 2/3/4 (A)	KH domain-containing protein At4g18375 GN=At4g18375 OS=Arabidopsis thaliana (Mouse-ear cress) PE=2 SV=1	BnaA06g08990D [Brassica napus]
BnaA06g09480D	0.11962	0.752974	0.826441	0.822371	0.00927253	2.41696	up	--	--	--	--	Sodium/hydrogen exchanger 8 OS=Arabidopsis thaliana (Mouse-ear cress) PE=2 SV=1	BnaA06g09480D [Brassica napus]
BnaA06g09900D	0.341318	5.40668	0.760965	2.86748	1.78785e-11	3.80611	up	0.0185897	1.86154	normal	K02200|1.66223e-107|brp:103872313|uncharacterized LOC103872313; K02200 cytochrome c-type biogenesis protein CcmH (A)	--	BnaA06g09900D [Brassica napus]
BnaA06g10080D	7.13169	3.1253	4.83158	2.84012	0.0014578	-1.24305	down	0.408687	-0.761262	normal	K00387|0|brp:103872332|sulfite oxidase; K00387 sulfite oxidase [EC:1.8.3.1] (A)	Sulfite oxidase OS=Arabidopsis thaliana (Mouse-ear cress) PE=1 SV=1	BnaA06g10080D [Brassica napus]
BnaA06g10200D	5.90515	2.56079	5.01736	2.45134	0.00342608	-1.14353	down	0.021388	-1.01946	normal	--	--	BnaA06g10200D [Brassica napus]
BnaA06g11160D	9.95545	3.02994	2.42147	1.21264	1.23749e-09	-1.65956	down	0.0190536	-1.08253	normal	--	--	BnaA06g11160D [Brassica napus]
BnaA06g11380D	3.27115	0.100508	0.80703	0	3.49228e-07	-4.83426	down	--	--	--	K07904|8.09848e-157|brp:103872477|ras-related protein RABA1b; K07904 Ras-related protein Rab-11A (A)	Ras-related protein RABA1b GN=F6I1.7 OS=Arabidopsis thaliana (Mouse-ear cress) PE=2 SV=1	BnaA06g11380D [Brassica napus]
BnaA06g11620D	6.10131	1.05855	4.26849	1.8731	1.19278e-08	-2.48451	down	0.0264028	-1.28737	normal	K06950|1.20776e-154|brp:103872518|uncharacterized LOC103872518; K06950 uncharacterized protein (A)	--	BnaA06g11620D [Brassica napus]
BnaA06g11810D	2.99043	0.145258	0.433973	0	0.00106181	-4.07458	down	--	--	--	K17794|9.34768e-88|brp:103872539|mitochondrial import inner membrane translocase subunit TIM23-1; K17794 mitochondrial import inner membrane translocase subunit TIM23 (A)	Mitochondrial import inner membrane translocase subunit TIM23-1 GN=TIM23-1 OS=Arabidopsis thaliana (Mouse-ear cress) PE=2 SV=1	BnaA06g11810D [Brassica napus]
BnaA06g12450D	0.11715	1.32096	0.259011	0.0606304	0.00323507	2.94883	up	--	--	--	K07766|1.99114e-136|brp:103872594|nudix hydrolase 4; K07766 diphosphoinositol-polyphosphate diphosphatase [EC:3.6.1.52] (A)	Nudix hydrolase 4 GN=F15H18.18 OS=Arabidopsis thaliana (Mouse-ear cress) PE=1 SV=1	BnaA06g12450D [Brassica napus]
BnaA06g12500D	2.6338	5.81023	0.973087	2.01502	5.61422e-05	1.22369	up	0.0109192	1.12321	normal	K11498|0|brp:103872599|kinesin-like protein NACK1; K11498 centromeric protein E (A)	Kinesin-like protein NACK1 GN=F15H18.12 OS=Arabidopsis thaliana (Mouse-ear cress) PE=1 SV=1	BnaA06g12500D [Brassica napus]
BnaA06g12570D	1.80247	6.21891	2.6815	5.9879	2.21041e-05	1.77529	up	0.0339108	1.11914	normal	K01056|4.66623e-165|brp:103872606|peptidyl-tRNA hydrolase, chloroplastic; K01056 peptidyl-tRNA hydrolase, PTH1 family [EC:3.1.1.29] (A)	Peptidyl-tRNA hydrolase, chloroplastic (Precursor) GN=At1g18440 OS=Arabidopsis thaliana (Mouse-ear cress) PE=2 SV=2	BnaA06g12570D [Brassica napus]
BnaA06g12760D	14.856	5.78804	11.9715	6.14357	2.48589e-05	-1.35501	down	0.040825	-0.899088	normal	--	--	BnaA06g12760D [Brassica napus]
BnaA06g12870D	2.15732	9.98952	0.0735852	0	3.47659e-09	2.22035	up	--	--	--	K09422|1.63659e-180|brp:103872676|transcription repressor MYB6-like; K09422 myb proto-oncogene protein, plant (A)	Transcription factor MYB34 GN=MSL3.10 OS=Arabidopsis thaliana (Mouse-ear cress) PE=1 SV=1	BnaA06g12870D [Brassica napus]
BnaA06g12890D	5.26209	15.9363	10.0624	6.89747	3.47621e-08	1.6186	up	0.706902	-0.514225	normal	--	--	BnaA06g12890D [Brassica napus]
BnaA06g12970D	3.72944	0	2.31394	0	0.000180323	-4.27436	down	--	--	--	--	--	BnaA06g12970D [Brassica napus]
BnaA06g13430D	0.840129	7.20493	16.8321	15.2106	5.92172e-08	2.79284	up	0.950646	-0.0701742	normal	--	Pathogenesis-related protein 5 (Precursor) GN=At1g75040 OS=Arabidopsis thaliana (Mouse-ear cress) PE=1 SV=1	BnaA06g13430D [Brassica napus]
BnaA06g13740D	12.8304	39.0548	18.8071	17.4646	8.01755e-10	1.66945	up	0.947903	-0.160462	normal	--	--	BnaA06g13740D [Brassica napus]
BnaA06g14400D	0.664121	0	0.153594	0	0.00642782	-3.84262	down	--	--	--	--	L-ascorbate oxidase homolog (Precursor) GN=Bp10 OS=Brassica napus (Rape) PE=2 SV=1	BnaA06g14400D [Brassica napus]
BnaA06g14510D	0.550635	1.94712	20.9791	22.7738	0.000756502	1.83784	up	0.978201	0.129712	normal	K03781|0|brp:103872849|catalase-3; K03781 catalase [EC:1.11.1.6] (A)	Catalase-3 GN=CAT3 OS=Arabidopsis thaliana (Mouse-ear cress) PE=1 SV=3	PREDICTED: catalase-3 [Brassica rapa]
BnaA06g14840D	0.667858	2.60134	1.33388	1.84621	0.00171339	1.92849	up	0.915022	0.437855	normal	--	--	BnaA06g14840D [Brassica napus]
BnaA06g15710D	0	8.05935	0	0.0620634	0	6.97078	up	--	--	--	--	Probable 2-oxoglutarate-dependent dioxygenase At3g49630 GN=At3g49630 OS=Arabidopsis thaliana (Mouse-ear cress) PE=3 SV=1	PREDICTED: probable 2-oxoglutarate-dependent dioxygenase At3g49630 isoform X1 [Brassica rapa]
BnaA06g16050D	4.66171	1.74102	3.83713	2.32966	0.00289123	-1.344	down	0.48662	-0.753543	normal	--	Protein ABIL2 GN=ABIL2 OS=Arabidopsis thaliana (Mouse-ear cress) PE=2 SV=1	PREDICTED: protein ABIL2 [Brassica rapa]
BnaA06g16240D	1.20838	2.93181	1.13565	2.3207	0.00450511	1.32585	up	0.165538	1.01254	normal	--	--	BnaA06g16240D [Brassica napus]
BnaA06g17950D	1.134	3.98293	0.691809	0.928242	0.00474321	1.60588	up	--	--	--	--	Transcription factor LUX GN=F12A12.160 OS=Arabidopsis thaliana (Mouse-ear cress) PE=1 SV=1	BnaA06g17950D [Brassica napus]
BnaA06g17960D	2.36606	11.0009	5.23434	2.79351	1.18392e-09	2.13733	up	0.338125	-0.861456	normal	--	E3 ubiquitin-protein ligase RING1-like GN=At3g19950 OS=Arabidopsis thaliana (Mouse-ear cress) PE=1 SV=1	BnaA06g17960D [Brassica napus]
BnaA06g19930D	1.3812	6.51381	0.891842	0.793528	9.44603e-09	2.2605	up	--	--	--	K03327|0|brp:103844374|MATE efflux family protein 5-like; K03327 multidrug resistance protein, MATE family (A)	MATE efflux family protein 9 GN=F3L12.7 OS=Arabidopsis thaliana (Mouse-ear cress) PE=2 SV=1	BnaA06g19930D [Brassica napus]
BnaA06g20090D	43.1298	18.7489	26.2171	18.9346	1.84415e-05	-1.17743	down	0.833523	-0.478691	normal	--	AT-rich interactive domain-containing protein 4 GN=ARID4 OS=Arabidopsis thaliana (Mouse-ear cress) PE=2 SV=1	BnaA06g20090D [Brassica napus]
BnaA06g21920D	0	1.70916	0.0921299	0.421899	0.00252449	3.95316	up	--	--	--	K00799|7.05978e-153|brp:103874685|glutathione S-transferase U9; K00799 glutathione S-transferase [EC:2.5.1.18] (A)	Glutathione S-transferase U9 GN=K19B1.9 OS=Arabidopsis thaliana (Mouse-ear cress) PE=2 SV=1	BnaA06g21920D [Brassica napus]
BnaA06g23240D	0	1.03018	0	0.668114	0.00135947	4.03044	up	--	--	--	K12836|1.64375e-41|brp:103835383|splicing factor U2af small subunit A; K12836 splicing factor U2AF 35 kDa subunit (A)	Splicing factor U2af small subunit A OS=Arabidopsis thaliana (Mouse-ear cress) PE=1 SV=1	BnaA06g23240D [Brassica napus]
BnaA06g23380D	16.2578	32.9634	16.9838	11.302	0.00322284	1.02122	up	0.793109	-0.461039	normal	--	Protein EXORDIUM-like 2 (Precursor) GN=EXL2 OS=Arabidopsis thaliana (Mouse-ear cress) PE=2 SV=1	PREDICTED: uncharacterized protein LOC103873843 [Brassica rapa]
BnaA06g23600D	1.95933	5.14029	3.13743	2.86679	0.00154515	1.38312	up	0.939325	-0.0936306	normal	--	U-box domain-containing protein 27 GN=PUB27 OS=Arabidopsis thaliana (Mouse-ear cress) PE=2 SV=1	BnaA06g23600D [Brassica napus]
BnaA06g24000D	2.152	0	0.640545	0	3.23698e-06	-4.6548	down	--	--	--	--	Agamous-like MADS-box protein AGL31 GN=MXK3.30 OS=Arabidopsis thaliana (Mouse-ear cress) PE=2 SV=2	BnaA06g24000D [Brassica napus]
BnaA06g24680D	52.1909	24.6237	60.3945	49.3121	0.000667467	-1.03396	down	0.963522	-0.305838	normal	K08235|0|brp:103874012|probable xyloglucan endotransglucosylase/hydrolase protein 6; K08235 xyloglucan:xyloglucosyl transferase [EC:2.4.1.207] (A)	Probable xyloglucan endotransglucosylase/hydrolase protein 6 (Precursor) GN=MPA24.8 OS=Arabidopsis thaliana (Mouse-ear cress) PE=2 SV=2	PREDICTED: probable xyloglucan endotransglucosylase/hydrolase protein 6 [Brassica rapa]
BnaA06g25700D	1.65052	0.164325	0.455228	0.322472	0.00230121	-2.5613	down	0.759448	-1.2266	normal	K00831|1.98195e-28|pvu:PHAVU_003G269100g|hypothetical protein; K00831 phosphoserine aminotransferase [EC:2.6.1.52] (A)	Phosphoserine aminotransferase 2, chloroplastic (Precursor) GN=PSAT2 OS=Arabidopsis thaliana (Mouse-ear cress) PE=2 SV=1	BnaA06g25700D [Brassica napus]
BnaA06g26020D	18.7383	42.7861	34.3966	64.7394	0.000100778	1.2839	up	0.00823336	0.937732	normal	K04797|1.25695e-104|brp:103874201|probable prefoldin subunit 5; K04797 prefoldin alpha subunit (A)	Probable prefoldin subunit 5 GN=At5g23290 OS=Arabidopsis thaliana (Mouse-ear cress) PE=2 SV=1	PREDICTED: probable prefoldin subunit 5 [Brassica rapa]
BnaA06g26500D	33.885	16.435	7.83873	8.47516	0.000413911	-1.06493	down	0.94535	0.147783	normal	--	BAHD acyltransferase DCR GN=MRO11.2 OS=Arabidopsis thaliana (Mouse-ear cress) PE=2 SV=1	BnaA06g26500D [Brassica napus]
BnaA06g26940D	0	20.7089	0	0	0	7.80379	up	--	--	--	K01057|3.78454e-117|brp:103874312|probable 6-phosphogluconolactonase 3; K01057 6-phosphogluconolactonase [EC:3.1.1.31] (A)	Probable 6-phosphogluconolactonase 3 GN=At5g24420 OS=Arabidopsis thaliana (Mouse-ear cress) PE=2 SV=2	BnaA06g26940D [Brassica napus]
BnaA06g27260D	2.24101	0.692736	1.08976	0.549042	0.000815169	-1.66722	down	0.842588	-0.691444	normal	--	Pentatricopeptide repeat-containing protein At5g24830 GN=At5g24830 OS=Arabidopsis thaliana (Mouse-ear cress) PE=2 SV=1	BnaA06g27260D [Brassica napus]
BnaA06g27290D	8.73668	0.553897	0	0.317383	6.18467e-05	-3.71691	down	--	--	--	--	Flowering-promoting factor 1 GN=FPF1 OS=Sinapis alba (White mustard) PE=2 SV=1	PREDICTED: flowering-promoting factor 1 [Brassica rapa]
BnaA06g27480D	1.34669	3.22503	0.317993	0.204075	0.00676729	1.29553	up	--	--	--	--	Cytochrome P450 71B11 GN=CYP71B11 OS=Arabidopsis thaliana (Mouse-ear cress) PE=2 SV=1	BnaA06g27480D [Brassica napus]
BnaA06g27950D	2.35925	7.88556	2.10013	5.37635	4.61103e-05	1.82156	up	0.0778535	1.27309	normal	K14484|5.72173e-124|brp:103874434|auxin-responsive protein IAA28; K14484 auxin-responsive protein IAA (A)	Auxin-responsive protein IAA28 GN=IAA28 OS=Arabidopsis thaliana (Mouse-ear cress) PE=1 SV=1	BnaA06g27950D [Brassica napus]
BnaA06g28020D	19.6008	8.1477	17.5387	9.27681	4.91912e-05	-1.23122	down	0.00986582	-0.926726	normal	K01772|0|brp:103874444|ferrochelatase-1, chloroplastic/mitochondrial; K01772 ferrochelatase [EC:4.99.1.1] (A)	Ferrochelatase-1, chloroplastic/mitochondrial (Precursor) GN=HEM15 OS=Arabidopsis thaliana (Mouse-ear cress) PE=2 SV=1	BnaA06g28020D [Brassica napus]
BnaA06g28680D	0.0598668	0.946361	0.216754	0.553272	2.90718e-05	3.40544	up	0.762362	1.22235	normal	K01897|0|brp:103874524|long chain acyl-CoA synthetase 7, peroxisomal; K01897 long-chain acyl-CoA synthetase [EC:6.2.1.3] (A)	Long chain acyl-CoA synthetase 7, peroxisomal GN=LACS7 OS=Arabidopsis thaliana (Mouse-ear cress) PE=1 SV=2	BnaA06g28680D [Brassica napus]
BnaA06g28900D	0.380287	1.45017	0.0199056	0.0460547	0.000121838	1.93639	up	--	--	--	--	FRIGIDA-like protein 5 GN=FRL5 OS=Arabidopsis thaliana (Mouse-ear cress) PE=2 SV=1	BnaA06g28900D [Brassica napus]
BnaA06g29010D	2.66365	1.19317	1.3408	0.847616	0.00210168	-1.11555	down	0.553836	-0.656361	normal	--	Brefeldin A-inhibited guanine nucleotide-exchange protein 2 GN=BIG2 OS=Arabidopsis thaliana (Mouse-ear cress) PE=2 SV=1	BnaA06g29010D [Brassica napus]
BnaA06g29080D	12.1127	4.46721	3.55657	5.04777	0.000491076	-1.33191	down	0.831811	0.516338	normal	--	--	PREDICTED: uncharacterized protein LOC103874571 [Brassica rapa]
BnaA06g29150D	0.655844	0	0	0	0.00351801	-3.92416	down	--	--	--	--	Protein NRT1/ PTR FAMILY 2.8 GN=NPF2.8 OS=Arabidopsis thaliana (Mouse-ear cress) PE=2 SV=2	PREDICTED: protein NRT1/ PTR FAMILY 2.8-like [Brassica rapa]
BnaA06g29460D	16.2841	8.1068	11.1207	6.97247	0.00475614	-1.39078	down	0.889913	-0.484594	normal	--	--	PREDICTED: ER membrane protein complex subunit 6 [Brassica rapa]
BnaA06g29580D	6.90389	0.954435	5.31932	1.16891	0.000928957	-2.65094	down	0.0772495	-2.02006	normal	--	GATA transcription factor 16 GN=GATA16 OS=Arabidopsis thaliana (Mouse-ear cress) PE=2 SV=1	PREDICTED: GATA transcription factor 16-like [Brassica rapa]
BnaA06g29730D	5.67658	2.44659	4.19116	2.46055	0.000102113	-1.18946	down	0.0503412	-0.833188	normal	K01870|0|brp:103875015|probable isoleucine--tRNA ligase, mitochondrial; K01870 isoleucyl-tRNA synthetase [EC:6.1.1.5] (A)	Valine--tRNA ligase GN=VALRS OS=Arabidopsis thaliana (Mouse-ear cress) PE=2 SV=2	BnaA06g29730D [Brassica napus]
BnaA06g29880D	0.0103507	0.475481	0.277279	0.43362	0.00877116	3.78495	up	--	--	--	--	Pentatricopeptide repeat-containing protein At5g48910 GN=PCMP-H38 OS=Arabidopsis thaliana (Mouse-ear cress) PE=2 SV=1	BnaA06g29880D [Brassica napus]
BnaA06g30030D	12.076	3.24346	8.862	4.28961	2.50501e-08	-1.85768	down	0.0121207	-1.0834	normal	--	--	BnaA06g30030D [Brassica napus]
BnaA06g30110D	41.9572	100.739	61.7718	92.8925	1.05132e-05	1.21129	up	0.874059	0.431411	normal	K09569|2.30832e-89|brp:103874969|peptidyl-prolyl cis-trans isomerase FKBP15-2; K09569 FK506-binding protein 2 [EC:5.2.1.8] (A)	Peptidyl-prolyl cis-trans isomerase FKBP15-2 (Precursor) GN=FKBP15-2 OS=Arabidopsis thaliana (Mouse-ear cress) PE=2 SV=2	PREDICTED: peptidyl-prolyl cis-trans isomerase FKBP15-2 [Brassica rapa]
BnaA06g30590D	12.588	4.04303	6.9919	3.31628	0.00239919	-1.54779	down	0.571862	-0.95989	normal	--	--	PREDICTED: uncharacterized protein LOC103874907 isoform X1 [Brassica rapa]
BnaA06g31110D	20.2013	6.65064	35.314	26.5958	1.29623e-06	-1.60167	down	0.866715	-0.390049	normal	--	Expansin-A5 (Precursor) OS=Arabidopsis thaliana (Mouse-ear cress) PE=2 SV=1	BnaA06g31110D [Brassica napus]
BnaA06g31150D	5.84466	27.2976	42.4916	58.4275	7.47618e-10	2.08332	up	0.778125	0.466794	normal	--	Protein AIG2 GN=AIG2 OS=Arabidopsis thaliana (Mouse-ear cress) PE=2 SV=1	PREDICTED: protein AIG2 [Brassica rapa]
BnaA06g31760D	1.79738	0.262507	0.847652	0.533959	0.000928957	-2.65094	down	--	--	--	--	--	BnaA06g31760D [Brassica napus]
BnaA06g31940D	3.65741	1.05011	1.63205	0.695124	2.14661e-05	-1.82249	down	0.183508	-1.29564	normal	K11790|0|brp:103875199|denticleless protein homolog; K11790 denticleless (A)	Dynein assembly factor with WDR repeat domains 1 GN=DAW1 OS=Chlamydomonas reinhardtii (Chlamydomonas smithii) PE=1 SV=1	PREDICTED: denticleless protein homolog [Brassica rapa]
BnaA06g32210D	7.98866	15.395	9.91259	18.545	0.00847269	1.00036	up	0.0249312	0.889731	normal	K15627|1.90243e-130|brp:103875230|tether containing UBX domain for GLUT4; K15627 tether containing UBX domain for GLUT4 (A)	--	BnaA06g32210D [Brassica napus]
BnaA06g32580D	4.86624	11.2239	7.78665	15.7534	0.000464411	1.15348	up	0.0221653	0.874008	normal	--	Probable inactive shikimate kinase like 1, chloroplastic (Precursor) GN=SKL1 OS=Arabidopsis thaliana (Mouse-ear cress) PE=2 SV=1	BnaA06g32580D [Brassica napus]
BnaA06g33270D	0.313241	3.40923	2.12231	0.844111	2.17513e-10	3.37651	up	0.10604	-1.34482	normal	--	Ethylene-responsive transcription factor ERF119 GN=ERF119 OS=Arabidopsis thaliana (Mouse-ear cress) PE=2 SV=1	BnaA06g33270D [Brassica napus]
BnaA06g33280D	3.46211	9.92623	3.34072	5.62807	0.0018793	1.50612	up	0.766947	0.70932	normal	--	Protein NIM1-INTERACTING 2 GN=NIMIN-2 OS=Arabidopsis thaliana (Mouse-ear cress) PE=1 SV=1	BnaA06g33280D [Brassica napus]
BnaA06g33470D	2.87097	7.24343	1.21656	1.81743	0.00888382	1.34714	up	0.925534	0.574988	normal	--	Protein MIZU-KUSSEI 1 GN=MIZ1 OS=Arabidopsis thaliana (Mouse-ear cress) PE=1 SV=1	BnaA06g33470D [Brassica napus]
BnaA06g33510D	0.569424	1.38406	1.25082	1.51222	0.00702535	1.30185	up	0.919371	0.248564	normal	K01530|0|brp:103875365|phospholipid-transporting ATPase 10; K01530 phospholipid-translocating ATPase [EC:3.6.3.1] (A)	Phospholipid-transporting ATPase 10 GN=ALA10 OS=Arabidopsis thaliana (Mouse-ear cress) PE=3 SV=1	BnaA06g33510D [Brassica napus]
BnaA06g35160D	2.542	0.00113363	0.925158	0.000225497	6.7875e-08	-4.95557	down	--	--	--	--	--	BnaA06g35160D [Brassica napus]
BnaA06g35310D	0.857648	2.31625	0.194995	1.05798	0.00716695	1.46688	up	0.0530457	2.07196	normal	--	Protein PAIR1 GN=OSJNBa0009C08.13 OS=Oryza sativa subsp. japonica (Rice) PE=2 SV=1	BnaA06g35310D [Brassica napus]
BnaA06g35430D	0	1.78343	0	0	0.000734452	4.10379	up	--	--	--	--	--	BnaA06g35430D [Brassica napus]
BnaA06g35990D	1.88879	0.592719	1.256	0.413334	0.00884312	-1.62707	down	0.091208	-1.56904	normal	--	Mitochondrial import inner membrane translocase subunit TIM50 (Precursor) GN=F14J16.15 OS=Arabidopsis thaliana (Mouse-ear cress) PE=1 SV=1	BnaA06g35990D [Brassica napus]
BnaA06g37280D	0.152943	2.22582	0.00145038	0.0335218	0.000608202	3.48964	up	--	--	--	--	Protein BASIC PENTACYSTEINE5 GN=F19H22.10 OS=Arabidopsis thaliana (Mouse-ear cress) PE=1 SV=1	BnaA06g37280D [Brassica napus]
BnaA06g37500D	0.28271	5.9297	0	0.0266182	0	4.31822	up	--	--	--	--	TSK-associating protein 1 (Precursor) GN=TSA1 OS=Arabidopsis thaliana (Mouse-ear cress) PE=1 SV=1	BnaA06g37500D, partial [Brassica napus]
BnaA06g38200D	11.7216	5.55007	12.294	6.25366	0.0043772	-1.03369	down	0.00687211	-0.976335	normal	--	--	BnaA06g38200D, partial [Brassica napus]
BnaA06g39330D	10.4456	3.84947	27.9157	35.2381	0.00236068	-1.34948	down	0.888472	0.363938	normal	--	Copper transport protein CCH GN=CCH OS=Arabidopsis thaliana (Mouse-ear cress) PE=1 SV=1	BnaA06g39330D, partial [Brassica napus]
BnaA06g39400D	8.5763	19.3343	16.6365	26.8627	6.1304e-05	1.23439	up	0.328098	0.645338	normal	K13800|4.40957e-147|brp:103874463|UMP-CMP kinase 3; K13800 UMP-CMP kinase [EC:2.7.4.- 2.7.4.14] (A)	UMP-CMP kinase 3 {ECO:0000255|HAMAP-Rule:MF_03172} GN=T7I7.5 OS=Arabidopsis thaliana (Mouse-ear cress) PE=1 SV=1	BnaA06g39400D [Brassica napus]
BnaA06g39510D	13.4391	5.2166	7.05304	4.8069	5.87424e-05	-1.27301	down	0.67951	-0.546103	normal	K04799|0|brp:103874470|flap endonuclease 1; K04799 flap endonuclease-1 [EC:3.-.-.-] (A)	Flap endonuclease 1 {ECO:0000255|HAMAP-Rule:MF_03140} GN=At5g26680 OS=Arabidopsis thaliana (Mouse-ear cress) PE=2 SV=2	PREDICTED: flap endonuclease 1 isoform X1 [Brassica rapa]
BnaA06g39660D	4.03297	0.338897	0.826762	0.460466	3.0937e-08	-3.41035	down	--	--	--	K00318|0|brp:103875050|proline dehydrogenase 1, mitochondrial; K00318 proline dehydrogenase [EC:1.5.-.-] (A)	Proline dehydrogenase 1, mitochondrial (Precursor) OS=Arabidopsis thaliana (Mouse-ear cress) PE=1 SV=2	PREDICTED: proline dehydrogenase 1, mitochondrial [Brassica rapa]
BnaA06g39950D	15.8906	6.21648	6.86453	4.45471	2.22288e-05	-1.32357	down	0.566672	-0.631011	normal	K12852|0|brp:103836488|116 kDa U5 small nuclear ribonucleoprotein component; K12852 116 kDa U5 small nuclear ribonucleoprotein component (A)	Elongation factor 2 OS=Parachlorella kessleri (Green alga) PE=2 SV=1	BnaA06g39950D, partial [Brassica napus]
BnaA06g40710D	1.32151	0.133498	0.755413	0.244927	0.00037894	-3.17082	down	--	--	--	--	F-box/kelch-repeat protein At4g39240 GN=At4g39240 OS=Arabidopsis thaliana (Mouse-ear cress) PE=2 SV=1	BnaA06g40710D [Brassica napus]
BnaA06g40880D	3.95768	11.7468	4.41112	5.9996	3.29873e-06	1.51128	up	0.865911	0.38757	normal	K14677|0|brp:103828110|aminoacylase-1B; K14677 aminoacylase [EC:3.5.1.14] (A)	--	BnaA06g40880D [Brassica napus]
BnaA07g00260D	9.4834	3.89753	9.85948	6.71712	5.91316e-05	-1.26255	down	0.634917	-0.538407	normal	--	Xyloglucan galactosyltransferase KATAMARI1 GN=F11A3.8 OS=Arabidopsis thaliana (Mouse-ear cress) PE=1 SV=1	PREDICTED: xyloglucan galactosyltransferase KATAMARI1 [Brassica rapa]
BnaA07g01550D	6.8241	3.19287	9.80779	8.38142	0.00884777	-1.03197	down	0.935353	-0.253926	normal	K00901|0|brp:103828372|diacylglycerol kinase 3; K00901 diacylglycerol kinase (ATP) [EC:2.7.1.107] (A)	Diacylglycerol kinase 3 GN=DGK3 OS=Arabidopsis thaliana (Mouse-ear cress) PE=2 SV=1	BnaA07g01550D [Brassica napus]
BnaA07g01730D	1.40585	0.193084	2.64733	1.57736	0.000374384	-2.73534	down	0.641034	-0.721545	normal	--	UDP-glycosyltransferase 72D1 GN=UGT72D1 OS=Arabidopsis thaliana (Mouse-ear cress) PE=2 SV=1	BnaA07g01730D [Brassica napus]
BnaA07g01810D	5.82361e-28	1.84568	0.51876	0.0486385	3.52878e-08	4.98561	up	--	--	--	--	UPF0496 protein At2g18630 GN=At2g18630 OS=Arabidopsis thaliana (Mouse-ear cress) PE=2 SV=3	BnaA07g01810D [Brassica napus]
BnaA07g01850D	20.1618	55.2042	18.5164	26.916	1.48008e-07	1.51811	up	0.710382	0.51702	normal	--	EG45-like domain containing protein 2 (Precursor) GN=MSF3.4 OS=Arabidopsis thaliana (Mouse-ear cress) PE=2 SV=2	PREDICTED: EG45-like domain containing protein 2 isoform X1 [Brassica rapa]
BnaA07g03060D	20.3192	40.59	9.81458	17.6428	0.000166072	1.09128	up	0.00809633	0.914551	normal	--	--	BnaA07g03060D [Brassica napus]
BnaA07g03790D	6.85915	44.3786	27.4344	29.1807	0	2.74586	up	0.952551	0.0538339	normal	--	Non-symbiotic hemoglobin 1 GN=F7H1.8 OS=Arabidopsis thaliana (Mouse-ear cress) PE=1 SV=1	BnaA07g03790D [Brassica napus]
BnaA07g04160D	13.0108	27.5628	49.5707	48.0439	0.000132549	1.22582	up	0.975837	-0.0462068	normal	--	E3 ubiquitin-protein ligase RING1-like GN=At3g19950 OS=Arabidopsis thaliana (Mouse-ear cress) PE=1 SV=1	BnaA07g04160D [Brassica napus]
BnaA07g04320D	6.35116	2.49229	1.05179	0.339939	0.00761585	-1.27306	down	--	--	--	--	Growth-regulating factor 6 GN=GRF6 OS=Arabidopsis thaliana (Mouse-ear cress) PE=2 SV=2	BnaA07g04320D [Brassica napus]
BnaA07g05270D	4.19281	17.4986	11.3797	17.0001	0.00297764	2.04433	up	0.83939	0.655648	normal	--	CLE41p (Precursor) GN=CLE41 OS=Arabidopsis thaliana (Mouse-ear cress) PE=1 SV=1	BnaA07g05270D [Brassica napus]
BnaA07g05490D	3.72562	8.93669	4.36853	8.13849	0.00935446	1.29897	up	0.277355	0.905465	normal	K13348|5.35594e-152|brp:103828619|PXMP2/4 family protein 2; K13348 protein Mpv17 (A)	Peroxisomal membrane protein PMP22 GN=PMP22 OS=Arabidopsis thaliana (Mouse-ear cress) PE=1 SV=1	PREDICTED: PXMP2/4 family protein 2 isoform X1 [Brassica rapa]
BnaA07g06920D	0.513401	1.60152	0	0	0.00942035	1.87392	up	--	--	--	--	--	PREDICTED: formin-binding protein 4-like isoform X1 [Brassica rapa]
BnaA07g07050D	1.54541	5.51524	1.08506	2.60145	1.93294e-08	1.94164	up	0.0356193	1.18018	normal	K01937|0|brp:103828798|CTP synthase-like; K01937 CTP synthase [EC:6.3.4.2] (A)	--	BnaA07g07050D [Brassica napus]
BnaA07g07360D	3.30998	4.60259	3.09356	1.90794	5.45934e-10	2.67389	up	0.307473	1.23383	normal	--	--	BnaA07g07360D [Brassica napus]
BnaA07g07480D	0.968612	3.37864	1.12116	1.1528	7.07598e-05	1.83798	up	0.94969	0.0497603	normal	K04125|0|brp:103828910|gibberellin 2-beta-dioxygenase 2-like; K04125 gibberellin 2-oxidase [EC:1.14.11.13] (A)	Gibberellin 2-beta-dioxygenase 2 GN=GA2OX2 OS=Arabidopsis thaliana (Mouse-ear cress) PE=2 SV=1	PREDICTED: gibberellin 2-beta-dioxygenase 2-like isoform X1 [Brassica rapa]
BnaA07g07610D	6.75129	14.2487	6.03227	11.1192	0.00196096	1.17802	up	0.243764	0.803044	normal	K06875|3.40473e-75|brp:103828923|DNA-binding protein DDB_G0278111-like; K06875 programmed cell death protein 5 (A)	--	BnaA07g07610D [Brassica napus]
BnaA07g07900D	0	5.11051	0.136858	2.30433	1.08236e-07	4.90582	up	--	--	--	--	--	BnaA07g07900D [Brassica napus]
BnaA07g08440D	2.40531	13.0298	2.39821	1.25397	6.39209e-07	2.41616	up	--	--	--	--	Ethylene-responsive transcription factor 11 GN=F3M18.20 OS=Arabidopsis thaliana (Mouse-ear cress) PE=2 SV=1	BnaA07g08440D [Brassica napus]
BnaA07g08620D	37.297	68.9697	32.7077	46.6164	0.000233194	1.17731	up	0.3107	0.696177	normal	--	UPF0426 protein At1g28150, chloroplastic (Precursor) GN=At1g28150 OS=Arabidopsis thaliana (Mouse-ear cress) PE=2 SV=1	BnaA07g08620D [Brassica napus]
BnaA07g08670D	4.2559	8.93873	3.88547	5.56928	0.00600491	1.05012	up	0.647583	0.581389	normal	--	Zinc finger protein CONSTANS-LIKE 15 GN=COL15 OS=Arabidopsis thaliana (Mouse-ear cress) PE=2 SV=1	BnaA07g08670D [Brassica napus]
BnaA07g08850D	16.197	49.6186	28.7781	33.9997	1.28211e-05	1.48758	up	0.944733	-0.0407488	normal	--	--	BnaA07g08850D [Brassica napus]
BnaA07g09010D	0.281751	1.40677	0.560612	1.48334	0.000201997	2.27086	up	0.0619089	1.38295	normal	--	--	BnaA07g09010D [Brassica napus]
BnaA07g09610D	0	0.696787	0	0.527667	0.00877116	3.78495	up	--	--	--	K00799|6.08096e-28|brp:103840683|glutathione S-transferase U13-like; K00799 glutathione S-transferase [EC:2.5.1.18] (A)	Glutathione S-transferase U13 GN=T7N9.190 OS=Arabidopsis thaliana (Mouse-ear cress) PE=2 SV=1	BnaA07g09610D [Brassica napus]
BnaA07g09800D	1.22653	0	0.842671	0	0.00192994	-4.00133	down	--	--	--	K00797|0|aly:ARALYDRAFT_889925|hypothetical protein; K00797 spermidine synthase [EC:2.5.1.16] (A)	Spermidine synthase 1 GN=SPDSYN1 OS=Arabidopsis thaliana (Mouse-ear cress) PE=1 SV=1	BnaA07g09800D [Brassica napus]
BnaA07g09820D	4.9783	0.128762	1.66157	0	3.49228e-07	-4.83426	down	--	--	--	K07466|4.13021e-85|brp:103829260|uncharacterized protein At4g28440-like; K07466 replication factor A1 (A)	Uncharacterized protein At4g28440 GN=At4g28440 OS=Arabidopsis thaliana (Mouse-ear cress) PE=1 SV=1	BnaA07g09820D [Brassica napus]
BnaA07g12050D	0.914434	3.50889	0.700441	0.847069	0.000166492	1.91507	up	--	--	--	K09284|0|brp:103829531|AP2-like ethylene-responsive transcription factor TOE3; K09284 AP2-like factor, euAP2 lineage (A)	AP2-like ethylene-responsive transcription factor TOE3 GN=TOE3 OS=Arabidopsis thaliana (Mouse-ear cress) PE=2 SV=1	BnaA07g12050D [Brassica napus]
BnaA07g13260D	24.6926	10.5115	14.2804	10.1123	0.00849243	-1.12695	down	0.863782	-0.421836	normal	K02639|1.16872e-109|brp:103829671|ferredoxin, root R-B1; K02639 ferredoxin (A)	Ferredoxin-3, chloroplastic (Precursor) GN=FD3 OS=Arabidopsis thaliana (Mouse-ear cress) PE=1 SV=1	BnaA07g13260D [Brassica napus]
BnaA07g13530D	172.84	80.4772	185.233	100.383	6.41852e-05	-1.14757	down	0.00432196	-0.95728	normal	--	RuBisCO large subunit-binding protein subunit alpha, chloroplastic (Precursor) OS=Brassica napus (Rape) PE=2 SV=1	BnaA07g13530D [Brassica napus]
BnaA07g15160D	30.6209	12.374	21.2919	14.3877	2.3333e-08	-1.44722	down	0.0967303	-0.746525	normal	K00036|0|brp:103850195|glucose-6-phosphate 1-dehydrogenase, cytoplasmic isoform 2; K00036 glucose-6-phosphate 1-dehydrogenase [EC:1.1.1.49] (A)	Glucose-6-phosphate 1-dehydrogenase, cytoplasmic isoform 2 GN=ACG12 OS=Arabidopsis thaliana (Mouse-ear cress) PE=2 SV=1	BnaA07g15160D [Brassica napus]
BnaA07g15310D	5.09344	1.9209	3.19483	1.62677	0.000257813	-1.36934	down	0.0666212	-1.02805	normal	K11883|0|brp:103850212|20S-pre-rRNA D-site endonuclease nob1-like; K11883 RNA-binding protein NOB1 (A)	--	BnaA07g15310D [Brassica napus]
BnaA07g16200D	37.3227	87.6111	77.2134	65.0943	4.54153e-06	1.28151	up	0.950827	-0.262548	normal	--	Universal stress protein A-like protein GN=At3g01520 OS=Arabidopsis thaliana (Mouse-ear cress) PE=1 SV=2	uncharacterized protein C167.05-like [Brassica rapa]
BnaA07g16530D	64.2227	141.547	151.441	272.163	1.06715e-05	1.19595	up	0.0277326	0.846916	normal	K08907|1.45734e-168|brp:103829997|chlorophyll a-b binding protein 6, chloroplastic; K08907 light-harvesting complex I chlorophyll a/b binding protein 1 (A)	Chlorophyll a-b binding protein 6, chloroplastic (Precursor) GN=F28P10.130 OS=Arabidopsis thaliana (Mouse-ear cress) PE=1 SV=1	PREDICTED: chlorophyll a-b binding protein 6, chloroplastic isoform X1 [Brassica rapa]
BnaA07g16880D	1.36349	5.72675	1.22578	3.38206	0.000550004	2.07121	up	0.365767	1.37796	normal	--	--	BnaA07g16880D [Brassica napus]
BnaA07g17830D	1.61644	0.182889	0.781619	0.290501	3.40987e-06	-3.30691	down	0.617772	-1.36936	normal	--	MATH domain and coiled-coil domain-containing protein At3g58210 GN=At3g58210 OS=Arabidopsis thaliana (Mouse-ear cress) PE=3 SV=1	BnaA07g17830D [Brassica napus]
BnaA07g17970D	1.15898	5.0579	0.818269	1.40054	9.63759e-10	1.99809	up	0.0601608	1.23577	normal	--	--	BnaA07g17970D [Brassica napus]
BnaA07g18280D	0.568221	2.00952	0.0635861	0.0715631	0.00942035	1.87392	up	--	--	--	--	F-box/LRR-repeat protein At3g59210 GN=At3g59210 OS=Arabidopsis thaliana (Mouse-ear cress) PE=2 SV=1	BnaA07g18280D [Brassica napus]
BnaA07g18340D	1.22571	3.88876	1.39226	2.55756	0.00311993	1.48349	up	0.60705	0.800643	normal	--	--	BnaA07g18340D [Brassica napus]
BnaA07g18540D	64.4665	21.1696	54.7948	30.0557	0.00432413	-1.15081	down	0.440192	-0.679049	normal	K12625|3.88603e-60|brp:103830231|U6 snRNA-associated Sm-like protein LSm6; K12625 U6 snRNA-associated Sm-like protein LSm6 (A)	Sm-like protein LSM36B {ECO:0000305} OS=Arabidopsis thaliana (Mouse-ear cress) PE=1 SV=1	PREDICTED: U6 snRNA-associated Sm-like protein LSm6 [Brassica rapa]
BnaA07g18700D	3.49515	1.11855	2.3149	1.30129	0.00378567	-1.39597	down	0.584855	-0.782753	normal	K03678|0|brp:103830261|protein RRP45A; K03678 exosome complex component RRP45 (A)	Protein ECERIFERUM 7 GN=CER7 OS=Arabidopsis thaliana (Mouse-ear cress) PE=2 SV=1	PREDICTED: protein RRP45A [Brassica rapa]
BnaA07g18820D	136.743	52.9068	129.419	64.5042	1.10146e-06	-1.30158	down	0.00126234	-0.979108	normal	K02732|1.30133e-166|brp:103830272|proteasome subunit beta type-1-like; K02732 20S proteasome subunit beta 6 [EC:3.4.25.1] (A)	Proteasome subunit beta type-1 GN=T4C21_230 OS=Arabidopsis thaliana (Mouse-ear cress) PE=1 SV=2	PREDICTED: proteasome subunit beta type-1-like [Brassica rapa]
BnaA07g18840D	0.822749	0.0968153	0.480711	0.179348	0.0048068	-2.89985	down	--	--	--	--	--	BnaA07g18840D [Brassica napus]
BnaA07g18890D	2.82309	6.49695	2.59939	6.14559	0.00272831	1.41369	up	0.0293747	1.23966	normal	--	--	BnaA07g18890D [Brassica napus]
BnaA07g18920D	493.398	684.451	600.637	629.423	7.41115e-05	1.11936	up	0.683631	0.572184	normal	K02978|1.73015e-44|crb:CARUB_v10018269mg|hypothetical protein; K02978 small subunit ribosomal protein S27e (A)	40S ribosomal protein S27-2 OS=Arabidopsis thaliana (Mouse-ear cress) PE=2 SV=2	BnaA09g38860D [Brassica napus]
BnaA07g19600D	8.50322	42.0296	0.519243	0.173842	0	2.30774	up	0.334005	-1.50906	normal	K00454|0|brp:103830390|lipoxygenase 2, chloroplastic-like; K00454 lipoxygenase [EC:1.13.11.12] (A)	Lipoxygenase 2, chloroplastic (Precursor) GN=LOX2 OS=Arabidopsis thaliana (Mouse-ear cress) PE=1 SV=1	BnaA07g19600D [Brassica napus]
BnaA07g19720D	1.11738	0	0.792777	0	0.00058605	-4.14429	down	--	--	--	K11090|0|brp:103830406|la protein 2; K11090 lupus La protein (A)	La protein 2 GN=LA2 OS=Arabidopsis thaliana (Mouse-ear cress) PE=1 SV=1	BnaA07g19720D [Brassica napus]
BnaA07g20050D	11.6675	23.5932	12.5204	20.2013	0.000729569	1.11505	up	0.522851	0.593733	normal	K02937|1.51977e-172|brp:103830455|60S ribosomal protein L7-1; K02937 large subunit ribosomal protein L7e (A)	60S ribosomal protein L7-1 GN=RPL7A OS=Arabidopsis thaliana (Mouse-ear cress) PE=2 SV=1	BnaA07g20050D [Brassica napus]
BnaA07g20950D	0	3.48876	0	0.874507	1.07692e-14	5.81759	up	--	--	--	K13066|0|brp:103830562|caffeic acid 3-O-methyltransferase-like; K13066 caffeic acid 3-O-methyltransferase [EC:2.1.1.68] (A)	Caffeic acid 3-O-methyltransferase GN=COMT1 OS=Rosa chinensis (China rose) PE=2 SV=1	BnaA07g20950D [Brassica napus]
BnaA07g20960D	1.42456	0.056093	0.226981	0.191427	0.000100533	-4.33525	down	--	--	--	K13066|0|brp:103830566|caffeic acid 3-O-methyltransferase-like; K13066 caffeic acid 3-O-methyltransferase [EC:2.1.1.68] (A)	Caffeic acid 3-O-methyltransferase 1 GN=OMT1 OS=Populus tremuloides (Quaking aspen) PE=1 SV=1	PREDICTED: caffeic acid 3-O-methyltransferase-like [Brassica rapa]
BnaA07g21950D	0.48815	2.71054	1.61987	1.973	0.00773848	2.19106	up	0.473642	-1.55625	normal	K13464|3.16836e-28|brp:103830675|protein TIFY 10B-like; K13464 jasmonate ZIM domain-containing protein (A)	Protein TIFY 10B OS=Arabidopsis thaliana (Mouse-ear cress) PE=1 SV=1	BnaA07g21950D [Brassica napus]
BnaA07g22090D	2.69086	7.1061	2.82697	5.60604	3.98134e-05	1.42257	up	0.0235894	1.01499	normal	K02552|0|brp:103830688|isochorismate synthase 1, chloroplastic; K02552 menaquinone-specific isochorismate synthase [EC:5.4.4.2] (A)	Isochorismate synthase 1, chloroplastic (Precursor) GN=ICS1 OS=Arabidopsis thaliana (Mouse-ear cress) PE=1 SV=2	BnaA07g22090D [Brassica napus]
BnaA07g22100D	4.40819	9.01042	2.93295	5.80021	0.00416357	1.05428	up	0.05899	0.9294	normal	--	Probable arabinosyltransferase ARAD1 GN=ARAD1 OS=Arabidopsis thaliana (Mouse-ear cress) PE=1 SV=1	BnaA07g22100D [Brassica napus]
BnaA07g22460D	3.10144	9.22646	8.14342	14.9235	0.00813246	1.53617	up	0.142678	0.926371	normal	--	--	BnaA07g22460D [Brassica napus]
BnaA07g22470D	0.619322	2.57925	0.0476331	0.656985	0.000852379	1.98601	up	--	--	--	--	UDP-glycosyltransferase 89B1 GN=UGT89B1 OS=Arabidopsis thaliana (Mouse-ear cress) PE=2 SV=2	BnaA07g22470D [Brassica napus]
BnaA07g22640D	1.66642	5.06509	0.70746	1.12623	0.0035226	1.60636	up	--	--	--	K04368|0|brp:103830749|mitogen-activated protein kinase kinase 9; K04368 mitogen-activated protein kinase kinase 1 [EC:2.7.12.2] (A)	Mitogen-activated protein kinase kinase 9 GN=T9L24.32 OS=Arabidopsis thaliana (Mouse-ear cress) PE=1 SV=1	PREDICTED: mitogen-activated protein kinase kinase 9 [Brassica rapa]
BnaA07g24860D	10.5742	315.202	1.10247	1.08819	0	5.01447	up	0.938073	0.155586	normal	K00454|0|brp:103830997|lipoxygenase 2, chloroplastic-like; K00454 lipoxygenase [EC:1.13.11.12] (A)	Lipoxygenase 2, chloroplastic (Precursor) GN=LOX2 OS=Arabidopsis thaliana (Mouse-ear cress) PE=1 SV=1	BnaA07g24860D [Brassica napus]
BnaA07g25810D	3.37813	10.1487	4.91594	2.34328	3.10772e-08	1.67917	up	0.0163512	-1.09401	normal	K13448|1.15209e-106|brp:103831103|calcium-binding protein CML24; K13448 calcium-binding protein CML (A)	Probable calcium-binding protein CML23 GN=CML23 OS=Arabidopsis thaliana (Mouse-ear cress) PE=2 SV=1	PREDICTED: calcium-binding protein CML24 [Brassica rapa]
BnaA07g27240D	2.99875	7.49601	6.48673	8.27458	0.00207174	1.16322	up	0.93475	0.213794	normal	--	Protein NRT1/ PTR FAMILY 3.1 GN=F24J5.19 OS=Arabidopsis thaliana (Mouse-ear cress) PE=2 SV=1	BnaA07g27240D [Brassica napus]
BnaA07g28760D	1.35617	3.1541	4.4827	4.33061	0.00858183	1.24446	up	0.945907	-0.0852767	normal	--	Probable LRR receptor-like serine/threonine-protein kinase At1g56130 (Precursor) GN=At1g56130 OS=Arabidopsis thaliana (Mouse-ear cress) PE=2 SV=2	BnaA07g28760D [Brassica napus]
BnaA07g28810D	9.79791	20.6645	16.8291	20.04	0.00263716	1.1176	up	0.912148	0.288398	normal	K13464|3.94826e-171|brp:103831604|protein TIFY 7; K13464 jasmonate ZIM domain-containing protein (A)	Protein TIFY 7 GN=F5A18.12 OS=Arabidopsis thaliana (Mouse-ear cress) PE=1 SV=2	BnaA07g28810D [Brassica napus]
BnaA07g29240D	9.41539	4.39382	9.70509	5.94276	0.0028855	-1.03042	down	0.0782473	-0.785736	normal	--	Vacuolar protein sorting-associated protein 52 A GN=F3I17.8 OS=Arabidopsis thaliana (Mouse-ear cress) PE=1 SV=1	BnaA07g29240D [Brassica napus]
BnaA07g29290D	7.10698	14.1377	7.4826	8.72595	0.0010424	1.02811	up	0.965256	0.102301	normal	--	--	BnaA07g29290D [Brassica napus]
BnaA07g30010D	12.9927	478.346	2.60986	1.38803	0	5.24628	up	0.886321	-0.79791	normal	--	Kunitz-type trypsin inhibitor-like 1 protein (Precursor) GN=PIP20-1 OS=Pisum sativum (Garden pea) PE=1 SV=2	BnaA07g30010D [Brassica napus]
BnaA07g30020D	0.627349	13.4493	0.833641	0	0	4.16951	up	--	--	--	--	--	PREDICTED: uncharacterized protein LOC103831739 [Brassica rapa]
BnaA07g30040D	0.0764878	14.9935	0.91976	0.236957	0	6.55374	up	--	--	--	--	--	BnaA07g30040D [Brassica napus]
BnaA07g30200D	2.45411	5.73841	2.98206	3.80371	0.000628069	1.36615	up	0.937081	0.126506	normal	K13464|0|brp:103831753|protein TIFY 11B; K13464 jasmonate ZIM domain-containing protein (A)	Protein TIFY 11B GN=T10D10.8 OS=Arabidopsis thaliana (Mouse-ear cress) PE=1 SV=1	PREDICTED: protein TIFY 11B [Brassica rapa]
BnaA07g30760D	18.1115	191.807	0.522731	0	0	3.41552	up	--	--	--	--	Alpha-amylase/subtilisin inhibitor (Precursor) GN=OSJNBa0038O10.14 OS=Oryza sativa subsp. japonica (Rice) PE=1 SV=2	BnaA07g30760D [Brassica napus]
BnaA07g30790D	28.5327	139.127	5.26876	1.97784	0	2.32748	up	0.0459101	-1.41594	normal	--	Bark lectin isoform 1 {ECO:0000303|PubMed:22195573, ECO:0000303|PubMed:23823708} OS=Crateva tapia (Garlic-pear tree) PE=1 SV=2	PREDICTED: latex serine proteinase inhibitor-like [Brassica rapa]
BnaA07g30920D	0.276983	2.98807	1.2662	0.144983	0.00547069	2.88788	up	--	--	--	K07766|1.19026e-116|brp:103831829|nudix hydrolase 21, chloroplastic-like; K07766 diphosphoinositol-polyphosphate diphosphatase [EC:3.6.1.52] (A)	Nudix hydrolase 21, chloroplastic (Precursor) GN=T9L24.30 OS=Arabidopsis thaliana (Mouse-ear cress) PE=2 SV=1	PREDICTED: nudix hydrolase 21, chloroplastic-like [Brassica rapa]
BnaA07g31230D	6.93535	1.4836	0.306783	0.875367	2.15294e-07	-2.13117	down	--	--	--	--	Cytosolic sulfotransferase 18 GN=F2P9.4 OS=Arabidopsis thaliana (Mouse-ear cress) PE=1 SV=1	BnaA07g31230D [Brassica napus]
BnaA07g31880D	10.1364	26.4542	10.8162	17.8367	1.71369e-06	1.37412	up	0.26639	0.688395	normal	K13464|6.03822e-156|brp:103831954|protein TIFY 10B; K13464 jasmonate ZIM domain-containing protein (A)	Protein TIFY 10B OS=Arabidopsis thaliana (Mouse-ear cress) PE=1 SV=1	BnaA07g31880D [Brassica napus]
BnaA07g32250D	99.893	45.5783	92.5841	52.7149	0.000106953	-1.10978	down	0.0482775	-0.810787	normal	K03033|0|brp:103832045|26S proteasome non-ATPase regulatory subunit 3 homolog B; K03033 26S proteasome regulatory subunit N3 (A)	26S proteasome non-ATPase regulatory subunit 3 homolog B GN=RPN3B OS=Arabidopsis thaliana (Mouse-ear cress) PE=1 SV=2	BnaA07g32250D [Brassica napus]
BnaA07g32900D	0.498595	2.14971	0.113905	0.714022	0.00888331	2.00643	up	--	--	--	--	--	BnaA07g32900D [Brassica napus]
BnaA07g33640D	0.255145	3.10991	0.832664	0.387052	0.000667879	3.1176	up	--	--	--	--	Ethylene-responsive transcription factor ERF013 GN=ERF013 OS=Arabidopsis thaliana (Mouse-ear cress) PE=2 SV=1	BnaA07g33640D [Brassica napus]
BnaA07g34120D	3.61906	7.68952	9.56613	16.067	0.000434836	1.14381	up	0.133631	0.72389	normal	--	Probable pectin methyltransferase QUA2 OS=Arabidopsis thaliana (Mouse-ear cress) PE=1 SV=2	BnaA07g34120D [Brassica napus]
BnaA07g34410D	0.134036	3.44849	0.390976	1.91661	0.000113403	3.65841	up	--	--	--	--	Protein LIGHT-DEPENDENT SHORT HYPOCOTYLS 7 GN=F9K20.14 OS=Arabidopsis thaliana (Mouse-ear cress) PE=1 SV=1	PREDICTED: protein LIGHT-DEPENDENT SHORT HYPOCOTYLS 7 [Brassica rapa]
BnaA07g34440D	1.92236	9.04696	0.279606	0.262331	2.63212e-12	2.25729	up	--	--	--	--	Epidermis-specific secreted glycoprotein EP1 (Precursor) GN=EP1 OS=Daucus carota (Wild carrot) PE=1 SV=1	BnaA07g34440D [Brassica napus]
BnaA07g34520D	0.0427797	0.352686	0	0.203784	0.00280408	2.72516	up	--	--	--	--	Serine/threonine-protein kinase GN=PUB34 OS=Arabidopsis thaliana (Mouse-ear cress) PE=3 SV=1	BnaA07g34520D [Brassica napus]
BnaA07g34970D	0.173326	1.05984	0.384468	1.23024	0.000163983	2.5469	up	0.0178863	1.63059	normal	--	Metal tolerance protein 9 GN=MTP9 OS=Arabidopsis thaliana (Mouse-ear cress) PE=2 SV=2	BnaA07g34970D [Brassica napus]
BnaA07g35000D	0.215275	1.05695	0.116631	0.502215	0.000110643	2.25099	up	0.0792156	2.01589	normal	--	Putative disease resistance protein At4g11170 GN=At4g11170 OS=Arabidopsis thaliana (Mouse-ear cress) PE=2 SV=1	BnaA07g35000D [Brassica napus]
BnaA07g35640D	7.59459	15.903	2.79791	2.10498	0.00147641	1.07125	up	0.909125	-0.341818	normal	--	F-box/kelch-repeat protein At1g80440 GN=At1g80440 OS=Arabidopsis thaliana (Mouse-ear cress) PE=2 SV=1	BnaA07g35640D [Brassica napus]
BnaA07g36300D	8.30637	18.5335	11.7048	9.75403	2.57531e-05	1.25477	up	0.926515	-0.262811	normal	K00366|0|brp:103844354|ferredoxin--nitrite reductase, chloroplastic; K00366 ferredoxin-nitrite reductase [EC:1.7.7.1] (A)	Ferredoxin--nitrite reductase, chloroplastic (Precursor) GN=F9O13.17 OS=Arabidopsis thaliana (Mouse-ear cress) PE=1 SV=1	BnaA07g36300D, partial [Brassica napus]
BnaA07g36360D	0	19.1836	9.83191	13.7434	0	7.50529	up	0.777007	0.480291	normal	--	--	BnaA07g36360D [Brassica napus]
BnaA07g36640D	41.974	59.9646	43.7761	27.8872	9.47588e-05	1.32371	up	0.943766	-0.0853394	normal	--	--	BnaA07g36640D [Brassica napus]
BnaA07g36910D	7.55732	15.9449	7.54764	15.0613	0.00154674	1.12805	up	0.0129982	0.982567	normal	--	--	PREDICTED: IST1 homolog [Brassica rapa]
BnaA07g37270D	1.21053	3.5513	1.12146	2.4465	8.44853e-05	1.56341	up	0.0356193	1.18018	normal	--	Scarecrow-like protein 1 GN=SCL1 OS=Arabidopsis thaliana (Mouse-ear cress) PE=2 SV=1	BnaA07g37270D [Brassica napus]
BnaA07g37340D	9.03889	34.3543	6.67285	3.63204	1.22845e-10	1.94019	up	0.633569	-0.811856	normal	--	--	BnaA07g37340D [Brassica napus]
BnaA07g37580D	2.75191	0.838471	7.93804	7.71263	0.00200681	-1.75437	down	0.939886	-0.174079	normal	--	Cation/H(+) antiporter 20 GN=CHX20 OS=Arabidopsis thaliana (Mouse-ear cress) PE=2 SV=1	BnaA07g37580D [Brassica napus]
BnaA07g38140D	0.524776	2.91835	1.61075	1.48976	0.00331715	2.27806	up	0.956712	-0.07927	normal	--	Ethylene-responsive transcription factor CRF6 GN=F15G16.20 OS=Arabidopsis thaliana (Mouse-ear cress) PE=1 SV=1	BnaA07g38140D [Brassica napus]
BnaA07g38440D	0.937451	2.81873	1.09566	2.46133	0.00356021	1.62966	up	0.244909	1.10582	normal	--	--	BnaA07g38440D [Brassica napus]
BnaA07g38540D	36.0051	69.0841	2.0917	2.21332	5.6127e-06	1.21907	up	0.94242	0.0261189	normal	K00454|0|brp:103830997|lipoxygenase 2, chloroplastic-like; K00454 lipoxygenase [EC:1.13.11.12] (A)	Lipoxygenase 2, chloroplastic (Precursor) GN=LOX2 OS=Arabidopsis thaliana (Mouse-ear cress) PE=1 SV=1	BnaA07g38540D, partial [Brassica napus]
BnaA08g00050D	13.0456	26.1104	11.4319	21.2351	0.000893385	1.03278	up	0.0104424	0.893709	normal	--	--	PREDICTED: uncharacterized protein LOC103832531 isoform X2 [Brassica rapa]
BnaA08g00370D	2.06901	0	0	0	3.34066e-13	-5.67381	down	--	--	--	--	Transcription initiation factor TFIID subunit 5 GN=TAF5 OS=Arabidopsis thaliana (Mouse-ear cress) PE=1 SV=1	PREDICTED: uncharacterized WD repeat-containing protein C2A9.03-like [Brassica rapa]
BnaA08g01020D	2.84756	5.79921	5.47959	7.51411	0.00204288	1.13079	up	0.716264	0.501449	normal	--	Protein STRUBBELIG-RECEPTOR FAMILY 6 (Precursor) GN=SRF6 OS=Arabidopsis thaliana (Mouse-ear cress) PE=1 SV=1	BnaA08g01020D [Brassica napus]
BnaA08g01130D	0.223161	1.68239	0.32713	1.2027	0.00923739	2.82424	up	--	--	--	--	--	BnaA08g01130D [Brassica napus]
BnaA08g01150D	1.71895	0.2715	0.243114	1.07646	0.00567636	-2.46572	down	0.168143	2.01935	normal	--	--	BnaA08g01150D [Brassica napus]
BnaA08g01710D	2.44978	25.5967	0.102068	0.0212219	0	3.38481	up	--	--	--	--	Nitrile-specifier protein 4 OS=Arabidopsis thaliana (Mouse-ear cress) PE=2 SV=1	BnaA08g01710D [Brassica napus]
BnaA08g04330D	4.1491	1.73352	1.12975	0.959188	0.00225883	-1.21141	down	0.926357	-0.297538	normal	--	Beta-galactosidase 5 (Precursor) GN=BGAL5 OS=Arabidopsis thaliana (Mouse-ear cress) PE=2 SV=1	BnaA08g04330D [Brassica napus]
BnaA08g05520D	8.45048	3.3041	3.38686	3.07501	0.00484592	-1.27468	down	0.941851	-0.103643	normal	K03787|0|brp:103833477|uncharacterized LOC103833477; K03787 5'-nucleotidase [EC:3.1.3.5] (A)	--	BnaA08g05520D [Brassica napus]
BnaA08g06260D	18.2861	36.0166	23.2171	25.7579	0.000633364	1.03756	up	0.976436	0.0983693	normal	--	Annexin D1 GN=At1g35720 OS=Arabidopsis thaliana (Mouse-ear cress) PE=1 SV=1	BnaA08g06260D [Brassica napus]
BnaA08g07200D	1.03136	0.150609	1.18334	1.90418	0.000374384	-2.73534	down	0.75334	0.639974	normal	K00939|0|brp:103833738|uncharacterized LOC103833738; K00939 adenylate kinase [EC:2.7.4.3] (A)	Adenylate kinase 5, chloroplastic (Precursor) GN=At5g35170 OS=Arabidopsis thaliana (Mouse-ear cress) PE=1 SV=1	BnaA08g07200D [Brassica napus]
BnaA08g07460D	11.493	23.421	20.7173	25.1361	0.0054647	1.07459	up	0.922135	0.263127	normal	--	--	BnaA08g07460D [Brassica napus]
BnaA08g07750D	4.35979	11.8884	1.53388	0.55595	8.02804e-05	1.49978	up	0.728612	-1.33644	normal	K00276|1.831e-150|brp:103833801|primary amine oxidase; K00276 primary-amine oxidase [EC:1.4.3.21] (A)	Primary amine oxidase (Precursor; Fragment) OS=Lens culinaris (Lentil) PE=1 SV=3	BnaA08g07750D [Brassica napus]
BnaA08g08670D	1.53624	5.57845	3.00312	3.08954	0.000292358	1.90803	up	0.945642	0.0820268	normal	--	Thaumatin-like protein 1 (Precursor) OS=Prunus persica (Peach) PE=2 SV=1	BnaA08g08670D [Brassica napus]
BnaA08g12060D	4.04879	1.54515	4.22436	5.11694	0.00232885	-1.3339	down	0.911622	0.27871	normal	K16297|0|brp:103847896|serine carboxypeptidase-like 42; K16297 serine carboxypeptidase-like clade II [EC:3.4.16.-] (A)	Serine carboxypeptidase-like 42 (Precursor) GN=SCPL42 OS=Arabidopsis thaliana (Mouse-ear cress) PE=2 SV=1	BnaA08g12060D [Brassica napus]
BnaA08g12880D	21.8617	8.92367	17.0535	12.8111	1.71154e-05	-1.22864	down	0.847302	-0.423224	normal	K16297|0|brp:103834653|serine carboxypeptidase-like 29; K16297 serine carboxypeptidase-like clade II [EC:3.4.16.-] (A)	Serine carboxypeptidase-like 29 (Precursor) OS=Arabidopsis thaliana (Mouse-ear cress) PE=2 SV=1	BnaA08g12880D [Brassica napus]
BnaA08g12920D	0.181831	5.69437	0.108511	0.482185	0	4.59292	up	--	--	--	--	--	BnaA08g12920D [Brassica napus]
BnaA08g13470D	0	1.4589	0.190371	0	0.00877116	3.78495	up	--	--	--	--	Acid phosphatase 1 (Precursor) GN=APS1 OS=Solanum lycopersicum (Tomato) PE=2 SV=1	BnaA08g13470D [Brassica napus]
BnaA08g14100D	0	1.65176	0.426774	0.116959	0.00877116	3.78495	up	--	--	--	--	Stem-specific protein TSJT1 GN=TSJT1 OS=Nicotiana tabacum (Common tobacco) PE=2 SV=1	PREDICTED: stem-specific protein TSJT1-like [Brassica rapa]
BnaA08g14500D	0	0.867356	0	0.155211	0.00470102	3.87151	up	--	--	--	--	Protein SRG1 GN=SRG1 OS=Arabidopsis thaliana (Mouse-ear cress) PE=2 SV=1	PREDICTED: protein SRG1-like isoform X1 [Brassica rapa]
BnaA08g15920D	14.0368	35.6763	4.88219	4.3148	3.72255e-07	1.35076	up	0.923312	-0.232182	normal	K00083|0|eus:EUTSA_v10025561mg|hypothetical protein; K00083 cinnamyl-alcohol dehydrogenase [EC:1.1.1.195] (A)	Cinnamyl alcohol dehydrogenase 7 GN=At4g37980 OS=Arabidopsis thaliana (Mouse-ear cress) PE=1 SV=2	BnaA08g15920D [Brassica napus]
BnaA08g15930D	0.0485924	1.74201	0.35179	0.597155	4.82641e-07	4.11049	up	--	--	--	K00083|0|brp:103835067|cinnamyl alcohol dehydrogenase 8; K00083 cinnamyl-alcohol dehydrogenase [EC:1.1.1.195] (A)	Cinnamyl alcohol dehydrogenase 8 GN=At4g37990 OS=Arabidopsis thaliana (Mouse-ear cress) PE=1 SV=1	PREDICTED: cinnamyl alcohol dehydrogenase 8 [Brassica rapa]
BnaA08g16090D	2.11231	0.408277	11.8566	7.90795	0.00187172	-2.23079	down	0.578978	-0.576592	normal	--	Haloacid dehalogenase-like hydrolase domain-containing protein At4g39970 (Precursor) GN=At4g39970 OS=Arabidopsis thaliana (Mouse-ear cress) PE=2 SV=1	BnaA08g16090D [Brassica napus]
BnaA08g16900D	10.0038	21.6784	15.8169	22.257	1.14922e-05	1.3514	up	0.46676	0.605645	normal	K01244|0|brp:103835162|5'-methylthioadenosine/S-adenosylhomocysteine nucleosidase 1; K01244 5'-methylthioadenosine nucleosidase [EC:3.2.2.16] (A)	5&apos;-methylthioadenosine/S-adenosylhomocysteine nucleosidase 1 GN=T9A14.80 OS=Arabidopsis thaliana (Mouse-ear cress) PE=1 SV=1	BnaA08g16900D [Brassica napus]
BnaA08g17040D	0.593662	0	0.450346	0	0.00351801	-3.92416	down	--	--	--	--	--	BnaA08g17040D [Brassica napus]
BnaA08g17080D	1.10737	6.67254	1.70942	4.73949	2.81496e-06	2.56757	up	0.078965	1.46915	normal	--	--	BnaA08g17080D [Brassica napus]
BnaA08g17260D	84.7745	264.292	132.379	254.137	5.25913e-13	1.73563	up	0.00656345	0.902379	normal	K02929|2.06434e-56|eus:EUTSA_v10021815mg|hypothetical protein; K02929 large subunit ribosomal protein L44e (A)	60S ribosomal protein L36a OS=Arabidopsis thaliana (Mouse-ear cress) PE=2 SV=3	BnaA08g17260D [Brassica napus]
BnaA08g17610D	1.07424	3.6455	0.966083	2.44199	0.000208695	1.79076	up	0.120453	1.2808	normal	K04125|0|brp:103835241|gibberellin 2-beta-dioxygenase 2; K04125 gibberellin 2-oxidase [EC:1.14.11.13] (A)	Gibberellin 2-beta-dioxygenase 2 GN=GA2OX2 OS=Arabidopsis thaliana (Mouse-ear cress) PE=2 SV=1	BnaA08g17610D [Brassica napus]
BnaA08g17660D	194.032	627.724	766.162	1460.08	1.19316e-12	1.70164	up	0.0121756	0.972649	normal	K08912|0|brp:103865334|chlorophyll a-b binding protein 1, chloroplastic-like; K08912 light-harvesting complex II chlorophyll a/b binding protein 1 (A)	Chlorophyll a-b binding protein 1, chloroplastic (Precursor) GN=F1N18.3 OS=Arabidopsis thaliana (Mouse-ear cress) PE=1 SV=1	BnaC03g59520D [Brassica napus]
BnaA08g17750D	0.438246	1.81004	0.874728	1.30386	0.00218981	2.01086	up	0.88345	0.600053	normal	--	--	BnaA08g17750D [Brassica napus]
BnaA08g18190D	1.36423	3.96281	1.82042	2.83455	7.51365e-05	1.81221	up	0.864037	0.491188	normal	--	Nudix hydrolase 15, mitochondrial (Precursor) OS=Arabidopsis thaliana (Mouse-ear cress) PE=1 SV=2	BnaA08g18190D [Brassica napus]
BnaA08g18700D	5.17281	16.647	6.17358	9.42649	3.05699e-06	1.34679	up	0.83693	0.413999	normal	--	U-box domain-containing protein 45 GN=PUB45 OS=Arabidopsis thaliana (Mouse-ear cress) PE=1 SV=1	PREDICTED: U-box domain-containing protein 45 [Brassica rapa]
BnaA08g18720D	4.32031	1.64979	2.37003	1.09735	0.0003876	-1.30142	down	0.0306425	-1.12123	normal	K12818|0|brp:103835367|putative pre-mRNA-splicing factor ATP-dependent RNA helicase PRP1; K12818 ATP-dependent RNA helicase DHX8/PRP22 [EC:3.6.4.13] (A)	Probable pre-mRNA-splicing factor ATP-dependent RNA helicase GN=At3g26560 OS=Arabidopsis thaliana (Mouse-ear cress) PE=1 SV=2	BnaA08g18720D [Brassica napus]
BnaA08g18790D	0	2.57275	0.436228	0.184378	3.36927e-06	4.63599	up	--	--	--	--	Zinc finger protein ZAT10 GN=T22C5.18 OS=Arabidopsis thaliana (Mouse-ear cress) PE=2 SV=1	PREDICTED: zinc finger protein ZAT10-like [Brassica rapa]
BnaA08g19010D	13.7748	3.006	7.02933	3.38218	2.35838e-05	-2.10721	down	0.608781	-0.993159	normal	--	Cold shock domain-containing protein 4 GN=F26H11.18 OS=Arabidopsis thaliana (Mouse-ear cress) PE=1 SV=1	PREDICTED: cold shock protein 2-like [Brassica rapa]
BnaA08g19440D	54.7662	22.7836	61.8114	37.4858	1.18324e-05	-1.19567	down	0.286629	-0.686573	normal	K03456|0|brp:103835458|serine/threonine-protein phosphatase 2A 65 kDa regulatory subunit A alpha isoform; K03456 serine/threonine-protein phosphatase 2A regulatory subunit A (A)	Serine/threonine-protein phosphatase 2A 65 kDa regulatory subunit A alpha isoform GN=F2J7.19 OS=Arabidopsis thaliana (Mouse-ear cress) PE=1 SV=1	BnaA08g19440D [Brassica napus]
BnaA08g19690D	0.87625	2.38743	0.0156325	0.289834	0.000557654	1.46857	up	--	--	--	--	Phosphatidylinositol 4-kinase gamma 5 GN=F28B23.7 OS=Arabidopsis thaliana (Mouse-ear cress) PE=1 SV=1	BnaA08g19690D [Brassica napus]
BnaA08g20110D	0.824631	0	0.627853	0	0.00351801	-3.92416	down	--	--	--	--	--	BnaA08g20110D [Brassica napus]
BnaA08g20810D	3.08041	8.66037	1.78228	2.31479	0.000199434	1.49502	up	0.935983	0.305527	normal	--	Transcription factor bHLH94 GN=F12K8.16 OS=Arabidopsis thaliana (Mouse-ear cress) PE=2 SV=2	BnaA08g20810D [Brassica napus]
BnaA08g21240D	3.64123	1.37859	2.28868	1.37556	7.4623e-05	-1.3485	down	0.249395	-0.784281	normal	K03070|0|brp:103835738|protein translocase subunit SECA2, chloroplastic; K03070 preprotein translocase subunit SecA (A)	Protein translocase subunit SECA2, chloroplastic (Precursor) GN=SECA2 OS=Arabidopsis thaliana (Mouse-ear cress) PE=2 SV=1	BnaA08g21240D [Brassica napus]
BnaA08g21680D	0.717138	0.0906553	0.504506	0.122612	9.58176e-05	-2.85334	down	0.0780151	-1.91537	normal	--	--	BnaA08g21680D [Brassica napus]
BnaA08g21730D	13.5362	38.5535	107.561	143.6	5.0674e-10	1.56734	up	0.976924	0.400847	normal	K03781|0|brp:103835788|CAT3, Cat2; catalase-3; K03781 catalase [EC:1.11.1.6] (A)	Catalase-3 GN=CAT3 OS=Arabidopsis thaliana (Mouse-ear cress) PE=1 SV=3	PREDICTED: catalase-3 [Brassica rapa]
BnaA08g21770D	3.26977	0	0	0	3.1565e-05	-4.44981	down	--	--	--	--	--	BnaA08g21770D [Brassica napus]
BnaA08g21940D	0.20006	2.60763	2.06811	1.42358	2.83838e-06	3.32468	up	0.922039	-0.413895	normal	--	Probable purine permease 14 GN=PUP14 OS=Arabidopsis thaliana (Mouse-ear cress) PE=1 SV=1	BnaA08g21940D [Brassica napus]
BnaA08g22180D	4.53347	0.842308	2.99797	1.0625	0.000263396	-2.24281	down	0.210868	-1.44434	normal	K13464|6.61108e-173|brp:103835861|protein TIFY 10A-like; K13464 jasmonate ZIM domain-containing protein (A)	Protein TIFY 10A GN=T29M8.5 OS=Arabidopsis thaliana (Mouse-ear cress) PE=1 SV=1	BnaA08g22180D [Brassica napus]
BnaA08g22320D	1.4949	0.276015	0.749804	0.258173	1.52443e-05	-2.32214	down	0.173616	-1.52332	normal	--	Pentatricopeptide repeat-containing protein At1g18900 GN=At1g18900 OS=Arabidopsis thaliana (Mouse-ear cress) PE=2 SV=1	BnaA08g22320D [Brassica napus]
BnaA08g22360D	5.81797	11.361	7.55804	13.5992	0.00248532	1.00694	up	0.0524472	0.795883	normal	--	Protein IQ-DOMAIN 31 GN=IQD31 OS=Arabidopsis thaliana (Mouse-ear cress) PE=1 SV=1	BnaA08g22360D [Brassica napus]
BnaA08g22690D	0.86419	4.6506	1.36363	0.566461	0.000169329	2.35857	up	--	--	--	K07766|6.30381e-157|brp:103835913|nudix hydrolase 4; K07766 diphosphoinositol-polyphosphate diphosphatase [EC:3.6.1.52] (A)	Nudix hydrolase 4 GN=F15H18.18 OS=Arabidopsis thaliana (Mouse-ear cress) PE=1 SV=1	PREDICTED: nudix hydrolase 4 [Brassica rapa]
BnaA08g22980D	11.3328	4.65327	11.7699	8.24283	0.00145862	-1.05484	down	0.105012	-0.754076	normal	K04354|1.10407e-06|ath:AT1G17720|ATB_BETA; serine/threonine protein phosphatase 2A 55 kDa regulatory subunit B beta isoform; K04354 serine/threonine-protein phosphatase 2A regulatory subunit B (A)	Serine/threonine protein phosphatase 2A 55 kDa regulatory subunit B beta isoform GN=PP2AB2 OS=Arabidopsis thaliana (Mouse-ear cress) PE=1 SV=1	BnaA08g22980D [Brassica napus]
BnaA08g23060D	0.43533	4.18525	0.809375	1.78021	0.00038688	2.92328	up	--	--	--	K17794|4.44367e-82|brp:103835951|mitochondrial import inner membrane translocase subunit TIM23-1-like; K17794 mitochondrial import inner membrane translocase subunit TIM23 (A)	Mitochondrial import inner membrane translocase subunit TIM23-1 GN=TIM23-1 OS=Arabidopsis thaliana (Mouse-ear cress) PE=2 SV=1	PREDICTED: mitochondrial import inner membrane translocase subunit TIM23-1-like [Brassica rapa]
BnaA08g23330D	1.90164	3.58585	1.41782	2.21749	0.00607063	1.05822	up	0.431171	0.71295	normal	K11855|0|brp:103835972|ubiquitin carboxyl-terminal hydrolase 15-like; K11855 ubiquitin carboxyl-terminal hydrolase 36/42 [EC:3.4.19.12] (A)	Ubiquitin carboxyl-terminal hydrolase 15 GN=UBP15 OS=Arabidopsis thaliana (Mouse-ear cress) PE=2 SV=2	BnaA08g23330D [Brassica napus]
BnaA08g23510D	3.78831	11.0711	6.77827	13.3258	0.00666703	1.65942	up	0.366969	0.945259	normal	K02887|1.03577e-86|brp:103872462|50S ribosomal protein L20, chloroplastic-like; K02887 large subunit ribosomal protein L20 (A)	50S ribosomal protein L20, chloroplastic GN=rpl20 OS=Chlorella vulgaris (Green alga) PE=3 SV=2	BnaA08g23510D [Brassica napus]
BnaA08g23750D	0	2.31926	1.09989	1.39672	0.00877116	3.78495	up	--	--	--	K17824|3.26489e-49|eus:EUTSA_v10008656mg|hypothetical protein; K17824 DCN1-like protein 4/5 (A)	--	BnaA08g23750D [Brassica napus]
BnaA08g24140D	5.88809	2.1476	4.80319	2.68786	0.00038054	-1.39906	down	0.241354	-0.830128	normal	--	Uncharacterized protein At1g04910 GN=At1g04910 OS=Arabidopsis thaliana (Mouse-ear cress) PE=2 SV=1	PREDICTED: uncharacterized protein At1g04910-like [Brassica rapa]
BnaA08g24310D	21.8313	9.5334	18.2315	8.75765	0.000288103	-1.19545	down	0.0127086	-0.969819	normal	--	--	BnaA08g24310D [Brassica napus]
BnaA08g24510D	0.999112	3.13036e-05	3.1038e-05	0.330343	1.84652e-06	-4.7018	down	--	--	--	K03265|0|brp:103836133|eukaryotic peptide chain release factor subunit 1-2; K03265 peptide chain release factor subunit 1 (A)	Eukaryotic peptide chain release factor subunit 1-2 GN=ERF1-2 OS=Arabidopsis thaliana (Mouse-ear cress) PE=1 SV=1	PREDICTED: eukaryotic peptide chain release factor subunit 1-2 [Brassica rapa]
BnaA08g24550D	10.7099	24.2633	24.6148	34.7592	1.44736e-05	1.24289	up	0.793693	0.484003	normal	K02148|0|brp:103836138|V-type proton ATPase subunit C-like; K02148 V-type H+-transporting ATPase subunit C (A)	V-type proton ATPase subunit C GN=F13K23.9 OS=Arabidopsis thaliana (Mouse-ear cress) PE=1 SV=1	BnaA08g24550D [Brassica napus]
BnaA08g24670D	2.20393	6.58921	3.49391	5.67023	2.37517e-06	1.52985	up	0.589996	0.581716	normal	--	Calcium-dependent protein kinase 4 GN=CPK4 OS=Solanum tuberosum (Potato) PE=2 SV=1	PREDICTED: calcium-dependent protein kinase 26-like [Brassica rapa]
BnaA08g24790D	0.0485423	1.09408	0.3613	0.638065	0.000608202	3.48964	up	--	--	--	--	--	BnaA08g24790D [Brassica napus]
BnaA08g24860D	0.000359654	0.666655	0.0522311	0.00502244	1.90442e-07	4.86421	up	--	--	--	K13459|0|brp:103836180|disease resistance protein RPS5-like; K13459 disease resistance protein RPS2 (A)	Disease resistance protein RPS5 GN=RPS5 OS=Arabidopsis thaliana (Mouse-ear cress) PE=1 SV=2	BnaA08g24860D [Brassica napus]
BnaA08g25110D	247.922	490.857	279.657	250.955	0.00357757	1.00361	up	0.996246	-0.21971	normal	K01759|0|brp:103836206|putative lactoylglutathione lyase; K01759 lactoylglutathione lyase [EC:4.4.1.5] (A)	Putative lactoylglutathione lyase OS=Brassica oleracea var. gemmifera (Brussel sprouts) PE=2 SV=1	BnaA08g25110D [Brassica napus]
BnaA08g25460D	3.79527	8.23504	4.61523	6.62938	0.00808661	1.12228	up	0.753693	0.521515	normal	--	Caffeoylshikimate esterase GN=CSE OS=Arabidopsis thaliana (Mouse-ear cress) PE=1 SV=1	BnaA08g25460D [Brassica napus]
BnaA08g25610D	4.72489	9.57393	1.49194	3.11562	0.00833854	1.07185	up	0.212362	1.09785	normal	--	--	BnaA08g25610D [Brassica napus]
BnaA08g26200D	7.23145	1.5539	3.45365	1.47491	2.24241e-09	-2.39545	down	0.0527717	-1.3553	normal	--	Double-stranded RNA-binding protein 1 GN=F21M12.9 OS=Arabidopsis thaliana (Mouse-ear cress) PE=1 SV=1	BnaA08g26200D [Brassica napus]
BnaA08g26630D	0.554021	2.73564	1.87328	4.79403	0.00185273	2.15774	up	0.0145767	1.35309	normal	--	--	BnaA08g26630D [Brassica napus]
BnaA08g26740D	1.98255	0.456186	1.43039	0.542478	0.00506776	-1.98679	down	0.289337	-1.43089	normal	--	Vesicle-associated protein 2-2, N-terminally processed GN=F22O13.31 OS=Arabidopsis thaliana (Mouse-ear cress) PE=1 SV=1	BnaA08g26740D [Brassica napus]
BnaA08g27170D	9.55873	17.9865	13.7443	22.7858	0.00242048	1.04917	up	0.0318946	0.844194	normal	K01358|0|brp:103836649|ATP-dependent Clp protease proteolytic subunit 5, chloroplastic-like; K01358 ATP-dependent Clp protease, protease subunit [EC:3.4.21.92] (A)	ATP-dependent Clp protease proteolytic subunit 5, chloroplastic (Precursor) GN=T14P4.12 OS=Arabidopsis thaliana (Mouse-ear cress) PE=1 SV=1	BnaA08g27170D [Brassica napus]
BnaA08g27200D	1.06617	0	0.466405	0	2.01688e-07	-4.87584	down	--	--	--	--	--	BnaA08g27200D [Brassica napus]
BnaA08g27770D	3.9715	9.10611	12.2312	16.5749	0.00793509	1.23566	up	0.858789	0.385932	normal	K14484|5.87942e-166|brp:103836586|auxin-responsive protein IAA17; K14484 auxin-responsive protein IAA (A)	Auxin-responsive protein IAA17 GN=F19P19.31 OS=Arabidopsis thaliana (Mouse-ear cress) PE=1 SV=2	BnaA08g27770D [Brassica napus]
BnaA08g28290D	4.16454	0.422961	0.332588	0.106274	1.64071e-10	-3.16726	down	--	--	--	--	--	BnaA08g28290D [Brassica napus]
BnaA08g28300D	3.05971	0.576346	0.796647	0.243409	5.10522e-05	-2.29946	down	--	--	--	--	--	BnaA08g28300D [Brassica napus]
BnaA08g28320D	0.440291	0.0647419	0.142681	0.147808	0.00691559	-2.61921	down	--	--	--	--	Type I inositol 1,4,5-trisphosphate 5-phosphatase 13 GN=F3F20.8 OS=Arabidopsis thaliana (Mouse-ear cress) PE=1 SV=1	BnaA08g28320D [Brassica napus]
BnaA08g28350D	6.85663	13.0535	18.3348	21.5199	0.0087978	1.01639	up	0.944437	0.236984	normal	--	UDP-glycosyltransferase 74E2 GN=UGT74E2 OS=Arabidopsis thaliana (Mouse-ear cress) PE=1 SV=1	BnaA08g28350D [Brassica napus]
BnaA08g28700D	8.40634	3.38778	3.10343	1.7672	0.00053542	-1.25173	down	0.454895	-0.826547	normal	--	--	BnaA08g28700D [Brassica napus]
BnaA08g28730D	0.450609	3.19579	0.516877	1.79217	8.77631e-05	3.05584	up	0.327733	1.87661	normal	K03022|3.75267e-132|brp:103836467|DNA-directed RNA polymerase III subunit RPC8-like; K03022 DNA-directed RNA polymerase III subunit RPC8 (A)	--	BnaA08g28730D [Brassica napus]
BnaA08g29150D	1.84394	11.1508	0.976135	5.80734	3.94168e-05	2.55551	up	0.0172197	2.51631	normal	--	Inactive GDSL esterase/lipase-like protein 23 (Precursor) GN=GLL23 OS=Arabidopsis thaliana (Mouse-ear cress) PE=1 SV=1	BnaA08g29150D, partial [Brassica napus]
BnaA08g29290D	0.000149989	1.47579	1.11404	1.29871	0.000398151	4.17358	up	0.95363	0.242494	normal	K11982|1.57061e-146|brp:103832581|E3 ubiquitin-protein ligase RING1-like; K11982 E3 ubiquitin-protein ligase RNF115/126 [EC:6.3.2.19] (A)	E3 ubiquitin-protein ligase RING1 GN=RING1 OS=Gossypium hirsutum (Upland cotton) PE=1 SV=1	BnaA08g29290D [Brassica napus]
BnaA08g29430D	4.97521	1.99491	2.36865	1.49972	0.00393267	-1.21064	down	0.684255	-0.686122	normal	--	--	BnaA08g29430D [Brassica napus]
BnaA08g29530D	0.343449	2.19437	0.256368	0.284991	0.00181313	2.45098	up	--	--	--	K06892|0|brp:103873673|probable iron/ascorbate oxidoreductase DDB_G0283291; K06892 feruloyl-CoA ortho-hydroxylase [EC:1.14.11.-] (A)	Probable 2-oxoglutarate-dependent dioxygenase At3g49630 GN=At3g50210 OS=Arabidopsis thaliana (Mouse-ear cress) PE=2 SV=1	BnaA08g29530D [Brassica napus]
BnaA08g30740D	10.6274	4.69964	7.02976	3.65215	0.000354129	-1.11096	down	0.00484519	-0.987473	normal	K10527|0|brp:103834740|peroxisomal fatty acid beta-oxidation multifunctional protein AIM1-like; K10527 enoyl-CoA hydratase/3-hydroxyacyl-CoA dehydrogenase [EC:4.2.1.17 1.1.1.35 1.1.1.211] (A)	3-hydroxyacyl-CoA dehydrogenase GN=AIM1 OS=Arabidopsis thaliana (Mouse-ear cress) PE=1 SV=1	PREDICTED: peroxisomal fatty acid beta-oxidation multifunctional protein AIM1-like [Brassica rapa]
BnaA08g31050D	9.34289	18.9122	21.8577	16.618	0.000670187	1.18633	up	0.894745	-0.335675	normal	--	--	BnaA08g31050D [Brassica napus]
BnaA08g31300D	6.09008	1.24217	0.538917	0	1.34469e-07	-2.17873	down	--	--	--	K03327|0|brp:103836041|MATE efflux family protein 7-like; K03327 multidrug resistance protein, MATE family (A)	MATE efflux family protein 7 GN=F3L12.9 OS=Arabidopsis thaliana (Mouse-ear cress) PE=2 SV=1	BnaA08g31300D [Brassica napus]
BnaA08g31510D	34.2934	16.2767	34.0234	21.699	0.000992891	-1.02953	down	0.539547	-0.578065	normal	--	Transmembrane 9 superfamily member 2 {ECO:0000305} (Precursor) OS=Arabidopsis thaliana (Mouse-ear cress) PE=1 SV=1	BnaA08g31510D [Brassica napus]
BnaA09g00340D	3.72726	9.67133	14.0078	25.2966	0.00126019	1.39677	up	0.033572	0.871979	normal	--	Chitinase 10 (Precursor) OS=Oryza sativa subsp. japonica (Rice) PE=2 SV=1	PREDICTED: chitinase 10 [Brassica rapa]
BnaA09g00780D	0.0484551	1.11232	0.459273	1.62538	1.24311e-05	3.85654	up	0.0133266	1.73904	normal	--	L-type lectin-domain containing receptor kinase IV.4 (Precursor) GN=LECRK44 OS=Arabidopsis thaliana (Mouse-ear cress) PE=3 SV=1	BnaA09g00780D [Brassica napus]
BnaA09g01010D	0.477205	1.20001	0.45347	0.927074	0.00547931	1.37326	up	0.367208	0.925827	normal	--	--	BnaA09g01010D [Brassica napus]
BnaA09g01200D	0.0906533	1.50924	8.7004e-05	0.000622562	1.76313e-07	3.78555	up	--	--	--	K15032|0|brp:103836701|uncharacterized LOC103836701; K15032 mTERF domain-containing protein, mitochondrial (A)	--	PREDICTED: uncharacterized protein LOC103836701 [Brassica rapa]
BnaA09g01240D	9.40009	17.1514	9.99522	17.9614	0.000377318	1.07064	up	0.0103085	0.884075	normal	K11801|0|brp:103846967|LEC14B protein; K11801 WD repeat-containing protein 23 (A)	LEC14B protein OS=Lithospermum erythrorhizon (Purple gromwell) PE=2 SV=1	BnaA09g01240D [Brassica napus]
BnaA09g01320D	1.12961	4.67099	1.39502	2.98899	3.84959e-05	1.98091	up	0.220496	1.13874	normal	--	Mitochondrial uncoupling protein 1 GN=F24B22.70 OS=Arabidopsis thaliana (Mouse-ear cress) PE=1 SV=1	BnaA09g01320D [Brassica napus]
BnaA09g01430D	0.22262	1.54595	0.46643	1.59251	2.91705e-05	2.68066	up	0.0250606	1.6339	normal	--	--	BnaA09g01430D [Brassica napus]
BnaA09g01450D	5.2553	11.3925	1.41035	1.69254	0.00429467	1.20344	up	0.95363	0.242494	normal	K18812|0|brp:103846727|putative cyclin-D6-1; K18812 cyclin D6, plant (A)	Putative cyclin-D6-1 GN=CYCD6-1 OS=Arabidopsis thaliana (Mouse-ear cress) PE=3 SV=1	BnaA09g01450D [Brassica napus]
BnaA09g01490D	8.07916	2.92081	4.878	3.079	0.00105538	-1.44206	down	0.832344	-0.527907	normal	--	Protein TIC 20-IV, chloroplastic (Precursor) GN=TIC20-IV OS=Arabidopsis thaliana (Mouse-ear cress) PE=2 SV=1	BnaA09g01490D [Brassica napus]
BnaA09g01560D	3.27845	7.95777	7.6292	12.2355	0.00318575	1.30889	up	0.428915	0.667504	normal	--	--	BnaA09g01560D [Brassica napus]
BnaA09g01600D	4.68418	12.6369	6.03692	9.08676	0.000111614	1.39946	up	0.620554	0.611285	normal	K10666|2.7941e-152|brp:103846598|E3 ubiquitin-protein ligase RMA1; K10666 E3 ubiquitin-protein ligase RNF5 [EC:6.3.2.19] (A)	E3 ubiquitin-protein ligase RMA1 GN=RMA1 OS=Arabidopsis thaliana (Mouse-ear cress) PE=1 SV=1	BnaA09g01600D [Brassica napus]
BnaA09g02250D	1.82358	9.22428	7.14847	5.35479	2.15582e-10	2.35479	up	0.870328	-0.385322	normal	--	Probable galacturonosyltransferase-like 10 GN=MZF16.17 OS=Arabidopsis thaliana (Mouse-ear cress) PE=2 SV=1	BnaA09g02250D [Brassica napus]
BnaA09g03960D	380.417	765.221	334.163	401.952	3.65589e-05	1.15395	up	0.77799	0.480406	normal	--	--	BnaA09g03960D [Brassica napus]
BnaA09g06210D	0.093717	1.24776	0.720422	0.284121	0.000233903	3.22006	up	--	--	--	--	--	PREDICTED: uncharacterized protein LOC103837425 [Brassica rapa]
BnaA09g06810D	5.55442	0	0	0.137071	2.7727e-09	-5.1713	down	--	--	--	--	Peptidyl-prolyl cis-trans isomerase FKBP12 GN=MSJ1.19 OS=Arabidopsis thaliana (Mouse-ear cress) PE=1 SV=2	BnaA09g06810D [Brassica napus]
BnaA09g07140D	4.53463	14.5634	13.0785	7.12311	1.43389e-05	1.72865	up	0.236038	-0.862137	normal	--	--	BnaA09g07140D [Brassica napus]
BnaA09g07980D	0	4.50378	0.261042	0.550281	4.59632e-14	5.75065	up	--	--	--	--	Dehydrin Rab18 GN=RAB18 OS=Arabidopsis thaliana (Mouse-ear cress) PE=2 SV=1	BnaC09g08130D [Brassica napus]
BnaA09g08290D	5.58488	14.2953	24.8897	33.9794	1.73177e-05	1.30205	up	0.846266	0.455182	normal	K00830|0|brp:103837641|serine--glyoxylate aminotransferase; K00830 alanine-glyoxylate transaminase / serine-glyoxylate transaminase / serine-pyruvate transaminase [EC:2.6.1.44 2.6.1.45 2.6.1.51] (A)	Serine--glyoxylate aminotransferase GN=AGT1 OS=Arabidopsis thaliana (Mouse-ear cress) PE=1 SV=2	BnaA09g08290D [Brassica napus]
BnaA09g09460D	5.40436	34.8443	0.559214	0.406286	0	2.73417	up	--	--	--	K11275|1.00136e-67|brp:103837838|histone H1; K11275 histone H1/5 (A)	Histone H1 OS=Solanum pennellii (Tomato) PE=2 SV=1	PREDICTED: histone H1 [Brassica rapa]
BnaA09g10580D	0.898301	0.334537	0.258934	0.00123427	0.0028919	-2.95827	down	--	--	--	--	Pentatricopeptide repeat-containing protein At1g62680, mitochondrial (Precursor) GN=At1g62680 OS=Arabidopsis thaliana (Mouse-ear cress) PE=2 SV=2	BnaA09g10580D [Brassica napus]
BnaA09g10840D	1.54373	3.96113	2.47378	4.57761	0.00636217	1.33939	up	0.182792	0.898146	normal	--	E3 ubiquitin-protein ligase At1g63170 GN=At1g63170 OS=Arabidopsis thaliana (Mouse-ear cress) PE=2 SV=2	BnaA09g10840D [Brassica napus]
BnaA09g14300D	2.61687	0	0	0	0.00192994	-4.00133	down	--	--	--	--	31 kDa ribonucleoprotein, chloroplastic (Precursor) OS=Nicotiana sylvestris (Wood tobacco) PE=1 SV=1	BnaA09g14300D [Brassica napus]
BnaA09g14510D	20.2513	37.5328	39.9921	59.7729	0.00840637	1.01087	up	0.577495	0.561255	normal	K00799|4.17923e-81|brp:103838587|glutathione S-transferase U16; K00799 glutathione S-transferase [EC:2.5.1.18] (A)	Glutathione S-transferase U16 GN=GSTU16 OS=Arabidopsis thaliana (Mouse-ear cress) PE=2 SV=1	BnaA09g14510D [Brassica napus]
BnaA09g15460D	4.55371	1.66129	2.06245	1.35374	0.00109734	-1.30959	down	0.730808	-0.639405	normal	--	Werner Syndrome-like exonuclease GN=F18A5.260 OS=Arabidopsis thaliana (Mouse-ear cress) PE=1 SV=1	BnaA09g15460D [Brassica napus]
BnaA09g15490D	0.466705	0	0.374128	0	0.00642782	-3.84262	down	--	--	--	K08857|4.47746e-72|brp:103874573|serine/threonine-protein kinase Nek3; K08857 NIMA (never in mitosis gene a)-related kinase [EC:2.7.11.1] (A)	Serine/threonine-protein kinase Nek3 GN=NEK3 OS=Arabidopsis thaliana (Mouse-ear cress) PE=2 SV=1	BnaA09g15490D [Brassica napus]
BnaA09g15510D	4.72078	1.85361	2.99038	1.97147	0.000243668	-1.28921	down	0.523239	-0.654559	normal	--	Zinc finger CCCH domain-containing protein 59 GN=OJ1001_G09.14 OS=Oryza sativa subsp. japonica (Rice) PE=2 SV=1	BnaA09g15510D [Brassica napus]
BnaA09g15570D	3.48858	1.36089	1.95871	1.084	0.000244366	-1.33544	down	0.152837	-0.928244	normal	--	Zinc finger protein VAR3, chloroplastic (Precursor) GN=VAR3 OS=Arabidopsis thaliana (Mouse-ear cress) PE=1 SV=2	BnaA09g15570D [Brassica napus]
BnaA09g15600D	9.56403	4.50831	7.99869	4.59042	0.00119713	-1.0486	down	0.0270036	-0.856544	normal	--	--	BnaA09g15600D [Brassica napus]
BnaA09g15720D	5.81942	2.1472	6.17176	4.79158	0.00190858	-1.33203	down	0.85812	-0.397447	normal	K10572|0|brp:103839278|inositol-pentakisphosphate 2-kinase; K10572 inositol-pentakisphosphate 2-kinase [EC:2.7.1.158] (A)	Inositol-pentakisphosphate 2-kinase GN=IPK1 OS=Arabidopsis thaliana (Mouse-ear cress) PE=1 SV=1	BnaA09g15720D [Brassica napus]
BnaA09g15740D	46.6371	12.5937	48.7441	32.4381	1.23646e-12	-1.84982	down	0.515865	-0.587094	normal	--	--	PREDICTED: uncharacterized protein LOC103839276 [Brassica rapa]
BnaA09g16680D	0.0251083	0.552511	0.0223966	0.385785	0.000608202	3.48964	up	--	--	--	--	Putative disease resistance protein At4g11170 GN=At4g11170 OS=Arabidopsis thaliana (Mouse-ear cress) PE=2 SV=1	BnaA09g16680D [Brassica napus]
BnaA09g16770D	2.26507	0.902968	2.24033	1.12559	0.000930139	-1.29848	down	0.0263367	-1.01003	normal	K17985|0|brp:103839217|uncharacterized LOC103839217; K17985 activating molecule in BECN1-regulated autophagy protein 1 (A)	Protein Mut11 GN=Mut11 OS=Chlamydomonas reinhardtii (Chlamydomonas smithii) PE=2 SV=1	BnaA09g16770D [Brassica napus]
BnaA09g16950D	1.06456	3.95322	26.68	20.9327	0.0017899	1.88065	up	0.914372	-0.315417	normal	--	Fasciclin-like arabinogalactan protein 13 (Precursor) GN=FLA13 OS=Arabidopsis thaliana (Mouse-ear cress) PE=1 SV=1	BnaA09g16950D [Brassica napus]
BnaA09g17550D	8.70348	3.78942	5.04324	3.2975	0.00579597	-1.1348	down	0.743224	-0.569391	normal	K18749|0|brp:103839130|decapping 5-like protein; K18749 protein LSM14 (A)	Decapping 5-like protein GN=DCP5-L OS=Arabidopsis thaliana (Mouse-ear cress) PE=2 SV=1	BnaA09g17550D [Brassica napus]
BnaA09g17710D	36.7941	13.9688	61.7415	32.9764	3.86595e-06	-1.31595	down	0.00608383	-0.904962	normal	K06685|6.50069e-161|brp:103839656|MOB kinase activator-like 1; K06685 MOB kinase activator 1 (A)	MOB kinase activator-like 1 GN=At4g19045 OS=Arabidopsis thaliana (Mouse-ear cress) PE=2 SV=1	PREDICTED: MOB kinase activator-like 1 [Brassica rapa]
BnaA09g17950D	2.88677	1.30918	1.30379	1.06138	0.00804138	-1.09945	down	0.91432	-0.288607	normal	K13420|0|brp:103839616|LRR receptor-like serine/threonine-protein kinase FLS2; K13420 LRR receptor-like serine/threonine-protein kinase FLS2 [EC:2.7.11.1] (A)	LRR receptor-like serine/threonine-protein kinase FLS2 (Precursor) GN=FLS2 OS=Arabidopsis thaliana (Mouse-ear cress) PE=1 SV=1	BnaA09g17950D [Brassica napus]
BnaA09g18120D	3.60951	0.0659227	0.877616	0.0765606	4.54456e-11	-5.41642	down	--	--	--	--	Transcription factor bHLH71 GN=MZA15.10 OS=Arabidopsis thaliana (Mouse-ear cress) PE=1 SV=1	BnaA09g18120D [Brassica napus]
BnaA09g18190D	11.4107	22.4877	22.3508	27.4992	0.00187559	1.03021	up	0.927862	0.318654	normal	K15109|0|brp:103839576|mitochondrial carnitine/acylcarnitine carrier-like protein; K15109 solute carrier family 25 (mitochondrial carnitine/acylcarnitine transporter), member 20/29 (A)	Mitochondrial carnitine/acylcarnitine carrier-like protein GN=BOU OS=Arabidopsis thaliana (Mouse-ear cress) PE=2 SV=1	PREDICTED: mitochondrial carnitine/acylcarnitine carrier-like protein [Brassica rapa]
BnaA09g19200D	0.425131	0	0.0224237	0	0.00351801	-3.92416	down	--	--	--	--	Phosphate transporter PHO1 homolog 5 GN=PHO1-H5 OS=Arabidopsis thaliana (Mouse-ear cress) PE=2 SV=2	PREDICTED: phosphate transporter PHO1 homolog 5-like [Brassica rapa]
BnaA09g19970D	8.72204	34.882	45.2242	41.0237	0.000185004	2.15499	up	0.941739	-0.0273195	normal	--	--	BnaA09g19970D [Brassica napus]
BnaA09g21490D	8.63215	3.2121	6.21397	4.11889	9.93466e-05	-1.38457	down	0.705918	-0.547816	normal	--	E3 ubiquitin-protein ligase At4g11680 GN=At4g11680 OS=Arabidopsis thaliana (Mouse-ear cress) PE=2 SV=1	BnaA09g21490D [Brassica napus]
BnaA09g21820D	5.05615	1.95743	1.70856	0.594547	0.00158606	-1.34439	down	0.107649	-1.46531	normal	--	--	PREDICTED: uncharacterized protein LOC103833880 [Brassica rapa]
BnaA09g21830D	2.27795	4.62685	1.62048	3.12544	0.000103236	1.45247	up	0.0165748	1.1779	normal	K04371|0|brp:103833881|mitogen-activated protein kinase 5; K04371 mitogen-activated protein kinase 1/3 [EC:2.7.11.24] (A)	Mitogen-activated protein kinase 5 GN=MPK5 OS=Arabidopsis thaliana (Mouse-ear cress) PE=2 SV=2	BnaA09g21830D [Brassica napus]
BnaA09g21860D	0.922222	3.53229	2.48328	1.3369	2.55066e-05	1.95016	up	0.540047	-0.85073	normal	K01762|0|brp:103833884|1-aminocyclopropane-1-carboxylate synthase 6; K01762 1-aminocyclopropane-1-carboxylate synthase [EC:4.4.1.14] (A)	1-aminocyclopropane-1-carboxylate synthase 6 GN=F8L21.70 OS=Arabidopsis thaliana (Mouse-ear cress) PE=1 SV=2	PREDICTED: 1-aminocyclopropane-1-carboxylate synthase 6 [Brassica rapa]
BnaA09g23090D	22.8507	10.6414	66.7965	37.0635	0.000963988	-1.08853	down	0.0257407	-0.82667	normal	K02113|2.54759e-151|brp:103838839|ATP synthase delta chain, chloroplastic-like; K02113 F-type H+-transporting ATPase subunit delta (A)	ATP synthase delta chain, chloroplastic (Precursor) GN=ATPD OS=Nicotiana tabacum (Common tobacco) PE=2 SV=1	BnaA09g23090D [Brassica napus]
BnaA09g23700D	17.1706	0	2.98382	0	5.69247e-06	-4.60622	down	--	--	--	--	--	BnaA09g23700D [Brassica napus]
BnaA09g23720D	9.78452	0	2.85723	0	0.00642782	-3.84262	down	--	--	--	--	--	PREDICTED: uncharacterized protein LOC103840071 [Brassica rapa]
BnaA09g23940D	1.93289	5.77261	8.52974	11.2227	0.000111425	1.62408	up	0.813331	0.4361	normal	K03327|0|brp:103848620|protein TRANSPARENT TESTA 12; K03327 multidrug resistance protein, MATE family (A)	Protein TRANSPARENT TESTA 12 GN=F17J16_80 OS=Arabidopsis thaliana (Mouse-ear cress) PE=2 SV=1	PREDICTED: protein TRANSPARENT TESTA 12 [Brassica rapa]
BnaA09g24840D	0.348378	2.54609	0.567051	1.64044	0.00143279	2.61508	up	0.656942	1.40929	normal	--	Probable WRKY transcription factor 62 GN=WRKY62 OS=Arabidopsis thaliana (Mouse-ear cress) PE=1 SV=2	BnaA09g24840D [Brassica napus]
BnaA09g25920D	1.84895	5.03843	1.56823	3.33601	0.000161536	1.28796	up	0.0182969	1.04653	normal	--	Subtilisin-like protease (Precursor) GN=At5g67360 OS=Arabidopsis thaliana (Mouse-ear cress) PE=1 SV=1	BnaA09g25920D [Brassica napus]
BnaA09g26320D	0.837224	0	0.444449	0	0.00106181	-4.07458	down	--	--	--	--	Basic leucine zipper 25 GN=T14E10.190 OS=Arabidopsis thaliana (Mouse-ear cress) PE=1 SV=1	BnaA09g26320D [Brassica napus]
BnaA09g26370D	0.000101974	1.53239	1.09791	0.972672	0.0002166	4.24016	up	--	--	--	--	F-box protein At1g30200 GN=At1g30200 OS=Arabidopsis thaliana (Mouse-ear cress) PE=2 SV=1	PREDICTED: F-box protein At1g30200 [Brassica rapa]
BnaA09g26570D	475.919	970.337	1796.96	2061.78	0.00222567	1.03163	up	0.999367	0.230513	normal	K08912|0|brp:103865334|chlorophyll a-b binding protein 1, chloroplastic-like; K08912 light-harvesting complex II chlorophyll a/b binding protein 1 (A)	Chlorophyll a-b binding protein 1, chloroplastic (Precursor) GN=F1N18.3 OS=Arabidopsis thaliana (Mouse-ear cress) PE=1 SV=1	BnaA09g26570D [Brassica napus]
BnaA09g27290D	1.18265	2.99456	1.53557	2.84892	0.00636217	1.33939	up	0.295728	0.877506	normal	--	MACPF domain-containing protein NSL1 GN=NSL1 OS=Arabidopsis thaliana (Mouse-ear cress) PE=2 SV=1	BnaA09g27290D [Brassica napus]
BnaA09g27780D	0.352584	3.2664	1.10919	0.595102	0.00104197	2.82762	up	--	--	--	--	Zinc finger protein ZAT10 GN=T22C5.18 OS=Arabidopsis thaliana (Mouse-ear cress) PE=2 SV=1	BnaA09g27780D [Brassica napus]
BnaA09g27870D	2.21438	0.681927	4.20865	2.11278	0.00138504	-1.62833	down	0.0297217	-1.01036	normal	K10084|0|brp:103839033|probable alpha-mannosidase I MNS5; K10084 ER degradation enhancer, mannosidase alpha-like 1 (A)	Probable alpha-mannosidase I MNS5 GN=MNS5 OS=Arabidopsis thaliana (Mouse-ear cress) PE=2 SV=1	BnaA09g27870D [Brassica napus]
BnaA09g28200D	0.897154	4.32147	1.4896	1.69989	2.72091e-06	2.24536	up	0.940425	0.249445	normal	--	DENN domain and WD repeat-containing protein SCD1 {ECO:0000305} OS=Arabidopsis thaliana (Mouse-ear cress) PE=1 SV=1	BnaA09g28200D [Brassica napus]
BnaA09g28480D	2.91192	0.990757	2.80662	1.149	0.00195904	-1.46942	down	0.0104212	-1.29372	normal	--	Hydroxyacylglutathione hydrolase 2, mitochondrial (Precursor) GN=At2g31350 OS=Arabidopsis thaliana (Mouse-ear cress) PE=1 SV=1	BnaA09g28480D [Brassica napus]
BnaA09g28560D	3.1553	0.315872	1.28974	1.67167	1.66854e-11	-5.47171	down	0.658242	-1.17003	normal	--	Ethylene-responsive transcription factor ERF116 GN=ERF116 OS=Arabidopsis thaliana (Mouse-ear cress) PE=2 SV=1	BnaA09g28560D [Brassica napus]
BnaA09g28580D	3.90943	8.59392	5.78418	11.2007	0.000497835	1.16392	up	0.00937548	0.932283	normal	--	Aluminum-activated malate transporter 4 GN=ALMT4 OS=Arabidopsis thaliana (Mouse-ear cress) PE=3 SV=1	BnaA09g28580D [Brassica napus]
BnaA09g28970D	7.09511	2.98947	5.20583	3.47901	0.00921431	-1.16597	down	0.708843	-0.593343	normal	--	--	BnaA09g28970D [Brassica napus]
BnaA09g29470D	17.6785	6.79766	6.08584	2.77879	3.50089e-05	-1.3279	down	0.0357835	-1.12931	normal	--	--	BnaA09g29470D [Brassica napus]
BnaA09g29520D	0.786175	3.8123	1.40823	1.66222	1.00463e-07	2.28239	up	0.93175	0.252548	normal	--	--	BnaA09g29520D [Brassica napus]
BnaA09g29540D	15.7924	39.464	4.15583	9.74585	9.39845e-06	1.33282	up	0.0130137	1.26534	normal	K00799|1.83497e-155|brp:103840683|glutathione S-transferase U13-like; K00799 glutathione S-transferase [EC:2.5.1.18] (A)	Glutathione S-transferase U13 GN=T7N9.190 OS=Arabidopsis thaliana (Mouse-ear cress) PE=2 SV=1	BnaA09g29540D [Brassica napus]
BnaA09g29700D	20.0669	9.99617	20.5826	11.1458	0.00355473	-1.01645	down	0.0302849	-0.857195	normal	K00161|0|brp:103840701|pyruvate dehydrogenase E1 component subunit alpha-2, mitochondrial; K00161 pyruvate dehydrogenase E1 component alpha subunit [EC:1.2.4.1] (A)	Pyruvate dehydrogenase E1 component subunit alpha-2, mitochondrial (Precursor) GN=IAR4 OS=Arabidopsis thaliana (Mouse-ear cress) PE=1 SV=2	BnaA09g29700D [Brassica napus]
BnaA09g30080D	0.537979	3.71542	1.80358	1.2388	0.00229053	2.56804	up	--	--	--	--	Uncharacterized protein At4g22758 GN=At4g22758 OS=Arabidopsis thaliana (Mouse-ear cress) PE=2 SV=1	PREDICTED: uncharacterized protein At4g22758-like [Brassica rapa]
BnaA09g30590D	1.37961	0.41558	1.44626	0.808565	0.00480929	-1.71362	down	0.540047	-0.85073	normal	--	Patellin-2 GN=PATL2 OS=Arabidopsis thaliana (Mouse-ear cress) PE=1 SV=2	BnaA09g30590D [Brassica napus]
BnaA09g30830D	4.9727	0.951422	9.35063	11.8637	0.00268593	-1.9852	down	0.895511	0.324989	normal	--	--	PREDICTED: uncharacterized protein LOC103869073 [Brassica rapa]
BnaA09g31550D	3.15279	6.8751e-05	1.68392	1.14239	6.06534e-07	-4.79144	down	0.934916	-0.5781	normal	--	Zinc-finger homeodomain protein 7 GN=F18B3.170 OS=Arabidopsis thaliana (Mouse-ear cress) PE=1 SV=1	PREDICTED: zinc-finger homeodomain protein 7 [Brassica rapa]
BnaA09g31690D	2.35385	21.7726	7.30306	13.8285	2.09743e-09	3.14887	up	0.572089	0.926776	normal	K03671|3.79302e-78|brp:103841025|thioredoxin H1; K03671 thioredoxin 1 (A)	Thioredoxin H1 GN=TRX1 OS=Arabidopsis thaliana (Mouse-ear cress) PE=1 SV=1	BnaA09g31690D [Brassica napus]
BnaA09g32000D	0.278575	3.21926	1.71515	3.14819	3.03968e-09	3.38028	up	0.4312	0.88305	normal	--	Protein STRICTOSIDINE SYNTHASE-LIKE 5 {ECO:0000303|PubMed:10777701} (Precursor) OS=Arabidopsis thaliana (Mouse-ear cress) PE=2 SV=1	BnaA09g32000D [Brassica napus]
BnaA09g32360D	14.0374	34.9453	15.7255	34.9891	2.72202e-05	1.16507	up	0.0120797	0.868201	normal	--	Methionine aminopeptidase 2B {ECO:0000255|HAMAP-Rule:MF_03175} GN=At3g59990 OS=Arabidopsis thaliana (Mouse-ear cress) PE=2 SV=2	BnaA09g32360D [Brassica napus]
BnaA09g32460D	3.18921	6.76956	3.06944	5.74793	0.00827503	1.14017	up	0.181049	0.871814	normal	K14001|0|brp:103841134|hsp70 nucleotide exchange factor FES1; K14001 nucleotide exchange factor SIL1 (A)	--	BnaA09g32460D [Brassica napus]
BnaA09g32550D	4.81061	2.0962	2.44547	1.6553	0.00384841	-1.13322	down	0.678083	-0.617099	normal	--	Histone-lysine N-methyltransferase ATX3 GN=F15G16.130 OS=Arabidopsis thaliana (Mouse-ear cress) PE=2 SV=2	BnaA09g32550D [Brassica napus]
BnaA09g32570D	2.67704	5.76147	1.54788	2.55698	2.23023e-07	1.70283	up	0.263967	0.894737	normal	--	--	BnaA09g32570D [Brassica napus]
BnaA09g33190D	1.26897	0	0.73418	0	5.62382e-05	-4.39367	down	--	--	--	--	Probable purple acid phosphatase 20 (Precursor) GN=F3C22.180 OS=Arabidopsis thaliana (Mouse-ear cress) PE=2 SV=1	BnaA09g33190D [Brassica napus]
BnaA09g34000D	9.86206	3.70002	8.15917	4.15912	0.000247785	-1.21575	down	0.131124	-0.784477	normal	--	--	BnaA09g34000D [Brassica napus]
BnaA09g34180D	11.7107	5.49122	9.93255	6.64623	0.00632189	-1.02991	down	0.472123	-0.625127	normal	K01597|0|brp:103841340|diphosphomevalonate decarboxylase; K01597 diphosphomevalonate decarboxylase [EC:4.1.1.33] (A)	--	PREDICTED: diphosphomevalonate decarboxylase [Brassica rapa]
BnaA09g34300D	7.78383	2.64357	3.68323	1.62469	0.000638067	-1.53405	down	0.460691	-1.02823	normal	--	Protein SHI RELATED SEQUENCE 6 GN=SRS6 OS=Arabidopsis thaliana (Mouse-ear cress) PE=2 SV=1	BnaA09g34300D [Brassica napus]
BnaA09g34470D	90.178	43.7799	69.394	45.5092	0.000985604	-1.01075	down	0.561367	-0.58648	normal	K01695|0|brp:103841367|tryptophan synthase alpha chain, chloroplastic; K01695 tryptophan synthase alpha chain [EC:4.2.1.20] (A)	Tryptophan synthase alpha chain, chloroplastic (Precursor) GN=T14E10.210 OS=Arabidopsis thaliana (Mouse-ear cress) PE=1 SV=1	BnaA09g34470D [Brassica napus]
BnaA09g34520D	4.19326	1.53433	2.75055	1.82775	0.000239186	-1.40125	down	0.695754	-0.592975	normal	K01301|0|brp:103841374|probable glutamate carboxypeptidase 2; K01301 N-acetylated-alpha-linked acidic dipeptidase [EC:3.4.17.21] (A)	Probable glutamate carboxypeptidase 2 GN=AMP1 OS=Arabidopsis thaliana (Mouse-ear cress) PE=1 SV=3	BnaA09g34520D [Brassica napus]
BnaA09g34570D	9.96299	3.86942	6.08642	3.23394	1.10487e-05	-1.29349	down	0.010393	-0.958767	normal	--	U-box domain-containing protein 3 GN=PUB3 OS=Arabidopsis thaliana (Mouse-ear cress) PE=2 SV=2	BnaA09g34570D [Brassica napus]
BnaA09g34590D	27.1526	14.561	30.4933	20.0567	0.000107525	-1.16847	down	0.0257822	-0.840369	normal	--	GATA transcription factor 8 GN=GATA8 OS=Arabidopsis thaliana (Mouse-ear cress) PE=2 SV=1	BnaA09g34590D [Brassica napus]
BnaA09g34630D	21.6128	5.51235	20.7434	9.75689	4.96961e-09	-1.92336	down	0.0140151	-1.0006	normal	--	--	BnaA09g34630D [Brassica napus]
BnaA09g34660D	0	0.482863	0.227322	0.463923	0.00470102	3.87151	up	--	--	--	--	Uncharacterized protein At4g02000 GN=At4g02000 OS=Arabidopsis thaliana (Mouse-ear cress) PE=2 SV=1	BnaA09g34660D [Brassica napus]
BnaA09g35030D	3.22987	0.767621	0.722533	0.628018	0.000507885	-1.93301	down	--	--	--	--	Probable receptor-like protein kinase At3g55450 GN=At3g55450 OS=Arabidopsis thaliana (Mouse-ear cress) PE=1 SV=1	BnaA09g35030D [Brassica napus]
BnaA09g35410D	0.615142	3.99884	1.998	0.767513	1.00919e-08	2.68674	up	0.15669	-1.34733	normal	--	Nematode resistance protein-like HSPRO1 GN=HSPRO1 OS=Arabidopsis thaliana (Mouse-ear cress) PE=1 SV=1	BnaA09g35410D [Brassica napus]
BnaA09g35520D	1.48027	0.303015	0.585341	0.277446	3.88487e-07	-2.20747	down	0.490918	-1.07068	normal	K00108|0|brp:103841513|protein HOTHEAD-like (A)	Protein HOTHEAD (Precursor) GN=F3N23.17 OS=Arabidopsis thaliana (Mouse-ear cress) PE=1 SV=1	BnaA09g35520D [Brassica napus]
BnaA09g35600D	7.20625	2.71608	5.54713	2.87711	1.43514e-05	-1.34534	down	0.017594	-0.941204	normal	--	Leucine-rich repeat receptor-like protein kinase TDR (Precursor) GN=TDR OS=Arabidopsis thaliana (Mouse-ear cress) PE=1 SV=1	BnaA09g35600D [Brassica napus]
BnaA09g36090D	2.66364	0.36366	1.66808	0.644126	1.06148e-05	-2.74688	down	0.334314	-1.35478	normal	--	--	BnaA09g36090D [Brassica napus]
BnaA09g36680D	9.06121	4.19089	6.04089	3.8077	0.00105287	-1.0539	down	0.219943	-0.703304	normal	K14309|0|brp:103841640|uncharacterized protein At2g41620; K14309 nuclear pore complex protein Nup93 (A)	Nuclear pore complex protein NUP93A {ECO:0000303|PubMed:21189294} OS=Arabidopsis thaliana (Mouse-ear cress) PE=1 SV=2	BnaA09g36680D [Brassica napus]
BnaA09g36930D	36.9203	16.513	45.7742	22.8919	6.73756e-05	-1.13609	down	0.00106472	-0.983679	normal	K01939|0|brp:103841669|adenylosuccinate synthetase, chloroplastic; K01939 adenylosuccinate synthase [EC:6.3.4.4] (A)	Adenylosuccinate synthetase, chloroplastic {ECO:0000255|HAMAP-Rule:MF_03125} (Precursor) GN=At3g57610 OS=Arabidopsis thaliana (Mouse-ear cress) PE=1 SV=1	BnaA09g36930D [Brassica napus]
BnaA09g36940D	0.886515	0.140997	1.26218	0.789295	0.000296678	-2.49086	down	0.65823	-0.735624	normal	--	Probable glucuronoxylan glucuronosyltransferase F8H GN=F8H OS=Arabidopsis thaliana (Mouse-ear cress) PE=2 SV=1	BnaA09g36940D [Brassica napus]
BnaA09g37190D	1.17932	0.30071	0.7133	0.129534	0.000404906	-1.91224	down	0.0113829	-2.05856	normal	--	--	BnaA09g37190D [Brassica napus]
BnaA09g37500D	0.0306329	4.75672	5.28945	1.78809	1.0573e-06	4.73165	up	0.268592	-1.40025	normal	--	Protein LIGHT-DEPENDENT SHORT HYPOCOTYLS 9 GN=F28A21.20 OS=Arabidopsis thaliana (Mouse-ear cress) PE=1 SV=1	BnaA09g37500D [Brassica napus]
BnaA09g37810D	4.39799	0	0.193769	0	4.44089e-16	-5.97102	down	--	--	--	--	Receptor-like protein 12 (Precursor) GN=RLP12 OS=Arabidopsis thaliana (Mouse-ear cress) PE=2 SV=2	BnaA09g37810D [Brassica napus]
BnaA09g38370D	3.14844	7.69343	1.79513	3.38842	1.88277e-05	1.334	up	0.129472	0.885239	normal	--	--	BnaA09g38370D [Brassica napus]
BnaA09g39780D	2.70615	0.839827	0.318782	0.297605	0.00112258	-1.60422	down	--	--	--	--	--	BnaA09g39780D [Brassica napus]
BnaA09g39960D	7.65588	16.8137	13.4627	23.8195	0.00042222	1.13953	up	0.165068	0.713822	normal	K09517|0|brp:103842067|dnaJ homolog subfamily B member 11; K09517 DnaJ homolog subfamily B member 11 (A)	DnaJ protein ERDJ3B (Precursor) GN=F26K9.30 OS=Arabidopsis thaliana (Mouse-ear cress) PE=1 SV=1	PREDICTED: dnaJ homolog subfamily B member 11 [Brassica rapa]
BnaA09g40160D	1.56466	9.81485	5.73848	12.479	0.000895577	2.66063	up	0.318203	1.17515	normal	K18170|1.33457e-65|brp:103842083|mitochondrial zinc maintenance protein 1, mitochondrial-like; K18170 complex III assembly factor LYRM7 (A)	--	BnaA09g40160D [Brassica napus]
BnaA09g41200D	0.24648	1.56878	0.449172	0.897064	2.60072e-05	2.58577	up	0.828237	0.836085	normal	--	Zinc finger CCCH domain-containing protein 22 GN=At2g24830 OS=Arabidopsis thaliana (Mouse-ear cress) PE=2 SV=1	BnaA09g41200D [Brassica napus]
BnaA09g41210D	0.2224	2.78306	0	0.0748576	4.61866e-06	3.28921	up	--	--	--	K00430|0|brp:103842227|peroxidase 18; K00430 peroxidase [EC:1.11.1.7] (A)	Peroxidase 18 (Precursor) GN=F27C12.28 OS=Arabidopsis thaliana (Mouse-ear cress) PE=3 SV=1	BnaA09g41210D [Brassica napus]
BnaA09g42130D	3.17267	0	1.7968	0	5.62382e-05	-4.39367	down	--	--	--	K12823|8.08438e-69|brp:103850938|DEAD-box ATP-dependent RNA helicase 46; K12823 ATP-dependent RNA helicase DDX5/DBP2 [EC:3.6.4.13] (A)	DEAD-box ATP-dependent RNA helicase 46 GN=RH46 OS=Arabidopsis thaliana (Mouse-ear cress) PE=2 SV=2	BnaA09g42130D [Brassica napus]
BnaA09g42180D	176.827	506.09	194.501	173.541	4.20546e-11	1.59896	up	0.98693	-0.126987	normal	--	--	PREDICTED: uncharacterized protein LOC103842441 [Brassica rapa]
BnaA09g42440D	1.8674	4.34542	1.63376	2.59154	0.00287	1.21633	up	0.629585	0.684187	normal	K13162|0|brp:103837876|KH domain-containing protein At4g18375-like; K13162 poly(rC)-binding protein 2/3/4 (A)	KH domain-containing protein At4g18375 GN=At4g18375 OS=Arabidopsis thaliana (Mouse-ear cress) PE=2 SV=1	BnaA09g42440D [Brassica napus]
BnaA09g42820D	0.883971	17.6078	1.68443	6.99882	0.000346813	3.54812	up	--	--	--	--	--	PREDICTED: uncharacterized protein LOC103842478 [Brassica rapa]
BnaA09g42960D	1.52643	4.2487	1.4827	2.96131	5.38609e-05	1.46432	up	0.112783	0.942359	normal	K15032|0|brp:103842500|uncharacterized LOC103842500; K15032 mTERF domain-containing protein, mitochondrial (A)	--	BnaA09g42960D [Brassica napus]
BnaA09g43610D	37.207	17.9541	49.2965	27.5852	0.000798496	-1.04908	down	0.0135764	-0.865033	normal	--	Clathrin light chain 1 GN=At2g20760 OS=Arabidopsis thaliana (Mouse-ear cress) PE=2 SV=1	PREDICTED: clathrin light chain 1-like [Brassica rapa]
BnaA09g43630D	0.407841	2.96606	0.125469	0.441865	1.27678e-07	2.75051	up	--	--	--	--	--	BnaA09g43630D [Brassica napus]
BnaA09g43980D	8.41831	17.5299	24.9623	20.7969	0.00769316	1.06091	up	0.942903	-0.205201	normal	--	Probable manganese-transporting ATPase PDR2 GN=MQM1.11 OS=Arabidopsis thaliana (Mouse-ear cress) PE=1 SV=1	PREDICTED: probable manganese-transporting ATPase PDR2 [Brassica rapa]
BnaA09g44510D	0.39474	1.33118	0.333441	0.486114	0.00359538	1.74584	up	0.944274	0.432244	normal	--	Zinc finger BED domain-containing protein DAYSLEEPER GN=HAT OS=Arabidopsis thaliana (Mouse-ear cress) PE=1 SV=1	BnaA09g44510D [Brassica napus]
BnaA09g44570D	5.26662	12.2651	3.72543	6.60952	1.78722e-05	1.27426	up	0.0866883	0.829526	normal	--	Triacylglycerol lipase 2 (Precursor) GN=LIP2 OS=Arabidopsis thaliana (Mouse-ear cress) PE=2 SV=1	PREDICTED: uncharacterized protein LOC103842701 [Brassica rapa]
BnaA09g44610D	17.6653	32.0507	22.7143	44.1715	0.000798424	1.07204	up	0.0248654	0.838162	normal	K17790|6.11871e-104|brp:103842705|mitochondrial import inner membrane translocase subunit TIM22-4; K17790 mitochondrial import inner membrane translocase subunit TIM22 (A)	Mitochondrial import inner membrane translocase subunit TIM22-1 (Precursor) GN=T22K18.6 OS=Arabidopsis thaliana (Mouse-ear cress) PE=1 SV=1	PREDICTED: mitochondrial import inner membrane translocase subunit TIM22-4 [Brassica rapa]
BnaA09g44720D	28.6116	57.351	29.7383	63.2974	0.000540415	1.03856	up	0.000814146	0.998683	normal	K03267|0|brp:103842720|eukaryotic peptide chain release factor GTP-binding subunit ERF3A-like; K03267 peptide chain release factor subunit 3 (A)	Elongation factor 1-alpha C GN=TEF-C OS=Porphyra purpurea (Red seaweed) PE=2 SV=1	BnaA09g44720D [Brassica napus]
BnaA09g44800D	92.9339	190.816	103.6	204.42	4.39224e-05	1.13993	up	0.00116927	0.980158	normal	K01527|3.13441e-78|brp:103842730|transcription factor BTF3 homolog 4-like; K01527 nascent polypeptide-associated complex subunit beta (A)	--	PREDICTED: transcription factor BTF3 homolog 4-like [Brassica rapa]
BnaA09g45130D	0.759776	4.75143	1.32896	1.89543	1.38874e-09	2.67762	up	0.916712	0.409713	normal	--	Interactor of constitutive active ROPs 1 OS=Arabidopsis thaliana (Mouse-ear cress) PE=1 SV=1	BnaA09g45130D [Brassica napus]
BnaA09g45510D	32.37	13.5152	12.0026	7.06182	1.64762e-06	-1.37874	down	0.179539	-0.810462	normal	K08235|0|brp:103842948|probable xyloglucan endotransglucosylase/hydrolase protein 28; K08235 xyloglucan:xyloglucosyl transferase [EC:2.4.1.207] (A)	Probable xyloglucan endotransglucosylase/hydrolase protein 28 (Precursor) OS=Arabidopsis thaliana (Mouse-ear cress) PE=2 SV=1	BnaA09g45510D [Brassica napus]
BnaA09g46380D	0.750361	0	0.46447	0	0.00642782	-3.84262	down	--	--	--	K07466|2.31298e-91|brp:103860151|probable replication factor A 73 kDa subunit; K07466 replication factor A1 (A)	Ras-related protein RABD2c OS=Arabidopsis thaliana (Mouse-ear cress) PE=2 SV=1	BnaA09g46380D [Brassica napus]
BnaA09g48160D	39.0185	18.2797	49.6445	37.7948	0.00093553	-1.06792	down	0.903641	-0.367106	normal	K14492|4.60571e-127|brp:103847729|two-component response regulator ARR4-like; K14492 two-component response regulator ARR-A family (A)	Two-component response regulator ARR4 GN=T10O24.8 OS=Arabidopsis thaliana (Mouse-ear cress) PE=1 SV=1	BnaA09g48160D [Brassica napus]
BnaA09g48850D	0.809873	5.46497	1.21561	2.52457	9.82019e-09	2.74741	up	0.714733	0.90672	normal	--	Remorin GN=DBP OS=Arabidopsis thaliana (Mouse-ear cress) PE=1 SV=1	BnaA09g48850D [Brassica napus]
BnaA09g49060D	1.93152	0	0.553531	0	1.25036e-10	-5.35893	down	--	--	--	--	Helicase protein MOM1 GN=T6D22.14 OS=Arabidopsis thaliana (Mouse-ear cress) PE=1 SV=1	BnaA09g49060D [Brassica napus]
BnaA09g49300D	1.29858	3.92408	1.73623	2.62389	0.00089908	1.54378	up	0.798499	0.592064	normal	--	Probable GTP-binding protein OBGM, mitochondrial (Precursor) GN=ATOBGM OS=Arabidopsis thaliana (Mouse-ear cress) PE=2 SV=1	BnaA09g49300D [Brassica napus]
BnaA09g49560D	7.60287	24.4933	0.449156	0.292025	6.43914e-11	1.71034	up	--	--	--	--	--	PREDICTED: uncharacterized protein LOC103843466 [Brassica rapa]
BnaA09g50170D	5.74649	2.59369	3.47535	2.5235	0.000436208	-1.11143	down	0.717964	-0.501003	normal	--	ATPase family AAA domain-containing protein At1g05910 GN=At1g05910 OS=Arabidopsis thaliana (Mouse-ear cress) PE=2 SV=1	BnaA09g50170D [Brassica napus]
BnaA09g50530D	41.3354	19.8714	48.4209	26.5864	0.00132095	-1.02132	down	0.0111389	-0.878181	normal	K08511|3.83617e-146|brp:103843634|vesicle-associated membrane protein 721-like; K08511 vesicle-associated membrane protein 72 (A)	Vesicle-associated membrane protein 721 OS=Arabidopsis thaliana (Mouse-ear cress) PE=1 SV=1	BnaA09g50530D [Brassica napus]
BnaA09g50660D	1.34603	0.474974	0	0	0.00842463	-1.4653	down	--	--	--	--	--	BnaA09g50660D [Brassica napus]
BnaA09g50880D	6.5972	2.92996	3.44206	2.37303	0.00453306	-1.15842	down	0.744255	-0.585262	normal	--	--	BnaA09g50880D [Brassica napus]
BnaA09g51110D	1.28821	0.353333	0.234944	0.0557197	0.000163155	-1.77797	down	--	--	--	--	Katanin p60 ATPase-containing subunit A1 {ECO:0000255|HAMAP-Rule:MF_03023} GN=At1g80350 OS=Arabidopsis thaliana (Mouse-ear cress) PE=1 SV=1	BnaA09g51110D [Brassica napus]
BnaA09g51380D	0	9.12059	2.7493	5.15847	0.0002166	4.24016	up	--	--	--	--	--	BnaA09g51380D [Brassica napus]
BnaA09g51620D	3.09649	21.8474	2.57121	5.14212	0	2.8232	up	0.124834	0.919726	normal	--	NAC domain-containing protein 69 GN=F11O4.5 OS=Arabidopsis thaliana (Mouse-ear cress) PE=2 SV=1	BnaA09g51620D [Brassica napus]
BnaA09g52180D	83.4316	166.941	70.046	105.128	0.00017777	1.08812	up	0.666603	0.579135	normal	K01363|0|brp:103836809|cathepsin B; K01363 cathepsin B [EC:3.4.22.1] (A)	Thiol protease aleurain-like (Precursor) GN=At3g45310 OS=Arabidopsis thaliana (Mouse-ear cress) PE=2 SV=1	BnaA09g52180D [Brassica napus]
BnaA09g52250D	7.69867	15.2285	3.0015	4.12655	0.0010378	1.042	up	0.835918	0.426464	normal	--	Nodulation receptor kinase (Precursor) GN=NORK OS=Medicago truncatula (Barrel medic) PE=1 SV=2	BnaA09g52250D [Brassica napus]
BnaA09g54250D	0.116633	0.614031	0.31364	0.808456	0.00507256	2.23522	up	0.216729	1.24349	normal	--	Phospholipase SGR2 GN=SGR2 OS=Arabidopsis thaliana (Mouse-ear cress) PE=1 SV=1	BnaA09g54250D [Brassica napus]
BnaA09g56270D	11.4968	23.5617	16.4582	22.1318	0.000256313	1.13953	up	0.652815	0.529934	normal	--	--	PREDICTED: post-GPI attachment to proteins factor 3-like [Brassica rapa]
BnaA09g56410D	2.19253	6.30828	1.91889	4.32823	0.000364151	1.49549	up	0.0376115	1.18504	normal	--	--	BnaA09g56410D [Brassica napus]
BnaA09g56470D	4.69168	9.46335	4.75633	8.39157	0.00660154	1.03614	up	0.147769	0.792438	normal	--	--	BnaA09g56470D [Brassica napus]
BnaA09g56540D	4.24755	9.46095	15.6828	25.5935	0.0077382	1.17725	up	0.327552	0.656234	normal	K17824|1.31001e-141|brp:103842876|DCN1-like protein 4; K17824 DCN1-like protein 4/5 (A)	--	BnaA09g56540D [Brassica napus]
BnaA09g56860D	4.05769	1.36729	2.87788	3.21631	0.00195082	-1.48337	down	0.932782	0.174827	normal	--	--	BnaA09g56860D [Brassica napus]
BnaA10g00210D	2.93578	0.587668	0.869318	0.478807	5.92774e-11	-2.2937	down	0.546361	-0.867109	normal	--	K(+) efflux antiporter 1, chloroplastic GN=KEA1 OS=Arabidopsis thaliana (Mouse-ear cress) PE=1 SV=2	BnaA10g00210D [Brassica napus]
BnaA10g01060D	2.11408	6.38497	3.1964	5.9549	4.93504e-06	1.60354	up	0.134365	0.841992	normal	--	Pentatricopeptide repeat-containing protein At1g02370, mitochondrial (Precursor) GN=At1g02370 OS=Arabidopsis thaliana (Mouse-ear cress) PE=2 SV=1	BnaA10g01060D [Brassica napus]
BnaA10g01150D	5.53703	17.9747	10.9843	8.79044	1.35411e-05	1.74474	up	0.887209	-0.39445	normal	--	Protein NIM1-INTERACTING 1 GN=NIMIN-1 OS=Arabidopsis thaliana (Mouse-ear cress) PE=1 SV=1	BnaA10g01150D [Brassica napus]
BnaA10g01460D	33.6634	13.16	27.3433	16.1459	1.45988e-05	-1.30799	down	0.180995	-0.727067	normal	K14839|6.81066e-129|brp:103844556|nucleolar protein 16; K14839 nucleolar protein 16 (A)	--	BnaA10g01460D [Brassica napus]
BnaA10g01740D	10.082	1.58878	5.66429	2.01494	2.44952e-09	-2.60015	down	0.0243459	-1.43299	normal	--	Protein FANTASTIC FOUR 2 GN=FAF2 OS=Arabidopsis thaliana (Mouse-ear cress) PE=2 SV=1	BnaA10g01740D [Brassica napus]
BnaA10g01900D	4.11914	0.494288	1.99835	0.968018	8.87175e-10	-3.00075	down	0.460773	-1.06721	normal	--	1-aminocyclopropane-1-carboxylate oxidase homolog 5 GN=2A6 OS=Arabidopsis thaliana (Mouse-ear cress) PE=2 SV=2	BnaA10g01900D [Brassica napus]
BnaA10g02090D	5.83546	0	0.720721	0	0	-6.15114	down	--	--	--	--	--	PREDICTED: uncharacterized protein LOC103844323 [Brassica rapa]
BnaA10g02680D	2.7438	0.587215	2.44457	1.67441	0.0031689	-2.10061	down	0.875029	-0.582684	normal	K14484|3.1517e-129|brp:103844245|auxin-responsive protein IAA12; K14484 auxin-responsive protein IAA (A)	Auxin-responsive protein IAA12 GN=T1G11.20 OS=Arabidopsis thaliana (Mouse-ear cress) PE=1 SV=1	PREDICTED: auxin-responsive protein IAA12 isoform X4 [Brassica rapa]
BnaA10g04720D	0.805475	0.0715863	0.108391	0.0500382	0.00476314	-3.25499	down	--	--	--	K02213|0|brp:103843961|cell division control protein 6 homolog; K02213 cell division control protein 6 (A)	Origin of replication complex subunit 1 {ECO:0000303|PubMed:10996242} OS=Oryza sativa subsp. japonica (Rice) PE=2 SV=1	BnaA10g04720D [Brassica napus]
BnaA10g05890D	0.689468	3.59126	2.57731	6.70775	0.000377093	2.29468	up	0.0123793	1.31344	normal	--	--	BnaA10g05890D [Brassica napus]
BnaA10g05910D	2.15034	4.90156	3.83457	8.13224	0.00793509	1.23566	up	0.0107527	1.04801	normal	--	GDSL esterase/lipase At4g10955 GN=At4g10955 OS=Arabidopsis thaliana (Mouse-ear cress) PE=2 SV=1	BnaA10g05910D [Brassica napus]
BnaA10g06370D	3.72325	11.571	13.3612	15.336	0.000274001	1.59458	up	0.925312	0.225163	normal	--	--	BnaA10g06370D [Brassica napus]
BnaA10g06780D	2.09988	4.10956	2.52608	3.97484	0.00696794	1.05127	up	0.47423	0.631599	normal	--	Guanine nucleotide-binding protein subunit beta GN=GB1 OS=Zea mays (Maize) PE=2 SV=1	BnaA10g06780D [Brassica napus]
BnaA10g06840D	0.26915	1.90543	0.850025	1.64755	4.14849e-07	2.76441	up	0.462704	0.937404	normal	--	Metal-nicotianamine transporter YSL3 GN=YSL3 OS=Arabidopsis thaliana (Mouse-ear cress) PE=2 SV=1	BnaA10g06840D [Brassica napus]
BnaA10g06890D	3.3918	0	3.57427	1.19629	0.00351801	-3.92416	down	0.652976	-1.41349	normal	K14488|4.95903e-49|brp:103844834|indole-3-acetic acid-induced protein ARG7-like; K14488 SAUR family protein (A)	Indole-3-acetic acid-induced protein ARG7 GN=ARG7 OS=Vigna radiata var. radiata (Mung bean) PE=2 SV=1	BnaA10g06890D [Brassica napus]
BnaA10g07440D	2.89487	6.56886	4.3229	7.35274	0.00218331	1.21278	up	0.182089	0.788611	normal	--	Uncharacterized protein At1g76660 GN=At1g76660 OS=Arabidopsis thaliana (Mouse-ear cress) PE=2 SV=1	BnaA10g07440D [Brassica napus]
BnaA10g08020D	1.34267	0	0.698913	0	1.84652e-06	-4.7018	down	--	--	--	--	--	BnaA10g08020D [Brassica napus]
BnaA10g08080D	0.176216	0.932272	0.0529231	0.0315807	0.00507256	2.23522	up	--	--	--	--	Protein DYAD GN=MFG13.3 OS=Arabidopsis thaliana (Mouse-ear cress) PE=1 SV=2	BnaA10g08080D [Brassica napus]
BnaA10g08870D	0.977591	0.032264	0.195927	0	5.69247e-06	-4.60622	down	--	--	--	--	26S protease regulatory subunit 6B homolog GN=MCK7.16 OS=Arabidopsis thaliana (Mouse-ear cress) PE=1 SV=1	BnaA10g08870D [Brassica napus]
BnaA10g08960D	3.4985	9.63232	3.53351	6.55427	0.0062888	1.28375	up	0.783694	0.603658	normal	--	--	BnaA10g08960D [Brassica napus]
BnaA10g10320D	1.4896	11.128	4.65436	12.0115	5.67178e-07	2.59393	up	0.0243566	1.32293	normal	--	GPI-anchored protein LORELEI (Precursor) GN=LRE OS=Arabidopsis thaliana (Mouse-ear cress) PE=2 SV=1	BnaA10g10320D [Brassica napus]
BnaA10g11080D	5.52329	11.6872	7.59926	7.25332	0.0018316	1.09278	up	0.951611	-0.0368712	normal	K14497|0|brp:103845142|protein phosphatase 2C 77; K14497 protein phosphatase 2C [EC:3.1.3.16] (A)	Protein phosphatase 2C 77 GN=ABI2 OS=Arabidopsis thaliana (Mouse-ear cress) PE=1 SV=1	ABA insensitive PP2C protein 2 [Brassica napus]
BnaA10g11380D	6.95399	17.9039	11.6662	23.4597	1.80203e-05	1.28018	up	0.0221052	0.857211	normal	K01792|0|brp:103845172|putative glucose-6-phosphate 1-epimerase; K01792 glucose-6-phosphate 1-epimerase [EC:5.1.3.15] (A)	Putative glucose-6-phosphate 1-epimerase OS=Cenchrus ciliaris (Buffelgrass) PE=2 SV=1	BnaA10g11380D [Brassica napus]
BnaA10g11430D	2.30749	3.50001e-05	1.25062	0.0489156	0.00642782	-3.84262	down	--	--	--	K12846|4.59917e-37|brp:103851714|U4/U6.U5 small nuclear ribonucleoprotein 27 kDa protein; K12846 U4/U6.U5 tri-snRNP-associated protein 3 (A)	--	BnaA10g11430D [Brassica napus]
BnaA10g11500D	0.815785	5.76253	13.3909	8.10819	2.15606e-06	2.75512	up	0.459982	-0.698075	normal	K14504|5.87851e-160|brp:103845191|xyloglucan endotransglucosylase/hydrolase protein 22; K14504 xyloglucan:xyloglucosyl transferase TCH4 [EC:2.4.1.207] (A)	Xyloglucan endotransglucosylase/hydrolase protein 22 (Precursor) GN=MUA2.13 OS=Arabidopsis thaliana (Mouse-ear cress) PE=1 SV=1	BnaA10g11500D [Brassica napus]
BnaA10g11620D	1.70096	4.06097	2.60688	3.55711	0.00023449	1.2537	up	0.80527	0.443836	normal	--	Chaperone protein ClpB3, chloroplastic (Precursor) GN=T20K14.60 OS=Arabidopsis thaliana (Mouse-ear cress) PE=2 SV=1	BnaA10g11620D [Brassica napus]
BnaA10g12250D	5.93701	1.51362	11.0028	11.3879	0.00245634	-1.45297	down	0.948383	0.127677	normal	--	--	BnaA10g12250D [Brassica napus]
BnaA10g12640D	4.21639	0	0	0	0.00642782	-3.84262	down	--	--	--	--	--	BnaA10g12640D [Brassica napus]
BnaA10g12780D	0.638927	4.52148	4.14992	2.36245	0.000895577	2.66063	up	0.860899	-0.748797	normal	--	Zinc finger protein ZAT12 GN=MMN10.11 OS=Arabidopsis thaliana (Mouse-ear cress) PE=2 SV=1	C2H2-type zinc finger protein [Brassica napus]
BnaA10g14320D	3.76442	8.82763	5.31572	5.94688	0.00969857	1.25919	up	0.924982	0.24183	normal	--	--	PREDICTED: putative protein TPRXL [Brassica rapa]
BnaA10g14420D	3.07807	7.7065	4.01915	6.60809	0.000633679	1.3721	up	0.469611	0.714765	normal	K07199|0|brp:103845602|SNF1-related protein kinase regulatory subunit beta-1; K07199 5'-AMP-activated protein kinase, regulatory beta subunit (A)	SNF1-related protein kinase regulatory subunit beta-1 GN=KINB1 OS=Arabidopsis thaliana (Mouse-ear cress) PE=1 SV=1	BnaA10g14420D [Brassica napus]
BnaA10g14480D	5.7097	2.16182	4.14169	2.99253	0.000148218	-1.37615	down	0.819029	-0.452029	normal	--	L-ascorbate oxidase (Precursor) OS=Cucumis sativus (Cucumber) PE=1 SV=1	BnaA10g14480D [Brassica napus]
BnaA10g14860D	2.14697	7.73275	0.15876	0.500426	9.81047e-06	1.89208	up	--	--	--	--	Guanine nucleotide-binding protein subunit gamma 3 (Precursor) GN=GG3 OS=Arabidopsis thaliana (Mouse-ear cress) PE=2 SV=1	BnaA10g14860D [Brassica napus]
BnaA10g15170D	1.7171	0	0	0	0.000100533	-4.33525	down	--	--	--	K09264|3.40593e-31|brp:103845695|floral homeotic protein PISTILLATA-like; K09264 MADS-box transcription factor, plant (A)	Floral homeotic protein PISTILLATA GN=PI OS=Arabidopsis thaliana (Mouse-ear cress) PE=1 SV=1	BnaC09g37540D [Brassica napus]
BnaA10g15220D	28.1899	13.6136	18.9207	16.3889	0.00155744	-1.05013	down	0.941227	-0.212493	normal	--	--	BnaA10g15220D [Brassica napus]
BnaA10g15710D	0.657195	0.0506083	0.523219	0.134192	6.81957e-06	-3.52017	down	0.053591	-1.87927	normal	--	Ultraviolet-B receptor UVR8 GN=UVR8 OS=Arabidopsis thaliana (Mouse-ear cress) PE=1 SV=1	BnaA10g15710D [Brassica napus]
BnaA10g15770D	10.0579	3.85515	1.45803	0.389798	0.00232885	-1.3339	down	--	--	--	--	--	PREDICTED: uncharacterized protein LOC103845761 [Brassica rapa]
BnaA10g15790D	37.8754	17.1755	32.6211	19.3779	0.000206866	-1.08153	down	0.118843	-0.735144	normal	K14319|0|brp:103845763|RAN GTPase-activating protein 2; K14319 Ran GTPase-activating protein 1 (A)	RAN GTPase-activating protein 2 GN=RANGAP2 OS=Arabidopsis thaliana (Mouse-ear cress) PE=1 SV=2	BnaA10g15790D [Brassica napus]
BnaA10g16310D	17.324	7.49264	18.7307	9.98121	0.000297966	-1.16324	down	0.0209202	-0.878081	normal	--	Divinyl chlorophyllide a 8-vinyl-reductase, chloroplastic (Precursor) GN=T1A4.40 OS=Arabidopsis thaliana (Mouse-ear cress) PE=1 SV=1	BnaA10g16310D [Brassica napus]
BnaA10g16500D	3.43296	1.10187	2.95643	1.64223	0.00121121	-1.53199	down	0.302417	-0.905373	normal	K14404|1.45661e-172|brp:103845836|UPF0396 protein; K14404 cleavage and polyadenylation specificity factor subunit 4 (A)	--	BnaA10g16500D [Brassica napus]
BnaA10g16540D	0	1.39688	0	0	0.000118252	4.3038	up	--	--	--	K09875|2.26848e-137|brp:103845845|probable aquaporin SIP1-2; K09875 aquaporin SIP (A)	Probable aquaporin SIP1-2 GN=SIP1-2 OS=Arabidopsis thaliana (Mouse-ear cress) PE=2 SV=1	BnaA10g16540D [Brassica napus]
BnaA10g17100D	37.9667	17.2884	21.3615	11.2641	0.000339576	-1.08842	down	0.0444382	-0.831677	normal	K15283|0|brp:103833190|xylulose 5-phosphate/phosphate translocator, chloroplastic; K15283 solute carrier family 35, member E1 (A)	Xylulose 5-phosphate/phosphate translocator, chloroplastic (Precursor) GN=K10A8.110 OS=Arabidopsis thaliana (Mouse-ear cress) PE=2 SV=1	BnaA10g17100D [Brassica napus]
BnaA10g17250D	21.8975	50.145	24.0874	29.9014	7.35301e-09	1.66521	up	0.212624	0.731534	normal	--	--	BnaA10g17250D [Brassica napus]
BnaA10g17640D	0.19426	2.08151	0	1.17674	0.00547069	2.88788	up	--	--	--	--	--	BnaC09g41010D [Brassica napus]
BnaA10g17710D	21.304	8.94191	20.126	12.1761	7.32072e-05	-1.22556	down	0.117834	-0.754007	normal	K00913|0|brp:103846299|inositol-tetrakisphosphate 1-kinase 1; K00913 inositol-1,3,4-trisphosphate 5/6-kinase / inositol-tetrakisphosphate 1-kinase [EC:2.7.1.159 2.7.1.134] (A)	Inositol-tetrakisphosphate 1-kinase 1 GN=ITPK1 OS=Arabidopsis thaliana (Mouse-ear cress) PE=1 SV=1	BnaA10g17710D [Brassica napus]
BnaA10g18080D	14.5685	3.89229	7.60857	5.68416	1.02731e-09	-1.83619	down	0.822392	-0.435986	normal	K03921|0|brp:103846343|acyl-[acyl-carrier-protein] desaturase 5, chloroplastic; K03921 acyl-[acyl-carrier-protein] desaturase [EC:1.14.19.2] (A)	Acyl-[acyl-carrier-protein] desaturase 5, chloroplastic (Precursor) GN=S-ACP-DES5 OS=Arabidopsis thaliana (Mouse-ear cress) PE=1 SV=1	BnaA10g18080D [Brassica napus]
BnaA10g18680D	5.14708	1.03664	10.1915	8.05609	0.000642594	-2.10754	down	0.919893	-0.246822	normal	K02160|9.3555e-118|brp:103846406|biotin carboxyl carrier protein of acetyl-CoA carboxylase 2, chloroplastic-like; K02160 acetyl-CoA carboxylase biotin carboxyl carrier protein (A)	Biotin carboxyl carrier protein of acetyl-CoA carboxylase 2, chloroplastic (Precursor) GN=BCCP2 OS=Arabidopsis thaliana (Mouse-ear cress) PE=2 SV=1	BnaA10g18680D [Brassica napus]
BnaA10g18750D	3.5843	8.33364	4.14743	7.5682	1.76273e-05	1.26371	up	0.0227471	0.865847	normal	K10597|0|brp:103846414|probable ubiquitin conjugation factor E4; K10597 ubiquitin conjugation factor E4 B [EC:6.3.2.19] (A)	Probable ubiquitin conjugation factor E4 GN=T20K14_10 OS=Arabidopsis thaliana (Mouse-ear cress) PE=2 SV=1	BnaA10g18750D [Brassica napus]
BnaA10g19090D	4.22561	1.62336	2.47659	2.08819	0.0002713	-1.34703	down	0.930989	-0.183476	normal	K00278|0|brp:103846459|L-aspartate oxidase, chloroplastic; K00278 L-aspartate oxidase [EC:1.4.3.16] (A)	L-aspartate oxidase, chloroplastic (Precursor) GN=AO OS=Arabidopsis thaliana (Mouse-ear cress) PE=2 SV=1	PREDICTED: L-aspartate oxidase, chloroplastic [Brassica rapa]
BnaA10g19670D	4.30655	0.558425	55.6822	59.9319	8.81681e-09	-2.8125	down	0.984204	0.168305	normal	K00660|0|brp:103846527|chalcone synthase 1; K00660 chalcone synthase [EC:2.3.1.74] (A)	Chalcone synthase 1 GN=CHS1 OS=Sinapis alba (White mustard) PE=2 SV=1	BnaA10g19670D [Brassica napus]
BnaA10g19840D	6.89728	2.03005	4.42699	2.49811	1.23077e-07	-1.7146	down	0.174248	-0.826032	normal	K01254|0|brp:103846567|leukotriene A-4 hydrolase homolog; K01254 leukotriene-A4 hydrolase [EC:3.3.2.6] (A)	Leukotriene A-4 hydrolase homolog GN=LKHA4 OS=Arabidopsis thaliana (Mouse-ear cress) PE=2 SV=1	BnaA10g19840D [Brassica napus]
BnaA10g20110D	6.13797	17.6149	6.92421	8.23453	4.84795e-06	1.55837	up	0.921664	0.242678	normal	--	NAC transcription factor 29 GN=At1g69490 OS=Arabidopsis thaliana (Mouse-ear cress) PE=2 SV=1	BnaA10g20110D [Brassica napus]
BnaA10g20160D	27.9409	12.3528	25.7431	15.2094	0.00077402	-1.14321	down	0.149463	-0.759981	normal	--	Pollen-specific protein-like At4g18596 (Precursor) GN=At4g18596 OS=Arabidopsis thaliana (Mouse-ear cress) PE=2 SV=1	BnaA10g20160D [Brassica napus]
BnaA10g20770D	10.5299	4.95616	7.20093	4.62683	0.00102178	-1.19471	down	0.26033	-0.776738	normal	K17616|0|brp:103846689|CTD small phosphatase-like protein 2; K17616 CTD small phosphatase-like protein 2 [EC:3.1.3.-] (A)	Mitochondrial import inner membrane translocase subunit TIM50 (Precursor) GN=TIM50 OS=Phytophthora infestans (Potato late blight fungus) PE=2 SV=1	BnaA10g20770D [Brassica napus]
BnaA10g20800D	1.78407	0.11853	0.426942	0.0867288	3.56771e-07	-3.7359	down	--	--	--	--	--	BnaA10g20800D [Brassica napus]
BnaA10g21300D	35.6041	19.2026	31.5301	20.7554	0.0022795	-1.01011	down	0.224943	-0.689504	normal	K08515|1.19958e-149|brp:103846749|vesicle-associated membrane protein 713; K08515 vesicle-associated membrane protein 7 (A)	Vesicle-associated membrane protein 713 GN=VAMP713 OS=Arabidopsis thaliana (Mouse-ear cress) PE=2 SV=1	BnaA10g21300D [Brassica napus]
BnaA10g22260D	8.2598	19.1804	14.398	29.2595	0.00450511	1.32585	up	0.0115672	1.09015	normal	K03012|3.96246e-98|brp:103846853|DNA-directed RNA polymerase II subunit 4; K03012 DNA-directed RNA polymerase II subunit RPB4 (A)	DNA-directed RNA polymerase II subunit 4 GN=MYH9.13 OS=Arabidopsis thaliana (Mouse-ear cress) PE=1 SV=1	PREDICTED: DNA-directed RNA polymerase II subunit 4 [Brassica rapa]
BnaA10g22560D	2.44122	0.925436	1.49361	1.17515	0.000765714	-1.36975	down	0.886916	-0.374149	normal	--	Calmodulin-binding transcription activator 1 GN=T5E8.210 OS=Arabidopsis thaliana (Mouse-ear cress) PE=2 SV=2	BnaA10g22560D [Brassica napus]
BnaA10g23180D	22.7079	4.19912	12.3421	10.94	0	-2.56414	down	0.834304	-0.415033	normal	K10536|0|brp:103847135|agmatine deiminase; K10536 agmatine deiminase [EC:3.5.3.12] (A)	Agmatine deiminase GN=T22D6.110 OS=Arabidopsis thaliana (Mouse-ear cress) PE=1 SV=2	BnaA10g23180D [Brassica napus]
BnaA10g23470D	1.11714	3.54659	17.9425	20.0099	0.00196477	1.56899	up	0.972	0.0563485	normal	--	--	PREDICTED: uncharacterized protein LOC103847102 isoform X1 [Brassica rapa]
BnaA10g23500D	112.202	341.038	67.9636	112.984	4.65649e-11	1.59533	up	0.0206534	0.848451	normal	--	Protein ASPARTIC PROTEASE IN GUARD CELL 2 (Precursor) GN=ASPG2 OS=Arabidopsis thaliana (Mouse-ear cress) PE=2 SV=1	BnaC09g48200D [Brassica napus]
BnaA10g23580D	8.08106	3.66948	5.8513	3.76424	4.95336e-05	-1.26959	down	0.277274	-0.693862	normal	--	Sorting nexin 2B GN=SNX2B OS=Arabidopsis thaliana (Mouse-ear cress) PE=1 SV=1	BnaA10g23580D [Brassica napus]
BnaA10g24070D	5.55158	14.9154	17.4431	27.9618	9.3457e-06	1.50292	up	0.125371	0.747573	normal	--	Polygalacturonase inhibitor 1 (Precursor) GN=PGIP1 OS=Arabidopsis thaliana (Mouse-ear cress) PE=2 SV=1	BnaA10g24070D [Brassica napus]
BnaA10g24090D	0.386151	2.258	3.0771	2.33634	0.00283361	2.40683	up	0.930848	-0.27809	normal	--	Polygalacturonase inhibitor 1 (Precursor) GN=PGIP1 OS=Arabidopsis thaliana (Mouse-ear cress) PE=2 SV=1	BnaA10g24090D [Brassica napus]
BnaA10g24180D	0.144422	5.07787	0	0.298286	4.82641e-07	4.11049	up	--	--	--	--	18 kDa seed maturation protein GN=GMPM1 OS=Glycine max (Soybean) PE=2 SV=1	PREDICTED: 18 kDa seed maturation protein [Brassica rapa]
BnaA10g24230D	4.13701	11.1633	6.55245	10.6073	4.76912e-05	1.45467	up	0.294582	0.736269	normal	K00430|0|brp:103847012|peroxidase A2; K00430 peroxidase [EC:1.11.1.7] (A)	Peroxidase 54 (Precursor) GN=MPH15.9 OS=Arabidopsis thaliana (Mouse-ear cress) PE=2 SV=1	BnaA10g24230D [Brassica napus]
BnaA10g24260D	3.42784	7.43705	7.64758	13.7409	0.00258622	1.09477	up	0.0541566	0.802659	normal	--	Protein trichome birefringence GN=TBR OS=Arabidopsis thaliana (Mouse-ear cress) PE=1 SV=1	BnaA10g24260D [Brassica napus]
BnaA10g24340D	0.310016	1.34954	0.599887	0.599119	0.00602417	2.04577	up	--	--	--	--	--	BnaA10g24340D [Brassica napus]
BnaA10g24620D	0.0394967	3.55847	0	0	0	5.43614	up	--	--	--	--	Cytochrome P450 71A1 GN=CYP71A1 OS=Persea americana (Avocado) PE=1 SV=2	PREDICTED: cytochrome P450 71A1-like [Brassica rapa]
BnaA10g25240D	0.996397	2.77758	1.11734	1.61213	0.000560096	1.48872	up	0.846328	0.509902	normal	K15711|0|brp:103846868|putative SWI/SNF-related matrix-associated actin-dependent regulator of chromatin subfamily A member 3-like 1; K15711 SWI/SNF-related matrix-associated actin-dependent regulator of chromatin subfamily A3 [EC:3.6.4.- 6.3.2.19] (A)	Putative SWI/SNF-related matrix-associated actin-dependent regulator of chromatin subfamily A member 3-like 1 GN=At5g05130 OS=Arabidopsis thaliana (Mouse-ear cress) PE=2 SV=1	BnaA10g25240D [Brassica napus]
BnaA10g25470D	1.73513	4.04342	0.411032	0.900068	5.22656e-05	1.61079	up	0.715462	1.03921	normal	--	Basic leucine zipper 2 GN=P0031E09.34 OS=Oryza sativa subsp. japonica (Rice) PE=2 SV=1	PREDICTED: transcription factor RF2a [Brassica rapa]
BnaA10g25550D	4.15747	12.3477	4.50607	7.75087	9.73137e-10	1.60019	up	0.141402	0.729466	normal	--	Probable disease resistance protein At5g04720 GN=At5g04720 OS=Arabidopsis thaliana (Mouse-ear cress) PE=2 SV=1	BnaA10g25550D [Brassica napus]
BnaA10g25650D	1.14477	4.17618	1.60031	3.42745	4.03534e-08	1.90065	up	0.0191956	1.06105	normal	K18081|0|brp:103847280|phosphatidylinositol-3-phosphatase myotubularin-2; K18081 myotubularin-related protein 1/2 [EC:3.1.3.-] (A)	Phosphatidylinositol-3-phosphatase myotubularin-2 GN=MTM2 OS=Arabidopsis thaliana (Mouse-ear cress) PE=1 SV=1	BnaA10g25650D [Brassica napus]
BnaA10g25730D	7.5673	16.1971	12.8853	24.7247	0.00452384	1.07123	up	0.0203744	0.891772	normal	--	--	PREDICTED: uncharacterized protein LOC103847290 [Brassica rapa]
BnaA10g25740D	17.6491	38.211	24.7417	47.685	0.000139007	1.10304	up	0.0065909	0.897925	normal	K14944|0|brp:103847291|RNA-binding protein Nova-2-like; K14944 RNA-binding protein Nova (A)	--	BnaA10g25740D [Brassica napus]
BnaA10g25800D	0.30967	4.71209	0.696724	0.783808	1.45106e-13	3.84485	up	--	--	--	--	Salicylate/benzoate carboxyl methyltransferase GN=BSMT1 OS=Arabidopsis thaliana (Mouse-ear cress) PE=1 SV=1	BnaA10g25800D [Brassica napus]
BnaA10g25850D	0	5.7388	0.390535	0.81948	1.3141e-09	5.20148	up	--	--	--	--	Zinc finger protein ZAT6 GN=T19N18.70 OS=Arabidopsis thaliana (Mouse-ear cress) PE=2 SV=1	BnaA10g25850D [Brassica napus]
BnaA10g25890D	5.21351	0.824869	4.27699e-05	1.5038	0.00156139	-2.34352	down	--	--	--	--	--	BnaA10g25890D [Brassica napus]
BnaA10g25950D	9.93923	18.1729	11.9183	21.9137	0.000113508	1.20728	up	0.0175945	0.875999	normal	K18932|2.23469e-177|brp:103847314|probable protein S-acyltransferase 15; K18932 palmitoyltransferase [EC:2.3.1.225] (A)	Probable protein S-acyltransferase 15 GN=PAT15 OS=Arabidopsis thaliana (Mouse-ear cress) PE=2 SV=1	PREDICTED: probable protein S-acyltransferase 15 [Brassica rapa]
BnaA10g26010D	1.33574	6.38663	6.80718	7.72653	4.71258e-08	2.26146	up	0.924335	0.229012	normal	--	Protein PHYTOCHROME KINASE SUBSTRATE 4 GN=PKS4 OS=Arabidopsis thaliana (Mouse-ear cress) PE=1 SV=1	BnaA10g26010D [Brassica napus]
BnaA10g26110D	9.07287	18.0644	13.2829	23.6556	0.000172734	1.10828	up	0.0255293	0.827774	normal	--	Short-chain dehydrogenase TIC 32, chloroplastic GN=TIC32 OS=Arabidopsis thaliana (Mouse-ear cress) PE=2 SV=1	BnaA10g26110D [Brassica napus]
BnaA10g26130D	1.2471	3.86437	1.94489	3.93279	1.72813e-06	1.62874	up	0.0102955	1.02716	normal	K14674|0|brp:103847336|triacylglycerol lipase SDP1; K14674 TAG lipase / steryl ester hydrolase / phospholipase A2 / LPA acyltransferase [EC:3.1.1.3 3.1.1.13 3.1.1.4 2.3.1.51] (A)	Triacylglycerol lipase SDP1 GN=SDP1 OS=Arabidopsis thaliana (Mouse-ear cress) PE=1 SV=1	BnaA10g26130D [Brassica napus]
BnaA10g26440D	31.6006	71.8628	52.4324	97.2166	1.25142e-07	1.37912	up	0.123112	0.735939	normal	--	--	PREDICTED: myosin-9 [Brassica rapa]
BnaA10g26780D	0.000265942	1.98095	0.0289789	1.32836	0.00470102	3.87151	up	--	--	--	K07252|2.88766e-144|brp:103847407|lipid phosphate phosphatase gamma, chloroplastic; K07252 dolichyldiphosphatase [EC:3.6.1.43] (A)	Lipid phosphate phosphatase gamma, chloroplastic (Precursor) GN=LPPG OS=Arabidopsis thaliana (Mouse-ear cress) PE=1 SV=1	PREDICTED: lipid phosphate phosphatase gamma, chloroplastic [Brassica rapa]
BnaA10g26870D	4.00693	10.6393	5.00976	9.05086	2.50702e-05	1.44588	up	0.114532	0.849424	normal	--	--	BnaA10g26870D [Brassica napus]
BnaA10g26890D	10.3825	21.7154	7.63022	15.2071	0.00676988	1.10191	up	0.0131186	1.13426	normal	--	Mediator of RNA polymerase II transcription subunit 4 GN=F9G14.160 OS=Arabidopsis thaliana (Mouse-ear cress) PE=1 SV=1	BnaA10g26890D [Brassica napus]
BnaA10g26900D	3.191	7.84467	13.2993	19.0115	0.00223247	1.21539	up	0.738809	0.488249	normal	--	Protein REVEILLE 4 GN=F9G14.150 OS=Arabidopsis thaliana (Mouse-ear cress) PE=2 SV=1	BnaA10g26900D [Brassica napus]
BnaA10g27160D	0.432699	0	0.040926	0	0.00106181	-4.07458	down	--	--	--	--	Protein TRM32 GN=TRM32 OS=Arabidopsis thaliana (Mouse-ear cress) PE=2 SV=1	BnaA10g27160D [Brassica napus]
BnaA10g27170D	166.286	354.632	389.77	335.884	2.51059e-05	1.16229	up	0.993931	-0.138534	normal	--	Metallothionein-like protein type 2, MT2-22 OS=Brassica juncea (Indian mustard) PE=3 SV=1	hypothetical protein AALP_AA8G019200 [Arabis alpina]
BnaA10g27210D	1.98937	0	0.316826	0	1.16829e-07	-4.91625	down	--	--	--	K04733|0|brp:103847463|probable serine/threonine-protein kinase NAK; K04733 interleukin-1 receptor-associated kinase 4 [EC:2.7.11.1] (A)	Probable serine/threonine-protein kinase NAK GN=NAK OS=Arabidopsis thaliana (Mouse-ear cress) PE=1 SV=2	BnaA10g27210D [Brassica napus]
BnaA10g27240D	1.46253	0	1.05119	0.192238	0.000100533	-4.33525	down	0.235532	-2.10974	normal	--	Expansin-A9 (Precursor) GN=T1E22_20 OS=Arabidopsis thaliana (Mouse-ear cress) PE=2 SV=1	PREDICTED: expansin-A9 [Brassica rapa]
BnaA10g27440D	0.141438	0.807529	0.140415	0.412208	0.00283361	2.40683	up	--	--	--	--	--	BnaA10g27440D [Brassica napus]
BnaA10g28440D	0.767285	6.33707	4.36373	2.41677	5.9495e-06	2.3349	up	0.940225	-0.139065	normal	--	--	BnaA10g28440D [Brassica napus]
BnaA10g28530D	1.50427	7.68069	1.17607	0.909786	1.82632e-12	2.32594	up	0.914116	-0.442411	normal	--	--	BnaA10g28530D [Brassica napus]
BnaA10g29210D	8.47678	3.88196	6.62189	4.84721	0.00957398	-1.07571	down	0.826726	-0.438859	normal	K10752|0|brp:103845251|histone-binding protein MSI1-like; K10752 histone-binding protein RBBP4 (A)	Histone-binding protein MSI1 GN=MSI1 OS=Arabidopsis thaliana (Mouse-ear cress) PE=1 SV=1	BnaA10g29210D [Brassica napus]
BnaA10g29970D	27.3126	10.3986	52.1266	26.2769	2.62773e-06	-1.34985	down	0.00499051	-0.914966	normal	--	--	BnaA10g29970D [Brassica napus]
BnaA10g30200D	21.1257	8.10262	13.4066	7.04818	8.72524e-05	-1.36033	down	0.0632771	-0.965614	normal	--	Ethylene-responsive transcription factor ERF106 GN=ERF106 OS=Arabidopsis thaliana (Mouse-ear cress) PE=2 SV=1	BnaA10g30200D [Brassica napus]
BnaA10g30250D	0.475867	1.98296	0.564933	0.56126	0.00434961	2.00886	up	--	--	--	K10268|0|brp:103847041|F-box protein At5g07670-like; K10268 F-box and leucine-rich repeat protein 2/20 (A)	F-box protein At5g07670 GN=At5g07670 OS=Arabidopsis thaliana (Mouse-ear cress) PE=2 SV=1	BnaA10g30250D [Brassica napus]
BnaA10g30360D	8.66657	20.4493	21.7216	39.9666	7.69997e-07	1.35221	up	0.00394825	0.922805	normal	--	Fasciclin-like arabinogalactan protein 17 (Precursor) GN=FLA17 OS=Arabidopsis thaliana (Mouse-ear cress) PE=2 SV=1	BnaA10g30360D [Brassica napus]
BnaA10g30470D	8.01345	18.7775	11.0741	23.9056	5.43143e-05	1.21805	up	0.00251085	0.979189	normal	K17917|0|brp:103846958|sorting nexin 1; K17917 sorting nexin-1/2 (A)	Sorting nexin 1 OS=Arabidopsis thaliana (Mouse-ear cress) PE=1 SV=1	BnaA10g30470D [Brassica napus]
BnaAnng00100D	2.03529	8.19094	9.07173	11.8066	3.20864e-08	1.98671	up	0.765085	0.473498	normal	--	CBL-interacting serine/threonine-protein kinase 14 GN=At5g01820 OS=Arabidopsis thaliana (Mouse-ear cress) PE=1 SV=1	CBL-interacting protein kinase 14 [Brassica napus]
BnaAnng00300D	3.96187	8.23532	6.59164	9.84774	0.00676988	1.10191	up	0.624215	0.563011	normal	K04733|0|brp:103850442|probable serine/threonine-protein kinase NAK; K04733 interleukin-1 receptor-associated kinase 4 [EC:2.7.11.1] (A)	Probable serine/threonine-protein kinase NAK GN=NAK OS=Arabidopsis thaliana (Mouse-ear cress) PE=1 SV=2	BnaAnng00300D [Brassica napus]
BnaAnng00420D	33.9607	66.6983	39.0547	70.4954	0.000667791	1.08356	up	0.024691	0.8554	normal	K02918|1.49841e-78|brp:103847436|60S ribosomal protein L35-4-like; K02918 large subunit ribosomal protein L35e (A)	60S ribosomal protein L35-4 GN=RPL35D OS=Arabidopsis thaliana (Mouse-ear cress) PE=2 SV=1	BnaAnng00420D [Brassica napus]
BnaAnng00460D	6.58836	26.3801	12.6924	22.7656	3.66374e-15	2.10124	up	0.0109763	0.900671	normal	--	--	BnaAnng00460D [Brassica napus]
BnaAnng00490D	7.59496	15.8391	11.2905	19.059	0.00104965	1.08155	up	0.188531	0.705647	normal	--	Serine/threonine-protein kinase CDL1 {ECO:0000305} OS=Arabidopsis thaliana (Mouse-ear cress) PE=1 SV=1	protein serine/threonine kinase BNK1 [Brassica napus]
BnaAnng00500D	4.22963	9.4147	2.00206	3.54407	5.82163e-05	1.19618	up	0.305545	0.724519	normal	K12129|0|eus:EUTSA_v10012789mg|hypothetical protein; K12129 pseudo-response regulator 7 (A)	Two-component response regulator-like APRR7 GN=APRR7 OS=Arabidopsis thaliana (Mouse-ear cress) PE=1 SV=1	BnaAnng00500D [Brassica napus]
BnaAnng00650D	2.08973	6.37911	2.35725	4.34989	3.65086e-07	1.65536	up	0.163034	0.837495	normal	K15691|0|brp:103850497|E3 ubiquitin-protein ligase RFWD3; K15691 E3 ubiquitin-protein ligase RFWD3 [EC:6.3.2.19] (A)	--	BnaAnng00650D [Brassica napus]
BnaAnng01000D	15.5206	37.1679	22.2727	35.2224	9.09782e-06	1.32237	up	0.33197	0.652207	normal	K14838|4.49524e-136|brp:103850554|uncharacterized RNA-binding protein C1827.05c-like; K14838 nucleolar protein 15 (A)	Serine/arginine-rich SC35-like splicing factor SCL30A GN=SCL30A OS=Arabidopsis thaliana (Mouse-ear cress) PE=1 SV=1	BnaAnng01000D [Brassica napus]
BnaAnng01010D	0.437051	1.46989	0.385558	0.94994	0.000296727	2.0682	up	0.293159	1.30568	normal	--	--	BnaAnng01010D [Brassica napus]
BnaAnng02410D	76.953	35.8622	144.082	78.4219	0.00495027	-1.02972	down	0.0241365	-0.848016	normal	--	--	BnaAnng02410D [Brassica napus]
BnaAnng02780D	14.5197	43.2232	24.283	37.9544	1.08425e-09	1.64971	up	0.350399	0.638745	normal	K02883|1.28575e-130|brp:103859102|60S ribosomal protein L18-2; K02883 large subunit ribosomal protein L18e (A)	60S ribosomal protein L18-2 GN=RPL18B OS=Arabidopsis thaliana (Mouse-ear cress) PE=1 SV=2	BnaAnng02780D [Brassica napus]
BnaAnng04740D	30.7047	31.3709	39.0652	36.2022	0.000537381	1.09339	up	0.135362	0.735252	normal	--	--	BnaAnng04740D [Brassica napus]
BnaAnng04850D	6.23784	23.5137	3.41887	10.7912	0.000102348	2.01711	up	0.149562	1.66096	normal	K11253|1.96817e-50|mtr:MTR_7g065520|Histone H3; K11253 histone H3 (A)	Histone H3.2 OS=Triticum aestivum (Wheat) PE=1 SV=2	BnaA09g53380D [Brassica napus]
BnaAnng05600D	0	1.18013	0.0564435	0.603842	0.000734452	4.10379	up	--	--	--	--	Probable disease resistance protein At5g45510 GN=At5g45510 OS=Arabidopsis thaliana (Mouse-ear cress) PE=1 SV=2	BnaAnng05600D [Brassica napus]
BnaAnng05700D	5.53675	1.05043	5.96494	2.26542	5.10522e-05	-2.29946	down	0.0701954	-1.26729	normal	--	--	BnaAnng05700D [Brassica napus]
BnaAnng05850D	3.43533	19.5731	2.39125	5.15021	5.31797e-14	2.48413	up	0.120789	1.17284	normal	--	Protein EXORDIUM-like 4 (Precursor) GN=EXL4 OS=Arabidopsis thaliana (Mouse-ear cress) PE=2 SV=1	BnaAnng05850D [Brassica napus]
BnaAnng05950D	2.71066	7.62044	5.80179	8.91265	0.0017996	1.46791	up	0.514676	0.696116	normal	--	Protein ATAF2 GN=T2K12.140 OS=Arabidopsis thaliana (Mouse-ear cress) PE=1 SV=1	BnaAnng05950D [Brassica napus]
BnaAnng06240D	132.095	279.992	160.104	297.1	4.03113e-06	1.23329	up	0.0103309	0.878012	normal	K11129|2.28851e-105|brp:103850685|H/ACA ribonucleoprotein complex subunit 2-like protein; K11129 H/ACA ribonucleoprotein complex subunit 2 (A)	H/ACA ribonucleoprotein complex subunit 2-like protein GN=At5g08180 OS=Arabidopsis thaliana (Mouse-ear cress) PE=1 SV=1	PREDICTED: H/ACA ribonucleoprotein complex subunit 2-like protein [Brassica rapa]
BnaAnng06250D	38.2192	75.5285	83.5808	143.169	0.000582818	1.03471	up	0.0692237	0.784664	normal	K08856|0|brp:103850684|serine/threonine-protein kinase 16-like; K08856 serine/threonine kinase 16 [EC:2.7.11.1] (A)	CBL-interacting protein kinase 24 OS=Oryza sativa subsp. japonica (Rice) PE=1 SV=1	PREDICTED: serine/threonine-protein kinase 16-like [Brassica rapa]
BnaAnng07370D	13.8462	5.72453	8.56081	4.95926	4.61324e-06	-1.2659	down	0.0345459	-0.82613	normal	K00700|0|brp:103865540|1,4-alpha-glucan-branching enzyme 2-1, chloroplastic/amyloplastic-like; K00700 1,4-alpha-glucan branching enzyme [EC:2.4.1.18] (A)	1,4-alpha-glucan-branching enzyme 2-1, chloroplastic/amyloplastic (Precursor) GN=F1O11.2 OS=Arabidopsis thaliana (Mouse-ear cress) PE=2 SV=1	BnaAnng07370D [Brassica napus]
BnaAnng07420D	0.233628	2.19688	0.358495	1.28994	3.2247e-06	3.11795	up	0.115396	1.85714	normal	--	--	BnaAnng07420D [Brassica napus]
BnaAnng07770D	0.376961	3.18217	0.541954	1.82142	0.00656449	1.90939	up	0.86249	0.859932	normal	--	Probable serine/threonine-protein kinase At1g54610 GN=At1g54610 OS=Arabidopsis thaliana (Mouse-ear cress) PE=1 SV=1	BnaAnng07770D [Brassica napus]
BnaAnng07910D	2.32409	0.710997	0.888129	0.275383	0.00879432	-1.65937	down	0.566457	-1.48663	normal	K00318|0|brp:103854501|proline dehydrogenase 1, mitochondrial (EC:1.5.5.2); K00318 proline dehydrogenase [EC:1.5.-.-] (A)	Proline dehydrogenase 1, mitochondrial (Precursor) OS=Arabidopsis thaliana (Mouse-ear cress) PE=1 SV=2	proline dehydrogenase 1, mitochondrial [Brassica rapa]
BnaAnng08160D	176.642	76.4761	121.059	82.3036	7.69524e-06	-1.20996	down	0.907504	-0.444375	normal	--	Protein EXORDIUM-like 3 (Precursor) GN=EXL3 OS=Arabidopsis thaliana (Mouse-ear cress) PE=2 SV=1	PREDICTED: uncharacterized protein LOC103852142 [Brassica rapa]
BnaAnng10430D	2.17959	0	0.932934	0	2.01688e-07	-4.87584	down	--	--	--	K07466|2.16985e-37|brp:103874121|replication protein A 70 kDa DNA-binding subunit B-like; K07466 replication factor A1 (A)	--	BnaAnng10430D [Brassica napus]
BnaAnng10700D	6.60003	14.0135	2.31103	2.12623	0.00833854	1.07185	up	0.94971	-0.00227524	normal	--	DNA-damage-repair/toleration protein DRT102 GN=DRT102 OS=Arabidopsis thaliana (Mouse-ear cress) PE=1 SV=2	BnaAnng10700D [Brassica napus]
BnaAnng11360D	0.447446	1.80759	0.73554	0.762578	0.00218981	2.01086	up	0.957752	-0.00221842	normal	--	Protein NRT1/ PTR FAMILY 5.2 GN=MCL19.10 OS=Arabidopsis thaliana (Mouse-ear cress) PE=2 SV=1	BnaAnng11360D [Brassica napus]
BnaAnng12360D	3.89149	1.17645	2.55201	1.65547	9.11684e-06	-1.67084	down	0.566647	-0.690809	normal	--	--	BnaAnng12360D [Brassica napus]
BnaAnng13020D	88.8186	170.662	104.435	158.616	0.00176475	1.21456	up	0.225454	0.803146	normal	--	--	PREDICTED: uncharacterized protein LOC103842823 [Brassica rapa]
BnaAnng13390D	14.9769	21.2225	29.1695	20.6071	0.00191491	1.2251	up	0.742032	0.512669	normal	--	--	BnaAnng13390D [Brassica napus]
BnaAnng13610D	4.18511	9.60526	7.44128	11.6824	4.4862e-05	1.3175	up	0.26105	0.686619	normal	--	Mechanosensitive ion channel protein 1, mitochondrial (Precursor) OS=Arabidopsis thaliana (Mouse-ear cress) PE=2 SV=1	PREDICTED: mechanosensitive ion channel protein 1, mitochondrial [Brassica rapa]
BnaAnng15210D	0	6.40468	5.35583	5.73618	1.55198e-10	5.32931	up	0.935513	0.218784	normal	K03921|6.20507e-12|brp:103866745|acyl-[acyl-carrier-protein] desaturase, seed specific, chloroplastic; K03921 acyl-[acyl-carrier-protein] desaturase [EC:1.14.19.2] (A)	Acyl-[acyl-carrier-protein] desaturase, seed specific, chloroplastic (Precursor) OS=Brassica napus (Rape) PE=2 SV=1	BnaAnng15210D [Brassica napus]
BnaAnng15280D	4.25687	0.353567	2.95987	0.264688	0.0048068	-2.89985	down	--	--	--	K01647|4.60281e-69|ath:AT2G44350|ATCS; citrate synthase 4; K01647 citrate synthase [EC:2.3.3.1] (A)	Citrate synthase 4, mitochondrial (Precursor) GN=CSY4 OS=Arabidopsis thaliana (Mouse-ear cress) PE=1 SV=3	BnaAnng15280D [Brassica napus]
BnaAnng15490D	52.6928	16.8563	24.042	31.1003	6.23335e-05	-1.47031	down	0.867505	0.401363	normal	K14838|8.9079e-51|zma:100282268|pco082380(357); LOC100282268; K11254 histone H4 (A)	Histone H4 OS=Glycine max (Soybean) PE=3 SV=1	hypothetical protein ZEAMMB73_313798 [Zea mays]
BnaAnng16520D	7.7481	21.4599	15.7083	20.6992	6.29048e-06	1.55645	up	0.871095	0.368495	normal	--	--	PREDICTED: syncoilin [Brassica rapa]
BnaAnng16630D	18.8619	87.7006	29.9533	50.5397	0	2.20734	up	0.0223859	0.866491	normal	K13448|1.29894e-131|brp:103870486|probable calcium-binding protein CML36; K13448 calcium-binding protein CML (A)	Probable calcium-binding protein CML36 GN=CML36 OS=Arabidopsis thaliana (Mouse-ear cress) PE=2 SV=1	BnaAnng16630D [Brassica napus]
BnaAnng16990D	1.71055	0.518873	0.629692	0.177263	0.000368018	-1.61334	down	0.0367442	-1.78627	normal	--	Protein STICHEL-like 4 GN=At5g45720 OS=Arabidopsis thaliana (Mouse-ear cress) PE=2 SV=1	BnaAnng16990D [Brassica napus]
BnaAnng18520D	15.6453	7.3451	0	0	0.00496863	-1.07847	down	--	--	--	--	Axial regulator YABBY 3 GN=YAB3 OS=Arabidopsis thaliana (Mouse-ear cress) PE=1 SV=1	BnaAnng18520D [Brassica napus]
BnaAnng19520D	4.74052	0	0	0	2.01688e-07	-4.87584	down	--	--	--	K03671|2.27092e-105|brp:103865369|thioredoxin O1, mitochondrial; K03671 thioredoxin 1 (A)	Thioredoxin O1, mitochondrial (Precursor) GN=At2g35010 OS=Arabidopsis thaliana (Mouse-ear cress) PE=2 SV=1	BnaAnng19520D [Brassica napus]
BnaAnng19900D	2.19615	0.242641	0.620752	0.0700402	0.000151183	-3.00365	down	--	--	--	K04368|0|brp:103845091|mitogen-activated protein kinase kinase 6; K04368 mitogen-activated protein kinase kinase 1 [EC:2.7.12.2] (A)	Mitogen-activated protein kinase kinase 6 GN=MIK19.2 OS=Arabidopsis thaliana (Mouse-ear cress) PE=1 SV=1	BnaAnng19900D [Brassica napus]
BnaAnng19920D	124.326	229.922	131.346	229.796	0.000792594	1.01869	up	0.0173366	0.848888	normal	K05759|2.02119e-92|brp:103845093|profilin-5; K05759 profilin (A)	Profilin-5 GN=MIK19.4 OS=Arabidopsis thaliana (Mouse-ear cress) PE=2 SV=1	BnaAnng19920D [Brassica napus]
BnaAnng19980D	3.74934	8.95458	2.32433	4.44283	7.69404e-05	1.70217	up	0.264743	1.20973	normal	K03955|1.33672e-86|brp:103849176|acyl carrier protein 2, mitochondrial; K03955 NADH dehydrogenase (ubiquinone) 1 alpha/beta subcomplex 1 (A)	Acyl carrier protein 2, mitochondrial (Precursor) GN=MTACP2 OS=Arabidopsis thaliana (Mouse-ear cress) PE=1 SV=1	BnaAnng19980D [Brassica napus]
BnaAnng20740D	71.9531	206.796	185.517	137.604	1.17429e-09	1.60365	up	0.898893	-0.374793	normal	--	Cysteine proteinase inhibitor 4 (Precursor) GN=CYS4 OS=Arabidopsis thaliana (Mouse-ear cress) PE=3 SV=2	BnaAnng20740D [Brassica napus]
BnaAnng20810D	12.3878	25.9286	19.9411	36.3767	0.00159619	1.07312	up	0.0139071	0.88729	normal	--	--	BnaAnng20810D [Brassica napus]
BnaAnng20970D	2.86946	7.85481	5.42087	11.2574	0.00764654	1.49895	up	0.0750402	1.06069	normal	--	Protein NRT1/ PTR FAMILY 3.1 GN=F24J5.19 OS=Arabidopsis thaliana (Mouse-ear cress) PE=2 SV=1	BnaAnng20970D [Brassica napus]
BnaAnng21440D	4.12729	1.55695	2.18077	1.01458	0.00213528	-1.2669	down	0.155389	-1.03813	normal	K11649|0|brp:103866358|SWI/SNF complex subunit SWI3A; K11649 SWI/SNF related-matrix-associated actin-dependent regulator of chromatin subfamily C (A)	SWI/SNF complex subunit SWI3A GN=T30B22.7 OS=Arabidopsis thaliana (Mouse-ear cress) PE=1 SV=1	BnaAnng21440D [Brassica napus]
BnaAnng21760D	9.14696	24.9617	9.06921	5.16915	1.74903e-07	1.4266	up	0.175672	-0.761319	normal	--	--	BnaAnng21760D [Brassica napus]
BnaAnng21800D	3.79227	11.1744	9.28948	7.0214	0.000146563	1.58343	up	0.922245	-0.238099	normal	--	Zinc finger A20 and AN1 domain-containing stress-associated protein 4 GN=SAP4 OS=Arabidopsis thaliana (Mouse-ear cress) PE=1 SV=1	BnaAnng21800D [Brassica napus]
BnaAnng22440D	2.19712	7.27275	3.2476	5.18704	8.95884e-08	1.69111	up	0.76523	0.4898	normal	--	Copper transport protein ATX1 GN=ATX1 OS=Arabidopsis thaliana (Mouse-ear cress) PE=1 SV=1	BnaAnng22440D [Brassica napus]
BnaAnng22530D	9.83081	24.2713	13.058	20.7427	0.000403176	1.31871	up	0.281912	0.756592	normal	--	--	BnaAnng22530D [Brassica napus]
BnaAnng22550D	3.40661	20.642	10.0657	11.4332	0	2.60253	up	0.92956	0.227624	normal	--	--	BnaAnng22550D [Brassica napus]
BnaAnng22640D	1750.85	630.194	689.314	358.202	8.27651e-08	-1.39368	down	0.0821587	-0.809534	normal	K09873|8.95098e-140|brp:103865561|aquaporin TIP1-1; K09873 aquaporin TIP (A)	Aquaporin TIP1-1, N-terminally processed GN=T1J8.1 OS=Arabidopsis thaliana (Mouse-ear cress) PE=1 SV=1	PREDICTED: aquaporin TIP1-1 [Brassica rapa]
BnaAnng23280D	8.49768	20.2565	24.3865	41.2098	0.000247231	1.31442	up	0.0268746	0.859041	normal	--	Thylakoid lumenal 15.0 kDa protein 2, chloroplastic (Precursor) GN=At5g52970 OS=Arabidopsis thaliana (Mouse-ear cress) PE=1 SV=2	BnaAnng23280D [Brassica napus]
BnaAnng23640D	3.45545	8.12686	7.34172	5.99798	0.00234134	1.25389	up	0.903859	-0.302207	normal	K10523|0|brp:103828213|BTB/POZ and MATH domain-containing protein 4; K10523 speckle-type POZ protein (A)	BTB/POZ and MATH domain-containing protein 4 GN=BPM4 OS=Arabidopsis thaliana (Mouse-ear cress) PE=1 SV=1	BnaAnng23640D [Brassica napus]
BnaAnng24200D	8.04211	1.26439	0	0	1.56142e-12	-2.58267	down	--	--	--	--	B3 domain-containing protein REM20 GN=REM20 OS=Arabidopsis thaliana (Mouse-ear cress) PE=2 SV=1	BnaAnng24200D [Brassica napus]
BnaAnng24620D	2.1082	0.182854	1.74235	0.406931	1.33599e-06	-3.37372	down	0.0120104	-1.97505	normal	K01809|0|brp:103843385|mannose-6-phosphate isomerase 1; K01809 mannose-6-phosphate isomerase [EC:5.3.1.8] (A)	Mannose-6-phosphate isomerase 1 GN=F16B3.20 OS=Arabidopsis thaliana (Mouse-ear cress) PE=1 SV=1	BnaAnng24620D [Brassica napus]
BnaAnng25330D	0.450685	5.47717	0.620263	1.62524	0.000122568	2.69083	up	--	--	--	--	Transcription factor bHLH113 GN=MLD14.24 OS=Arabidopsis thaliana (Mouse-ear cress) PE=2 SV=1	BnaAnng25330D [Brassica napus]
BnaAnng26050D	0	1.32379	0	0.59821	3.3614e-07	4.82136	up	--	--	--	--	Putative UPF0481 protein At3g02645 GN=At3g02645 OS=Arabidopsis thaliana (Mouse-ear cress) PE=3 SV=1	BnaAnng26050D [Brassica napus]
BnaAnng26260D	0	1.5333	0.114564	1.16782	3.56214e-05	4.42323	up	0.0146343	3.10705	normal	K09250|8.80624e-16|brp:103845908|cold shock domain-containing protein 3; K09250 cellular nucleic acid-binding protein (A)	Cold shock domain-containing protein 3 GN=CSP3 OS=Arabidopsis thaliana (Mouse-ear cress) PE=1 SV=1	BnaAnng26260D [Brassica napus]
BnaAnng26570D	0.189988	3.88342	0.177859	1.0008	0.00330892	3.29847	up	--	--	--	K16296|2.09115e-83|brp:103829513|serine carboxypeptidase-like 10; K16296 serine carboxypeptidase-like clade I [EC:3.4.16.-] (A)	Serine carboxypeptidase-like 13 (Precursor) GN=SCPL13 OS=Arabidopsis thaliana (Mouse-ear cress) PE=2 SV=2	BnaAnng26570D [Brassica napus]
BnaAnng26820D	10.64	4.53479	9.85687	6.29531	0.0043182	-1.2365	down	0.641498	-0.612198	normal	K14496|9.83104e-122|brp:103839578|abscisic acid receptor PYR1-like; K14496 abscisic acid receptor PYR/PYL family (A)	Abscisic acid receptor PYL1 GN=MZA15.21 OS=Arabidopsis thaliana (Mouse-ear cress) PE=1 SV=1	BnaAnng26820D [Brassica napus]
BnaAnng27200D	15.3407	30.8061	2.18818	2.90968	0.00115854	1.04291	up	0.896528	0.4425	normal	--	Cytosolic sulfotransferase 16 GN=F2P9.3 OS=Arabidopsis thaliana (Mouse-ear cress) PE=1 SV=1	PREDICTED: cytosolic sulfotransferase 16 [Brassica rapa]
BnaAnng27350D	24.7557	11.7429	17.7898	14.5097	0.000767771	-1.0301	down	0.940837	-0.314037	normal	K01537|0|brp:103843435|calcium-transporting ATPase 4, endoplasmic reticulum-type; K01537 Ca2+-transporting ATPase [EC:3.6.3.8] (A)	Calcium-transporting ATPase 1, endoplasmic reticulum-type GN=F24B9.9 OS=Arabidopsis thaliana (Mouse-ear cress) PE=1 SV=2	BnaAnng27350D, partial [Brassica napus]
BnaAnng27430D	2.2941	0.000555816	0.026631	2.96702e-06	1.25036e-10	-5.35893	down	--	--	--	--	--	BnaAnng27430D [Brassica napus]
BnaAnng27440D	16.3085	31.0718	20.3829	39.2286	0.0011766	1.00915	up	0.00332319	0.932821	normal	K00800|0|brp:103858170|3-phosphoshikimate 1-carboxyvinyltransferase, chloroplastic-like; K00800 3-phosphoshikimate 1-carboxyvinyltransferase [EC:2.5.1.19] (A)	3-phosphoshikimate 1-carboxyvinyltransferase, chloroplastic (Precursor) OS=Brassica napus (Rape) PE=3 SV=1	BnaAnng27440D [Brassica napus]
BnaAnng27510D	3.69968	8.59008	4.37873	5.947	0.00206863	1.27279	up	0.887498	0.366463	normal	--	--	BnaAnng27510D, partial [Brassica napus]
BnaAnng27880D	2.33971	7.11325	1.57896	2.37353	4.06183e-05	1.63571	up	0.882421	0.541216	normal	--	--	BnaAnng27880D [Brassica napus]
BnaAnng28000D	1.97081	0	0.0435928	0	1.64318e-09	-5.20432	down	--	--	--	K07466|0|brp:103874121|replication protein A 70 kDa DNA-binding subunit B-like; K07466 replication factor A1 (A)	--	BnaAnng28000D [Brassica napus]
BnaAnng28130D	1.42981	0.121753	0.93709	0	0.00275502	-3.32149	down	--	--	--	K12611|0|brp:103836395|mRNA-decapping enzyme-like protein; K12611 mRNA-decapping enzyme 1B [EC:3.-.-.-] (A)	mRNA-decapping enzyme-like protein GN=At1g08370 OS=Arabidopsis thaliana (Mouse-ear cress) PE=1 SV=2	BnaAnng28130D [Brassica napus]
BnaAnng28560D	25.3617	62.4987	30.9751	49.3155	8.33669e-07	1.31048	up	0.392896	0.62817	normal	K12896|8.46163e-59|brp:103842242|serine/arginine-rich splicing factor RSZ22A; K12896 splicing factor, arginine/serine-rich 7 (A)	Serine/arginine-rich splicing factor RSZ22A GN=F25P17.11 OS=Arabidopsis thaliana (Mouse-ear cress) PE=1 SV=1	BnaAnng28560D [Brassica napus]
BnaAnng29160D	9.22042	2.3052	4.97992	3.19428	0.000211337	-1.86173	down	0.865268	-0.58304	normal	K17866|2.29673e-141|brp:103841808|diphthamide biosynthesis protein 2; K17866 diphthamide biosynthesis protein 2 (A)	--	BnaAnng29160D, partial [Brassica napus]
BnaAnng29650D	0.359661	6.41668	1.77564	5.44475	5.81833e-10	3.63409	up	0.0169824	1.56984	normal	--	--	BnaAnng29650D, partial [Brassica napus]
BnaAnng32190D	3.15598	0.73632	1.41877	0.49407	0.00382724	-1.95292	down	0.566457	-1.48663	normal	--	Calmodulin-like protein 12 GN=T3K9.13 OS=Arabidopsis thaliana (Mouse-ear cress) PE=1 SV=3	PREDICTED: uncharacterized protein LOC103836944 isoform X1 [Brassica rapa]
BnaAnng32670D	5.5763	0	0.0876976	0	3.34066e-13	-5.67381	down	--	--	--	--	MLP-like protein 328 GN=MLP328 OS=Arabidopsis thaliana (Mouse-ear cress) PE=2 SV=1	PREDICTED: MLP-like protein 328 [Brassica rapa]
BnaAnng33250D	0	3.94912	1.34089	2.12213	3.88927e-09	5.13305	up	0.95067	0.3552	normal	--	--	BnaAnng33250D [Brassica napus]
BnaAnng33720D	0.820747	3.31443	1.83797	2.13327	0.000852379	1.98601	up	0.943314	0.188898	normal	--	CO(2)-response secreted protease {ECO:0000303|PubMed:25043023} (Precursor) OS=Arabidopsis thaliana (Mouse-ear cress) PE=2 SV=1	BnaAnng33720D, partial [Brassica napus]
BnaAnng35090D	2.41113	0	0.304098	0.204563	3.95495e-08	-4.99384	down	--	--	--	--	Calcium uniporter protein 4, mitochondrial (Precursor) OS=Arabidopsis thaliana (Mouse-ear cress) PE=2 SV=1	BnaAnng35090D [Brassica napus]
BnaAnng35860D	2.1334	0	0	0	0.00642782	-3.84262	down	--	--	--	K18164|1.14624e-48|eus:EUTSA_v10004119mg|hypothetical protein; K18164 NADH dehydrogenase [ubiquinone] 1 alpha subcomplex assembly factor 7 (A)	V-type proton ATPase subunit a3 GN=VHA-a3 OS=Arabidopsis thaliana (Mouse-ear cress) PE=1 SV=1	BnaAnng35860D, partial [Brassica napus]
BnaAnng35870D	2.07745	0.496182	1.89542	0.752335	0.00382724	-1.95292	down	0.246465	-1.27559	normal	--	U-box domain-containing protein 29 GN=PUB29 OS=Arabidopsis thaliana (Mouse-ear cress) PE=1 SV=1	BnaAnng35870D [Brassica napus]
BnaAnng38640D	3.72376	8.5926	10.9627	15.5472	0.000469742	1.24391	up	0.72701	0.494258	normal	--	U-box domain-containing protein 9 GN=PUB9 OS=Arabidopsis thaliana (Mouse-ear cress) PE=1 SV=1	BnaAnng38640D [Brassica napus]
BnaAnng38660D	1.56517	0	0.106499	0	0.000100533	-4.33525	down	--	--	--	--	Probable sugar phosphate/phosphate translocator At5g04160 GN=At5g04160 OS=Arabidopsis thaliana (Mouse-ear cress) PE=2 SV=1	BnaAnng38660D [Brassica napus]
BnaAnng39780D	0	1.46308	0.207249	0.823552	0.000734452	4.10379	up	--	--	--	--	Calmodulin-like protein 12 GN=T3K9.13 OS=Arabidopsis thaliana (Mouse-ear cress) PE=1 SV=3	BnaAnng39780D [Brassica napus]
BnaAnng39850D	3.69262	0	1.8742	0	5.69247e-06	-4.60622	down	--	--	--	K13126|1.87949e-25|brp:103869619|polyadenylate-binding protein 2-like; K13126 polyadenylate-binding protein (A)	--	BnaAnng39850D, partial [Brassica napus]
BnaAnng39990D	15.1027	43.8375	16.1115	29.1847	3.00528e-09	1.5664	up	0.0216884	0.861947	normal	--	Flavin-containing monooxygenase FMO GS-OX-like 2 GN=At1g12200 OS=Arabidopsis thaliana (Mouse-ear cress) PE=2 SV=1	BnaAnng39990D [Brassica napus]
BnaAnng40570D	5.61647	18.3276	21.0703	28.1966	2.05593e-05	1.73517	up	0.766649	0.484021	normal	--	--	BnaAnng40570D [Brassica napus]
BnaAnng40900D	3.16369	23.181	2.31083	6.23593	3.10862e-15	2.69093	up	0.228016	1.10168	normal	--	--	BnaAnng40900D [Brassica napus]
BnaAnng41100D	1.1222	0	0	0	0.00106181	-4.07458	down	--	--	--	K11262|0|brp:103833578|acetyl-CoA carboxylase 1; K11262 acetyl-CoA carboxylase / biotin carboxylase [EC:6.4.1.2 6.3.4.14] (A)	Biotin carboxylase GN=F15C21.1 OS=Arabidopsis thaliana (Mouse-ear cress) PE=1 SV=1	BnaAnng41100D, partial [Brassica napus]
BnaAnng41830D	2.14275	6.92611	5.47561	6.58142	0.00265634	1.62902	up	0.924203	0.250408	normal	--	1-aminocyclopropane-1-carboxylate oxidase homolog 2 GN=At1g06640 OS=Arabidopsis thaliana (Mouse-ear cress) PE=2 SV=1	BnaAnng41830D, partial [Brassica napus]
BnaAnng42000D	0.175742	2.60919	0.277823	0.0903151	9.05002e-10	3.61107	up	--	--	--	--	--	BnaAnng42000D [Brassica napus]
BnaC01g00170D	3.39202	8.17492	3.18616	6.51853	0.00213466	1.2401	up	0.0238884	1.08349	normal	K01373|3.01641e-87|brp:103873055|cysteine proteinase RD19a; K01373 cathepsin F [EC:3.4.22.41] (A)	Cysteine proteinase RD19a (Precursor) GN=RD19A OS=Arabidopsis thaliana (Mouse-ear cress) PE=2 SV=1	BnaC01g00170D [Brassica napus]
BnaC01g00430D	1.5236	0	0.693245	0	1.05665e-06	-4.74732	down	--	--	--	--	F-box/kelch-repeat protein At4g39580 GN=At4g39580 OS=Arabidopsis thaliana (Mouse-ear cress) PE=4 SV=1	BnaC01g00430D [Brassica napus]
BnaC01g00680D	2.72529	0.309149	5.70537	5.20237	6.49459e-11	-3.04462	down	0.944498	-0.15745	normal	K01858|0|brp:103852564|inositol-3-phosphate synthase; K01858 myo-inositol-1-phosphate synthase [EC:5.5.1.4] (A)	Inositol-3-phosphate synthase OS=Brassica napus (Rape) PE=2 SV=2	BnaC01g00680D [Brassica napus]
BnaC01g01100D	6.20612	2.6938	6.16806	3.45873	0.00453306	-1.15842	down	0.0946307	-0.875035	normal	--	Uncharacterized protein At4g37920, chloroplastic (Precursor) GN=At4g37920 OS=Arabidopsis thaliana (Mouse-ear cress) PE=1 SV=2	BnaC01g01100D [Brassica napus]
BnaC01g01330D	11.0066	22.025	21.9217	13.9996	0.00121633	1.0397	up	0.552184	-0.569294	normal	K07297|0|brp:103858313|adiponectin receptor protein-like; K07297 adiponectin receptor (A)	Heptahelical transmembrane protein 4 GN=HHP4 OS=Arabidopsis thaliana (Mouse-ear cress) PE=2 SV=1	BnaC01g01330D [Brassica napus]
BnaC01g01940D	1.26669	3.80292	3.05897	3.0177	0.000682706	1.64577	up	0.937792	-0.12317	normal	--	Two-component response regulator ARR18 GN=ARR18 OS=Arabidopsis thaliana (Mouse-ear cress) PE=2 SV=2	BnaC01g01940D [Brassica napus]
BnaC01g02530D	1.73868	0.611106	1.01835	0.526717	0.00196488	-1.45622	down	0.357632	-0.996213	normal	--	Filament-like plant protein 5 GN=FPP5 OS=Arabidopsis thaliana (Mouse-ear cress) PE=2 SV=2	BnaC01g02530D [Brassica napus]
BnaC01g03490D	29.7482	64.2697	24.5427	40.8775	2.17866e-05	1.18529	up	0.207238	0.689744	normal	K04392|8.36632e-124|brp:103832787|rac-like GTP-binding protein ARAC3; K04392 Ras-related C3 botulinum toxin substrate 1 (A)	Rac-like GTP-binding protein ARAC3 (Precursor) GN=M4E13.80 OS=Arabidopsis thaliana (Mouse-ear cress) PE=1 SV=1	BnaC01g03490D [Brassica napus]
BnaC01g03670D	15.1733	4.18155	32.069	27.1902	1.51184e-06	-1.80405	down	0.930217	-0.263141	normal	K14488|1.88397e-72|brp:103834703|auxin-induced protein 15A; K14488 SAUR family protein (A)	Auxin-induced protein 15A OS=Glycine max (Soybean) PE=2 SV=1	BnaC01g03670D [Brassica napus]
BnaC01g03770D	0.392764	2.2889	1.05956	1.99231	5.08061e-05	2.44938	up	0.667217	0.86002	normal	K00801|0|brp:103836007|squalene synthase; K00801 farnesyl-diphosphate farnesyltransferase [EC:2.5.1.21] (A)	Squalene synthase GN=SQS1 OS=Arabidopsis thaliana (Mouse-ear cress) PE=1 SV=1	BnaC01g03770D [Brassica napus]
BnaC01g04280D	6.81592	13.6465	7.94493	10.02	0.00100518	1.03566	up	0.922823	0.313169	normal	K13126|0|brp:103842244|polyadenylate-binding protein 2; K13126 polyadenylate-binding protein (A)	Polyadenylate-binding protein 2 GN=PAB2 OS=Arabidopsis thaliana (Mouse-ear cress) PE=1 SV=1	BnaC01g04280D [Brassica napus]
BnaC01g04360D	16.1471	37.296	37.8727	30.1547	0.0059221	1.23677	up	0.913126	-0.27259	normal	--	--	PREDICTED: uncharacterized protein LOC103843199 [Brassica rapa]
BnaC01g04560D	0.761474	0.0420651	0.172645	0	0.00642782	-3.84262	down	--	--	--	K10206|0|brp:103834462|LL-diaminopimelate aminotransferase, chloroplastic; K10206 LL-diaminopimelate aminotransferase [EC:2.6.1.83] (A)	LL-diaminopimelate aminotransferase, chloroplastic (Precursor) GN=T16L1.170 OS=Arabidopsis thaliana (Mouse-ear cress) PE=1 SV=1	BnaC01g04560D [Brassica napus]
BnaC01g05190D	57.9087	28.0504	60.9282	53.2058	0.00393927	-1.00042	down	0.968544	-0.0548044	normal	--	Glutaredoxin-C6 GN=F26P21.160 OS=Arabidopsis thaliana (Mouse-ear cress) PE=2 SV=2	BnaA01g03830D [Brassica napus]
BnaC01g07560D	0.456904	1.29762	0.592063	1.03004	0.00586146	1.52126	up	0.736477	0.711767	normal	--	Pentatricopeptide repeat-containing protein At4g30825, chloroplastic (Precursor) GN=At4g30825 OS=Arabidopsis thaliana (Mouse-ear cress) PE=2 SV=2	BnaC01g07560D [Brassica napus]
BnaC01g07570D	1.83277	0	0.174247	0	1.35446e-08	-5.06746	down	--	--	--	K16297|0|brp:103852335|serine carboxypeptidase-like 29; K16297 serine carboxypeptidase-like clade II [EC:3.4.16.-] (A)	Serine carboxypeptidase-like 29 (Precursor) OS=Arabidopsis thaliana (Mouse-ear cress) PE=2 SV=1	BnaC01g07570D [Brassica napus]
BnaC01g07670D	4.61538	0.59019	0.160356	0.0602936	4.33496e-09	-2.84803	down	--	--	--	--	--	BnaC01g07670D [Brassica napus]
BnaC01g07980D	4.04687	0.735078	11.7332	6.36609	5.10522e-05	-2.29946	down	0.0455709	-0.931815	normal	--	--	BnaC01g07980D [Brassica napus]
BnaC01g08350D	42.2449	19.2221	38.4305	28.1913	7.42426e-05	-1.12158	down	0.860723	-0.496513	normal	--	Subtilisin-like protease (Precursor) GN=At5g67360 OS=Arabidopsis thaliana (Mouse-ear cress) PE=1 SV=1	BnaC01g08350D [Brassica napus]
BnaC01g09930D	2.02286	6.30701	3.78549	5.23536	0.000239185	1.2725	up	0.951474	0.0325665	normal	--	Receptor-like protein kinase 5 (Precursor) GN=F21O9.180 OS=Arabidopsis thaliana (Mouse-ear cress) PE=1 SV=1	BnaC01g09930D [Brassica napus]
BnaC01g10420D	5.8694	12.1333	6.25705	11.1231	0.00100654	1.04894	up	0.0730407	0.779486	normal	K13422|0|eus:EUTSA_v10024688mg|hypothetical protein; K13422 transcription factor MYC2 (A)	Transcription factor MYC4 GN=T6K21.60 OS=Arabidopsis thaliana (Mouse-ear cress) PE=1 SV=1	BnaC01g10420D [Brassica napus]
BnaC01g10480D	9.976	34.4928	10.8552	11.8925	2.00708e-11	1.76678	up	0.952936	0.0854409	normal	--	--	BnaC01g10480D [Brassica napus]
BnaC01g10800D	7.03375	0.000283148	0.225065	0.000189141	3.95495e-08	-4.99384	down	--	--	--	--	--	BnaC01g10800D [Brassica napus]
BnaC01g10810D	0.910073	2.01685	0.894412	1.51896	0.00923913	1.44556	up	0.722839	0.79921	normal	K13162|5.66804e-112|brp:103856291|KH domain-containing protein At4g18375; K13162 poly(rC)-binding protein 2/3/4 (A)	KH domain-containing protein At4g18375 GN=At4g18375 OS=Arabidopsis thaliana (Mouse-ear cress) PE=2 SV=1	BnaC01g10810D [Brassica napus]
BnaC01g11990D	1.20093	3.08987	0.970448	1.90687	0.000795266	1.386	up	0.309333	0.915587	normal	--	--	BnaC01g11990D [Brassica napus]
BnaC01g13820D	5.56683	14.4884	5.00314	11.4119	2.15863e-05	1.48527	up	0.0160512	1.08642	normal	--	--	BnaC01g13820D [Brassica napus]
BnaC01g14850D	3.11392	6.96163	4.88678	7.99216	2.24676e-12	2.31879	up	0.41656	0.634338	normal	--	Cysteine-rich receptor-like protein kinase 19 (Precursor) GN=CRK19 OS=Arabidopsis thaliana (Mouse-ear cress) PE=2 SV=2	BnaC01g14850D [Brassica napus]
BnaC01g15060D	59.2097	119.167	4.03842	4.31117	0.000142665	1.09512	up	0.940885	0.0780662	normal	K00815|0|brp:103861272|cystine lyase CORI3-like; K00815 tyrosine aminotransferase [EC:2.6.1.5] (A)	Cystine lyase CORI3 GN=F9D16.70 OS=Arabidopsis thaliana (Mouse-ear cress) PE=1 SV=1	BnaC01g15060D [Brassica napus]
BnaC01g15700D	2.21544	6.41716	17.1113	10.6155	0.00267141	1.67913	up	0.37082	-0.70875	normal	--	--	BnaC01g15700D [Brassica napus]
BnaC01g16980D	56.5824	23.7014	162.835	92.3797	2.38526e-05	-1.21315	down	0.0258654	-0.833131	normal	--	Acyl carrier protein 4, chloroplastic (Precursor) GN=F13M23.190 OS=Arabidopsis thaliana (Mouse-ear cress) PE=1 SV=1	BnaC01g16980D [Brassica napus]
BnaC01g17670D	29.5925	73.7334	64.2165	55.0639	7.34879e-06	1.37303	up	0.953453	-0.13043	normal	--	Protein GLUTAMINE DUMPER 2 GN=GDU2 OS=Arabidopsis thaliana (Mouse-ear cress) PE=2 SV=1	BnaC01g17670D [Brassica napus]
BnaC01g18710D	5.75948	23.6886	5.21927	10.8722	2.67283e-08	2.13097	up	0.251327	1.07196	normal	--	--	BnaC01g18710D [Brassica napus]
BnaC01g18730D	0.0861128	1.92913	0.182213	0.848401	3.37847e-09	4.03081	up	0.076111	2.14924	normal	--	Protein TIC110, chloroplastic (Precursor) GN=TIC110 OS=Arabidopsis thaliana (Mouse-ear cress) PE=1 SV=1	BnaC01g18730D [Brassica napus]
BnaC01g19450D	2.45065	20.75	13.9588	4.49717	9.08663e-10	3.00575	up	0.0210497	-1.52088	normal	--	Calcium-binding protein PBP1 GN=F24B18.11 OS=Arabidopsis thaliana (Mouse-ear cress) PE=1 SV=1	BnaC01g19450D [Brassica napus]
BnaC01g20480D	0.0729395	1.13174	0	0	2.90718e-05	3.40544	up	--	--	--	--	Membrane protein of ER body 1 GN=MEB1 OS=Arabidopsis thaliana (Mouse-ear cress) PE=1 SV=1	BnaC01g20480D [Brassica napus]
BnaC01g20780D	212.399	82.108	229.977	245.538	5.23928e-08	-1.38582	down	0.997314	0.116278	normal	--	Expansin-B3 (Precursor) GN=EXPB3 OS=Arabidopsis thaliana (Mouse-ear cress) PE=2 SV=2	BnaC01g20780D [Brassica napus]
BnaC01g20890D	0.053924	5.6582	1.19845	2.45806	0	5.6515	up	0.492128	0.960644	normal	--	--	BnaC01g20890D [Brassica napus]
BnaC01g21090D	2.70973	0.427828	1.73354	0.676563	1.56521e-07	-2.5385	down	0.0351049	-1.44383	normal	--	Protein ROOT PRIMORDIUM DEFECTIVE 1 GN=RPD1 OS=Arabidopsis thaliana (Mouse-ear cress) PE=1 SV=1	BnaC01g21090D [Brassica napus]
BnaC01g21150D	20.3025	9.2154	19.3262	10.3921	0.000552426	-1.12159	down	0.0129269	-0.917092	normal	K17618|0|eus:EUTSA_v10025663mg|hypothetical protein; K17618 ubiquitin-like domain-containing CTD phosphatase 1 [EC:3.1.3.16] (A)	Ubiquitin-like domain-containing CTD phosphatase GN=At4g06599 OS=Arabidopsis thaliana (Mouse-ear cress) PE=2 SV=1	BnaC01g21150D [Brassica napus]
BnaC01g21170D	12.2311	4.21121	6.99694	4.10951	1.2551e-06	-1.50501	down	0.284254	-0.744134	normal	--	Glucan endo-1,3-beta-glucosidase 5 (Precursor) GN=At4g31140 OS=Arabidopsis thaliana (Mouse-ear cress) PE=1 SV=1	BnaC01g21170D [Brassica napus]
BnaC01g21410D	1.44597	0	0.846304	0	0.000100533	-4.33525	down	--	--	--	K11593|1.36558e-23|eus:EUTSA_v10018068mg|hypothetical protein; K11593 eukaryotic translation initiation factor 2C (A)	Protein argonaute 7 GN=F10D13.11 OS=Arabidopsis thaliana (Mouse-ear cress) PE=2 SV=1	BnaC01g21410D [Brassica napus]
BnaC01g21640D	1.1054	5.33364	2.68396	5.01635	1.05268e-09	2.33276	up	0.09751	0.925943	normal	--	--	BnaC01g21640D [Brassica napus]
BnaC01g22200D	2.19108	39.8208	0.829757	0.435897	4.44089e-16	4.07391	up	--	--	--	--	Late embryogenesis abundant protein Lea5 GN=LEA5 OS=Citrus sinensis (Sweet orange) PE=2 SV=1	BnaC01g22200D [Brassica napus]
BnaC01g22460D	1.15553	0.392602	0.821813	0.652303	0.00165283	-2.77562	down	--	--	--	K17964|8.15966e-134|brp:103871206|pentatricopeptide repeat-containing protein At1g62670, mitochondrial-like (A)	Pentatricopeptide repeat-containing protein At1g63400 GN=At1g63400 OS=Arabidopsis thaliana (Mouse-ear cress) PE=2 SV=1	BnaC01g22460D [Brassica napus]
BnaC01g22480D	1.40831	0.202381	2.62243	1.38939	3.05665e-06	-2.63445	down	0.0995384	-0.959533	normal	--	CSC1-like protein At4g15430 GN=At4g15430 OS=Arabidopsis thaliana (Mouse-ear cress) PE=2 SV=1	BnaC01g22480D [Brassica napus]
BnaC01g22800D	0	2.31321	0	1.34158	5.95197e-07	4.7772	up	--	--	--	K07199|3.28536e-08|brp:103849515|SNF1-related protein kinase regulatory subunit beta-2; K07199 5'-AMP-activated protein kinase, regulatory beta subunit (A)	SNF1-related protein kinase regulatory subunit beta-2 GN=KINB2 OS=Arabidopsis thaliana (Mouse-ear cress) PE=1 SV=1	BnaC01g22800D [Brassica napus]
BnaC01g23180D	0	4.71153	2.56298	5.19945	0.000118252	4.3038	up	0.806579	0.929158	normal	--	F-box/kelch-repeat protein At5g51250 GN=At5g51250 OS=Arabidopsis thaliana (Mouse-ear cress) PE=2 SV=1	BnaC01g23180D [Brassica napus]
BnaC01g24560D	0	0.928552	0	0.69095	0.00877116	3.78495	up	--	--	--	K06892|0|brp:103873673|probable iron/ascorbate oxidoreductase DDB_G0283291; K06892 feruloyl-CoA ortho-hydroxylase [EC:1.14.11.-] (A)	Probable 2-oxoglutarate-dependent dioxygenase At3g49630 GN=At3g50210 OS=Arabidopsis thaliana (Mouse-ear cress) PE=2 SV=1	BnaC01g24560D [Brassica napus]
BnaC01g24660D	0.239432	3.52103	0.518495	1.17448	5.55012e-12	3.68764	up	0.691311	1.09864	normal	--	Scarecrow-like protein 30 GN=SCL30 OS=Arabidopsis thaliana (Mouse-ear cress) PE=1 SV=1	BnaC01g24660D [Brassica napus]
BnaC01g25640D	0	4.93731	0.272395	1.29324	1.66533e-15	5.90226	up	0.163788	2.18288	normal	--	Probable carboxylesterase 12 GN=CXE12 OS=Arabidopsis thaliana (Mouse-ear cress) PE=1 SV=1	BnaC01g25640D [Brassica napus]
BnaC01g25850D	52.7101	23.335	229.849	113.097	5.14061e-05	-1.15353	down	0.0030938	-0.952325	normal	--	Fasciclin-like arabinogalactan protein 2 (Precursor) GN=FLA2 OS=Arabidopsis thaliana (Mouse-ear cress) PE=1 SV=1	BnaC01g25850D [Brassica napus]
BnaC01g25860D	3.80077	8.45639	3.59148	4.18883	0.00729534	1.19758	up	0.922962	0.26447	normal	K00430|0|brp:103875079|peroxidase 34; K00430 peroxidase [EC:1.11.1.7] (A)	Peroxidase 34 (Precursor) OS=Arabidopsis thaliana (Mouse-ear cress) PE=1 SV=1	BnaC01g25860D [Brassica napus]
BnaC01g25920D	0.768649	0.108919	0.408776	0.0618779	0.00691559	-2.61921	down	--	--	--	--	Putative pentatricopeptide repeat-containing protein At3g49142 OS=Arabidopsis thaliana (Mouse-ear cress) PE=3 SV=1	BnaC01g25920D [Brassica napus]
BnaC01g26440D	0.66891	2.77789	0.617584	0.0749027	0.00633977	1.9725	up	--	--	--	K09422|9.07203e-165|brp:103827837|transcription factor MYB44-like; K09422 myb proto-oncogene protein, plant (A)	Transcription factor MYB44 GN=K8K14.2 OS=Arabidopsis thaliana (Mouse-ear cress) PE=2 SV=1	BnaC01g26440D [Brassica napus]
BnaC01g27210D	0	0.790096	0.0748353	0.494448	0.000398151	4.17358	up	--	--	--	--	Probable plastid-lipid-associated protein 9, chloroplastic (Precursor) GN=T10K17.220 OS=Arabidopsis thaliana (Mouse-ear cress) PE=2 SV=1	BnaC01g27210D [Brassica napus]
BnaC01g27320D	1.07099	2.52778	0.608389	1.22347	0.00349971	1.40714	up	0.62946	0.919919	normal	--	--	BnaC01g27320D [Brassica napus]
BnaC01g27500D	0.262565	1.8688	0.426433	1.17841	9.05445e-05	2.49301	up	0.282674	1.61413	normal	--	F-box/kelch-repeat protein At1g57790 GN=At1g57790 OS=Arabidopsis thaliana (Mouse-ear cress) PE=2 SV=1	BnaC01g27500D [Brassica napus]
BnaC01g27670D	0.636198	7.07646	0.288766	1.03355	7.02023e-07	2.46195	up	0.315127	1.76685	normal	K00765|0|brp:103828719|ATP phosphoribosyltransferase 1, chloroplastic; K00765 ATP phosphoribosyltransferase [EC:2.4.2.17] (A)	ATP phosphoribosyltransferase 1, chloroplastic (Precursor) GN=HISN1A OS=Arabidopsis thaliana (Mouse-ear cress) PE=1 SV=1	BnaC01g27670D [Brassica napus]
BnaC01g28200D	0	0.687465	0.0289817	0.152328	6.47884e-05	4.36475	up	--	--	--	K11498|0|eus:EUTSA_v10023277mg|hypothetical protein; K11498 centromeric protein E (A)	Kinesin-like protein NACK2 GN=NACK2 OS=Nicotiana tabacum (Common tobacco) PE=1 SV=1	BnaC01g28200D [Brassica napus]
BnaC01g31300D	14.9949	33.1179	9.98722	20.774	7.85685e-05	1.12108	up	0.00118066	0.991439	normal	--	--	BnaC01g31300D [Brassica napus]
BnaC01g31810D	25.0059	65.5212	22.5161	16.0339	2.46379e-08	1.42704	up	0.699026	-0.510262	normal	K00430|0|brp:103835007|peroxidase 30; K00430 peroxidase [EC:1.11.1.7] (A)	Peroxidase 30 (Precursor) OS=Arabidopsis thaliana (Mouse-ear cress) PE=1 SV=1	BnaC01g31810D [Brassica napus]
BnaC01g31890D	3.30949	0.249816	3.98493	2.53152	5.64291e-11	-3.57557	down	0.62394	-0.65918	normal	K13068|0|brp:103835086|UDP-glycosyltransferase 84A2-like; K13068 sinapate 1-glucosyltransferase [EC:2.4.1.120] (A)	UDP-glycosyltransferase 84A2 GN=MIL23.13 OS=Arabidopsis thaliana (Mouse-ear cress) PE=1 SV=1	BnaC01g31890D [Brassica napus]
BnaC01g33070D	93.4753	201.165	116.237	206.309	8.90066e-05	1.13976	up	0.113144	0.813658	normal	K09828|0|brp:103836950|delta(24)-sterol reductase; K09828 delta24-sterol reductase [EC:1.3.1.72] (A)	Delta(24)-sterol reductase GN=MPN9.6 OS=Arabidopsis thaliana (Mouse-ear cress) PE=1 SV=2	BnaC01g33070D [Brassica napus]
BnaC01g33430D	11.6357	32.3087	17.7514	33.3799	3.93465e-08	1.43503	up	0.0267088	0.825191	normal	--	Cysteine proteinase RD21a (Precursor) GN=RD21A OS=Arabidopsis thaliana (Mouse-ear cress) PE=1 SV=1	BnaC01g33430D [Brassica napus]
BnaC01g33650D	0.144083	1.41164	0.130265	0.743519	0.000235826	2.96884	up	--	--	--	--	E3 ubiquitin-protein ligase MBR2 GN=MBR2 OS=Arabidopsis thaliana (Mouse-ear cress) PE=1 SV=1	BnaC01g33650D [Brassica napus]
BnaC01g34360D	21.8577	57.6667	26.1176	45.3254	0.000440508	1.56394	up	0.28817	0.951301	normal	K02927|5.57198e-49|pop:POPTR_0016s07790g|UBIQUITIN EXTENSION protein 1; K02927 large subunit ribosomal protein L40e (A)	60S ribosomal protein L40 (Precursor) OS=Brassica rapa subsp. pekinensis (Chinese cabbage) PE=2 SV=2	UBIQUITIN EXTENSION protein 1 [Populus trichocarpa]
BnaC01g35360D	0.0864794	0.934493	0.0390659	0.627744	0.00547069	2.88788	up	--	--	--	--	Nitrile-specifier protein 1 OS=Arabidopsis thaliana (Mouse-ear cress) PE=2 SV=2	BnaC01g35360D [Brassica napus]
BnaC01g35480D	6.41174	2.07251	8.94581	13.5364	0.000112541	-1.61832	down	0.53252	0.594782	normal	K13051|0|brp:103840193|probable isoaspartyl peptidase/L-asparaginase 2; K13051 beta-aspartyl-peptidase (threonine type) [EC:3.4.19.5] (A)	Isoaspartyl peptidase/L-asparaginase 2 subunit beta (Precursor) GN=At3g16150 OS=Arabidopsis thaliana (Mouse-ear cress) PE=2 SV=2	BnaC01g35480D [Brassica napus]
BnaC01g35670D	4.46519	9.20741	3.49396	7.07921	0.000378998	1.07936	up	0.00268437	0.981081	normal	--	Topless-related protein 4 GN=MSJ11.27 OS=Arabidopsis thaliana (Mouse-ear cress) PE=1 SV=2	BnaC01g35670D [Brassica napus]
BnaC01g35960D	10.5618	22.5992	6.66727	12.0386	0.00175481	1.13568	up	0.192415	0.86124	normal	K11251|1.69947e-68|brp:103840638|probable histone H2A variant 3; K11251 histone H2A (A)	Probable histone H2A variant 3 GN=At1g52740 OS=Arabidopsis thaliana (Mouse-ear cress) PE=1 SV=1	BnaC01g35960D [Brassica napus]
BnaC01g36330D	7.0757	22.8713	15.363	12.6042	4.17091e-06	1.69616	up	0.933538	-0.1642	normal	K09286|1.33505e-95|brp:103841638|ethylene-responsive transcription factor 4-like; K09286 EREBP-like factor (A)	Ethylene-responsive transcription factor 4 GN=At3g15210 OS=Arabidopsis thaliana (Mouse-ear cress) PE=1 SV=1	BnaC01g36330D [Brassica napus]
BnaC01g37010D	1.71639	9.57307	1.8608	3.37738	5.55112e-16	2.47801	up	0.230176	0.869358	normal	K01051|0|brp:103842123|pectinesterase/pectinesterase inhibitor 3-like; K01051 pectinesterase [EC:3.1.1.11] (A)	Pectinesterase 3 (Precursor) GN=MLN21.10 OS=Arabidopsis thaliana (Mouse-ear cress) PE=2 SV=2	BnaC01g37010D [Brassica napus]
BnaC01g37230D	2.76497	5.45584	4.16364	5.2265	0.00662212	1.05087	up	0.938815	0.179591	normal	--	--	BnaC01g37230D [Brassica napus]
BnaC01g38540D	55.9774	25.3145	95.0907	78.1969	6.09189e-05	-1.1532	down	0.984194	-0.190731	normal	--	DNA-damage-repair/toleration protein DRT100 (Precursor) OS=Arabidopsis thaliana (Mouse-ear cress) PE=2 SV=2	BnaC01g38540D [Brassica napus]
BnaC01g38710D	1.21864	3.1456	1.79355	2.73219	0.00586146	1.52126	up	0.854804	0.525393	normal	--	--	BnaC01g38710D [Brassica napus]
BnaC01g38950D	1.70089	3.84993	1.55879	2.98151	0.00816374	1.15876	up	0.256478	0.854745	normal	--	Probable receptor-like protein kinase At5g15080 GN=At5g15080 OS=Arabidopsis thaliana (Mouse-ear cress) PE=2 SV=1	BnaC01g38950D [Brassica napus]
BnaC01g38970D	9.53984	19.9924	24.8582	27.5817	0.00127687	1.11708	up	0.959203	0.157743	normal	--	Coatomer subunit zeta-2 GN=At3g09800 OS=Arabidopsis thaliana (Mouse-ear cress) PE=2 SV=1	BnaC01g38970D [Brassica napus]
BnaC01g39370D	12.4219	25.1182	25.18	30.2329	0.00297159	1.05103	up	0.918469	0.306344	normal	--	Probable inactive receptor kinase At3g08680 (Precursor) GN=At3g08680 OS=Arabidopsis thaliana (Mouse-ear cress) PE=1 SV=1	BnaC01g39370D [Brassica napus]
BnaC01g39510D	3.83367	7.91242	13.6388	21.4462	0.0030947	1.11211	up	0.198375	0.693943	normal	--	MATE efflux family protein FRD3 OS=Arabidopsis thaliana (Mouse-ear cress) PE=1 SV=1	PREDICTED: MATE efflux family protein FRD3-like [Brassica rapa]
BnaC01g39520D	102	27.3242	34.5307	19.4617	5.75096e-14	-1.81597	down	0.0621397	-0.778896	normal	--	--	BnaC01g39520D [Brassica napus]
BnaC01g39820D	6.05888	1.63299	0.176724	0.0489658	5.58542e-07	-1.89	down	--	--	--	K08145|0|brp:103850020|sugar transporter ERD6-like 8; K08145 MFS transporter, SP family, solute carrier family 2 (facilitated glucose transporter), member 8 (A)	Sugar transporter ERD6-like 8 GN=At3g05150 OS=Arabidopsis thaliana (Mouse-ear cress) PE=2 SV=1	BnaC01g39820D [Brassica napus]
BnaC01g40310D	0.0866615	0.587274	0.11539	0.329387	0.00229053	2.56804	up	--	--	--	--	Putative disease resistance protein At4g11170 GN=At4g11170 OS=Arabidopsis thaliana (Mouse-ear cress) PE=2 SV=1	BnaC01g40310D [Brassica napus]
BnaC01g40480D	0.0826088	3.26809	2.53539	1.84105	2.0376e-08	4.32636	up	0.902532	-0.500756	normal	--	Uncharacterized protein At3g03773 GN=At3g03773 OS=Arabidopsis thaliana (Mouse-ear cress) PE=1 SV=1	BnaC01g40480D [Brassica napus]
BnaC01g41380D	0	4.3357	0.788503	1.31593	1.1423e-11	5.47465	up	0.936273	0.451641	normal	--	--	BnaC01g41380D [Brassica napus]
BnaC01g41460D	0.648388	5.4821	18.8756	12.617	9.36852e-07	2.9159	up	0.577866	-0.590426	normal	--	Pathogenesis-related protein R major form (Precursor) OS=Nicotiana tabacum (Common tobacco) PE=1 SV=1	BnaC01g41460D [Brassica napus]
BnaC01g43040D	18.4913	49.2498	28.0667	54.7753	1.80438e-08	1.42456	up	0.008499	0.889058	normal	K08057|0|eus:EUTSA_v10023481mg|hypothetical protein; K08057 calreticulin (A)	Calreticulin-1 (Precursor) GN=CRT1 OS=Arabidopsis thaliana (Mouse-ear cress) PE=1 SV=1	BnaC01g43040D [Brassica napus]
BnaC01g43990D	0.340751	2.34453	0.545138	1.9333	0.00229053	2.56804	up	0.162974	1.80107	normal	K15356|1.09807e-42|brp:103843467|GDP-mannose transporter GONST2; K15356 GDP-mannose transporter (A)	GDP-mannose transporter GONST2 GN=GONST2 OS=Arabidopsis thaliana (Mouse-ear cress) PE=2 SV=1	BnaC01g43990D [Brassica napus]
BnaC01g44090D	0.521002	1.68036	0.641735	0.895151	0.00267141	1.67913	up	0.922785	0.409348	normal	--	Putative pentatricopeptide repeat-containing protein At3g16890, mitochondrial (Precursor) GN=PPR40 OS=Arabidopsis thaliana (Mouse-ear cress) PE=3 SV=1	BnaC01g44090D [Brassica napus]
BnaC01g44130D	3.72501	8.72021	6.60523	11.5005	0.00363913	1.28487	up	0.167179	0.825942	normal	K10578|0|brp:103839514|ubiquitin-conjugating enzyme E2 32; K10578 ubiquitin-conjugating enzyme E2 J1 [EC:6.3.2.19] (A)	Ubiquitin-conjugating enzyme E2 32 GN=UBC32 OS=Arabidopsis thaliana (Mouse-ear cress) PE=2 SV=1	BnaC01g44130D [Brassica napus]
BnaC02g00270D	1.0311	0	0.132554	0	0.000324535	-4.21079	down	--	--	--	--	Receptor-like cytosolic serine/threonine-protein kinase RBK1 GN=RBK1 OS=Arabidopsis thaliana (Mouse-ear cress) PE=1 SV=1	BnaC02g00270D [Brassica napus]
BnaC02g00280D	1.93374	0	0.448039	0	3.13083e-14	-5.78712	down	--	--	--	K09285|0|brp:103850320|AP2-like ethylene-responsive transcription factor AIL6; K09285 AP2-like factor, ANT lineage (A)	AP2-like ethylene-responsive transcription factor AIL6 GN=AIL6 OS=Arabidopsis thaliana (Mouse-ear cress) PE=2 SV=1	BnaC02g00280D [Brassica napus]
BnaC02g00370D	1.99545	0.062584	0.927577	0	1.16829e-07	-4.91625	down	--	--	--	K03327|0|brp:103850325|protein TRANSPARENT TESTA 12-like; K03327 multidrug resistance protein, MATE family (A)	Protein TRANSPARENT TESTA 12 GN=F17J16_80 OS=Arabidopsis thaliana (Mouse-ear cress) PE=2 SV=1	BnaC02g00370D [Brassica napus]
BnaC02g00400D	2.7722	0	0.716677	0	0.00192994	-4.00133	down	--	--	--	--	MEPFL1 {ECO:0000305} (Precursor) GN=F18D22.80 OS=Arabidopsis thaliana (Mouse-ear cress) PE=1 SV=1	BnaC02g00400D [Brassica napus]
BnaC02g00480D	1.55583	0.0359288	0.214731	0	7.96032e-09	-5.10291	down	--	--	--	--	Protein UPSTREAM OF FLC GN=UFC OS=Arabidopsis thaliana (Mouse-ear cress) PE=2 SV=1	BnaC02g00480D [Brassica napus]
BnaC02g00700D	5.30922	1.0365	2.94813	2.04941	1.0708e-09	-2.32718	down	0.836435	-0.489893	normal	--	Pectinesterase 51 (Precursor) GN=F17I14.50 OS=Arabidopsis thaliana (Mouse-ear cress) PE=2 SV=1	BnaC02g00700D [Brassica napus]
BnaC02g00800D	1.08556	0.077331	0.324596	0	1.3387e-08	-3.66797	down	--	--	--	--	Heat shock 70 kDa protein 10, mitochondrial (Precursor) GN=At5g09590 OS=Arabidopsis thaliana (Mouse-ear cress) PE=2 SV=1	BnaC02g00800D [Brassica napus]
BnaC02g00870D	4.28878	0	0.733506	0	0.000180323	-4.27436	down	--	--	--	--	Classical arabinogalactan protein 1 (Precursor) GN=AGP1 OS=Arabidopsis thaliana (Mouse-ear cress) PE=2 SV=2	BnaC02g00870D [Brassica napus]
BnaC02g01360D	2.08863	0.793804	0.751638	0.37281	3.30986e-05	-1.47043	down	0.101473	-1.16571	normal	--	--	BnaC02g01360D [Brassica napus]
BnaC02g01460D	3.25966	0.72325	1.43283	0.689327	1.50502e-09	-2.07456	down	0.112739	-1.03373	normal	K02184|0|brp:103850667|formin-like protein 20 (A)	Formin-like protein 20 GN=MBK20.20/MBK20.21 OS=Arabidopsis thaliana (Mouse-ear cress) PE=2 SV=3	BnaC02g01460D [Brassica napus]
BnaC02g01910D	4.26585	0.328692	2.76996	0.740386	0.00092387	-3.44594	down	--	--	--	--	Zinc finger protein GIS2 GN=GIS2 OS=Arabidopsis thaliana (Mouse-ear cress) PE=2 SV=1	BnaC02g01910D [Brassica napus]
BnaC02g01950D	1.06387	0	0.291747	0	0.00058605	-4.14429	down	--	--	--	--	--	BnaC02g01950D [Brassica napus]
BnaC02g02040D	3.94714	0	0.436843	0	0.00058605	-4.14429	down	--	--	--	--	--	BnaAnng01660D [Brassica napus]
BnaC02g02210D	1.84351	0.170195	0.254782	0	5.45762e-06	-3.27231	down	--	--	--	K09588|0|brp:103850594|cytochrome P450 90A1-like; K09588 cytochrome P450, family 90, subfamily A, polypeptide 1 [EC:1.14.-.-] (A)	Cytochrome P450 90A1 GN=MJJ3.9 OS=Arabidopsis thaliana (Mouse-ear cress) PE=2 SV=1	BnaC02g02210D [Brassica napus]
BnaC02g02410D	2.53192	0.706193	0.803295	0.162768	0.00870136	-1.69509	down	--	--	--	--	--	BnaC02g02410D [Brassica napus]
BnaC02g02550D	65.9787	17.4014	53.3546	25.4952	5.88974e-08	-1.54559	down	0.0256243	-0.87031	normal	K02962|1.73348e-91|brp:103850560|40S ribosomal protein S17-4; K02962 small subunit ribosomal protein S17e (A)	40S ribosomal protein S17-4 GN=RPS17D OS=Arabidopsis thaliana (Mouse-ear cress) PE=2 SV=3	BnaC02g02550D [Brassica napus]
BnaC02g02630D	0.948302	0	0.667585	0.0382363	3.1565e-05	-4.44981	down	0.0142724	-3.11034	normal	--	--	BnaC02g02630D [Brassica napus]
BnaC02g02850D	1.78402	0.598839	1.17968	0.463275	0.000295849	-1.93526	down	0.0128042	-1.79013	normal	--	Uncharacterized protein At5g03900, chloroplastic (Precursor) GN=At5g03900 OS=Arabidopsis thaliana (Mouse-ear cress) PE=2 SV=2	BnaC02g02850D [Brassica napus]
BnaC02g03210D	0.928696	0	0.541954	0	0.00058605	-4.14429	down	--	--	--	--	Probable receptor-like protein kinase At5g47070 GN=At5g47070 OS=Arabidopsis thaliana (Mouse-ear cress) PE=1 SV=1	BnaC02g03210D [Brassica napus]
BnaC02g03330D	0.892389	0	0.460773	0	0.00192994	-4.00133	down	--	--	--	--	Zinc finger protein JACKDAW GN=F15A17.180 OS=Arabidopsis thaliana (Mouse-ear cress) PE=1 SV=1	BnaC02g03330D [Brassica napus]
BnaC02g06130D	7.86135	2.70574	5.23076	3.40478	0.00507545	-1.48905	down	0.787767	-0.658921	normal	K18635|1.41946e-35|brp:103850994|protein SPIRAL1-like 4; K18635 protein SPIRAL1 and related proteins (A)	Protein SPIRAL1-like 4 GN=SP1L4 OS=Arabidopsis thaliana (Mouse-ear cress) PE=2 SV=1	BnaC02g06130D [Brassica napus]
BnaC02g07060D	0	1.1511	0	0.639708	5.95197e-07	4.7772	up	--	--	--	K01184|0|brp:103851087|probable polygalacturonase At3g15720; K01184 polygalacturonase [EC:3.2.1.15] (A)	Probable polygalacturonase At3g15720 (Precursor) GN=At3g15720 OS=Arabidopsis thaliana (Mouse-ear cress) PE=1 SV=1	BnaC02g07060D [Brassica napus]
BnaC02g07120D	0.36795	2.2211	2.16572	3.89384	7.65191e-07	2.51349	up	0.35343	0.757534	normal	K02291|0|brp:103851090|phytoene synthase, chloroplastic-like; K02291 phytoene synthase [EC:2.5.1.32] (A)	Phytoene synthase, chloroplastic (Precursor) GN=MKP11.8 OS=Arabidopsis thaliana (Mouse-ear cress) PE=2 SV=2	BnaC02g07120D [Brassica napus]
BnaC02g07380D	6.75149	2.11984	6.82498	3.50411	5.98251e-05	-1.59841	down	0.0721172	-0.954047	normal	--	--	BnaC02g07380D [Brassica napus]
BnaC02g07510D	0.00010612	1.32846	0.0296809	0.00245709	5.95197e-07	4.7772	up	--	--	--	K13754|0|brp:103851133|cation/calcium exchanger 2-like; K13754 solute carrier family 24 (sodium/potassium/calcium exchanger), member 6 (A)	Cation/calcium exchanger 2 OS=Arabidopsis thaliana (Mouse-ear cress) PE=3 SV=1	BnaC02g07510D [Brassica napus]
BnaC02g08090D	2.07016	4.58492	1.65316	2.53872	0.00634015	1.18634	up	0.798736	0.559259	normal	--	Pentatricopeptide repeat-containing protein At5g18475 GN=At5g18475 OS=Arabidopsis thaliana (Mouse-ear cress) PE=2 SV=1	BnaC02g08090D [Brassica napus]
BnaC02g08110D	0	0.675749	0.169946	0.211663	0.00135947	4.03044	up	--	--	--	--	Probable receptor-like protein kinase At5g18500 GN=At5g18500 OS=Arabidopsis thaliana (Mouse-ear cress) PE=2 SV=1	BnaC02g08110D [Brassica napus]
BnaC02g08440D	0	1.56971	0	0.129421	1.96534e-05	4.47943	up	--	--	--	K10523|0|eus:EUTSA_v10013699mg|hypothetical protein; K10523 speckle-type POZ protein (A)	BTB/POZ and MATH domain-containing protein 1 GN=BPM1 OS=Arabidopsis thaliana (Mouse-ear cress) PE=1 SV=1	BnaC02g08440D [Brassica napus]
BnaC02g08550D	7.97801	2.82754	3.21659	1.77914	0.000527672	-1.40002	down	0.546361	-0.867109	normal	K17757|0|brp:103851208|ATP-dependent (S)-NAD(P)H-hydrate dehydratase; K17757 ATP-dependent NAD(P)H-hydrate dehydratase [EC:4.2.1.93] (A)	ATP-dependent (S)-NAD(P)H-hydrate dehydratase {ECO:0000255|HAMAP-Rule:MF_03157} GN=At5g19150 OS=Arabidopsis thaliana (Mouse-ear cress) PE=2 SV=1	BnaC02g08550D [Brassica napus]
BnaC02g08870D	0	1.2761	0	0.228649	1.08236e-07	4.90582	up	--	--	--	K17471|0|brp:103851288|probable sulfate transporter 3.5; K17471 sulfate transporter 3 (A)	Probable sulfate transporter 3.5 GN=SULTR3;5 OS=Arabidopsis thaliana (Mouse-ear cress) PE=2 SV=1	BnaC02g08870D [Brassica napus]
BnaC02g09100D	1.02876	4.72302	1.05949	2.42671	0.000643815	2.1781	up	0.628432	1.24188	normal	--	F-box protein At3g26010 GN=At3g26010 OS=Arabidopsis thaliana (Mouse-ear cress) PE=2 SV=1	BnaC02g09100D [Brassica napus]
BnaC02g09510D	67.751	33.7995	13.9804	12.0204	0.00183854	-1.0166	down	0.909774	-0.289372	normal	--	--	BnaC02g09510D [Brassica napus]
BnaC02g09790D	2.64317	1.35355	1.6365	1.47641	0.00281003	-1.06083	down	0.939554	-0.159297	normal	--	Protein CHROMATIN REMODELING 4 {ECO:0000303|PubMed:16547115} OS=Arabidopsis thaliana (Mouse-ear cress) PE=2 SV=1	BnaC02g09790D [Brassica napus]
BnaC02g09900D	6.0359	2.40552	5.75967	3.55779	0.00042692	-1.53522	down	0.123794	-0.956134	normal	--	Protein SENSITIVITY TO RED LIGHT REDUCED 1 GN=SRR1 OS=Arabidopsis thaliana (Mouse-ear cress) PE=2 SV=2	BnaC02g09900D [Brassica napus]
BnaC02g10550D	1.65865	0.515679	1.02923	0.593871	0.00659756	-1.65344	down	0.726682	-0.875734	normal	K10140|0|brp:103851625|protein DAMAGED DNA-BINDING 2; K10140 DNA damage-binding protein 2 (A)	Protein DAMAGED DNA-BINDING 2 GN=DDB2 OS=Arabidopsis thaliana (Mouse-ear cress) PE=1 SV=1	BnaC02g10550D [Brassica napus]
BnaC02g11010D	0.533573	0	0.207108	0	0.00106181	-4.07458	down	--	--	--	--	Glycerophosphodiester phosphodiesterase GDPDL6 {ECO:0000305} (Precursor) OS=Arabidopsis thaliana (Mouse-ear cress) PE=2 SV=1	BnaC02g11010D [Brassica napus]
BnaC02g11300D	2.40395	0.365353	1.6394	0.16864	0.00230121	-2.5613	down	0.0212944	-2.71865	normal	--	B3 domain-containing protein At5g57720 GN=At5g57720 OS=Arabidopsis thaliana (Mouse-ear cress) PE=2 SV=1	BnaC02g11300D [Brassica napus]
BnaC02g11570D	3.78198	10.416	18.2153	23.6094	0.000364151	1.49549	up	0.844351	0.404369	normal	--	--	BnaC02g11570D [Brassica napus]
BnaC02g11900D	0.346212	1.84888	0.799452	1.31636	0.000377093	2.29468	up	0.832001	0.742812	normal	--	--	BnaC02g11900D [Brassica napus]
BnaC02g11940D	1.14676	5.33419	4.48085	8.27469	1.29346e-06	2.18041	up	0.0652849	0.942916	normal	--	--	BnaC02g11940D [Brassica napus]
BnaC02g11980D	26.7876	60.971	47.2788	59.6847	0.00023145	1.1293	up	0.799022	0.455065	normal	K02959|2.7561e-48|brp:103851798|28S ribosomal protein S16, mitochondrial-like; K02959 small subunit ribosomal protein S16 (A)	--	BnaC02g11980D [Brassica napus]
BnaC02g13710D	0.343284	3.58905	1.93356	2.07594	0.00923739	2.82424	up	--	--	--	--	--	BnaC02g13710D [Brassica napus]
BnaC02g13740D	0.794612	0.303159	0.30327	0.237608	0.00591613	-1.37394	down	0.922581	-0.399634	normal	K11292|0|brp:103852235|transcription elongation factor SPT6; K11292 transcription elongation factor SPT6 (A)	--	BnaC02g13740D [Brassica napus]
BnaC02g14180D	59.8067	22.5595	61.4122	42.6586	8.36766e-09	-1.55566	down	0.113519	-0.737305	normal	--	Cytochrome b5 GN=CYB5 OS=Brassica oleracea var. botrytis (Cauliflower) PE=1 SV=1	PREDICTED: cytochrome b5-like [Brassica rapa]
BnaC02g14830D	1.43176	0.225794	0.705092	0.391538	0.00230121	-2.5613	down	--	--	--	--	--	BnaC02g14830D [Brassica napus]
BnaC02g14920D	32.0666	14.857	21.1245	12.616	0.000996869	-1.02788	down	0.337551	-0.643087	normal	--	ABC transporter G family member 8 GN=MXC20.8 OS=Arabidopsis thaliana (Mouse-ear cress) PE=2 SV=1	BnaC02g14920D [Brassica napus]
BnaC02g15950D	6.00489	42.4548	0.0584418	0.0459374	0	2.83965	up	--	--	--	K00454|0|brp:103852169|lipoxygenase 2, chloroplastic-like; K00454 lipoxygenase [EC:1.13.11.12] (A)	Lipoxygenase 2, chloroplastic (Precursor) GN=LOX2 OS=Arabidopsis thaliana (Mouse-ear cress) PE=1 SV=1	BnaC02g15950D [Brassica napus]
BnaC02g16290D	0.000744287	2.72554	7.13516	4.32797	4.49093e-10	5.26681	up	0.564245	-0.64926	normal	--	--	BnaC02g16290D [Brassica napus]
BnaC02g17500D	70.2673	27.6582	71.8348	68.0376	5.82096e-07	-1.31414	down	0.990219	-0.0861761	normal	K01728|0|brp:103852424|probable pectate lyase 5; K01728 pectate lyase [EC:4.2.2.2] (A)	Probable pectate lyase 5 (Precursor) GN=At1g67750 OS=Arabidopsis thaliana (Mouse-ear cress) PE=2 SV=2	BnaC02g17500D [Brassica napus]
BnaC02g19750D	1.99649	4.37887	1.37543	1.0543	0.00134912	1.1638	up	0.900901	-0.35703	normal	K16055|0|brp:103852641|probable alpha,alpha-trehalose-phosphate synthase [UDP-forming] 8; K16055 trehalose 6-phosphate synthase/phosphatase [EC:2.4.1.15 3.1.3.12] (A)	Probable alpha,alpha-trehalose-phosphate synthase [UDP-forming] 8 GN=F17O7.18 OS=Arabidopsis thaliana (Mouse-ear cress) PE=2 SV=1	BnaC02g19750D [Brassica napus]
BnaC02g19770D	0.482842	1.32682	0.341775	0.778935	0.00193562	1.30739	up	0.124714	1.02988	normal	--	Probable LRR receptor-like serine/threonine-protein kinase At1g56130 (Precursor) GN=At1g56130 OS=Arabidopsis thaliana (Mouse-ear cress) PE=2 SV=2	BnaC02g19770D [Brassica napus]
BnaC02g20300D	8.91077	1.87391	12.902	7.37249	4.3302e-12	-2.17415	down	0.0637083	-0.800929	normal	--	--	BnaC02g20300D [Brassica napus]
BnaC02g20710D	4.06812	0	2.08148	0	0.00192994	-4.00133	down	--	--	--	--	--	BnaC02g20710D [Brassica napus]
BnaC02g22830D	1.05392	0	0.4831	0	0.00642782	-3.84262	down	--	--	--	--	--	BnaC02g22830D [Brassica napus]
BnaC02g25180D	1.91146	5.00357	4.02281	5.03786	0.00162894	1.40745	up	0.898983	0.322387	normal	K01307|0|brp:103853141|gamma-glutamyl hydrolase 1; K01307 gamma-glutamyl hydrolase [EC:3.4.19.9] (A)	Gamma-glutamyl hydrolase 1 (Precursor) GN=GGH1 OS=Arabidopsis thaliana (Mouse-ear cress) PE=2 SV=1	BnaC02g25180D [Brassica napus]
BnaC02g26380D	0	2.80851	0	1.37709	0.00470102	3.87151	up	--	--	--	K15152|3.09247e-69|aly:ARALYDRAFT_352398|hypothetical protein; K15152 mediator of RNA polymerase II transcription subunit 21 (A)	Mediator of RNA polymerase II transcription subunit 21 GN=T4B21.7 OS=Arabidopsis thaliana (Mouse-ear cress) PE=1 SV=1	BnaC02g26380D [Brassica napus]
BnaC02g26510D	2.52385	0	0	0	1.00428e-05	-4.55595	down	--	--	--	--	--	--
BnaC02g27330D	5.66278	13.4205	11.755	16.0952	0.00119013	1.29723	up	0.841325	0.411975	normal	K05868|1.26768e-56|brp:103832088|cyclin-B2-4; K05868 cyclin B (A)	Cyclin-B2-4 OS=Arabidopsis thaliana (Mouse-ear cress) PE=2 SV=2	BnaC02g27330D [Brassica napus]
BnaC02g28840D	8.01251	0	0	0	3.4758e-10	-5.29906	down	--	--	--	--	--	BnaC02g28840D [Brassica napus]
BnaC02g30580D	1.43041	0	0	0	3.1565e-05	-4.44981	down	--	--	--	--	--	BnaC02g30580D [Brassica napus]
BnaC02g31650D	1.75598	0	0.798091	0.129758	2.31116e-08	-5.03112	down	--	--	--	K08829|2.05465e-172|eus:EUTSA_v10000881mg|hypothetical protein; K08829 male germ cell-associated kinase [EC:2.7.11.22] (A)	Cyclin-dependent kinase F-4 OS=Oryza sativa subsp. japonica (Rice) PE=2 SV=1	BnaC02g31650D [Brassica napus]
BnaC02g31890D	10.8371	2.68855	3.69741	2.95074	0.000129058	-1.95855	down	0.950981	-0.211394	normal	--	Protein LIGHT-DEPENDENT SHORT HYPOCOTYLS 9 GN=F28A21.20 OS=Arabidopsis thaliana (Mouse-ear cress) PE=1 SV=1	BnaC02g31890D [Brassica napus]
BnaC02g32040D	2.36507	0.223628	0.983152	0	1.4029e-05	-3.20052	down	--	--	--	--	--	BnaC02g32040D [Brassica napus]
BnaC02g33700D	4.53685	0.613856	2.62569	0.940734	1.32788e-10	-2.77613	down	0.0221611	-1.40057	normal	--	Amino-acid permease BAT1 GN=F10A8.5 OS=Arabidopsis thaliana (Mouse-ear cress) PE=2 SV=2	BnaC02g33700D [Brassica napus]
BnaC02g35140D	2.89327	0.124194	1.39984	0.141018	4.20983e-08	-4.282	down	0.0212944	-2.71865	normal	--	Cytosolic sulfotransferase 11 GN=SOT11 OS=Arabidopsis thaliana (Mouse-ear cress) PE=2 SV=1	BnaC02g35140D [Brassica napus]
BnaC02g36110D	67.9725	195.387	52.7392	38.9695	1.62292e-09	1.52599	up	0.907977	-0.321638	normal	--	--	BnaC02g36110D [Brassica napus]
BnaC02g37000D	2.44714	0	1.53739	0	0.00058605	-4.14429	down	--	--	--	--	ER membrane protein complex subunit 8/9 homolog GN=EMB2731 OS=Arabidopsis thaliana (Mouse-ear cress) PE=2 SV=1	BnaC02g37000D [Brassica napus]
BnaC02g37450D	16.351	5.87562	17.8421	15.5558	9.47132e-07	-1.42553	down	0.95335	-0.227396	normal	--	Cytochrome P450 81D11 GN=CYP81D11 OS=Arabidopsis thaliana (Mouse-ear cress) PE=2 SV=1	BnaC02g37450D [Brassica napus]
BnaC02g38090D	0.704008	0.020622	0.328985	0.0732567	1.05665e-06	-4.74732	down	--	--	--	--	--	BnaC02g38090D [Brassica napus]
BnaC02g38230D	7.44459	3.35833	4.01681	3.50658	0.00432289	-1.08323	down	0.9347	-0.163972	normal	K00318|0|brp:103854501|proline dehydrogenase 1, mitochondrial (EC:1.5.5.2); K00318 proline dehydrogenase [EC:1.5.-.-] (A)	Proline dehydrogenase 1, mitochondrial (Precursor) OS=Arabidopsis thaliana (Mouse-ear cress) PE=1 SV=2	BnaC02g38230D [Brassica napus]
BnaC02g38380D	15.7914	3.99391	7.94506	6.35231	6.5125e-05	-1.94058	down	0.938842	-0.21036	normal	--	F-box protein SNE GN=MIF21.6 OS=Arabidopsis thaliana (Mouse-ear cress) PE=1 SV=1	BnaC02g38380D [Brassica napus]
BnaC02g38630D	14.3401	5.71591	3.69442	1.15715	0.000223987	-1.3207	down	0.0125586	-1.66532	normal	--	Uncharacterized protein At5g48480 GN=At5g48480 OS=Arabidopsis thaliana (Mouse-ear cress) PE=1 SV=1	BnaC02g38630D [Brassica napus]
BnaC02g39770D	2.22671	0.818798	0.477929	0.554179	0.00160045	-1.40376	down	0.948498	0.172974	normal	K10406|0|brp:103854662|kinesin-like protein klp-3; K10406 kinesin family member C2/C3 (A)	Kinesin-4 GN=F2P16.12 OS=Arabidopsis thaliana (Mouse-ear cress) PE=1 SV=2	BnaC02g39770D [Brassica napus]
BnaC02g40810D	3.70274	0.149905	3.32994	1.66265	0.000180323	-4.27436	down	0.880919	-0.85136	normal	--	Ethylene-responsive transcription factor ERF003 GN=ERF003 OS=Arabidopsis thaliana (Mouse-ear cress) PE=2 SV=1	BnaC02g40810D [Brassica napus]
BnaC02g40920D	0.556327	0.053401	0.266016	0.0918567	0.00823365	-3.18528	down	--	--	--	K08869|0|brp:103854779|uncharacterized aarF domain-containing protein kinase At1g79600, chloroplastic-like; K08869 aarF domain-containing kinase (A)	Uncharacterized aarF domain-containing protein kinase At1g79600, chloroplastic (Precursor) GN=At1g79600 OS=Arabidopsis thaliana (Mouse-ear cress) PE=2 SV=1	BnaC02g40920D [Brassica napus]
BnaC02g41570D	1.00456	0.115055	0.271599	0.264009	0.0048068	-2.89985	down	--	--	--	K13412|0|brp:103854890|calcium-dependent protein kinase 12-like; K13412 calcium-dependent protein kinase [EC:2.7.11.1] (A)	Calcium-dependent protein kinase 12 GN=MQM1.15 OS=Arabidopsis thaliana (Mouse-ear cress) PE=1 SV=1	BnaC02g41570D [Brassica napus]
BnaC02g41790D	4.01477	0.865188	0	1.28623	0.000513741	-2.06927	down	--	--	--	--	Methylthioalkylmalate synthase 2, chloroplastic (Precursor) GN=MAM2 OS=Arabidopsis thaliana (Mouse-ear cress) PE=2 SV=1	BnaC02g41790D [Brassica napus]
BnaC02g42730D	0.54913	1.62676	2.39462	3.21664	0.00457738	1.56252	up	0.883587	0.351191	normal	--	Beta-galactosidase 6 (Precursor) GN=BGAL6 OS=Arabidopsis thaliana (Mouse-ear cress) PE=2 SV=1	BnaC02g42730D [Brassica napus]
BnaC02g42750D	0.991355	0	0.218466	0	5.62382e-05	-4.39367	down	--	--	--	--	Ultraviolet-B receptor UVR8 GN=UVR8 OS=Arabidopsis thaliana (Mouse-ear cress) PE=1 SV=1	BnaC02g42750D [Brassica napus]
BnaC02g43120D	29.2623	11.0319	16.5895	10.8033	4.10904e-07	-1.3865	down	0.559219	-0.568174	normal	--	--	BnaC02g43120D [Brassica napus]
BnaC02g43130D	0.748204	0.0911454	0	0	0.00798073	-2.83896	down	--	--	--	--	Fatty acid amide hydrolase GN=FAAH OS=Arabidopsis thaliana (Mouse-ear cress) PE=1 SV=1	BnaC02g43130D [Brassica napus]
BnaC02g43200D	17.9259	6.77781	8.80461	9.10101	5.25362e-07	-1.37291	down	0.965076	0.0782414	normal	K15920|0|brp:103855248|beta-D-xylosidase 4-like; K15920 beta-D-xylosidase 4 [EC:3.2.1.37] (A)	Beta-D-xylosidase 4 (Precursor) GN=BXL4 OS=Arabidopsis thaliana (Mouse-ear cress) PE=1 SV=1	BnaC02g43200D [Brassica napus]
BnaC02g43350D	9.305	4.51943	12.2886	12.5462	0.00329512	-1.02075	down	0.974456	0.0104452	normal	--	ABC transporter F family member 5 GN=MXK3.6 OS=Arabidopsis thaliana (Mouse-ear cress) PE=2 SV=1	BnaC02g43350D [Brassica napus]
BnaC02g43460D	9.21469	0.472599	1.02998	0.275947	1.52882e-06	-4.02695	down	--	--	--	--	--	BnaC02g43460D [Brassica napus]
BnaC02g43800D	4.79828	1.46369	12.5883	7.54281	0.00230718	-1.6109	down	0.17618	-0.777579	normal	--	--	BnaC02g43800D [Brassica napus]
BnaC02g45000D	13.3756	1.87098	2.0994	2.66865	6.86236e-11	-2.71486	down	0.936327	0.408257	normal	--	--	BnaC02g45000D [Brassica napus]
BnaC02g45160D	2.27567	24.7166	1.72725	2.36546	0	3.40338	up	0.94356	0.385238	normal	--	Dehydrin Rab18 GN=RAB18 OS=Arabidopsis thaliana (Mouse-ear cress) PE=2 SV=1	BnaC09g08130D [Brassica napus]
BnaC02g45420D	0.928983	0.0744392	0.605743	0.127848	0.00159451	-3.38506	down	--	--	--	--	--	BnaC02g45420D [Brassica napus]
BnaC02g46020D	2.01499	0.663399	1.7476	1.3983	0.000227261	-1.56319	down	0.882168	-0.370543	normal	K10706|0|eus:EUTSA_v10018055mg|hypothetical protein; K10706 senataxin [EC:3.6.4.-] (A)	Probable helicase MAGATAMA 3 GN=MAA3 OS=Arabidopsis thaliana (Mouse-ear cress) PE=2 SV=1	BnaC02g46020D [Brassica napus]
BnaC02g46330D	6.98764	0	0	0	0.00642782	-3.84262	down	--	--	--	--	--	BnaC02g46330D [Brassica napus]
BnaC02g46550D	4.81746	0.899818	4.70431	1.53031	0.00125812	-2.26713	down	0.0861504	-1.53318	normal	--	Zinc finger protein 1 GN=ZFP1 OS=Arabidopsis thaliana (Mouse-ear cress) PE=2 SV=1	BnaC02g46550D [Brassica napus]
BnaC02g47920D	155.852	73.8905	125.401	107.254	7.73475e-05	-1.12491	down	0.968003	-0.384746	normal	--	Expansin-A15 (Precursor) GN=T17M13.26 OS=Arabidopsis thaliana (Mouse-ear cress) PE=2 SV=2	BnaC02g47920D [Brassica napus]
BnaC02g48820D	5.18027	18.6649	3.21286	2.95176	4.04994e-08	1.79873	up	0.946217	-0.0438387	normal	--	Protein EXORDIUM-like 2 (Precursor) GN=EXL2 OS=Arabidopsis thaliana (Mouse-ear cress) PE=2 SV=1	BnaC02g48820D [Brassica napus]
BnaC02g48850D	6.30633	1.58265	8.07757	4.16769	1.34117e-06	-1.9378	down	0.0423361	-0.961764	normal	--	--	BnaC02g48850D [Brassica napus]
BnaC02g48890D	242.904	108.83	469.435	268.968	7.88775e-05	-1.12631	down	0.35037	-0.734045	normal	K02716|0|brp:103837695|oxygen-evolving enhancer protein 1-1, chloroplastic; K02716 photosystem II oxygen-evolving enhancer protein 1 (A)	Oxygen-evolving enhancer protein 1-1, chloroplastic (Precursor) GN=K1F13.25 OS=Arabidopsis thaliana (Mouse-ear cress) PE=1 SV=2	BnaC02g48890D [Brassica napus]
BnaC03g00220D	1.5955	6.02428	2.55795	6.31425	0.000292358	1.90803	up	0.0385755	1.28001	normal	--	Zinc finger CCCH domain-containing protein 69 GN=At3g63550 OS=Arabidopsis thaliana (Mouse-ear cress) PE=3 SV=1	BnaC03g00220D [Brassica napus]
BnaC03g00250D	3.31188	0.699982	0.544333	0.419517	0.000148161	-2.11234	down	--	--	--	K14684|0|brp:103855418|thylakoid ADP,ATP carrier protein, chloroplastic; K14684 solute carrier family 25 (mitochondrial phosphate transporter), member 23/24/25/41 (A)	Thylakoid ADP,ATP carrier protein, chloroplastic (Precursor) GN=TAAC OS=Arabidopsis thaliana (Mouse-ear cress) PE=1 SV=1	BnaC03g00250D [Brassica napus]
BnaC03g00550D	3.76905	17.2123	3.63039	11.3864	8.67744e-06	2.21728	up	0.0243428	1.59971	normal	--	CASP-like protein 5B1 GN=At5g02060 OS=Arabidopsis thaliana (Mouse-ear cress) PE=2 SV=1	BnaC03g00550D [Brassica napus]
BnaC03g00680D	0.995198	3.26652	0.812557	2.05505	3.7241e-05	1.90155	up	0.0297786	1.37223	normal	K04733|0|brp:103855457|probable serine/threonine-protein kinase NAK; K04733 interleukin-1 receptor-associated kinase 4 [EC:2.7.11.1] (A)	Probable serine/threonine-protein kinase NAK GN=NAK OS=Arabidopsis thaliana (Mouse-ear cress) PE=1 SV=2	BnaC03g00680D [Brassica napus]
BnaC03g01020D	3.64167	12.7743	3.30176	7.79473	6.56766e-07	2.08052	up	0.586421	0.87644	normal	K09539|2.06129e-45|brp:103855489|mitochondrial import inner membrane translocase subunit TIM14-3-like; K09539 DnaJ homolog subfamily C member 19 (A)	Mitochondrial import inner membrane translocase subunit TIM14-3 GN=TIM14-3 OS=Arabidopsis thaliana (Mouse-ear cress) PE=1 SV=1	BnaC03g01020D [Brassica napus]
BnaC03g01170D	6.18568	22.1176	2.96417	7.89298	6.2273e-07	1.818	up	0.0365181	1.43928	normal	K01512|2.68279e-87|brp:103855478|uncharacterized LOC103855478; K01512 acylphosphatase [EC:3.6.1.7] (A)	--	BnaC03g01170D [Brassica napus]
BnaC03g01210D	2.83206	7.14914	2.80453	5.11166	0.00122264	1.38174	up	0.382488	0.838706	normal	K04683|9.48326e-178|brp:103855517|transcription factor-like protein DPB; K04683 transcription factor Dp-1 (A)	Transcription factor-like protein DPB GN=F12E4.160 OS=Arabidopsis thaliana (Mouse-ear cress) PE=1 SV=1	BnaC03g01210D [Brassica napus]
BnaC03g01220D	1.26275	4.48456	1.67042	3.56343	4.12733e-08	1.88121	up	0.0221617	1.05026	normal	--	--	BnaC03g01220D [Brassica napus]
BnaC03g01690D	0.875506	5.15638	1.30152	2.99347	6.27276e-14	2.5567	up	0.0181956	1.13157	normal	--	--	BnaC03g01690D [Brassica napus]
BnaC03g01750D	11.4638	39.1412	21.7086	41.08	8.42659e-14	1.81477	up	0.00947538	0.880883	normal	--	Pentatricopeptide repeat-containing protein At5g04780 OS=Arabidopsis thaliana (Mouse-ear cress) PE=2 SV=2	BnaC03g01750D [Brassica napus]
BnaC03g01900D	3.35488	9.10905	5.89534	10.7621	9.71405e-06	1.61185	up	0.0575289	0.904958	normal	--	Translocase of chloroplast 34, chloroplastic GN=MUG13.14 OS=Arabidopsis thaliana (Mouse-ear cress) PE=1 SV=2	BnaC03g01900D [Brassica napus]
BnaC03g02240D	2.18768	6.53848	2.24604	4.46441	1.95927e-06	1.59052	up	0.0629949	0.952233	normal	K01657|0|brp:103855638|anthranilate synthase alpha subunit 1, chloroplastic; K01657 anthranilate synthase component I [EC:4.1.3.27] (A)	Anthranilate synthase alpha subunit 1, chloroplastic (Precursor) GN=At5g05730 OS=Arabidopsis thaliana (Mouse-ear cress) PE=1 SV=1	BnaC03g02240D [Brassica napus]
BnaC03g02340D	1.45001	9.69904	1.87085	5.98692	3.82114e-09	2.54405	up	0.0119573	1.38501	normal	--	PRA1 family protein A2 GN=PRA1A2 OS=Arabidopsis thaliana (Mouse-ear cress) PE=2 SV=1	BnaC03g02340D [Brassica napus]
BnaC03g02600D	1.69923	11.2048	4.33023	7.62441	3.31069e-13	2.75015	up	0.0567259	1.03692	normal	--	Uncharacterized protein At5g06450 GN=At5g06450 OS=Arabidopsis thaliana (Mouse-ear cress) PE=1 SV=1	BnaC03g02600D [Brassica napus]
BnaC03g02740D	0.212663	1.44465	1.14131	0.830154	0.00365754	2.51942	up	0.945929	0.143427	normal	--	--	BnaC03g02740D [Brassica napus]
BnaC03g02860D	21.9247	98.6113	60.9193	121.85	0	2.25333	up	0.00101474	0.98537	normal	K02987|9.12849e-174|brp:103855714|40S ribosomal protein S4-1-like; K02987 small subunit ribosomal protein S4e (A)	40S ribosomal protein S4-2 GN=RPS4B OS=Arabidopsis thaliana (Mouse-ear cress) PE=2 SV=4	BnaC03g02860D [Brassica napus]
BnaC03g02920D	1.44398	6.0287	1.02018	2.52467	4.11061e-05	2.16155	up	0.0939188	1.5646	normal	K05282|0|brp:103847081|gibberellin 20 oxidase 3; K05282 gibberellin 20-oxidase [EC:1.14.11.12] (A)	Gibberellin 20 oxidase 3 GN=T28J14_140 OS=Arabidopsis thaliana (Mouse-ear cress) PE=2 SV=1	BnaC03g02920D [Brassica napus]
BnaC03g03230D	0.134794	0.587255	0.054741	0.322967	0.00297764	2.04433	up	0.0277264	2.45551	normal	--	Formin-like protein 20 GN=MBK20.20/MBK20.21 OS=Arabidopsis thaliana (Mouse-ear cress) PE=2 SV=3	BnaC03g03230D [Brassica napus]
BnaC03g03330D	0.392586	1.77361	0.53569	1.08531	1.48478e-06	2.20585	up	0.33685	1.04949	normal	K00901|0|brp:103855751|diacylglycerol kinase 1-like; K00901 diacylglycerol kinase (ATP) [EC:2.7.1.107] (A)	Diacylglycerol kinase 1 GN=DGK1 OS=Arabidopsis thaliana (Mouse-ear cress) PE=1 SV=2	BnaC03g03330D [Brassica napus]
BnaC03g03400D	13.2846	27.0734	15.1013	26.7726	0.00439706	1.14264	up	0.241234	0.77646	normal	K11129|5.26301e-104|brp:103855764|H/ACA ribonucleoprotein complex subunit 2-like protein; K11129 H/ACA ribonucleoprotein complex subunit 2 (A)	H/ACA ribonucleoprotein complex subunit 2-like protein GN=At5g08180 OS=Arabidopsis thaliana (Mouse-ear cress) PE=1 SV=1	BnaC03g03400D [Brassica napus]
BnaC03g03480D	4.86667	21.0505	8.35013	17.1866	1.28847e-08	2.11139	up	0.0260929	1.08662	normal	--	Transcription factor TCP21 GN=F8L15.60 OS=Arabidopsis thaliana (Mouse-ear cress) PE=1 SV=1	BnaC03g03480D [Brassica napus]
BnaC03g03520D	2.94541	7.54937	5.76003	9.07578	6.3126e-05	1.39888	up	0.520026	0.606837	normal	K07407|0|brp:103855779|alpha-galactosidase; K07407 alpha-galactosidase [EC:3.2.1.22] (A)	Alpha-galactosidase (Precursor) OS=Coffea arabica (Arabian coffee) PE=1 SV=1	BnaC03g03520D [Brassica napus]
BnaC03g03590D	2.77097	6.18865	3.11577	5.56741	2.48473e-05	1.2524	up	0.046547	0.820967	normal	--	--	BnaC03g03590D [Brassica napus]
BnaC03g03620D	1.14679	3.86342	0.892366	2.00371	9.38147e-06	1.79257	up	0.129591	1.17936	normal	--	Putative pentatricopeptide repeat-containing protein At5g08490 GN=PCMP-E32 OS=Arabidopsis thaliana (Mouse-ear cress) PE=3 SV=1	BnaC03g03620D [Brassica napus]
BnaC03g03630D	15.7996	26.8698	22.6892	32.203	2.89531e-05	1.17631	up	0.30644	0.659691	normal	K03942|7.45956e-34|eus:EUTSA_v10013394mg|hypothetical protein; K03942 NADH dehydrogenase (ubiquinone) flavoprotein 1 [EC:1.6.5.3 1.6.99.3] (A)	NADH dehydrogenase [ubiquinone] flavoprotein 1, mitochondrial (Precursor) GN=At5g08530 OS=Arabidopsis thaliana (Mouse-ear cress) PE=1 SV=1	BnaC03g03630D [Brassica napus]
BnaC03g03980D	1.77901	9.69453	6.94641	9.68214	3.70226e-12	2.43295	up	0.834958	0.417811	normal	--	Probable mediator of RNA polymerase II transcription subunit 26c GN=MYH9.6 OS=Arabidopsis thaliana (Mouse-ear cress) PE=1 SV=1	BnaC03g03980D [Brassica napus]
BnaC03g04190D	17.7833	40.473	14.0516	27.1382	3.72833e-06	1.24701	up	0.00337113	0.939729	normal	K01953|0|brp:103855856|asparagine synthetase [glutamine-hydrolyzing] 3-like; K01953 asparagine synthase (glutamine-hydrolysing) [EC:6.3.5.4] (A)	Asparagine synthetase [glutamine-hydrolyzing] 3 OS=Arabidopsis thaliana (Mouse-ear cress) PE=1 SV=1	BnaC03g04190D [Brassica napus]
BnaC03g04370D	0	2.93327	2.26212	4.62383	1.88431e-06	4.68461	up	0.520144	0.959031	normal	--	F-box/kelch-repeat protein At3g08810 GN=At3g08810 OS=Arabidopsis thaliana (Mouse-ear cress) PE=2 SV=1	BnaC03g04370D [Brassica napus]
BnaC03g04400D	7.31323	18.6747	8.39435	15.5741	0	2.54377	up	0.0145147	0.873378	normal	--	Transcription factor GTE2 GN=GTE2 OS=Arabidopsis thaliana (Mouse-ear cress) PE=2 SV=2	BnaC03g04400D [Brassica napus]
BnaC03g04500D	1.29469	4.55435	1.32113	3.38508	2.07677e-05	1.79507	up	0.0500805	1.21382	normal	K11507|0|brp:103855882|uncharacterized LOC103855882; K11507 centromere protein O (A)	--	BnaC03g04500D [Brassica napus]
BnaC03g04520D	0.669108	4.65483	2.2131	5.29368	3.94168e-05	2.55551	up	0.0486394	1.32351	normal	--	Protein ENHANCED DISEASE RESISTANCE 2-like GN=EDR2L OS=Arabidopsis thaliana (Mouse-ear cress) PE=2 SV=1	BnaC03g04520D [Brassica napus]
BnaC03g04540D	15.6598	33.7971	25.5267	47.4061	2.77071e-07	1.35321	up	0.00180233	0.959363	normal	K17086|0|brp:103850299|transmembrane 9 superfamily member 4-like; K17086 transmembrane 9 superfamily member 2/4 (A)	Transmembrane 9 superfamily member 8 {ECO:0000305} (Precursor) OS=Arabidopsis thaliana (Mouse-ear cress) PE=2 SV=1	BnaC03g04540D [Brassica napus]
BnaC03g04560D	4.78706	14.5744	9.46161	15.8936	3.67896e-11	1.85534	up	0.080285	0.772763	normal	--	ERAD-associated E3 ubiquitin-protein ligase HRD1 {ECO:0000305} OS=Oryza sativa subsp. japonica (Rice) PE=2 SV=1	BnaC03g04560D [Brassica napus]
BnaC03g04740D	0	3.24777	1.42655	4.00266	1.73195e-14	5.79562	up	0.0242585	1.41156	normal	K15688|1.04618e-67|aly:ARALYDRAFT_334745|hypothetical protein; K15688 E3 ubiquitin-protein ligase MUL1 [EC:6.3.2.19] (A)	--	BnaC03g04740D [Brassica napus]
BnaC03g04840D	0.324437	0.958013	0.227628	0.76634	0.00265634	1.62902	up	0.0174555	1.59866	normal	--	Protein EMBRYONIC FLOWER 1 GN=EMF1 OS=Arabidopsis thaliana (Mouse-ear cress) PE=1 SV=1	BnaC03g04840D [Brassica napus]
BnaC03g05040D	0.767151	2.79478	0.798762	1.82209	0.000131138	1.90093	up	0.326264	1.12629	normal	--	--	BnaC03g05040D [Brassica napus]
BnaC03g05140D	0.581797	2.63636	0.585917	1.59608	0.00407453	2.08407	up	0.587354	1.3295	normal	--	--	BnaC03g05140D [Brassica napus]
BnaC03g05420D	2.99045	13.9181	5.1215	14.4786	0.000437799	2.20968	up	0.0423804	1.50795	normal	--	--	BnaC03g05420D [Brassica napus]
BnaC03g05660D	0.196332	1.6358	0.0895568	0.344268	0.000136386	2.8297	up	--	--	--	--	--	BnaC03g05660D [Brassica napus]
BnaC03g05720D	1.16444	3.87133	1.30214	2.68979	4.40628e-06	1.75483	up	0.0806871	1.11125	normal	--	--	BnaC03g05720D [Brassica napus]
BnaC03g05810D	0.263567	1.12711	0.341265	1.2938	0.00434961	2.00886	up	0.0354165	1.63771	normal	K14487|0|brp:103856011|4-substituted benzoates-glutamate ligase GH3.12-like; K14487 auxin responsive GH3 gene family (A)	4-substituted benzoates-glutamate ligase GH3.12 OS=Arabidopsis thaliana (Mouse-ear cress) PE=1 SV=1	BnaC03g05810D [Brassica napus]
BnaC03g05820D	0	2.41793	0.152301	0.887992	1.16456e-08	5.06121	up	--	--	--	--	Ethylene-responsive transcription factor ERF113 GN=ERF113 OS=Arabidopsis thaliana (Mouse-ear cress) PE=2 SV=1	BnaC03g05820D [Brassica napus]
BnaC03g05830D	0.259156	2.46001	0.348652	1.9919	0.000597679	2.43776	up	0.215657	1.43991	normal	K14487|0|brp:103856013|indole-3-acetic acid-amido synthetase GH3.17-like; K14487 auxin responsive GH3 gene family (A)	Indole-3-acetic acid-amido synthetase GH3.17 OS=Arabidopsis thaliana (Mouse-ear cress) PE=1 SV=1	BnaC03g05830D [Brassica napus]
BnaC03g06060D	0.104609	0.834357	0.339938	0.864728	8.77631e-05	3.05584	up	0.254407	1.36928	normal	--	Telomere repeat-binding protein 4 GN=MAC12.23 OS=Arabidopsis thaliana (Mouse-ear cress) PE=1 SV=1	BnaC03g06060D [Brassica napus]
BnaC03g06110D	0.653691	3.83507	0.950221	2.27617	5.31062e-07	2.5345	up	0.264743	1.20973	normal	K10569|0|brp:103856039|uncharacterized LOC103856039; K10569 endonuclease VIII-like 3 (A)	DNA topoisomerase 3-alpha GN=TOP3A OS=Arabidopsis thaliana (Mouse-ear cress) PE=1 SV=1	BnaC03g06110D [Brassica napus]
BnaC03g06270D	0.474709	2.92428	0.235607	0.543036	1.77892e-07	2.59575	up	--	--	--	--	--	BnaC03g06270D [Brassica napus]
BnaC03g06310D	0.628624	2.80449	0.538925	1.25235	1.63074e-08	2.23588	up	0.0365181	1.43928	normal	--	Probable inactive leucine-rich repeat receptor-like protein kinase At3g03770 (Precursor) GN=At3g03770 OS=Arabidopsis thaliana (Mouse-ear cress) PE=2 SV=1	BnaC03g06310D [Brassica napus]
BnaC03g06620D	29.987	59.6455	27.685	55.4551	0.000445896	1.0614	up	0.00150492	0.986125	normal	K00286|1.2935e-174|brp:103856099|pyrroline-5-carboxylate reductase-like; K00286 pyrroline-5-carboxylate reductase [EC:1.5.1.2] (A)	Pyrroline-5-carboxylate reductase GN=T9L3_100 OS=Arabidopsis thaliana (Mouse-ear cress) PE=2 SV=1	BnaC03g06620D [Brassica napus]
BnaC03g06680D	0.76375	2.18489	0.538757	1.53826	0.00342635	1.56486	up	0.0174555	1.59866	normal	--	Senescence-associated carboxylesterase 101 (Precursor) GN=SAG101 OS=Arabidopsis thaliana (Mouse-ear cress) PE=1 SV=1	BnaC03g06680D [Brassica napus]
BnaC03g06840D	6.82503	16.7914	7.50315	15.933	0.000594798	1.22267	up	0.0103656	1.01848	normal	K02899|2.50609e-93|brp:103856126|probable 39S ribosomal protein L27, mitochondrial; K02899 large subunit ribosomal protein L27 (A)	50S ribosomal protein L27, chloroplastic {ECO:0000255|HAMAP-Rule:MF_00539} OS=Emiliania huxleyi (Pontosphaera huxleyi) PE=3 SV=1	BnaC03g06840D [Brassica napus]
BnaC03g06850D	155.297	255.722	191.065	278.493	1.87837e-05	1.18402	up	0.0116685	0.869055	normal	--	Gibberellin-regulated protein 4 (Precursor) GN=GASA4 OS=Arabidopsis thaliana (Mouse-ear cress) PE=1 SV=2	BnaC03g06850D [Brassica napus]
BnaC03g06950D	11.1032	14.6477	13.8682	18.8075	0.000408204	1.20541	up	0.778545	0.462499	normal	--	Membrane-anchored ubiquitin-fold protein 2 GN=MUB2 OS=Arabidopsis thaliana (Mouse-ear cress) PE=1 SV=1	PREDICTED: membrane-anchored ubiquitin-fold protein 2 [Brassica rapa]
BnaC03g07000D	28.4613	11.4318	18.4334	9.10129	9.72167e-05	-1.26136	down	0.0339288	-0.94403	normal	K02160|1.27452e-118|brp:103856142|biotin carboxyl carrier protein of acetyl-CoA carboxylase 2, chloroplastic; K02160 acetyl-CoA carboxylase biotin carboxyl carrier protein (A)	Biotin carboxyl carrier protein of acetyl-CoA carboxylase 2, chloroplastic (Precursor) GN=BCCP2 OS=Arabidopsis thaliana (Mouse-ear cress) PE=2 SV=1	BnaC03g07000D [Brassica napus]
BnaC03g07760D	0.574742	1.79635	0.759393	1.9454	0.000645932	1.96284	up	0.0450852	1.3935	normal	--	Pentatricopeptide repeat-containing protein At5g16420, mitochondrial (Precursor) GN=At5g16420 OS=Arabidopsis thaliana (Mouse-ear cress) PE=2 SV=1	BnaC03g07760D [Brassica napus]
BnaC03g07880D	1.12327	5.7894	3.6874	6.51346	6.60441e-09	2.15691	up	0.0379545	1.04609	normal	--	--	BnaC03g07880D [Brassica napus]
BnaC03g08070D	1.73556	4.23943	2.62173	5.10973	0.000403176	1.31871	up	0.0936035	0.845772	normal	--	AP-5 complex subunit mu GN=AP5M OS=Arabidopsis thaliana (Mouse-ear cress) PE=2 SV=1	BnaC03g08070D [Brassica napus]
BnaC03g08500D	0.285823	3.14288	0.48993	1.44637	1.33227e-15	4.21009	up	0.0444316	1.53591	normal	K03680|5.62068e-56|brp:103832968|translation initiation factor eIF-2B subunit delta; K03680 translation initiation factor eIF-2B subunit delta (A)	--	BnaC03g08500D [Brassica napus]
BnaC03g08870D	0.366824	4.75558	1.77203	3.69038	2.83838e-06	3.32468	up	0.620484	1.03161	normal	--	--	BnaC03g08870D [Brassica napus]
BnaC03g08950D	0.0907996	0.737692	0.40928	1.22648	0.00459409	2.67107	up	0.0594688	1.50292	normal	--	--	BnaC03g08950D [Brassica napus]
BnaC03g09080D	3.92512	10.114	6.98512	12.1408	0.000133335	1.3761	up	0.0421635	0.891332	normal	--	--	BnaC03g09080D [Brassica napus]
BnaC03g09210D	0.487528	1.37891	0.159659	0.65387	0.00242425	1.89885	up	0.114478	2.08576	normal	--	--	BnaC03g09210D [Brassica napus]
BnaC03g09230D	0.365028	1.53056	0.12646	0.486473	1.38212e-07	2.0736	up	0.026647	1.82226	normal	K17545|0|brp:103856329|serine/threonine-protein kinase ULK4-like; K17545 serine/threonine-protein kinase ULK4 [EC:2.7.11.1] (A)	Serine/threonine-protein kinase TIO GN=F14I3.15 OS=Arabidopsis thaliana (Mouse-ear cress) PE=1 SV=1	BnaC03g09230D [Brassica napus]
BnaC03g09480D	0.666739	4.89316	1.84432	5.43896	1.2315e-05	2.74317	up	0.0164813	1.54369	normal	--	--	BnaC03g09480D [Brassica napus]
BnaC03g09610D	1.79161	6.04389	3.08412	6.37866	3.03075e-05	1.89034	up	0.0844302	1.06375	normal	--	--	BnaA03g07590D [Brassica napus]
BnaC03g09810D	1.84966	10.1367	2.63857	7.17006	0.00507256	2.23522	up	0.420743	1.44865	normal	--	--	BnaA03g07800D [Brassica napus]
BnaC03g09930D	0.0412811	0.811595	0.0371367	0.345209	0.00582834	3.22867	up	--	--	--	--	Probable receptor-like protein kinase At5g20050 (Precursor) GN=At5g20050 OS=Arabidopsis thaliana (Mouse-ear cress) PE=2 SV=1	BnaC03g09930D [Brassica napus]
BnaC03g10880D	2.49826	14.9305	5.26045	11.9586	2.8588e-08	2.58138	up	0.0656189	1.19937	normal	--	BAG family molecular chaperone regulator 5, mitochondrial (Precursor) GN=BAG5 OS=Arabidopsis thaliana (Mouse-ear cress) PE=1 SV=1	BnaC03g10880D [Brassica napus]
BnaC03g11820D	1.48954	3.33999	2.22634	1.58546	0.00410263	1.17591	up	0.819707	-0.469479	normal	--	UDP-glycosyltransferase 76E2 GN=UGT76E2 OS=Arabidopsis thaliana (Mouse-ear cress) PE=2 SV=1	BnaC03g11820D [Brassica napus]
BnaC03g12380D	0.426567	2.44779	0.803477	1.91597	1.33197e-05	2.4666	up	0.264743	1.20973	normal	--	Polyadenylate-binding protein-interacting protein 7 GN=CID7 OS=Arabidopsis thaliana (Mouse-ear cress) PE=1 SV=1	BnaC03g12380D [Brassica napus]
BnaC03g12500D	0.765435	0	0.34518	0	0.00642782	-3.84262	down	--	--	--	--	--	BnaC03g12500D [Brassica napus]
BnaC03g12980D	0.52829	1.62976	0.382841	0.51777	0.00196714	1.73213	up	0.95067	0.3552	normal	--	Protein VERNALIZATION INSENSITIVE 3 GN=VIN3 OS=Arabidopsis thaliana (Mouse-ear cress) PE=1 SV=2	BnaC03g12980D [Brassica napus]
BnaC03g13390D	2.24771	6.97489	1.83149	3.88319	1.99688e-05	1.63385	up	0.218622	0.992982	normal	K04368|0|brp:103856810|mitogen-activated protein kinase kinase 6; K04368 mitogen-activated protein kinase kinase 1 [EC:2.7.12.2] (A)	Mitogen-activated protein kinase kinase 6 GN=MIK19.2 OS=Arabidopsis thaliana (Mouse-ear cress) PE=1 SV=1	BnaC03g13390D [Brassica napus]
BnaC03g14570D	1.49856	3.7128	1.74723	0.664267	0.00221345	1.34191	up	0.059699	-1.3875	normal	K14487|0|brp:103857039|indole-3-acetic acid-amido synthetase GH3.6-like; K14487 auxin responsive GH3 gene family (A)	Indole-3-acetic acid-amido synthetase GH3.6 GN=F24B18.13 OS=Arabidopsis thaliana (Mouse-ear cress) PE=1 SV=1	BnaC03g14570D [Brassica napus]
BnaC03g16950D	1.61369	4.29496	0.942168	0.492012	0.00055159	1.44148	up	0.803956	-0.933578	normal	K00487|0|brp:103857322|trans-cinnamate 4-monooxygenase-like; K00487 trans-cinnamate 4-monooxygenase [EC:1.14.13.11] (A)	Trans-cinnamate 4-monooxygenase GN=T6B20.16 OS=Arabidopsis thaliana (Mouse-ear cress) PE=2 SV=1	BnaC03g16950D [Brassica napus]
BnaC03g17510D	40.4465	77.5869	74.7396	85.7706	0.000672042	1.05689	up	0.952528	0.27302	normal	--	--	uncharacterized protein [Arabidopsis thaliana]
BnaC03g17820D	0.830075	0.304909	1.50416	2.40003	0.00932444	-1.35012	down	0.598447	0.565875	normal	K10357|0|brp:103857406|myosin-12; K10357 myosin V (A)	Myosin-12 GN=F20M17.6 OS=Arabidopsis thaliana (Mouse-ear cress) PE=2 SV=1	BnaC03g17820D [Brassica napus]
BnaC03g18590D	0.206824	0.962165	0.429812	1.22297	0.000918807	2.39946	up	0.0342335	1.60091	normal	--	--	BnaC03g18590D [Brassica napus]
BnaC03g18680D	0	4.47936	0.394671	1.65696	6.83242e-12	5.50204	up	0.239302	2.10584	normal	--	--	BnaC03g18680D [Brassica napus]
BnaC03g18820D	16.8512	126.943	7.94786	16.6538	0	2.43437	up	0.779918	0.512853	normal	--	Auxin-repressed 12.5 kDa protein OS=Fragaria ananassa (Strawberry) PE=2 SV=1	auxin-repressed protein [Brassica oleracea]
BnaC03g19040D	0.322331	5.76443	1.84402	1.29454	0.00582834	3.22867	up	--	--	--	--	Protein TIFY 5B GN=T31E10.6 OS=Arabidopsis thaliana (Mouse-ear cress) PE=2 SV=1	BnaC03g19040D [Brassica napus]
BnaC03g19510D	7.12185	1.0597	3.96491	0.871533	0.00146259	-2.60682	down	0.235532	-2.10974	normal	--	--	BnaC03g19510D [Brassica napus]
BnaC03g20080D	0.693423	2.03497	1.16874	1.44578	0.00466407	1.58334	up	0.922058	0.317795	normal	--	Probable LRR receptor-like serine/threonine-protein kinase RKF3 (Precursor) GN=T9J23.16 OS=Arabidopsis thaliana (Mouse-ear cress) PE=2 SV=1	BnaC03g20080D [Brassica napus]
BnaC03g21630D	3.45019	8.53732	1.93452	4.31554	1.75531e-05	1.34613	up	0.0166083	1.07176	normal	K11548|0|brp:103857815|probable kinetochore protein NUF2; K11548 kinetochore protein Nuf2 (A)	--	BnaC03g21630D [Brassica napus]
BnaC03g21650D	0.541345	0.0460283	0.273456	0.0545846	0.00275502	-3.32149	down	--	--	--	--	--	BnaC03g21650D [Brassica napus]
BnaC03g21800D	93.7341	217.874	79.0084	145.584	4.33058e-06	1.23753	up	0.010782	0.894445	normal	K09872|0|brp:103857836|probable aquaporin PIP2-6; K09872 aquaporin PIP (A)	Probable aquaporin PIP2-6, N-terminally processed GN=T7F6.18 OS=Arabidopsis thaliana (Mouse-ear cress) PE=1 SV=1	BnaC03g21800D [Brassica napus]
BnaC03g22030D	8.20359	97.5396	0.519133	0.355504	0	3.58323	up	--	--	--	--	Jacalin-related lectin 22 GN=JAL22 OS=Arabidopsis thaliana (Mouse-ear cress) PE=1 SV=1	BnaC03g22030D [Brassica napus]
BnaC03g22200D	97.6745	39.1578	92.4548	79.273	2.73991e-07	-1.34346	down	0.981582	-0.212199	normal	--	Expansin-A4 (Precursor) GN=F17A14.7 OS=Arabidopsis thaliana (Mouse-ear cress) PE=1 SV=1	BnaC03g22200D [Brassica napus]
BnaC03g22210D	14.7307	7.21997	12.013	6.71891	0.00240631	-1.05992	down	0.179387	-0.748845	normal	--	E3 ubiquitin-protein ligase RING1 GN=RING1 OS=Gossypium hirsutum (Upland cotton) PE=1 SV=1	BnaC03g22210D [Brassica napus]
BnaC03g22300D	7.08073	2.64224	3.70037	2.53532	0.000497463	-1.32138	down	0.820933	-0.493118	normal	--	Uncharacterized protein At2g39910 GN=At2g39910 OS=Arabidopsis thaliana (Mouse-ear cress) PE=2 SV=2	BnaC03g22300D [Brassica napus]
BnaC03g22390D	0.600984	6.69049	1.10254	0.956763	2.22045e-16	3.42943	up	0.952173	-0.132136	normal	--	Nematode resistance protein-like HSPRO2 GN=HSPRO2 OS=Arabidopsis thaliana (Mouse-ear cress) PE=1 SV=1	BnaC03g22390D [Brassica napus]
BnaC03g22450D	10.9654	5.04303	12.3342	6.7374	0.000475859	-1.08083	down	0.00761825	-0.903784	normal	--	--	BnaC03g22450D [Brassica napus]
BnaC03g23080D	1.27899	0.177102	0.941283	0.15044	0.00266615	-2.72534	down	0.106074	-2.25994	normal	--	F-box protein At2g40910 GN=At2g40910 OS=Arabidopsis thaliana (Mouse-ear cress) PE=2 SV=1	BnaC03g23080D [Brassica napus]
BnaC03g23770D	11.4211	47.0265	8.49448	13.6146	2.58682e-14	2.12147	up	0.640616	0.614473	normal	--	--	cold-regulated protein [Brassica napus]
BnaC03g23810D	1.82645	0	0.202669	0	3.49228e-07	-4.83426	down	--	--	--	--	Putative Myb family transcription factor At1g14600 GN=At1g14600 OS=Arabidopsis thaliana (Mouse-ear cress) PE=2 SV=2	BnaC03g23810D [Brassica napus]
BnaC03g24270D	2.10303	6.25394	17.8419	24.0498	0.00151452	1.60756	up	0.791219	0.452722	normal	K01183|0|brp:103858078|basic endochitinase CHB4; K01183 chitinase [EC:3.2.1.14] (A)	Basic endochitinase CHB4 (Precursor) OS=Brassica napus (Rape) PE=1 SV=2	BnaC03g24270D [Brassica napus]
BnaC03g24320D	0	1.22134	0.167358	0.699671	1.08808e-05	4.53353	up	--	--	--	K02945|1.69457e-33|ath:AT1G71720|rbcL RNA S1-binding domain protein; K02945 small subunit ribosomal protein S1 (A)	--	BnaC03g24320D [Brassica napus]
BnaC03g24360D	14.1237	34.1992	11.8243	9.374	4.29437e-06	1.31106	up	0.916487	-0.268471	normal	K01183|4.73851e-179|brp:103858083|basic endochitinase CHB4; K01183 chitinase [EC:3.2.1.14] (A)	Basic endochitinase CHB4 (Precursor) OS=Brassica napus (Rape) PE=1 SV=2	BnaC03g24360D [Brassica napus]
BnaC03g24650D	4.72092	0.00100951	2.81626	1.08228	1.11022e-16	-6.04579	down	0.125493	-1.29865	normal	--	Desiccation protectant protein Lea14 homolog OS=Glycine max (Soybean) PE=2 SV=1	BnaC03g24650D [Brassica napus]
BnaC03g25240D	2.85768	0.868552	1.47368	2.84494	0.00504803	-1.61961	down	0.366969	0.945259	normal	--	--	BnaC03g25240D [Brassica napus]
BnaC03g26730D	0.99275	0.121918	0	0	0.00798073	-2.83896	down	--	--	--	--	Pectinesterase 12 (Precursor) GN=T9J22.11 OS=Arabidopsis thaliana (Mouse-ear cress) PE=2 SV=1	BnaC03g26730D [Brassica napus]
BnaC03g27030D	1.40847	0.590468	0.618081	0.401842	0.00476165	-1.16669	down	0.228999	-0.903908	normal	--	B3 domain-containing protein REM-like 1 GN=At2g24690 OS=Arabidopsis thaliana (Mouse-ear cress) PE=3 SV=2	BnaC03g27030D [Brassica napus]
BnaC03g27120D	0.265792	1.46885	0.280215	0.535208	0.000720651	2.32378	up	--	--	--	--	Heptahelical transmembrane protein 3 GN=HHP3 OS=Arabidopsis thaliana (Mouse-ear cress) PE=2 SV=2	BnaC03g27120D [Brassica napus]
BnaC03g27600D	2.82484	0.900197	1.35278	1.19992	0.00390044	-1.59157	down	0.943039	-0.193462	normal	K16675|0|brp:103858429|probable protein S-acyltransferase 9; K16675 palmitoyltransferase ZDHHC9/14/18 [EC:2.3.1.225] (A)	Probable protein S-acyltransferase 9 GN=PAT09 OS=Arabidopsis thaliana (Mouse-ear cress) PE=2 SV=1	BnaC03g27600D [Brassica napus]
BnaC03g28400D	6.90411	2.3571	4.68023	1.65962	0.00195082	-1.48337	down	0.0142548	-1.48254	normal	K01214|5.65638e-180|brp:103858505|isoamylase 3, chloroplastic; K01214 isoamylase [EC:3.2.1.68] (A)	Isoamylase 3, chloroplastic (Precursor) GN=ISA3 OS=Arabidopsis thaliana (Mouse-ear cress) PE=2 SV=2	BnaC03g28400D [Brassica napus]
BnaC03g30870D	4.34715	14.1861	11.7735	7.56424	5.50717e-06	1.74335	up	0.658909	-0.614428	normal	K00799|2.38986e-141|brp:103858758|glutathione S-transferase F3-like; K00799 glutathione S-transferase [EC:2.5.1.18] (A)	Glutathione S-transferase F3 GN=T17M13.10 OS=Arabidopsis thaliana (Mouse-ear cress) PE=2 SV=1	glutathione S-transferase 6 protein [Brassica oleracea var. italica]
BnaC03g31730D	4.06475	10.6347	3.84172	3.99391	6.30893e-05	1.46152	up	0.940656	0.0753552	normal	K14496|7.60443e-137|brp:103858828|abscisic acid receptor PYL7-like; K14496 abscisic acid receptor PYR/PYL family (A)	Abscisic acid receptor PYL7 GN=F3I3 OS=Arabidopsis thaliana (Mouse-ear cress) PE=1 SV=1	BnaC03g31730D [Brassica napus]
BnaC03g31810D	18.5673	7.50389	5.70248	5.10806	0.000105368	-1.26082	down	0.936832	-0.129088	normal	--	GDSL esterase/lipase At4g01130 (Precursor) GN=At4g01130 OS=Arabidopsis thaliana (Mouse-ear cress) PE=2 SV=1	BnaC03g31810D [Brassica napus]
BnaC03g33100D	1.69948	0.074974	0.533531	0.618144	0.00106181	-4.07458	down	--	--	--	K01866|1.07195e-166|brp:103858981|probable tyrosine--tRNA ligase, mitochondrial; K01866 tyrosyl-tRNA synthetase [EC:6.1.1.1] (A)	--	BnaC03g33100D [Brassica napus]
BnaC03g33270D	0	7.62336	4.79801	0	0.00470102	3.87151	up	--	--	--	--	--	BnaC03g33270D [Brassica napus]
BnaC03g33810D	13.3334	6.56744	8.93495	8.53872	0.000793749	-1.20157	down	0.841412	-0.413438	normal	--	Protein WVD2-like 1 GN=WDL1 OS=Arabidopsis thaliana (Mouse-ear cress) PE=1 SV=1	BnaC03g33810D [Brassica napus]
BnaC03g34410D	20.2838	51.2222	66.7581	91.5623	6.66134e-15	2.3439	up	0.849414	0.423936	normal	--	Hydrophobic protein RCI2A GN=F10A16.18 OS=Arabidopsis thaliana (Mouse-ear cress) PE=2 SV=1	BnaC03g34410D [Brassica napus]
BnaC03g35350D	3.17141	0.858443	2.53452	1.06839	0.00354614	-1.74	down	0.170068	-1.28101	normal	--	--	BnaC03g35350D [Brassica napus]
BnaC03g35370D	0.918904	6.01525	1.30552	3.77931	1.13265e-05	2.64446	up	0.231555	1.47344	normal	K11087|9.20245e-51|aly:ARALYDRAFT_671588|hypothetical protein; K11087 small nuclear ribonucleoprotein D1 (A)	--	BnaC03g35370D [Brassica napus]
BnaC03g35880D	4.46169e-05	1.40811	0.539359	1.07615	3.21785e-11	5.41826	up	0.704147	0.877728	normal	--	Serine/threonine-protein kinase ATM GN=ATM OS=Arabidopsis thaliana (Mouse-ear cress) PE=2 SV=1	BnaC03g35880D [Brassica napus]
BnaC03g36650D	20.2276	7.51502	5.80536	5.70404	3.57694e-07	-1.38792	down	0.953736	-0.0336881	normal	K00392|0|brp:103859351|sulfite reductase [ferredoxin], chloroplastic-like; K00392 sulfite reductase (ferredoxin) [EC:1.8.7.1] (A)	Sulfite reductase [ferredoxin], chloroplastic (Precursor) GN=SIR OS=Arabidopsis thaliana (Mouse-ear cress) PE=1 SV=1	BnaC03g36650D [Brassica napus]
BnaC03g37570D	0	2.38851	0	0	2.02414e-08	5.0239	up	--	--	--	K01183|0|brp:103859446|endochitinase CH25-like; K01183 chitinase [EC:3.2.1.14] (A)	Endochitinase CH25 (Precursor) OS=Brassica napus (Rape) PE=2 SV=1	BnaC03g37570D [Brassica napus]
BnaC03g37600D	0.243278	14.6132	0	0	0	5.44625	up	--	--	--	K01183|0|brp:103859448|endochitinase CH25-like; K01183 chitinase [EC:3.2.1.14] (A)	Endochitinase CH25 (Precursor) OS=Brassica napus (Rape) PE=2 SV=1	BnaC03g37600D [Brassica napus]
BnaC03g37680D	3.04178	0.896554	1.20183	1.11806	2.54204e-05	-1.73199	down	0.942042	-0.106072	normal	K03283|0|brp:103845440|probable mediator of RNA polymerase II transcription subunit 37c; K03283 heat shock 70kDa protein 1/8 (A)	Probable mediator of RNA polymerase II transcription subunit 37c GN=At3g12580 OS=Arabidopsis thaliana (Mouse-ear cress) PE=1 SV=1	BnaC03g37680D [Brassica napus]
BnaC03g37960D	3.40073	1.14168	2.25365	2.9556	0.000231149	-1.48175	down	0.896466	0.325493	normal	K04077|0|eus:EUTSA_v10020346mg|hypothetical protein; K04077 chaperonin GroEL (A)	Chaperonin 60 subunit beta 2, chloroplastic (Precursor) GN=MRP15.11 OS=Arabidopsis thaliana (Mouse-ear cress) PE=1 SV=1	BnaC03g37960D [Brassica napus]
BnaC03g39190D	7.25627	24.3	10.7144	13.904	0.000117733	1.82865	up	0.894917	0.45433	normal	--	--	BnaC03g39190D [Brassica napus]
BnaC03g39740D	0.430774	3.88051	0.702868	0.530341	8.52276e-05	2.86904	up	--	--	--	--	RING-H2 finger protein ATL2 GN=ATL2 OS=Arabidopsis thaliana (Mouse-ear cress) PE=2 SV=2	BnaC03g39740D [Brassica napus]
BnaC03g39800D	16.3903	6.80717	5.8106	3.12479	0.000626544	-1.1943	down	0.196743	-0.947411	normal	--	B3 domain-containing protein At3g17010 GN=At3g17010 OS=Arabidopsis thaliana (Mouse-ear cress) PE=2 SV=1	BnaC03g39800D [Brassica napus]
BnaC03g39820D	7.11278	0.214075	2.01841	0.121545	2.11187e-09	-4.46963	down	--	--	--	--	--	BnaC03g39820D [Brassica napus]
BnaC03g41100D	3.47465	0.30087	0	0.593651	1.33599e-06	-3.37372	down	--	--	--	K00826|0|brp:103859824|BCAT4-1; methionine aminotransferase BCAT4-like; K00826 branched-chain amino acid aminotransferase [EC:2.6.1.42] (A)	Methionine aminotransferase BCAT4 GN=BCAT4 OS=Arabidopsis thaliana (Mouse-ear cress) PE=1 SV=1	BnaC03g41100D [Brassica napus]
BnaC03g42350D	4.66903	1.6037	10.4555	6.12705	0.000663076	-1.50643	down	0.219681	-0.73176	normal	--	UDP-glycosyltransferase 71B2 OS=Arabidopsis thaliana (Mouse-ear cress) PE=1 SV=1	BnaC03g42350D [Brassica napus]
BnaC03g42410D	14.834	4.16603	5.35242	2.20955	1.94236e-09	-1.8048	down	0.0104228	-1.20677	normal	--	UDP-glycosyltransferase 71B7 OS=Arabidopsis thaliana (Mouse-ear cress) PE=2 SV=2	BnaC03g42410D [Brassica napus]
BnaC03g44920D	0	0.562756	0	0.221056	0.00135947	4.03044	up	--	--	--	--	--	BnaC03g44920D [Brassica napus]
BnaC03g45960D	3.82935	17.1997	4.88058	4.0416	2.35359e-09	2.18371	up	0.930848	-0.27809	normal	--	--	BnaC03g45960D [Brassica napus]
BnaC03g46850D	1.07661	7.17711	0.683893	1.97066	3.66879e-09	2.68187	up	0.505057	1.39031	normal	--	Uncharacterized protein At4g04775 GN=At4g04775 OS=Arabidopsis thaliana (Mouse-ear cress) PE=2 SV=1	BnaC03g46850D [Brassica napus]
BnaC03g47090D	0.000361303	1.63182	0.00182324	0.000162421	0.00877116	3.78495	up	--	--	--	K02639|1.03859e-107|brp:103858315|ferredoxin, root R-B2-like; K02639 ferredoxin (A)	Ferredoxin-3, chloroplastic (Precursor) GN=FD3 OS=Arabidopsis thaliana (Mouse-ear cress) PE=1 SV=1	BnaC03g47090D [Brassica napus]
BnaC03g48540D	22.1839	10.8327	35.6459	21.8168	0.00204797	-1.01033	down	0.0511968	-0.787255	normal	--	BTB/POZ and TAZ domain-containing protein 4 GN=BT4 OS=Arabidopsis thaliana (Mouse-ear cress) PE=1 SV=1	BnaC03g48540D [Brassica napus]
BnaC03g48600D	38.5123	14.5813	66.9307	35.3339	0.000108259	-1.28949	down	0.0162552	-0.881962	normal	K07955|4.45658e-132|brp:103874041|ADP-ribosylation factor-like protein 8A; K07955 ADP-ribosylation factor-like protein 8 (A)	ADP-ribosylation factor 1 GN=ARF1 OS=Brassica rapa subsp. pekinensis (Chinese cabbage) PE=2 SV=3	BnaC03g48600D [Brassica napus]
BnaC03g49300D	0.864958	3.10335	1.23134	1.1851	7.49687e-06	1.90716	up	0.944481	-0.0798223	normal	K01953|0|brp:103873925|asparagine synthetase [glutamine-hydrolyzing] 2; K01953 asparagine synthase (glutamine-hydrolysing) [EC:6.3.5.4] (A)	Asparagine synthetase [glutamine-hydrolyzing] 2 GN=ASN2 OS=Arabidopsis thaliana (Mouse-ear cress) PE=1 SV=1	BnaC03g49300D [Brassica napus]
BnaC03g49990D	5.4106	11.3773	4.50166	8.47079	0.00395663	1.13706	up	0.13309	0.891803	normal	--	--	BnaC03g49990D [Brassica napus]
BnaC03g50970D	2.64574	0.371461	2.76691	1.2519	0.000105814	-3.66664	down	0.679663	-1.04078	normal	--	--	BnaC03g50970D [Brassica napus]
BnaC03g51090D	6.35459	13.158	15.531	11.3362	0.00158785	1.08012	up	0.793618	-0.453652	normal	--	Probable inactive purple acid phosphatase 29 (Precursor) GN=PAP29 OS=Arabidopsis thaliana (Mouse-ear cress) PE=2 SV=1	BnaC03g51090D [Brassica napus]
BnaC03g51230D	5.21735	11.51	19.0087	9.88614	0.00213466	1.2401	up	0.010409	-0.988087	normal	K03676|5.77228e-83|brp:103873728|glutaredoxin-C1-like; K03676 glutaredoxin 3 (A)	Glutaredoxin-C1 GN=GRXC1 OS=Arabidopsis thaliana (Mouse-ear cress) PE=2 SV=2	BnaC03g51230D [Brassica napus]
BnaC03g51530D	0	2.17461	0.20674	0.0566648	3.88927e-09	5.13305	up	--	--	--	--	--	BnaC03g51530D [Brassica napus]
BnaC03g53030D	0	0.959084	0.121946	0.681437	0.00877116	3.78495	up	--	--	--	K10578|1.51106e-09|eus:EUTSA_v10021196mg|hypothetical protein; K10578 ubiquitin-conjugating enzyme E2 J1 [EC:6.3.2.19] (A)	Ubiquitin-conjugating enzyme E2 32 GN=UBC32 OS=Arabidopsis thaliana (Mouse-ear cress) PE=2 SV=1	BnaC03g53030D [Brassica napus]
BnaC03g54220D	1.26175	4.88297	0.62155	0.481225	1.44373e-06	1.95727	up	--	--	--	K03327|0|brp:103844374|MATE efflux family protein 5-like; K03327 multidrug resistance protein, MATE family (A)	MATE efflux family protein 9 GN=F3L12.7 OS=Arabidopsis thaliana (Mouse-ear cress) PE=2 SV=1	BnaC03g54220D [Brassica napus]
BnaC03g55620D	6.09132	0	0	0	2.07057e-13	-5.6972	down	--	--	--	K02957|1.44011e-90|eus:EUTSA_v10015007mg|hypothetical protein; K02957 small subunit ribosomal protein S15Ae (A)	40S ribosomal protein S15a-1 GN=RPS15AF OS=Arabidopsis thaliana (Mouse-ear cress) PE=2 SV=2	40S ribosomal protein S15a-1 [Arabidopsis thaliana]
BnaC03g57030D	2.19533	9.08295	2.48042	3.92644	3.25611e-09	2.07076	up	0.835581	0.507083	normal	K06889|1.15877e-165|eus:EUTSA_v10010563mg|hypothetical protein; K06889 (A)	--	BnaC03g57030D [Brassica napus]
BnaC03g57210D	1.73464	0.559433	2.28409	2.02178	0.0018888	-1.54802	down	0.929657	-0.194541	normal	--	ABC transporter A family member 7 GN=T23J7.110 OS=Arabidopsis thaliana (Mouse-ear cress) PE=3 SV=2	BnaC03g57210D [Brassica napus]
BnaC03g58080D	0.0902138	4.54178	0.596572	0.98618	2.06645e-10	4.59954	up	--	--	--	--	Zinc finger protein ZAT10 GN=T22C5.18 OS=Arabidopsis thaliana (Mouse-ear cress) PE=2 SV=1	BnaC03g58080D [Brassica napus]
BnaC03g58400D	0.660423	2.58933	0.553286	1.65983	4.28678e-05	2.03893	up	0.0185435	1.70604	normal	K03686|0|brp:103835344|chaperone protein dnaJ 1, mitochondrial; K03686 molecular chaperone DnaJ (A)	Chaperone protein dnaJ 1, mitochondrial (Precursor) GN=ATJ1 OS=Arabidopsis thaliana (Mouse-ear cress) PE=2 SV=2	BnaC03g58400D [Brassica napus]
BnaC03g58490D	20.9799	8.61749	23.3969	10.9606	0.000696174	-1.25307	down	0.0206209	-0.9703	normal	--	--	BnaC03g58490D [Brassica napus]
BnaC03g59610D	3.29616	10.864	0.957822	2.00058	3.53035e-08	1.74782	up	0.496649	1.02496	normal	K04125|0|brp:103835241|gibberellin 2-beta-dioxygenase 2; K04125 gibberellin 2-oxidase [EC:1.14.11.13] (A)	Gibberellin 2-beta-dioxygenase 2 GN=GA2OX2 OS=Arabidopsis thaliana (Mouse-ear cress) PE=2 SV=1	BnaC03g59610D [Brassica napus]
BnaC03g61130D	7.45633	44.9226	6.31353	5.74805	0	2.64674	up	0.936302	-0.139337	normal	K00083|1.5951e-149|eus:EUTSA_v10025561mg|hypothetical protein; K00083 cinnamyl-alcohol dehydrogenase [EC:1.1.1.195] (A)	Cinnamyl alcohol dehydrogenase 7 GN=At4g37980 OS=Arabidopsis thaliana (Mouse-ear cress) PE=1 SV=2	BnaC03g61130D [Brassica napus]
BnaC03g61350D	6.80263	2.78153	4.94246	3.03814	0.000156766	-1.29266	down	0.0577809	-0.897352	normal	--	BTB/POZ domain-containing protein NPY5 GN=NPY5 OS=Arabidopsis thaliana (Mouse-ear cress) PE=2 SV=2	BnaC03g61350D [Brassica napus]
BnaC03g62120D	1.64551	5.07097	1.74635	2.80535	0.000548796	1.59236	up	0.814358	0.624709	normal	K11517|8.1196e-60|brp:103859555|peroxisomal (S)-2-hydroxy-acid oxidase GLO3-like; K11517 (S)-2-hydroxy-acid oxidase [EC:1.1.3.15] (A)	Peroxisomal (S)-2-hydroxy-acid oxidase GLO3 GN=GLO3 OS=Arabidopsis thaliana (Mouse-ear cress) PE=2 SV=1	BnaC03g62120D [Brassica napus]
BnaC03g62410D	6.90316	14.0736	7.03414	11.9845	0.000745784	1.05156	up	0.0541562	0.795487	normal	K00030|0|brp:103834945|isocitrate dehydrogenase [NAD] regulatory subunit 3, mitochondrial; K00030 isocitrate dehydrogenase (NAD+) [EC:1.1.1.41] (A)	Isocitrate dehydrogenase [NAD] regulatory subunit 3, mitochondrial (Precursor) GN=IDH3 OS=Arabidopsis thaliana (Mouse-ear cress) PE=1 SV=1	BnaC03g62410D [Brassica napus]
BnaC03g62490D	10.931	33.775	43.0248	23.5199	6.64063e-09	1.62894	up	0.0235422	-0.846461	normal	--	--	BnaC03g62490D [Brassica napus]
BnaC03g66740D	1.75766	0.597215	1.25632	0.57224	0.00635155	-1.43749	down	0.287204	-1.05019	normal	--	F-box/LRR-repeat protein 15 GN=FBL15 OS=Arabidopsis thaliana (Mouse-ear cress) PE=2 SV=2	BnaC03g66740D [Brassica napus]
BnaC03g68960D	6.71555	71.5585	0.237781	0.176865	0	3.42338	up	--	--	--	--	Myrosinase-binding protein 2 GN=F5F19.9 OS=Arabidopsis thaliana (Mouse-ear cress) PE=2 SV=1	BnaC03g68960D [Brassica napus]
BnaC03g68970D	0.188813	1.69159	1.49225	1.71231	2.11919e-12	3.1252	up	0.936534	0.143164	normal	--	Nitrile-specifier protein 4 OS=Arabidopsis thaliana (Mouse-ear cress) PE=2 SV=1	BnaC03g68970D [Brassica napus]
BnaC03g69210D	9.88607	20.2613	25.2945	30.5305	0.00274521	1.11941	up	0.930801	0.263414	normal	--	DCC family protein At1g52590, chloroplastic (Precursor) GN=At1g52590 OS=Arabidopsis thaliana (Mouse-ear cress) PE=2 SV=1	BnaC03g69210D [Brassica napus]
BnaC03g69740D	9.17332	20.1456	2.17627	1.72212	5.71424e-05	1.17447	up	0.906419	-0.340403	normal	K00276|0|brp:103848201|primary amine oxidase; K00276 primary-amine oxidase [EC:1.4.3.21] (A)	Primary amine oxidase (Precursor) GN=At1g62810 OS=Arabidopsis thaliana (Mouse-ear cress) PE=2 SV=1	BnaC03g69740D [Brassica napus]
BnaC03g71320D	0.438572	0	0.326773	0	0.00192994	-4.00133	down	--	--	--	--	Mannan endo-1,4-beta-mannosidase 6 (Precursor) GN=MAN6 OS=Arabidopsis thaliana (Mouse-ear cress) PE=2 SV=1	BnaC03g71320D [Brassica napus]
BnaC03g71350D	0.829607	0	0.389354	0.0485678	0.00351801	-3.92416	down	--	--	--	--	Putative pentatricopeptide repeat-containing protein At1g02420 GN=At1g02420 OS=Arabidopsis thaliana (Mouse-ear cress) PE=3 SV=2	BnaC03g71350D [Brassica napus]
BnaC03g72160D	8.18009	3.88777	8.65084	6.02314	0.00632663	-1.02073	down	0.581206	-0.565446	normal	K13648|0|brp:103857802|probable galacturonosyltransferase 7; K13648 alpha-1,4-galacturonosyltransferase [EC:2.4.1.43] (A)	Probable galacturonosyltransferase 7 GN=T6A23.15 OS=Arabidopsis thaliana (Mouse-ear cress) PE=1 SV=2	BnaC03g72160D [Brassica napus]
BnaC03g72630D	3.38945	1.04888	1.00202	0.768825	0.00089415	-1.60234	down	0.935835	-0.412734	normal	--	Protein DA1-related 2 GN=DAR2 OS=Arabidopsis thaliana (Mouse-ear cress) PE=2 SV=1	BnaC03g72630D [Brassica napus]
BnaC03g73280D	7.12502	20.2295	8.06128	13.9822	0.000109802	1.5213	up	0.41219	0.793952	normal	--	--	BnaC03g73280D [Brassica napus]
BnaC03g73430D	8.36793	18.1405	12.8698	24.3404	0.000876892	1.17752	up	0.0117946	0.941928	normal	K03386|2.98947e-154|brp:103859402|2-Cys peroxiredoxin BAS1, chloroplastic-like; K03386 peroxiredoxin (alkyl hydroperoxide reductase subunit C) [EC:1.11.1.15] (A)	2-Cys peroxiredoxin BAS1, chloroplastic (Precursor) GN=BAS1 OS=Arabidopsis thaliana (Mouse-ear cress) PE=1 SV=2	BnaC03g73430D [Brassica napus]
BnaC03g74330D	182.212	368.863	105.777	77.4219	0.000260534	1.0675	up	0.862497	-0.396137	normal	--	--	glycine-rich protein [Brassica oleracea]
BnaC03g74630D	0.937896	2.85875	9.1897	8.81068	0.00199823	1.62843	up	0.957208	-0.0293034	normal	K03327|0|brp:103837573|protein TRANSPARENT TESTA 12-like; K03327 multidrug resistance protein, MATE family (A)	Protein TRANSPARENT TESTA 12 GN=F17J16_80 OS=Arabidopsis thaliana (Mouse-ear cress) PE=2 SV=1	BnaC03g74630D [Brassica napus]
BnaC03g76160D	0.690667	1.77216	0.364293	0.505027	0.00266519	1.70754	up	--	--	--	--	CBL-interacting serine/threonine-protein kinase 23 GN=At1g30270 OS=Arabidopsis thaliana (Mouse-ear cress) PE=1 SV=1	BnaC03g76160D [Brassica napus]
BnaC03g77140D	2.31878	5.50666	0.940831	1.98284	9.65403e-05	1.31192	up	0.120103	1.05039	normal	K03347|4.91959e-116|brp:103834445|cullin-1-like; K03347 cullin 1 (A)	Cullin-2 GN=CUL2 OS=Arabidopsis thaliana (Mouse-ear cress) PE=1 SV=1	BnaC03g77140D [Brassica napus]
BnaC03g77680D	64.0059	181.91	29.8974	34.6384	3.84466e-10	1.54411	up	0.922314	0.307913	normal	--	Acid phosphatase 1 (Precursor) GN=APS1 OS=Solanum lycopersicum (Tomato) PE=2 SV=1	BnaC03g77680D [Brassica napus]
BnaC03g78220D	9.44393	3.83629	6.00119	3.42128	0.000800158	-1.24843	down	0.400011	-0.741632	normal	K13754|0|brp:103832633|cation/calcium exchanger 4; K13754 solute carrier family 24 (sodium/potassium/calcium exchanger), member 6 (A)	Cation/calcium exchanger 4 GN=F15I1.21 OS=Arabidopsis thaliana (Mouse-ear cress) PE=2 SV=1	BnaC03g78220D [Brassica napus]
BnaC04g00040D	4.81988	10.606	3.96516	3.70307	0.000530932	1.17389	up	0.939723	-0.0983171	normal	--	Zinc finger protein CONSTANS-LIKE 13 GN=COL13 OS=Arabidopsis thaliana (Mouse-ear cress) PE=2 SV=1	BnaC04g00040D [Brassica napus]
BnaC04g00160D	8.64731	18.3772	26.4977	35.5038	0.00166605	1.14704	up	0.789324	0.459494	normal	--	Universal stress protein A-like protein GN=At3g01520 OS=Arabidopsis thaliana (Mouse-ear cress) PE=1 SV=2	BnaC04g00160D [Brassica napus]
BnaC04g00530D	5.76561	12.1055	13.4238	21.711	1.93539e-05	1.37805	up	0.0116123	0.900104	normal	--	--	BnaC04g00530D [Brassica napus]
BnaC04g00930D	2.80327	0	2.12593	0.157611	0.00192994	-4.00133	down	--	--	--	--	--	BnaC04g00930D [Brassica napus]
BnaC04g00940D	9.69117	2.62451	4.53641	1.70707	7.35617e-08	-1.88064	down	0.01912	-1.28976	normal	--	U11/U12 small nuclear ribonucleoprotein 59 kDa protein GN=SNRNP59 OS=Arabidopsis thaliana (Mouse-ear cress) PE=2 SV=1	BnaC04g00940D [Brassica napus]
BnaC04g01290D	1.53443	5.39397	0.794633	2.83174	0.00114246	1.67076	up	0.0504456	1.64212	normal	--	Transcription factor bHLH61 GN=F12B17.80 OS=Arabidopsis thaliana (Mouse-ear cress) PE=2 SV=1	BnaC04g01290D [Brassica napus]
BnaC04g01680D	3.41228	10.8167	15.329	12.2731	0.00267141	1.67913	up	0.916494	-0.268049	normal	--	Sigma factor binding protein 2, chloroplastic (Precursor) GN=SIB2 OS=Arabidopsis thaliana (Mouse-ear cress) PE=2 SV=1	BnaC04g01680D [Brassica napus]
BnaC04g02020D	5.23306	2.36317	6.90247	3.90397	0.00678381	-1.12765	down	0.0666615	-0.859018	normal	K00384|0|brp:103866575|NADPH-dependent thioredoxin reductase 3; K00384 thioredoxin reductase (NADPH) [EC:1.8.1.9] (A)	NADPH-dependent thioredoxin reductase 3 (Precursor) GN=NTRC OS=Arabidopsis thaliana (Mouse-ear cress) PE=1 SV=2	BnaC04g02020D [Brassica napus]
BnaC04g02860D	5.64822	1.03915	3.87642	1.43371	7.57273e-08	-2.39355	down	0.0164455	-1.40878	normal	--	F-box/LRR-repeat protein At2g43260 GN=At2g43260 OS=Arabidopsis thaliana (Mouse-ear cress) PE=2 SV=1	BnaC04g02860D [Brassica napus]
BnaC04g03050D	33.735	16.2815	32.7677	18.7595	0.00112134	-1.01364	down	0.0278558	-0.823387	normal	K01738|0|brp:103866743|cysteine synthase, chloroplastic/chromoplastic; K01738 cysteine synthase A [EC:2.5.1.47] (A)	Cysteine synthase, chloroplastic/chromoplastic (Precursor) GN=OASB OS=Arabidopsis thaliana (Mouse-ear cress) PE=1 SV=2	BnaC04g03050D [Brassica napus]
BnaC04g03110D	0.359529	2.15568	0.141029	0.151101	5.97426e-05	2.5246	up	--	--	--	K13691|0|brp:103866750|UDP-glycosyltransferase 74F2; K13691 pathogen-inducible salicylic acid glucosyltransferase [EC:2.4.1.-] (A)	UDP-glycosyltransferase 74F2 GN=F18O19.7 OS=Arabidopsis thaliana (Mouse-ear cress) PE=1 SV=1	BnaC04g03110D [Brassica napus]
BnaC04g03730D	2.92433	0.336087	1.3897	0.480815	3.9746e-08	-2.98679	down	0.173616	-1.52332	normal	K01188|0|brp:103864958|beta-glucosidase 15-like; K01188 beta-glucosidase [EC:3.2.1.21] (A)	Beta-glucosidase 13 (Precursor) GN=BGLU13 OS=Arabidopsis thaliana (Mouse-ear cress) PE=2 SV=1	BnaC04g03730D [Brassica napus]
BnaC04g04430D	2.62603	0.459083	3.46057e-05	4.67729e-05	7.52444e-06	-2.3678	down	--	--	--	--	--	BnaC04g04430D [Brassica napus]
BnaC04g04500D	11.1114	24.8011	31.797	44.2649	6.70452e-05	1.21305	up	0.832309	0.452008	normal	K17497|0|brp:103866923|PMM; phosphomannomutase; K17497 phosphomannomutase [EC:5.4.2.8] (A)	Phosphomannomutase GN=PMM OS=Arabidopsis thaliana (Mouse-ear cress) PE=1 SV=1	BnaC04g04500D [Brassica napus]
BnaC04g05000D	18.6652	48.4384	33.5379	56.6793	2.50163e-07	1.43991	up	0.123841	0.732391	normal	K07893|2.4178e-151|ath:AT2G44610|RAB6A; Ras-related protein RABH1B; K07893 Ras-related protein Rab-6A (A)	Ras-related protein RABH1b GN=F16B22.10 OS=Arabidopsis thaliana (Mouse-ear cress) PE=1 SV=1	Ras-related protein RABH1B [Arabidopsis thaliana]
BnaC04g05100D	12.9164	6.18844	10.1476	6.97848	0.000494901	-1.06844	down	0.13021	-0.731745	normal	--	Polyadenylate-binding protein RBP45 GN=RBP45 OS=Nicotiana plumbaginifolia (Leadwort-leaved tobacco) PE=1 SV=1	BnaC04g05100D [Brassica napus]
BnaC04g05170D	14.3971	4.87217	24.3769	15.9987	5.65448e-05	-1.53008	down	0.319569	-0.67958	normal	--	Probable WRKY transcription factor 12 GN=WRKY12 OS=Arabidopsis thaliana (Mouse-ear cress) PE=2 SV=1	BnaC04g05170D [Brassica napus]
BnaC04g05180D	3.15598	7.70916	4.79151	7.80859	0.000124952	1.29869	up	0.387707	0.65642	normal	--	--	BnaC04g05180D [Brassica napus]
BnaC04g06630D	25.1238	11.6943	51.3243	48.3093	0.00121595	-1.03266	down	0.988451	-0.0374592	normal	K03453|0|brp:103867083|sodium/pyruvate cotransporter BASS2, chloroplastic-like; K03453 bile acid:Na+ symporter, BASS family (A)	Sodium/pyruvate cotransporter BASS2, chloroplastic (Precursor) GN=F12C20.6 OS=Arabidopsis thaliana (Mouse-ear cress) PE=2 SV=1	BnaC04g06630D [Brassica napus]
BnaC04g07270D	8.11666	16.3524	16.0988	23.405	0.00106601	1.06922	up	0.642143	0.538649	normal	--	--	BnaC04g07270D [Brassica napus]
BnaC04g08280D	2.48195	6.84666	1.57559	1.44371	5.47226e-05	1.45799	up	0.946217	-0.0438387	normal	--	UDP-glycosyltransferase 86A1 GN=UGT86A1 OS=Arabidopsis thaliana (Mouse-ear cress) PE=2 SV=1	BnaC04g08280D [Brassica napus]
BnaC04g09450D	5.14224	2.38421	2.81226	2.0671	0.000616154	-1.06199	down	0.712133	-0.501823	normal	K16803|0|brp:103867339|protein MOR1-like; K16803 cytoskeleton-associated protein 5 (A)	Protein MOR1 GN=T20F21.17 OS=Arabidopsis thaliana (Mouse-ear cress) PE=1 SV=1	BnaC04g09450D [Brassica napus]
BnaC04g09640D	120.239	29.9966	87.412	38.5179	0.000183275	-1.09225	down	0.473512	-0.607771	normal	--	Plastid lipid-associated protein 3, chloroplastic (Precursor) GN=PAP3 OS=Brassica campestris (Field mustard) PE=2 SV=1	BnaC04g09640D [Brassica napus]
BnaC04g10350D	1.80639	6.32432	2.26199	3.37402	1.72599e-09	1.84978	up	0.545985	0.634908	normal	--	LRR receptor-like serine/threonine-protein kinase GSO1 (Precursor) GN=GSO1 OS=Arabidopsis thaliana (Mouse-ear cress) PE=2 SV=1	BnaC04g10350D [Brassica napus]
BnaC04g10450D	4.51912	1.64399	21.2918	17.4768	0.00451716	-1.34976	down	0.949231	-0.247945	normal	K07375|0|eus:EUTSA_v10016629mg|hypothetical protein; K07375 tubulin beta (A)	Tubulin beta-5 chain OS=Gossypium hirsutum (Upland cotton) PE=2 SV=1	BnaC04g10450D [Brassica napus]
BnaC04g12010D	0	2.00651	0.425624	1.10244	3.56214e-05	4.42323	up	--	--	--	--	--	BnaC04g12010D [Brassica napus]
BnaC04g12530D	1.02824	0.000368983	0.731741	0.996611	1.01479e-11	-5.49857	down	0.886785	0.437976	normal	--	--	--
BnaC04g12860D	7.56937	1.61712	0.094407	0.429005	1.25829e-11	-2.181	down	--	--	--	--	UDP-glycosyltransferase 74C1 GN=UGT74C1 OS=Arabidopsis thaliana (Mouse-ear cress) PE=2 SV=1	BnaC04g12860D [Brassica napus]
BnaC04g13510D	2.39946	6.86709	2.6823	6.04787	0.00194674	1.55175	up	0.16063	1.08498	normal	K14516|1.94457e-109|brp:103867903|ethylene-responsive transcription factor 15-like; K14516 ethylene-responsive transcription factor 1 (A)	Ethylene-responsive transcription factor 15 GN=F16D14.7 OS=Arabidopsis thaliana (Mouse-ear cress) PE=2 SV=1	BnaC04g13510D [Brassica napus]
BnaC04g13520D	3.83256	8.48763	0.124103	0.194918	0.000330653	1.2246	up	--	--	--	--	Transcription factor bHLH10 GN=F16D14.6 OS=Arabidopsis thaliana (Mouse-ear cress) PE=2 SV=1	BnaC04g13520D [Brassica napus]
BnaC04g13950D	0.474364	3.29538	9.54721	13.3211	0.00143279	2.61508	up	0.821099	0.452988	normal	K00799|8.83974e-156|brp:103868035|glutathione S-transferase U5-like; K00799 glutathione S-transferase [EC:2.5.1.18] (A)	Glutathione S-transferase U5 GN=F16P2.17 OS=Arabidopsis thaliana (Mouse-ear cress) PE=2 SV=1	BnaC04g13950D [Brassica napus]
BnaC04g14730D	0	2.43449	0.222285	1.44204	0.0002166	4.24016	up	--	--	--	--	Protein RST1 GN=RST1 OS=Arabidopsis thaliana (Mouse-ear cress) PE=2 SV=2	BnaC04g14730D [Brassica napus]
BnaC04g14980D	7.83841	2.21789	5.97578	3.77239	0.00879432	-1.65937	down	0.883382	-0.529061	normal	--	MIP18 family protein At1g68310 GN=At1g68310 OS=Arabidopsis thaliana (Mouse-ear cress) PE=2 SV=2	BnaC04g14980D [Brassica napus]
BnaC04g15270D	16.8664	7.52834	12.8478	6.26245	0.000866784	-1.15385	down	0.0190508	-0.977685	normal	--	--	BnaC04g15270D [Brassica napus]
BnaC04g16170D	0.0658931	1.58267	0.31045	0.941193	0.000198124	3.60432	up	0.656942	1.40929	normal	--	Probable glucuronoxylan glucuronosyltransferase IRX7 GN=F24D13.10 OS=Arabidopsis thaliana (Mouse-ear cress) PE=2 SV=1	BnaC04g16170D [Brassica napus]
BnaC04g16810D	0.0174009	3.20165	0.0303482	1.79076	0.00135947	4.03044	up	--	--	--	K02639|1.7114e-106|brp:103829671|ferredoxin, root R-B1; K02639 ferredoxin (A)	Ferredoxin-3, chloroplastic (Precursor) GN=FD3 OS=Arabidopsis thaliana (Mouse-ear cress) PE=1 SV=1	BnaC04g16810D [Brassica napus]
BnaC04g16820D	5.57991	17.7304	12.7417	20.4466	6.06461e-09	1.69124	up	0.106366	0.754661	normal	--	--	BnaC04g16820D [Brassica napus]
BnaC04g17440D	7.95014	0.298106	3.61736	0	0.000180323	-4.27436	down	--	--	--	--	--	BnaC04g17440D [Brassica napus]
BnaC04g18890D	0	4.69565	1.5974	3.73453	6.47884e-05	4.36475	up	0.815083	1.1453	normal	--	--	BnaC04g18890D [Brassica napus]
BnaC04g19330D	6.15185	2.27071	6.50616	4.07629	0.0072881	-1.26	down	0.705286	-0.572389	normal	--	--	BnaC04g19330D [Brassica napus]
BnaC04g19410D	1.09296	0.101838	0.304571	0.0764042	0.000137757	-3.2664	down	--	--	--	K08245|0|brp:103848160|aspartic proteinase A2; K08245 phytepsin [EC:3.4.23.40] (A)	Aspartic proteinase A2 (Precursor) GN=APA2 OS=Arabidopsis thaliana (Mouse-ear cress) PE=2 SV=1	BnaC04g19410D [Brassica napus]
BnaC04g19940D	0	1.00213	0.0968937	0.659636	0.000734452	4.10379	up	--	--	--	K14454|0|brp:103848200|aspartate aminotransferase, cytoplasmic isozyme 2-like; K14454 aspartate aminotransferase, cytoplasmic [EC:2.6.1.1] (A)	Aspartate aminotransferase, cytoplasmic isozyme 2 GN=ASP4 OS=Arabidopsis thaliana (Mouse-ear cress) PE=2 SV=2	BnaC04g19940D [Brassica napus]
BnaC04g20510D	9.96812	2.93155	8.85781	3.64351	0.00884312	-1.62707	down	0.29714	-1.12503	normal	--	RING-H2 zinc finger protein RHA1a GN=RHA1A OS=Arabidopsis thaliana (Mouse-ear cress) PE=2 SV=1	BnaC04g20510D [Brassica napus]
BnaC04g21190D	6.05684	0	0	0	0.00642782	-3.84262	down	--	--	--	K18170|6.78408e-57|brp:103862774|mitochondrial zinc maintenance protein 1, mitochondrial-like; K18170 complex III assembly factor LYRM7 (A)	--	BnaC04g21190D [Brassica napus]
BnaC04g24800D	12.3715	32.3544	13.8524	8.62615	3.0015e-05	1.36998	up	0.76583	-0.534644	normal	--	--	BnaC04g24800D [Brassica napus]
BnaC04g26590D	1.29299	6.94141	2.96848	6.12714	1.74941e-10	2.82059	up	0.0844302	1.06375	normal	--	Cyclin-B2-4 OS=Arabidopsis thaliana (Mouse-ear cress) PE=2 SV=2	BnaC04g26590D [Brassica napus]
BnaC04g28220D	0.421677	3.80866	0.626793	0.417883	0.000634885	2.87624	up	--	--	--	K08486|2.17724e-31|brp:103863466|syntaxin-122; K08486 syntaxin 1B/2/3 (A)	Syntaxin-122 GN=SYP122 OS=Arabidopsis thaliana (Mouse-ear cress) PE=1 SV=1	BnaC04g28220D [Brassica napus]
BnaC04g28590D	1.42455	6.50428	3.05369	3.22979	2.35359e-09	2.18371	up	0.941301	0.0387509	normal	K03152|0|brp:103863516|protein DJ-1 homolog A-like; K03152 4-methyl-5(b-hydroxyethyl)-thiazole monophosphate biosynthesis (A)	Protein DJ-1 homolog A GN=DJ1A OS=Arabidopsis thaliana (Mouse-ear cress) PE=1 SV=1	BnaC04g28590D [Brassica napus]
BnaC04g29270D	1.41462	0.130408	2.08658	0.419577	0.00275502	-3.32149	down	0.0159195	-2.11312	normal	--	--	BnaC04g29270D [Brassica napus]
BnaC04g29620D	18.4344	7.46184	17.8316	12.9263	4.869e-05	-1.26383	down	0.798062	-0.44904	normal	--	--	BnaC04g29620D [Brassica napus]
BnaC04g30280D	2.10645	6.14882	2.473	5.57786	0.000555738	1.56224	up	0.0292566	1.19762	normal	--	Cysteine-rich repeat secretory protein 60 (Precursor) GN=CRRSP60 OS=Arabidopsis thaliana (Mouse-ear cress) PE=1 SV=1	BnaC04g30280D [Brassica napus]
BnaC04g31670D	6.2103	14.8576	6.79527	8.59462	4.11962e-06	1.33185	up	0.9119	0.300078	normal	--	--	BnaC04g31670D [Brassica napus]
[truncated: 682 more rows]
