# Supplementary material for: Integrative RNA- and miRNA-Profile Analysis Reveals a Likely Role of BR and Auxin Signaling in Branch Angle Regulation of B. napus
Source: Int J Mol Sci. 2017 May 8;18(5):887. doi: 10.3390/ijms18050887 (PMC5454811; doi:10.3390/ijms18050887)
Supplement: Supplementary file 1 [file ijms-18-00887-s001.zip › Table S4.xls]

## Sheet: Differential genes expression e
Table S4.Differential expressed genes at early flowering stage
Gene ID	S1	S2	S3	S4	S1_vs_S2_FDR	S1_vs_S2_log2FC	S1_vs_S2_(FDR_0.01_FC_2)_regulated	S3_vs_S4_FDR	S3_vs_S4_log2FC	S3_vs_S4_(FDR_0.01_FC_2)_regulated	KEGG_annotation	Swiss_Prot_annotation	NR_annotation
BnaA01g00200D	0.0991379	0.0199486	0.75573	2.918	--	--	--	0.000206635	1.95973	up	--	--	BnaA01g00200D [Brassica napus]
BnaA01g00210D	56.8602	91.7047	25.8025	71.2106	0.358683	0.722374	normal	2.61033e-09	1.44288	up	K01610|0|brp:103856993|phosphoenolpyruvate carboxykinase [ATP]; K01610 phosphoenolpyruvate carboxykinase (ATP) [EC:4.1.1.49] (A)	Phosphoenolpyruvate carboxykinase [ATP] GN=PCKA OS=Arabidopsis thaliana (Mouse-ear cress) PE=1 SV=1	BnaA01g00210D [Brassica napus]
BnaA01g00510D	1.11729	1.72474	0.87786	2.65238	0.841306	0.611396	normal	0.00283863	1.64187	up	K00517|0|brp:103860449|cytochrome P450 81F1; K00517 [EC:1.14.-.-] (A)	Cytochrome P450 81F1 GN=F6G17.80 OS=Arabidopsis thaliana (Mouse-ear cress) PE=2 SV=2	BnaA01g00510D [Brassica napus]
BnaA01g00680D	1.16464	1.88939	0.656245	2.48107	0.688327	0.683189	normal	1.28469e-05	1.95342	up	--	Probable LRR receptor-like serine/threonine-protein kinase At4g37250 (Precursor) GN=At4g37250 OS=Arabidopsis thaliana (Mouse-ear cress) PE=2 SV=1	BnaA01g00680D [Brassica napus]
BnaA01g01400D	2.48535	3.18791	7.64637	20.0806	0.878084	0.377584	normal	2.51649e-07	1.3964	up	K09755|0|brp:103869607|cytochrome P450 84A1; K09755 ferulate-5-hydroxylase [EC:1.14.-.-] (A)	Cytochrome P450 84A1 GN=F23E13.110 OS=Arabidopsis thaliana (Mouse-ear cress) PE=1 SV=1	BnaA01g01400D [Brassica napus]
BnaA01g01460D	1.10948	0.754961	1.1954	0.441622	0.804051	-0.510194	normal	0.00188313	-1.44346	down	--	Probable WRKY transcription factor 16 GN=WRKY16 OS=Arabidopsis thaliana (Mouse-ear cress) PE=2 SV=1	BnaA01g01460D [Brassica napus]
BnaA01g01700D	28.0972	38.7027	18.5844	38.4024	0.864119	0.524385	normal	0.000320333	1.03595	up	K01681|0|brp:103873312|aconitate hydratase 1; K01681 aconitate hydratase [EC:4.2.1.3] (A)	Aconitate hydratase 1 GN=F4B14.100 OS=Arabidopsis thaliana (Mouse-ear cress) PE=1 SV=2	BnaA01g01700D [Brassica napus]
BnaA01g02260D	13.7987	8.01836	15.2425	7.09818	0.14068	-0.773006	normal	0.000165102	-1.19709	down	--	Peptidyl-prolyl cis-trans isomerase CYP21-1 (Precursor) GN=CYP21-1 OS=Arabidopsis thaliana (Mouse-ear cress) PE=2 SV=1	BnaA01g02260D [Brassica napus]
BnaA01g02460D	0.968503	0.685251	1.64858	0.103618	0.907327	-0.481218	normal	3.44818e-08	-3.60051	down	K01583|0|aly:ARALYDRAFT_491183|hypothetical protein; K01583 arginine decarboxylase [EC:4.1.1.19] (A)	Arginine decarboxylase 2 GN=SPE2 OS=Arabidopsis thaliana (Mouse-ear cress) PE=2 SV=1	BnaA01g02460D [Brassica napus]
BnaA01g02850D	4.78296	2.22574	6.63917	2.30484	0.0224582	-1.22172	normal	7.35625e-05	-1.55833	down	--	--	PREDICTED: uncharacterized protein LOC103839786 isoform X1 [Brassica rapa]
BnaA01g03390D	2.49069	1.50986	3.14465	1.48874	0.431142	-0.697945	normal	0.00405874	-1.11153	down	K01533|0|brp:103846231|copper-transporting ATPase PAA1, chloroplastic; K01533 Cu2+-exporting ATPase [EC:3.6.3.4] (A)	Copper-transporting ATPase PAA1, chloroplastic (Precursor) OS=Arabidopsis thaliana (Mouse-ear cress) PE=2 SV=1	BnaA01g03390D [Brassica napus]
BnaA01g03570D	0.409533	0.106108	1.05369	0.241161	--	--	--	0.00555244	-2.05258	down	--	UDP-glucuronate:xylan alpha-glucuronosyltransferase 2 GN=F17M5.90/F17M5.100 OS=Arabidopsis thaliana (Mouse-ear cress) PE=2 SV=1	BnaA01g03570D [Brassica napus]
BnaA01g03840D	10.6577	5.47834	27.4395	8.77258	0.0199904	-0.913201	normal	4.73986e-11	-1.64919	down	K06118|0|brp:103850131|UDP-sulfoquinovose synthase, chloroplastic; K06118 UDP-sulfoquinovose synthase [EC:3.13.1.1] (A)	UDP-sulfoquinovose synthase, chloroplastic (Precursor) GN=SQD1 OS=Arabidopsis thaliana (Mouse-ear cress) PE=1 SV=1	BnaA01g03840D [Brassica napus]
BnaA01g04140D	0	0.307025	0.0599062	1.25307	--	--	--	1.54947e-07	4.17195	up	K17913|0|brp:103850421|carotenoid cleavage dioxygenase 8, chloroplastic; K17913 carlactone synthase / all-trans-10'-apo-beta-carotenal 13,14-cleaving dioxygenase [EC:1.13.11.69 1.13.11.70] (A)	Carotenoid cleavage dioxygenase 8, chloroplastic (Precursor) GN=T16I18.20 OS=Arabidopsis thaliana (Mouse-ear cress) PE=1 SV=1	BnaA01g04140D [Brassica napus]
BnaA01g04310D	12.6075	6.05583	13.0684	5.46419	0.0340833	-1.02251	normal	0.00544956	-1.17187	down	--	--	BnaA01g04310D [Brassica napus]
BnaA01g04610D	8.49023	4.2873	9.30278	4.07382	0.0255823	-0.936366	normal	0.000319411	-1.19086	down	--	Adenine nucleotide transporter BT1, chloroplastic/mitochondrial (Precursor) GN=F8B4.100 OS=Arabidopsis thaliana (Mouse-ear cress) PE=1 SV=1	BnaA01g04610D [Brassica napus]
BnaA01g05840D	1.48451	0.921413	3.6455	1.46549	0.705977	-0.695482	normal	0.000468866	-1.34117	down	--	Uncharacterized aarF domain-containing protein kinase At4g31390, chloroplastic (Precursor) GN=At4g31390 OS=Arabidopsis thaliana (Mouse-ear cress) PE=2 SV=1	PREDICTED: uncharacterized aarF domain-containing protein kinase At4g31390, chloroplastic [Brassica rapa]
BnaA01g05990D	2.59534	1.66994	3.37977	0.976104	0.378539	-0.705102	normal	2.70442e-09	-1.92089	down	--	DNA topoisomerase 3-alpha GN=OJ1123F12.5 OS=Oryza sativa subsp. japonica (Rice) PE=3 SV=1	BnaA01g05990D [Brassica napus]
BnaA01g06040D	2.4729	4.14238	1.01179	11.647	0.659997	0.816996	normal	2.22045e-16	3.51116	up	--	--	PREDICTED: uncharacterized protein LOC103852081 [Brassica rapa]
BnaA01g06630D	0	0.0602158	4.69816	0.0684709	--	--	--	2.17604e-14	-5.01968	down	--	WAT1-related protein At4g30420 GN=At4g30420 OS=Arabidopsis thaliana (Mouse-ear cress) PE=3 SV=1	BnaA01g06630D [Brassica napus]
BnaA01g06800D	3.35764	3.87006	6.28654	13.1099	0.9225	0.245696	normal	0.000839531	1.02579	up	K00327|0|brp:103855041|NADPH--cytochrome P450 reductase 2-like; K00327 NADPH-ferrihemoprotein reductase [EC:1.6.2.4] (A)	NADPH--cytochrome P450 reductase 2 GN=F9N11.60 OS=Arabidopsis thaliana (Mouse-ear cress) PE=1 SV=1	BnaA01g06800D [Brassica napus]
BnaA01g07790D	5.22988	8.60075	3.09297	8.19082	0.30208	0.766242	normal	0.000353005	1.42379	up	--	--	BnaA01g07790D [Brassica napus]
BnaA01g08200D	2.41825	3.89818	2.29354	5.19389	0.161277	0.730948	normal	0.00038027	1.06923	up	K10357|0|brp:103854176|myosin-14; K10357 myosin V (A)	Myosin-14 GN=F16A16.180 OS=Arabidopsis thaliana (Mouse-ear cress) PE=3 SV=1	BnaA01g08200D [Brassica napus]
BnaA01g08220D	0	0.0499675	0.0499876	1.05434	--	--	--	0.000329643	4.17553	up	K03320|0|brp:103854213|ammonium transporter 1 member 4; K03320 ammonium transporter, Amt family (A)	Ammonium transporter 1 member 4 GN=AMT1-4 OS=Arabidopsis thaliana (Mouse-ear cress) PE=1 SV=1	BnaA01g08220D [Brassica napus]
BnaA01g08310D	3.35777	6.04013	3.68186	7.94391	0.0524772	0.85882	normal	0.000260776	1.13979	up	--	Probable UDP-N-acetylglucosamine--peptide N-acetylglucosaminyltransferase SPINDLY GN=SPY OS=Solanum lycopersicum (Tomato) PE=2 SV=1	BnaA01g08310D [Brassica napus]
BnaA01g09550D	1.35002	0	5.03195	0.116788	--	--	--	2.35271e-09	-4.43699	down	--	--	PREDICTED: uncharacterized protein LOC103856784 isoform X2 [Brassica rapa]
BnaA01g09560D	1.63133	0.662522	1.73375	0.370301	0.0333762	-1.23937	normal	8.92693e-07	-2.25707	down	--	Pentatricopeptide repeat-containing protein DOT4, chloroplastic {ECO:0000305} (Precursor) GN=At4g18750 OS=Arabidopsis thaliana (Mouse-ear cress) PE=2 SV=1	BnaA01g09560D [Brassica napus]
BnaA01g10220D	5.14363	2.49696	4.25358	2.04281	0.0118275	-1.02	normal	0.00788954	-1.08305	down	K14508|0|brp:103857656|regulatory protein NPR4; K14508 regulatory protein NPR1 (A)	Regulatory protein NPR4 GN=NPR4 OS=Arabidopsis thaliana (Mouse-ear cress) PE=1 SV=1	BnaA01g10220D [Brassica napus]
BnaA01g10380D	0.587731	0.166236	1.12657	0.0472582	--	--	--	0.000285517	-3.55823	down	--	Polygalacturonase QRT3 (Precursor) GN=QRT3 OS=Arabidopsis thaliana (Mouse-ear cress) PE=2 SV=1	BnaA01g10380D [Brassica napus]
BnaA01g10480D	3.55688	1.80705	2.21607	0.330587	0.245429	-0.915396	normal	4.62157e-06	-2.69557	down	--	Putative cytochrome P450 71A28 GN=CYP71A28 OS=Arabidopsis thaliana (Mouse-ear cress) PE=3 SV=2	BnaA01g10480D [Brassica napus]
BnaA01g11780D	0.1438	0	1.11072	0	--	--	--	5.15409e-07	-4.75779	down	--	--	BnaA01g11780D [Brassica napus]
BnaA01g11840D	9.75112	9.19855	8.88295	4.32528	0.957369	-0.116966	normal	0.00107406	-1.1108	down	K05907|0|brp:103859677|5'-adenylylsulfate reductase 3, chloroplastic; K05907 adenylyl-sulfate reductase (glutathione) [EC:1.8.4.9] (A)	5&apos;-adenylylsulfate reductase 3, chloroplastic (Precursor) GN=F1N20.90 OS=Arabidopsis thaliana (Mouse-ear cress) PE=2 SV=2	BnaA01g11840D [Brassica napus]
BnaA01g11860D	0.00083991	0.137402	0.0190347	4.85793	--	--	--	0.000602312	4.10912	up	--	--	PREDICTED: uncharacterized protein LOC103859696 [Brassica rapa]
BnaA01g12890D	0	0	23.8938	0	--	--	--	0	-7.96192	down	--	Pathogenesis-related protein R major form (Precursor) OS=Nicotiana tabacum (Common tobacco) PE=1 SV=1	BnaA01g12890D [Brassica napus]
BnaA01g14450D	0.490828	0.269216	7.93174	1.32675	--	--	--	3.96609e-08	-2.55049	down	--	Superoxide dismutase [Fe] 1, chloroplastic (Precursor) GN=F13M23.240 OS=Arabidopsis thaliana (Mouse-ear cress) PE=1 SV=4	BnaA01g14450D [Brassica napus]
BnaA01g14530D	4.06452	1.86104	3.12593	0.590968	0.179045	-1.05547	normal	8.79607e-05	-2.32648	down	K03026|0|brp:103862974|uncharacterized LOC103862974; K03026 DNA-directed RNA polymerase III subunit RPC4 (A)	--	BnaA01g14530D [Brassica napus]
BnaA01g14640D	5.49723	2.20698	8.02579	2.99894	0.0217009	-1.1397	normal	0.000190157	-1.42389	down	--	21 kDa protein (Precursor) OS=Daucus carota (Wild carrot) PE=2 SV=1	BnaA01g14640D [Brassica napus]
BnaA01g14850D	3.41943	1.38367	5.38222	2.00571	0.0409261	-1.22006	normal	0.00105217	-1.35704	down	--	Uncharacterized protein At1g76660 GN=At1g76660 OS=Arabidopsis thaliana (Mouse-ear cress) PE=2 SV=1	BnaA01g14850D [Brassica napus]
BnaA01g14920D	1.48071	9.44716	1.00553	18.8854	--	--	--	7.66441e-05	2.26959	up	--	--	BnaA01g14920D [Brassica napus]
BnaA01g14940D	8.98634	5.03434	24.6022	5.97499	0.204617	-0.799065	normal	1.36557e-13	-2.01034	down	K15746|0|brp:103863442|beta-carotene 3-hydroxylase 1, chloroplastic; K15746 beta-carotene 3-hydroxylase [EC:1.14.13.129] (A)	Beta-carotene 3-hydroxylase 1, chloroplastic (Precursor) GN=L73G19.80 OS=Arabidopsis thaliana (Mouse-ear cress) PE=1 SV=1	BnaA01g14940D [Brassica napus]
BnaA01g15550D	3.46181	3.48104	0.504082	3.36511	0.941772	0.029918	normal	0.00129653	2.62165	up	--	--	BnaA01g15550D [Brassica napus]
BnaA01g15620D	15.7509	7.75703	17.4066	8.26877	0.00438889	-0.997237	normal	0.000363612	-1.10303	down	--	SufE-like protein, chloroplastic (Precursor) GN=M3E9.70 OS=Arabidopsis thaliana (Mouse-ear cress) PE=1 SV=2	PREDICTED: sufE-like protein, chloroplastic [Brassica rapa]
BnaA01g15630D	6.08593	3.02107	7.99879	3.77854	0.031559	-0.959762	normal	0.00183051	-1.09511	down	K00876|0|brp:103866273|uridine kinase-like protein 4; K00876 uridine kinase [EC:2.7.1.48] (A)	Putative uracil phosphoribosyltransferase GN=M3E9.60 OS=Arabidopsis thaliana (Mouse-ear cress) PE=2 SV=2	BnaA01g15630D [Brassica napus]
BnaA01g16040D	1.34404	0.310129	2.01002	0.365436	0.0816763	-1.99821	normal	0.000830006	-2.4049	down	K18160|3.04866e-101|brp:103866739|mimitin, mitochondrial; K18160 NADH dehydrogenase [ubiquinone] 1 alpha subcomplex assembly factor 2 (A)	--	BnaA01g16040D [Brassica napus]
BnaA01g18580D	0.904116	0.94281	0.443679	2.00947	0.937439	0.100204	normal	2.60361e-06	2.12874	up	--	CSC1-like protein At4g15430 GN=At4g15430 OS=Arabidopsis thaliana (Mouse-ear cress) PE=2 SV=1	BnaA01g18580D [Brassica napus]
BnaA01g20350D	0	0	0.876379	0	--	--	--	1.6378e-05	-4.47048	down	K18875|0|brp:103874137|senescence-associated carboxylesterase 101-like; K18875 enhanced disease susceptibility 1 protein (A)	Protein EDS1B {ECO:0000305} OS=Arabidopsis thaliana (Mouse-ear cress) PE=1 SV=1	BnaA01g20350D [Brassica napus]
BnaA01g22030D	1.77057	3.1689	1.12163	2.61376	0.0587179	0.862774	normal	0.00148825	1.16924	up	K11644|0|brp:103829312|paired amphipathic helix protein Sin3-like 5; K11644 paired amphipathic helix protein Sin3a (A)	Paired amphipathic helix protein Sin3-like 5 GN=SNL5 OS=Arabidopsis thaliana (Mouse-ear cress) PE=2 SV=3	BnaA01g22030D [Brassica napus]
BnaA01g22150D	10.9333	11.0344	10.7946	23.1932	0.950967	0.0633896	normal	0.000302097	1.12108	up	--	Transcription factor EMB1444 GN=EMB1444 OS=Arabidopsis thaliana (Mouse-ear cress) PE=2 SV=1	PREDICTED: uncharacterized protein LOC103829672 isoform X2 [Brassica rapa]
BnaA01g22990D	0.804249	1.42195	0.1832	3.5873	--	--	--	0.00203016	3.96638	up	--	Probable strigolactone esterase D14 OS=Oryza sativa subsp. japonica (Rice) PE=1 SV=1	BnaA01g22990D [Brassica napus]
BnaA01g23050D	2.34974	4.89366	2.47962	6.25008	0.0107347	1.15343	normal	0.000356192	1.33536	up	K12393|0|brp:103830024|AP-1 complex subunit mu-2; K12393 AP-1 complex subunit mu (A)	AP-1 complex subunit mu-2 GN=F8A5.29 OS=Arabidopsis thaliana (Mouse-ear cress) PE=1 SV=1	BnaA01g23050D [Brassica napus]
BnaA01g23820D	15.1127	8.76016	17.6078	5.82837	0.0575916	-0.828616	normal	1.75284e-11	-1.83429	down	--	--	BnaA01g23820D [Brassica napus]
BnaA01g24810D	0.403866	0.0417643	1.65182	0.0759975	0.0244485	-3.03485	normal	1.57263e-12	-4.11597	down	--	Cysteine-rich receptor-like protein kinase 10 (Precursor) GN=F21P8.70 OS=Arabidopsis thaliana (Mouse-ear cress) PE=1 SV=3	BnaA01g24810D [Brassica napus]
BnaA01g24950D	0.0951835	0.425612	0.174086	1.20017	--	--	--	0.00246523	2.73675	up	K03327|0|brp:103835054|protein TRANSPARENT TESTA 12-like; K03327 multidrug resistance protein, MATE family (A)	Protein TRANSPARENT TESTA 12 GN=F17J16_80 OS=Arabidopsis thaliana (Mouse-ear cress) PE=2 SV=1	BnaA01g24950D [Brassica napus]
BnaA01g27410D	0.315574	1.32374	0.595658	5.08675	--	--	--	5.11707e-06	2.92044	up	--	Transcription factor bHLH147 GN=K14A17.17 OS=Arabidopsis thaliana (Mouse-ear cress) PE=1 SV=1	BnaA01g27410D [Brassica napus]
BnaA01g28200D	4.45246	1.5233	36.2057	13.3611	0.228056	-1.41638	normal	5.26522e-06	-1.4063	down	K02695|1.5517e-67|brp:103840210|photosystem I reaction center subunit VI-1, chloroplastic-like; K02695 photosystem I subunit VI (A)	Photosystem I reaction center subunit VI, chloroplastic (Precursor) GN=PSAH OS=Brassica campestris (Field mustard) PE=2 SV=1	BnaA01g28200D [Brassica napus]
BnaA01g28260D	13.53	23.32	6.83934	13.689	0.137458	0.763912	normal	0.00880647	1.04407	up	K06215|0|brp:103840299|probable pyridoxal biosynthesis protein PDX1.2; K06215 pyridoxal 5'-phosphate synthase pdxS subunit [EC:4.3.3.6] (A)	Probable pyridoxal biosynthesis protein PDX1.2 GN=MSL1.3 OS=Arabidopsis thaliana (Mouse-ear cress) PE=1 SV=1	BnaA01g28260D [Brassica napus]
BnaA01g28310D	4.08533	1.87672	8.98299	3.90944	0.0298013	-1.0333	normal	0.000135273	-1.20401	down	K17471|0|brp:103840336|probable sulfate transporter 3.4; K17471 sulfate transporter 3 (A)	Probable sulfate transporter 3.4 GN=SULTR3;4 OS=Arabidopsis thaliana (Mouse-ear cress) PE=2 SV=1	PREDICTED: probable sulfate transporter 3.4 [Brassica rapa]
BnaA01g28810D	0.286735	1.48479	0.393733	2.36679	0.086081	2.12359	normal	0.00107129	2.49755	up	--	Lectin-like protein At3g16530 (Precursor) GN=At3g16530 OS=Arabidopsis thaliana (Mouse-ear cress) PE=1 SV=1	BnaA01g28810D [Brassica napus]
BnaA01g29040D	5.46955	1.98865	2.60865	0.453676	0.0181352	-1.41641	normal	0.00939558	-2.28092	down	--	--	BnaA01g29040D [Brassica napus]
BnaA01g29300D	1.78235	3.48729	5.2174	19.6968	0.79536	0.95675	normal	1.14724e-06	1.85738	up	--	--	BnaA01g29300D [Brassica napus]
BnaA01g30460D	95.7876	72.8881	56.13	117.844	0.937764	-0.400291	normal	1.08109e-05	1.16946	up	--	DNA-damage-repair/toleration protein DRT100 (Precursor) OS=Arabidopsis thaliana (Mouse-ear cress) PE=2 SV=2	BnaA01g30460D [Brassica napus]
BnaA01g31520D	1.26127	1.59613	0.815417	2.03521	0.882906	0.375679	normal	0.00652062	1.29917	up	--	Nuclear pore complex protein NUP1 OS=Arabidopsis thaliana (Mouse-ear cress) PE=1 SV=1	BnaA01g31520D [Brassica napus]
BnaA01g33150D	2.29222	7.44791	1.91706	7.27621	0.0131287	1.70073	normal	0.00666484	1.85244	up	--	--	BnaA01g33150D [Brassica napus]
BnaA01g33500D	62.4677	93.676	35.7385	88.3104	0.629082	0.623966	normal	8.24795e-08	1.33719	up	K06067|0|brp:103850038|HD1; histone deacetylase 19; K06067 histone deacetylase 1/2 [EC:3.5.1.98] (A)	Histone deacetylase 19 GN=F20D10.250 OS=Arabidopsis thaliana (Mouse-ear cress) PE=1 SV=2	BnaA01g33500D [Brassica napus]
BnaA01g33600D	3.97194	7.57479	5.34454	12.453	0.0156965	0.987281	normal	8.74586e-05	1.20714	up	--	Inositol phosphorylceramide glucuronosyltransferase 1 {ECO:0000303|PubMed:25122154} OS=Arabidopsis thaliana (Mouse-ear cress) PE=1 SV=1	BnaA01g33600D [Brassica napus]
BnaA01g34090D	2.18046	3.97641	3.03154	7.17386	0.286769	0.901926	normal	0.00368554	1.20254	up	--	--	PREDICTED: ELMO domain-containing protein A-like isoform X2 [Brassica rapa]
BnaA01g35230D	3.92057	1.71214	8.56092	2.8942	0.143313	-1.14644	normal	9.69635e-05	-1.51531	down	K05282|0|brp:103863201|gibberellin 20 oxidase 1-like; K05282 gibberellin 20-oxidase [EC:1.14.11.12] (A)	Gibberellin 20 oxidase 1 GN=At4g25420 OS=Arabidopsis thaliana (Mouse-ear cress) PE=2 SV=2	BnaA01g35230D [Brassica napus]
BnaA01g35830D	6.81418	10.917	4.1541	9.16984	0.137121	0.742799	normal	0.000238499	1.13721	up	K14486|0|brp:103829217|ARF1; ADP-ribosylation factor 1; K14486 auxin response factor (A)	Auxin response factor 1 GN=ARF1 OS=Arabidopsis thaliana (Mouse-ear cress) PE=1 SV=2	BnaA01g35830D [Brassica napus]
BnaA01g35970D	9.06843	4.32021	6.97225	2.92158	0.028554	-1.06479	normal	0.00615759	-1.30382	down	--	--	BnaA01g35970D [Brassica napus]
BnaA01g35980D	2.68598	0.987422	2.33493e-05	1.6591	0.864288	-0.785406	normal	0.00203016	3.96638	up	--	--	BnaA01g35980D [Brassica napus]
BnaA01g36400D	0	0.300691	0	1.01296	--	--	--	3.72887e-09	5.10128	up	--	COBRA-like protein 10 (Precursor) GN=COBL10 OS=Arabidopsis thaliana (Mouse-ear cress) PE=2 SV=1	BnaA01g36400D [Brassica napus]
BnaA01g36620D	6.72889	7.13378	2.38862	5.45054	0.975046	0.108038	normal	6.35058e-05	1.18774	up	--	Protein TIME FOR COFFEE GN=TIC OS=Arabidopsis thaliana (Mouse-ear cress) PE=1 SV=2	BnaA01g36620D [Brassica napus]
BnaA01g36640D	0.128688	0.0772162	1.73816	0.189392	--	--	--	2.53031e-06	-3.32178	down	--	Sugar transport protein 4 GN=STP4 OS=Arabidopsis thaliana (Mouse-ear cress) PE=1 SV=1	BnaA01g36640D [Brassica napus]
BnaA02g00230D	25.9174	38.4574	20.0524	42.4998	0.504243	0.62041	normal	0.000224931	1.05308	up	K03035|0|brp:103850352|26S proteasome non-ATPase regulatory subunit 12 homolog A; K03035 26S proteasome regulatory subunit N5 (A)	26S proteasome non-ATPase regulatory subunit 12 homolog A GN=MYH9.11 OS=Arabidopsis thaliana (Mouse-ear cress) PE=1 SV=1	BnaA02g00230D [Brassica napus]
BnaA02g00720D	55.9955	101.29	88.1293	183.831	0.0211223	0.882997	normal	0.000175797	1.08136	up	K17086|0|brp:103850299|transmembrane 9 superfamily member 4-like; K17086 transmembrane 9 superfamily member 2/4 (A)	Transmembrane 9 superfamily member 8 {ECO:0000305} (Precursor) OS=Arabidopsis thaliana (Mouse-ear cress) PE=2 SV=1	BnaA02g00720D [Brassica napus]
BnaA02g00830D	2.76261	6.47653	5.06729	12.2195	0.121969	1.18756	normal	0.00297877	1.29588	up	--	--	BnaA02g00830D [Brassica napus]
BnaA02g00860D	3.08552	3.73823	2.86494	7.47074	0.915556	0.32564	normal	0.00956489	1.32232	up	K00759|6.30603e-133|eus:EUTSA_v10014752mg|hypothetical protein; K00759 adenine phosphoribosyltransferase [EC:2.4.2.7] (A)	Adenine phosphoribosyltransferase 5 GN=APT5 OS=Arabidopsis thaliana (Mouse-ear cress) PE=1 SV=1	PREDICTED: adenine phosphoribosyltransferase 2-like isoform X2 [Brassica rapa]
BnaA02g01000D	34.5077	30.7846	73.9724	32.0295	0.977534	-0.15883	normal	4.76004e-06	-1.20107	down	--	--	BnaA02g01000D [Brassica napus]
BnaA02g01380D	2.40221	1.33198	3.51961	1.16144	0.393237	-0.841222	normal	1.9155e-05	-1.69941	down	--	--	BnaA02g01380D [Brassica napus]
BnaA02g02050D	9.47063	5.26783	13.1774	6.56494	0.112815	-0.803086	normal	0.00261831	-1.01427	down	K12177|0|brp:103850919|COP9 signalosome complex subunit 3-like; K12177 COP9 signalosome complex subunit 3 (A)	COP9 signalosome complex subunit 3 GN=F18O22.40 OS=Arabidopsis thaliana (Mouse-ear cress) PE=1 SV=2	BnaA02g02050D [Brassica napus]
BnaA02g03100D	2.89819	0	10.7936	0	--	--	--	0.00364895	-3.89155	down	--	CRIB domain-containing protein RIC4 GN=RIC4 OS=Arabidopsis thaliana (Mouse-ear cress) PE=1 SV=1	BnaA02g03100D [Brassica napus]
BnaA02g03570D	3.53677	1.62671	3.69927	0.792776	0.10135	-1.11496	normal	5.23916e-06	-2.19566	down	K05863|0|brp:103851105|ADP,ATP carrier protein ER-ANT1-like; K05863 solute carrier family 25 (mitochondrial adenine nucleotide translocator), member 4/5/6/31 (A)	ADP,ATP carrier protein ER-ANT1 GN=ER-ANT1 OS=Arabidopsis thaliana (Mouse-ear cress) PE=2 SV=2	BnaA02g03570D [Brassica napus]
BnaA02g03610D	0.647045	0.100601	2.8809	0	--	--	--	9.13018e-06	-4.52252	down	--	Heavy metal-associated isoprenylated plant protein 26 (Precursor) GN=F20M13.140 OS=Arabidopsis thaliana (Mouse-ear cress) PE=1 SV=1	PREDICTED: heavy metal-associated isoprenylated plant protein 26-like [Brassica rapa]
BnaA02g03750D	0.0495029	0.398986	2.52113	8.17304	--	--	--	1.8523e-07	1.74917	up	K13754|0|brp:103851135|cation/calcium exchanger 1; K13754 solute carrier family 24 (sodium/potassium/calcium exchanger), member 6 (A)	Cation/calcium exchanger 1 OS=Arabidopsis thaliana (Mouse-ear cress) PE=2 SV=1	BnaA02g03750D [Brassica napus]
BnaA02g03840D	0.22444	0.0790026	0.942301	0.0445736	--	--	--	0.00266125	-3.31951	down	--	Germin-like protein 1 (Precursor) GN=GLP1 OS=Sinapis alba (White mustard) PE=2 SV=1	PREDICTED: germin-like protein 1 [Brassica rapa]
BnaA02g04300D	42.0904	53.7712	37.7437	75.2986	0.919278	0.404967	normal	0.000623794	1.00692	up	K14454|0|brp:103851283|aspartate aminotransferase, cytoplasmic isozyme 1; K14454 aspartate aminotransferase, cytoplasmic [EC:2.6.1.1] (A)	Aspartate aminotransferase, cytoplasmic isozyme 1 GN=T20D1.70 OS=Arabidopsis thaliana (Mouse-ear cress) PE=1 SV=2	BnaA02g04300D [Brassica napus]
BnaA02g04580D	0.753209	2.69794	0.303633	2.11263	0.0819204	1.74478	normal	0.00328299	2.52923	up	K15153|1.10675e-100|brp:103851311|mediator of RNA polymerase II transcription subunit 31-like; K15153 mediator of RNA polymerase II transcription subunit 31 (A)	Mediator of RNA polymerase II transcription subunit 31 GN=F28I16.60 OS=Arabidopsis thaliana (Mouse-ear cress) PE=1 SV=1	BnaA02g04580D [Brassica napus]
BnaA02g04730D	0.163677	0.0713454	18.1812	5.73918	--	--	--	2.69578e-08	-1.71798	down	--	SPX domain-containing protein 1 GN=SPX1 OS=Arabidopsis thaliana (Mouse-ear cress) PE=2 SV=2	BnaA02g04730D [Brassica napus]
BnaA02g04940D	57.4038	108.594	61.5017	142.531	0.00364707	0.948432	normal	1.61175e-06	1.24575	up	K03868|2.55375e-73|brp:103851357|RING-box protein 1a-like; K03868 RING-box protein 1 (A)	RING-box protein 1a GN=F7C8.160 OS=Arabidopsis thaliana (Mouse-ear cress) PE=1 SV=1	PREDICTED: RING-box protein 1a-like [Brassica rapa]
BnaA02g05080D	0.253386	0.461471	40.0804	1.27467	--	--	--	0	-4.8628	down	--	--	BnaA02g05080D [Brassica napus]
BnaA02g05110D	59.5164	85.6225	49.0698	123.572	0.799145	0.562316	normal	2.50152e-07	1.29893	up	K09494|0|brp:103851385|T-complex protein 1 subunit beta-like; K09494 T-complex protein 1 subunit beta (A)	T-complex protein 1 subunit beta {ECO:0000303|PubMed:11599560} OS=Arabidopsis thaliana (Mouse-ear cress) PE=1 SV=1	BnaA02g05110D [Brassica napus]
BnaA02g05450D	8.75031	14.4459	13.0152	26.6132	0.171226	0.726491	normal	0.00050377	1.03193	up	--	Protein FAF-like, chloroplastic (Precursor) GN=At5g22090 OS=Arabidopsis thaliana (Mouse-ear cress) PE=2 SV=1	BnaA02g05450D [Brassica napus]
BnaA02g05960D	0.663634	1.18018	0.266027	1.26026	0.584529	1.02159	normal	0.00529645	2.13617	up	--	--	BnaA02g05960D [Brassica napus]
BnaA02g06170D	2.10298	4.1534	1.30411	6.99816	0.025369	1.02872	normal	1.25455e-14	2.42694	up	K09338|0|brp:103851488|homeobox-leucine zipper protein REVOLUTA-like; K09338 homeobox-leucine zipper protein (A)	Homeobox-leucine zipper protein REVOLUTA GN=MUP24.16 OS=Arabidopsis thaliana (Mouse-ear cress) PE=1 SV=2	PREDICTED: homeobox-leucine zipper protein REVOLUTA-like [Brassica rapa]
BnaA02g06380D	1.26108	0.456666	2.17625	0.410553	0.476245	-1.33369	normal	0.000235667	-2.32671	down	K17815|0|brp:103851511|exonuclease V, chloroplastic-like; K17815 exonuclease V [EC:3.1.-.-] (A)	Exonuclease V, chloroplastic (Precursor) GN=At5g60370 OS=Arabidopsis thaliana (Mouse-ear cress) PE=2 SV=1	BnaA02g06380D [Brassica napus]
BnaA02g07010D	4.82912	6.94508	4.2879	9.2761	0.664503	0.572304	normal	0.00767087	1.06271	up	--	Protein SENSITIVITY TO RED LIGHT REDUCED 1 GN=SRR1 OS=Arabidopsis thaliana (Mouse-ear cress) PE=2 SV=2	BnaA02g07010D [Brassica napus]
BnaA02g07730D	5.13772	7.01494	6.72493	17.1071	0.78869	0.471355	normal	6.16909e-06	1.32627	up	K00051|0|brp:103845258|malate dehydrogenase [NADP], chloroplastic; K00051 malate dehydrogenase (NADP+) [EC:1.1.1.82] (A)	Malate dehydrogenase [NADP], chloroplastic (Precursor) GN=MDH1 OS=Medicago sativa (Alfalfa) PE=2 SV=1	BnaA02g07730D [Brassica napus]
BnaA02g07930D	25.3654	12.9951	32.2477	16.7164	0.0183662	-0.940601	normal	0.00326741	-1.00579	down	--	--	BnaA02g07930D [Brassica napus]
BnaA02g07990D	2.49947	3.78011	1.57197	3.58649	0.616172	0.60367	normal	0.00470398	1.20159	up	K05391|0|brp:103851674|probable cyclic nucleotide-gated ion channel 5; K05391 cyclic nucleotide gated channel, other eukaryote (A)	Probable cyclic nucleotide-gated ion channel 5 GN=CNGC5 OS=Arabidopsis thaliana (Mouse-ear cress) PE=2 SV=1	BnaA02g07990D [Brassica napus]
BnaA02g08350D	4.73252	5.02633	1.49348	4.23576	0.934114	0.137343	normal	0.00266497	1.47228	up	K02218|0|brp:103851790|casein kinase I isoform delta-like; K02218 casein kinase 1 [EC:2.7.11.1] (A)	Casein kinase I isoform delta-like GN=At4g26100 OS=Arabidopsis thaliana (Mouse-ear cress) PE=2 SV=2	BnaA02g08350D [Brassica napus]
BnaA02g08470D	7.31279	11.0078	3.73013	9.10687	0.359572	0.646353	normal	2.76911e-06	1.334	up	--	Receptor-like serine/threonine-protein kinase ALE2 (Precursor) GN=ALE2 OS=Arabidopsis thaliana (Mouse-ear cress) PE=1 SV=1	BnaA02g08470D [Brassica napus]
BnaA02g08890D	5.13493	11.0906	10.0993	24.2975	0.0386578	1.17821	normal	0.000189222	1.33352	up	--	Protein TIC 20-v, chloroplastic (Precursor) GN=TIC20-V OS=Arabidopsis thaliana (Mouse-ear cress) PE=2 SV=1	BnaA02g08890D [Brassica napus]
BnaA02g09020D	3.67481	5.18062	7.45469	0.262673	0.934038	0.524454	normal	0.000175222	-4.24126	down	--	--	BnaA02g09020D [Brassica napus]
BnaA02g09230D	19.6089	28.1685	7.5698	27.5123	0.868212	0.377237	normal	8.68785e-07	1.59344	up	K02907|3.76255e-63|brp:103851899|uncharacterized LOC103851899; K02907 large subunit ribosomal protein L30 (A)	--	BnaA02g09230D [Brassica napus]
BnaA02g09380D	0.720887	1.76561	0.271719	1.74841	0.319211	1.31648	normal	0.00328299	2.52923	up	--	CRS2-associated factor 2, mitochondrial (Precursor) GN=At5g54890 OS=Arabidopsis thaliana (Mouse-ear cress) PE=2 SV=1	BnaA02g09380D [Brassica napus]
BnaA02g11500D	8.74116	4.78758	12.0529	5.1038	0.0758408	-0.845875	normal	5.64803e-05	-1.23864	down	--	--	BnaA02g11500D [Brassica napus]
BnaA02g12570D	3.85239	12.1787	4.13746	16.5847	0.0258	1.67233	normal	0.000471659	1.98021	up	--	--	PREDICTED: glycine-rich cell wall structural protein 1-like [Brassica rapa]
BnaA02g12870D	8.86034	5.54645	3.22365	10.036	0.976497	-0.117023	normal	4.36251e-08	1.55295	up	K14572|1.00726e-39|brp:103852375|midasin; K14572 midasin (A)	--	BnaA02g12870D [Brassica napus]
BnaA02g13100D	19.2038	27.3253	22.5333	44.232	0.443343	0.625246	normal	0.00120211	1.02177	up	--	REF/SRPP-like protein At1g67360 GN=At1g67360 OS=Arabidopsis thaliana (Mouse-ear cress) PE=2 SV=1	BnaA02g13100D [Brassica napus]
BnaA02g13280D	6.69032	7.86916	2.28364	6.50434	0.92856	0.264183	normal	7.95527e-06	1.45605	up	K02321|0|brp:103852416|DNA polymerase alpha subunit B; K02321 DNA polymerase alpha subunit B (A)	--	BnaA02g13280D [Brassica napus]
BnaA02g13650D	1.31268	0.2567	3.14203	0.640974	0.0510563	-2.19475	normal	2.87655e-05	-2.27821	down	--	WAT1-related protein At1g68170 GN=At1g68170 OS=Arabidopsis thaliana (Mouse-ear cress) PE=3 SV=1	BnaA02g13650D [Brassica napus]
BnaA02g14060D	0.511069	1.04977	0.652559	5.92622	0.863789	1.01115	normal	1.38555e-09	2.96921	up	--	--	BnaA02g14060D [Brassica napus]
BnaA02g14620D	3.13371	5.19529	2.31543	6.54897	0.240883	0.720193	normal	1.07642e-06	1.44926	up	--	Mitogen-activated protein kinase kinase kinase 2 GN=ANP2 OS=Arabidopsis thaliana (Mouse-ear cress) PE=2 SV=1	BnaA02g14620D [Brassica napus]
BnaA02g15090D	1.35464	0.238711	8.27564	1.22411	--	--	--	4.68964e-10	-2.75988	down	--	Probable peroxygenase 4 GN=F5A18.15 OS=Arabidopsis thaliana (Mouse-ear cress) PE=1 SV=1	PREDICTED: probable peroxygenase 4 [Brassica rapa]
BnaA02g15390D	1.50516	0.471027	4.19449	0.72272	0.592988	-1.5287	normal	4.76555e-05	-2.44644	down	--	Agamous-like MADS-box protein AGL12 GN=AGL12 OS=Arabidopsis thaliana (Mouse-ear cress) PE=2 SV=2	BnaA02g15390D [Brassica napus]
BnaA02g15670D	0.473077	1.27167	0.147859	1.67974	--	--	--	0.000329643	4.17553	up	--	Uncharacterized membrane protein At4g09580 GN=At4g09580 OS=Arabidopsis thaliana (Mouse-ear cress) PE=1 SV=1	BnaA02g15670D [Brassica napus]
BnaA02g15770D	0.935045	0.383493	3.7722	1.3281	0.778398	-1.10773	normal	0.00251745	-1.4769	down	--	O-acyltransferase WSD1 GN=WSD1 OS=Arabidopsis thaliana (Mouse-ear cress) PE=2 SV=1	PREDICTED: O-acyltransferase WSD1-like isoform X1 [Brassica rapa]
BnaA02g16530D	1.18481	0	1.90057	0	--	--	--	9.64054e-05	-4.30207	down	--	Putative F-box/kelch-repeat protein At3g46050 GN=At3g46050 OS=Arabidopsis thaliana (Mouse-ear cress) PE=3 SV=1	BnaA02g16530D [Brassica napus]
BnaA02g16920D	0	2.82326	0.457994	6.12438	--	--	--	0.000170097	3.60888	up	K08238|1.5481e-71|eus:EUTSA_v10018522mg|hypothetical protein; K08238 xyloglucan 6-xylosyltransferase [EC:2.4.2.39] (A)	Putative glycosyltransferase 5 GN=GT5 OS=Arabidopsis thaliana (Mouse-ear cress) PE=2 SV=1	BnaA02g16920D [Brassica napus]
BnaA02g18200D	2.53998	4.07606	6.03434	17.4328	0.517207	0.742043	normal	6.79146e-08	1.54015	up	K13946|0|brp:103853090|auxin transporter-like protein 3; K13946 auxin influx carrier (AUX1 LAX family) (A)	Auxin transporter-like protein 3 GN=LAX3 OS=Arabidopsis thaliana (Mouse-ear cress) PE=2 SV=1	PREDICTED: auxin transporter-like protein 3 [Brassica rapa]
BnaA02g18280D	1.17256	2.21343	0.569236	1.76572	0.0307231	0.976691	normal	3.53301e-05	1.58878	up	K11267|0|brp:103853083|sister chromatid cohesion protein PDS5 homolog A; K11267 sister chromatid cohesion protein PDS5 (A)	--	BnaA02g18280D [Brassica napus]
BnaA02g18450D	1.05118	0.640755	4.62341	0.404791	0.92918	-0.591226	normal	1.37522e-10	-3.38154	down	K05933|0|brp:103853067|1-aminocyclopropane-1-carboxylate oxidase 5-like; K05933 aminocyclopropanecarboxylate oxidase [EC:1.14.17.4] (A)	1-aminocyclopropane-1-carboxylate oxidase 5 GN=At1g77330 OS=Arabidopsis thaliana (Mouse-ear cress) PE=2 SV=1	BnaA02g18450D [Brassica napus]
BnaA02g18480D	0.361678	0.420866	0.692731	2.03546	0.948799	0.324233	normal	0.00467659	1.49507	up	--	Probable receptor-like serine/threonine-protein kinase At5g57670 GN=At5g57670 OS=Arabidopsis thaliana (Mouse-ear cress) PE=2 SV=1	BnaA02g18480D [Brassica napus]
BnaA02g18760D	0.397785	0.712467	1.37149	4.06709	--	--	--	0.00844479	1.50584	up	--	--	BnaA02g18760D [Brassica napus]
BnaA02g19080D	6.45838	9.26105	5.7285	11.5138	0.761593	0.481476	normal	0.00149002	1.07491	up	--	Uncharacterized membrane protein At1g16860 GN=At1g16860 OS=Arabidopsis thaliana (Mouse-ear cress) PE=1 SV=1	BnaA02g19080D [Brassica napus]
BnaA02g19300D	1.98273	3.70578	1.29824	5.32792	0.0616513	0.9277	normal	1.26641e-10	2.02605	up	--	Uncharacterized aarF domain-containing protein kinase At1g79600, chloroplastic (Precursor) GN=At1g79600 OS=Arabidopsis thaliana (Mouse-ear cress) PE=2 SV=1	BnaA02g19300D [Brassica napus]
BnaA02g19760D	4.97146	2.61896	5.52393	1.92227	0.0557161	-1.00391	normal	7.85381e-06	-1.65829	down	--	E3 ubiquitin-protein ligase At4g11680 GN=At4g11680 OS=Arabidopsis thaliana (Mouse-ear cress) PE=2 SV=1	BnaA02g19760D [Brassica napus]
BnaA02g20810D	20.9285	33.5865	19.4064	60.5568	0.372942	0.644177	normal	2.28988e-10	1.61456	up	--	--	BnaA02g20810D [Brassica napus]
BnaA02g21790D	67.9906	95.9972	0.213617	3.81713	0.731189	0.533486	normal	3.75029e-06	3.93894	up	--	Dirigent protein 14 (Precursor) GN=F8L21.1 OS=Arabidopsis thaliana (Mouse-ear cress) PE=2 SV=1	PREDICTED: dirigent protein 6-like [Brassica rapa]
BnaA02g22020D	0.828945	1.18374	0.377605	2.18172	0.9339	0.492439	normal	0.00260079	2.41323	up	--	Probable receptor-like protein kinase At4g10390 GN=At4g10390 OS=Arabidopsis thaliana (Mouse-ear cress) PE=2 SV=1	BnaA02g22020D [Brassica napus]
BnaA02g23820D	0	0	6.65078	0	--	--	--	0	-7.18103	down	--	--	BnaA02g23820D [Brassica napus]
BnaA02g23860D	1.41834	2.86862	1.9592	5.0095	0.209513	1.04944	normal	0.000641988	1.43871	up	--	--	BnaA02g23860D [Brassica napus]
BnaA02g23910D	8.6115	14.6888	11.3886	25.4606	0.0901429	0.806252	normal	8.60958e-05	1.15316	up	--	--	BnaA02g23910D [Brassica napus]
BnaA02g24350D	1.67618	3.37628	0.771296	3.39504	0.0238108	1.05054	normal	5.39394e-08	2.04664	up	K10609|0|brp:103853691|cullin-4; K10609 cullin 4 (A)	Cullin-4 GN=CUL4 OS=Arabidopsis thaliana (Mouse-ear cress) PE=1 SV=1	BnaA02g24350D [Brassica napus]
BnaA02g25020D	6.5993	9.43186	7.19209	12.5268	0.211066	0.795932	normal	0.00824437	1.03334	up	--	--	BnaA02g25020D [Brassica napus]
BnaA02g26460D	7.54823	8.73122e-05	19.7705	6.20883e-06	--	--	--	3.52403e-09	-5.10359	down	--	NADH dehydrogenase [ubiquinone] 1 beta subcomplex subunit 3-A GN=At2g02510 OS=Arabidopsis thaliana (Mouse-ear cress) PE=3 SV=1	BnaA02g26460D [Brassica napus]
BnaA02g27070D	169.641	86.1156	184.357	88.4967	0.0142097	-0.887868	normal	7.73189e-05	-1.0927	down	K02937|4.33256e-142|brp:103832784|60S ribosomal protein L7-2; K02937 large subunit ribosomal protein L7e (A)	60S ribosomal protein L7-2 GN=RPL7B OS=Arabidopsis thaliana (Mouse-ear cress) PE=2 SV=1	BnaA06g35050D [Brassica napus]
BnaA02g27480D	7.50741	9.10612	7.32533	0.00587842	0.903006	0.29889	normal	2.22045e-16	-5.93665	down	--	--	BnaA02g27480D [Brassica napus]
BnaA02g28180D	0.675303	1.73608	1.03522	4.06682	0.0731642	1.44528	normal	2.07418e-05	1.87847	up	--	Nodulation receptor kinase (Precursor) GN=NORK OS=Medicago truncatula (Barrel medic) PE=1 SV=2	BnaA02g28180D [Brassica napus]
BnaA02g28890D	2.67543	1.03134	1.93627	0.592951	0.0107254	-1.30377	normal	0.00360592	-1.64944	down	--	Uncharacterized membrane protein At3g27390 GN=At3g27390 OS=Arabidopsis thaliana (Mouse-ear cress) PE=1 SV=2	BnaA02g28890D [Brassica napus]
BnaA02g31230D	2.60763	1.66701	2.7281	0.792002	0.608999	-0.63312	normal	3.17336e-06	-1.82113	down	--	Acyl-CoA-binding domain-containing protein 5 GN=ACBP5 OS=Arabidopsis thaliana (Mouse-ear cress) PE=1 SV=1	BnaA02g31230D [Brassica napus]
BnaA02g31590D	2.68471	5.13604	2.41674	0.695408	0.0955009	0.953116	normal	0.00181505	-1.83448	down	--	Ubiquitin carboxyl-terminal hydrolase 12 GN=UBP12 OS=Arabidopsis thaliana (Mouse-ear cress) PE=1 SV=2	PREDICTED: uncharacterized protein LOC103854707 [Brassica rapa]
BnaA02g32360D	1.17313	2.60131	1.3544	4.10165	0.0908315	1.16709	normal	0.000403103	1.53322	up	K00001|0|brp:103854788|alcohol dehydrogenase-like 6; K00001 alcohol dehydrogenase [EC:1.1.1.1] (A)	Alcohol dehydrogenase-like 6 GN=At5g24760 OS=Arabidopsis thaliana (Mouse-ear cress) PE=2 SV=2	BnaA02g32360D [Brassica napus]
BnaA02g32960D	0.411232	0.98908	4.56278	11.7658	0.492466	1.23861	normal	3.98191e-06	1.36748	up	K16297|0|brp:103854908|serine carboxypeptidase-like 34; K16297 serine carboxypeptidase-like clade II [EC:3.4.16.-] (A)	Serine carboxypeptidase-like 34 (Precursor) GN=SCPL34 OS=Arabidopsis thaliana (Mouse-ear cress) PE=2 SV=2	BnaA02g32960D [Brassica napus]
BnaA02g34150D	3.35891	4.89514	1.91115	4.6404	0.615171	0.578181	normal	0.000642919	1.26137	up	--	Pentatricopeptide repeat-containing protein At5g64320, mitochondrial (Precursor) GN=At5g64320 OS=Arabidopsis thaliana (Mouse-ear cress) PE=2 SV=1	BnaA02g34150D [Brassica napus]
BnaA02g34350D	19.6654	14.6529	28.0599	11.7312	0.84782	-0.419572	normal	0.000734184	-1.27937	down	K14396|7.66854e-47|brp:103855255|polyadenylate-binding protein 2-B-like; K14396 polyadenylate-binding protein 2 (A)	Polyadenylate-binding protein 2 {ECO:0000303|PubMed:18479511} OS=Arabidopsis thaliana (Mouse-ear cress) PE=1 SV=1	BnaA02g34350D [Brassica napus]
BnaA02g34380D	2.03061	1.02602	4.84623	15.0861	0.893685	-0.808028	normal	4.50125e-05	1.56631	up	--	Root meristem growth factor 9 (Precursor) GN=RGF9 OS=Arabidopsis thaliana (Mouse-ear cress) PE=3 SV=1	PREDICTED: root meristem growth factor 9-like [Brassica rapa]
BnaA02g34790D	4.45353	1.95358	5.74813	1.66882	0.0150386	-1.16278	normal	2.57118e-06	-1.72348	down	K15115|0|brp:103855349|folate transporter 1, chloroplastic; K15115 solute carrier family 25 (mitochondrial folate transporter), member 32 (A)	Folate transporter 1, chloroplastic GN=FOLT1 OS=Arabidopsis thaliana (Mouse-ear cress) PE=2 SV=1	BnaA02g34790D [Brassica napus]
BnaA02g35060D	10.4792	10.2534	10.8377	21.676	0.95809	0.120534	normal	0.000334121	1.06889	up	K11583|0|brp:103851185|probable serine/threonine-protein phosphatase 2A regulatory subunit B'' subunit TON2; K11583 serine/threonine-protein phosphatase 2A regulatory subunit B'' (A)	Probable serine/threonine-protein phosphatase 2A regulatory subunit B&apos;&apos; subunit TON2 GN=At5g18580 OS=Arabidopsis thaliana (Mouse-ear cress) PE=1 SV=1	PREDICTED: probable serine/threonine-protein phosphatase 2A regulatory subunit B&apos;&apos; subunit TON2 [Brassica rapa]
BnaA02g35530D	0	0	0.0946847	1.8159	--	--	--	0.00374328	3.88933	up	--	Transcription factor MYB75 GN=F25P12.92 OS=Arabidopsis thaliana (Mouse-ear cress) PE=1 SV=1	BnaA02g35530D [Brassica napus]
BnaA03g00590D	42.5947	21.238	60.3915	28.8959	0.00310779	-0.964849	normal	0.000356493	-1.03599	down	K12896|6.96469e-123|brp:103855509|serine/arginine-rich splicing factor RS2Z33-like; K12896 splicing factor, arginine/serine-rich 7 (A)	Serine/arginine-rich splicing factor RS2Z33 GN=F3G5.13 OS=Arabidopsis thaliana (Mouse-ear cress) PE=1 SV=1	BnaA03g00590D [Brassica napus]
BnaA03g00840D	2.47041	0.749663	2.22627	0.550681	0.0115165	-1.52209	normal	0.000225649	-2.03514	down	--	--	BnaA03g00840D [Brassica napus]
BnaA03g00940D	2.77434	1.00958	2.65782	0.591357	0.0655369	-1.45164	normal	0.000777329	-2.22991	down	--	Pentatricopeptide repeat-containing protein At5g16640, mitochondrial (Precursor) GN=At5g16640 OS=Arabidopsis thaliana (Mouse-ear cress) PE=2 SV=1	BnaA03g00940D [Brassica napus]
BnaA03g01190D	46.8485	23.8676	41.9822	20.1616	0.00389978	-0.947048	normal	0.000137549	-1.08264	down	K12885|1.54197e-128|brp:103855562|cold-inducible RNA-binding protein A; K12885 heterogeneous nuclear ribonucleoprotein G (A)	Glycine-rich RNA-binding protein RZ1C {ECO:0000305} OS=Arabidopsis thaliana (Mouse-ear cress) PE=1 SV=1	PREDICTED: cold-inducible RNA-binding protein A isoform X1 [Brassica rapa]
BnaA03g01350D	6.30277	2.28713	8.43704	2.83594	0.514148	-1.04068	normal	0.00473646	-1.57683	down	K07213|5.47193e-41|brp:103855579|copper transport protein ATX1-like; K07213 copper chaperone (A)	Copper transport protein ATX1 GN=ATX1 OS=Arabidopsis thaliana (Mouse-ear cress) PE=1 SV=1	BnaC02g02620D [Brassica napus]
BnaA03g01740D	12.7287	6.82169	20.6331	9.88737	0.0189935	-0.903938	normal	0.000193086	-1.09617	down	--	Probable zinc metalloprotease EGY2, chloroplastic (Precursor) GN=EGY2 OS=Arabidopsis thaliana (Mouse-ear cress) PE=2 SV=1	BnaA03g01740D [Brassica napus]
BnaA03g01840D	16.0491	8.60716	20.3253	10.1344	0.523513	-0.594523	normal	0.000130999	-1.13899	down	K09522|9.49675e-71|brp:103855651|dnaJ homolog subfamily C member 2-like; K09522 DnaJ homolog subfamily C member 2 (A)	--	BnaC03g02360D [Brassica napus]
BnaA03g02170D	0.771105	1.7451	0	1.72877	0.565506	1.18648	normal	3.05708e-05	4.41423	up	K09422|0|brp:103855740|transcription factor MYB29-like; K09422 myb proto-oncogene protein, plant (A)	Transcription factor MYB29 GN=MBK20.15 OS=Arabidopsis thaliana (Mouse-ear cress) PE=1 SV=1	BnaA03g02170D [Brassica napus]
BnaA03g02270D	1.53733	0.888271	1.43275	0.335789	0.695682	-0.751977	normal	0.000280256	-2.23942	down	--	--	BnaA03g02270D [Brassica napus]
BnaA03g02650D	5.68481	3.27728	23.5557	9.66078	0.313718	-0.754524	normal	3.142e-06	-1.28201	down	--	Amino acid permease 2 GN=AAP2 OS=Arabidopsis thaliana (Mouse-ear cress) PE=1 SV=1	BnaA03g02650D [Brassica napus]
BnaA03g02850D	14.466	9.48108	24.7919	12.227	0.734465	-0.530745	normal	0.00529721	-1.04102	down	K07893|4.36768e-151|brp:103855857|ras-related protein RABH1e; K07893 Ras-related protein Rab-6A (A)	Ras-related protein RABH1e GN=RABH1E OS=Arabidopsis thaliana (Mouse-ear cress) PE=2 SV=1	PREDICTED: ras-related protein RABH1e [Brassica rapa]
BnaA03g02910D	0.718073	2.40944	0.659264	2.39587	0.0265839	1.71416	normal	0.00923416	1.8742	up	K03327|0|brp:103855865|protein TRANSPARENT TESTA 12-like; K03327 multidrug resistance protein, MATE family (A)	Protein TRANSPARENT TESTA 12 GN=F17J16_80 OS=Arabidopsis thaliana (Mouse-ear cress) PE=2 SV=1	BnaA03g02910D [Brassica napus]
BnaA03g03040D	1.03037	1.55858	0.490773	1.86377	0.797827	0.612472	normal	0.00108634	1.80334	up	K14416|0|brp:103855879|HBS1-like protein; K14416 elongation factor 1 alpha-like protein (A)	Elongation factor 1-alpha GN=REFA4 OS=Oryza sativa subsp. japonica (Rice) PE=2 SV=2	BnaA03g03040D [Brassica napus]
BnaA03g03120D	64.7152	34.4969	101.73	38.6703	0.0969542	-0.763122	normal	2.22937e-07	-1.32514	down	--	--	BnaA03g03120D [Brassica napus]
BnaA03g03160D	13.6735	7.56871	11.5191	5.06224	0.122158	-0.820573	normal	0.000510972	-1.27472	down	--	DNA mismatch repair protein MSH6 GN=T10M13.8 OS=Arabidopsis thaliana (Mouse-ear cress) PE=1 SV=2	BnaA03g03160D [Brassica napus]
BnaA03g03490D	6.9382	5.64544	6.38758	2.91261	0.934412	-0.262494	normal	0.000531694	-1.13061	down	K01187|0|brp:103855926|alpha-glucosidase; K01187 alpha-glucosidase [EC:3.2.1.20] (A)	Alpha-glucosidase (Precursor) OS=Spinacia oleracea (Spinach) PE=1 SV=1	BnaA03g03490D [Brassica napus]
BnaA03g04190D	2.93734	1.47169	8.18537	0.891892	0.0505029	-1.01677	normal	0	-3.25264	down	K00036|0|brp:103856000|glucose-6-phosphate 1-dehydrogenase 2, chloroplastic; K00036 glucose-6-phosphate 1-dehydrogenase [EC:1.1.1.49] (A)	Glucose-6-phosphate 1-dehydrogenase 2, chloroplastic (Precursor) GN=At5g13110 OS=Arabidopsis thaliana (Mouse-ear cress) PE=2 SV=2	BnaA03g04190D [Brassica napus]
BnaA03g04210D	0.0316565	0.436186	0	0.779598	--	--	--	3.05708e-05	4.41423	up	K07195|0|brp:103856002|exocyst complex component EXO70B1-like; K07195 exocyst complex component 7 (A)	Exocyst complex component EXO70B1 GN=EXO70B1 OS=Arabidopsis thaliana (Mouse-ear cress) PE=1 SV=1	BnaA03g04210D [Brassica napus]
BnaA03g04300D	3.09047	1.86509	5.45418	2.56688	0.488651	-0.71897	normal	0.00186252	-1.16196	down	K14487|0|brp:103856013|indole-3-acetic acid-amido synthetase GH3.17-like; K14487 auxin responsive GH3 gene family (A)	Indole-3-acetic acid-amido synthetase GH3.17 OS=Arabidopsis thaliana (Mouse-ear cress) PE=1 SV=1	BnaA03g04300D [Brassica napus]
BnaA03g04520D	0.52982	0.461466	1.76846	0.578375	0.948628	-0.216375	normal	0.00119324	-1.61754	down	--	Telomere repeat-binding protein 4 GN=MAC12.23 OS=Arabidopsis thaliana (Mouse-ear cress) PE=1 SV=1	BnaA03g04520D [Brassica napus]
BnaA03g04530D	34.2338	19.2501	17.3583	8.50128	0.0562743	-0.799472	normal	0.0015517	-1.02795	down	K03364|0|brp:103856035|protein FIZZY-RELATED 3; K03364 cell division cycle 20-like protein 1, cofactor of APC complex (A)	Protein FIZZY-RELATED 3 GN=MAC12.21 OS=Arabidopsis thaliana (Mouse-ear cress) PE=1 SV=1	BnaA03g04530D [Brassica napus]
BnaA03g04730D	0.567043	0.155262	2.29879	0.0422197	--	--	--	7.07644e-11	-4.63252	down	--	--	BnaA03g04730D [Brassica napus]
BnaA03g04930D	3.46762	1.81363	6.71627	1.99087	0.372236	-0.870922	normal	7.15753e-07	-1.78435	down	K01792|0|brp:103856082|putative glucose-6-phosphate 1-epimerase; K01792 glucose-6-phosphate 1-epimerase [EC:5.1.3.15] (A)	Putative glucose-6-phosphate 1-epimerase OS=Cenchrus ciliaris (Buffelgrass) PE=2 SV=1	BnaA03g04930D [Brassica napus]
BnaA03g04950D	82.332	39.6541	77.8119	39.5916	0.00180678	-0.989228	normal	0.00066448	-1.00657	down	K14843|0|brp:103856085|pescadillo homolog; K14843 pescadillo (A)	Pescadillo homolog {ECO:0000255|HAMAP-Rule:MF_03028} GN=CHLREDRAFT_206018 OS=Chlamydomonas reinhardtii (Chlamydomonas smithii) PE=1 SV=1	BnaA03g04950D [Brassica napus]
BnaA03g04970D	22.3085	15.7335	27.7064	13.2534	0.779364	-0.483408	normal	0.000100579	-1.11724	down	K00031|0|brp:103856088|isocitrate dehydrogenase [NADP], chloroplastic/mitochondrial; K00031 isocitrate dehydrogenase [EC:1.1.1.42] (A)	Isocitrate dehydrogenase [NADP], chloroplastic/mitochondrial (Precursor) GN=At5g14590 OS=Arabidopsis thaliana (Mouse-ear cress) PE=2 SV=1	BnaA03g04970D [Brassica napus]
BnaA03g05420D	8.46512	4.76094	14.0458	3.66428	0.504578	-0.794589	normal	8.07622e-08	-2.02878	down	--	Membrane-anchored ubiquitin-fold protein 2 GN=MUB2 OS=Arabidopsis thaliana (Mouse-ear cress) PE=1 SV=1	BnaA03g05420D [Brassica napus]
BnaA03g05630D	17.3364	8.42563	19.4455	7.82822	0.0422204	-0.958609	normal	0.000109888	-1.35851	down	K14560|3.08059e-132|brp:103856160|U3 small nucleolar ribonucleoprotein protein IMP3; K14560 U3 small nucleolar ribonucleoprotein protein IMP3 (A)	40S ribosomal protein S9-2 GN=RPS9C OS=Arabidopsis thaliana (Mouse-ear cress) PE=2 SV=1	BnaA03g05630D [Brassica napus]
BnaA03g05980D	7.61831	4.35973	10.1872	3.92351	0.122158	-0.820573	normal	2.1388e-05	-1.33629	down	--	Probable acyl-activating enzyme 5, peroxisomal GN=MQK4.9 OS=Arabidopsis thaliana (Mouse-ear cress) PE=2 SV=1	BnaA03g05980D [Brassica napus]
BnaA03g06130D	6.04944	3.36178	8.54726	4.06177	0.0477147	-1.11976	normal	0.0026695	-1.28909	down	--	DnaJ protein ERDJ3B (Precursor) GN=F26K9.30 OS=Arabidopsis thaliana (Mouse-ear cress) PE=1 SV=1	BnaA03g06130D [Brassica napus]
BnaA03g06200D	12.4912	7.90276	12.9655	4.80398	0.219577	-0.775432	normal	8.86864e-05	-1.39686	down	--	Histone acetyltransferase MCC1 GN=MCC1 OS=Arabidopsis thaliana (Mouse-ear cress) PE=2 SV=1	PREDICTED: histone acetyltransferase MCC1-like [Brassica rapa]
BnaA03g06770D	10.4493	6.63794	9.74772	5.12436	0.305811	-0.67443	normal	0.00133156	-1.06089	down	K13110|5.93248e-178|brp:103845891|microfibrillar-associated protein 1-like; K13110 microfibrillar-associated protein 1 (A)	--	BnaA03g06770D [Brassica napus]
BnaA03g07000D	2.52589	1.26569	4.58687	2.15781	0.360497	-0.942165	normal	0.00671939	-1.22509	down	--	NAC domain-containing protein 100 GN=NAC100 OS=Arabidopsis thaliana (Mouse-ear cress) PE=2 SV=1	BnaA03g07000D [Brassica napus]
BnaA03g07100D	6.01538	10.6566	3.7012	10.3337	0.0124451	0.887927	normal	1.42322e-08	1.46583	up	K05749|0|brp:103856306|protein PIR; K05749 cytoplasmic FMR1 interacting protein (A)	Protein PIR GN=F20L16.130 OS=Arabidopsis thaliana (Mouse-ear cress) PE=1 SV=2	BnaA03g07100D [Brassica napus]
BnaA03g07230D	6.96424	4.24576	10.944	5.10463	0.5219	-0.648287	normal	0.00118501	-1.13552	down	K10144|0|brp:103856325|RING finger and CHY zinc finger domain-containing protein 1-like; K10144 RING finger and CHY zinc finger domain-containing protein 1 [EC:6.3.2.19] (A)	--	PREDICTED: RING finger and CHY zinc finger domain-containing protein 1-like [Brassica rapa]
BnaA03g07250D	1.57792e-05	0.340352	0.842044	0.000264352	--	--	--	1.61223e-06	-4.66823	down	--	--	BnaA03g07250D [Brassica napus]
BnaA03g07390D	110.008	70.0346	125.354	59.3673	0.708706	-0.538973	normal	0.000257902	-1.05263	down	K03952|1.05032e-73|brp:103845805|NADH dehydrogenase [ubiquinone] 1 alpha subcomplex subunit 8-B; K03952 NADH dehydrogenase (ubiquinone) 1 alpha subcomplex subunit 8 (A)	NADH dehydrogenase [ubiquinone] 1 alpha subcomplex subunit 8-B GN=At5g18800 OS=Arabidopsis thaliana (Mouse-ear cress) PE=1 SV=1	PREDICTED: NADH dehydrogenase [ubiquinone] 1 alpha subcomplex subunit 8-B [Brassica rapa]
BnaA03g07400D	54.1245	30.729	80.0615	36.5926	0.0469446	-0.828272	normal	0.000206562	-1.08802	down	--	--	BnaA03g07400D [Brassica napus]
BnaA03g07500D	20.2101	11.2675	14.8053	6.62659	0.0854832	-0.781634	normal	0.000139483	-1.17968	down	K17757|0|brp:103856369|ATP-dependent (S)-NAD(P)H-hydrate dehydratase; K17757 ATP-dependent NAD(P)H-hydrate dehydratase [EC:4.2.1.93] (A)	ATP-dependent (S)-NAD(P)H-hydrate dehydratase {ECO:0000255|HAMAP-Rule:MF_03157} GN=At5g19150 OS=Arabidopsis thaliana (Mouse-ear cress) PE=2 SV=1	BnaA03g07500D [Brassica napus]
BnaA03g07590D	6.81864	4.8398	10.0154	3.62566	0.804063	-0.470908	normal	2.41705e-05	-1.4585	down	--	--	BnaA03g07590D [Brassica napus]
BnaA03g07710D	13.1339	7.32269	13.7269	6.60598	0.173972	-0.772243	normal	0.00624945	-1.0199	down	K13347|8.9373e-154|brp:103856391|protein sym-1-like; K13347 peroxisomal membrane protein 2 (A)	Peroxisomal membrane protein PMP22 GN=PMP22 OS=Arabidopsis thaliana (Mouse-ear cress) PE=1 SV=1	BnaA03g07710D [Brassica napus]
BnaA03g07920D	13.1327	9.62055	14.3224	7.44303	0.820701	-0.43263	normal	0.00890798	-1.00087	down	--	--	BnaA03g07920D [Brassica napus]
BnaA03g08080D	0.353047	0	8.58216	0.147323	--	--	--	0	-5.32452	down	--	--	BnaA03g08080D [Brassica napus]
BnaA03g08110D	39.7278	37.7332	34.6436	10.8027	0.99374	-0.0150698	normal	8.56093e-13	-1.6982	down	K00695|0|brp:103856465|sucrose synthase 1; K00695 sucrose synthase [EC:2.4.1.13] (A)	Sucrose synthase 1 GN=SUS1 OS=Arabidopsis thaliana (Mouse-ear cress) PE=1 SV=3	BnaA03g08110D [Brassica napus]
BnaA03g08150D	9.29927	4.77665	18.5342	7.83871	0.0618852	-0.897918	normal	2.34652e-05	-1.257	down	K16274|1.56267e-173|brp:103856472|E3 ubiquitin-protein ligase AIP2; K16274 E3 ubiquitin-protein ligase AIP2 [EC:6.3.2.19] (A)	E3 ubiquitin-protein ligase AIP2 GN=AIP2 OS=Arabidopsis thaliana (Mouse-ear cress) PE=1 SV=1	BnaA03g08150D [Brassica napus]
BnaA03g08170D	0.337449	0	1.1357	0.1903	--	--	--	0.000541032	-2.44216	down	K05349|0|brp:103856474|lysosomal beta glucosidase; K05349 beta-glucosidase [EC:3.2.1.21] (A)	Alpha-L-arabinofuranosidase (Precursor) OS=Medicago sativa subsp. varia (Alfalfa) PE=2 SV=1	BnaA03g08170D [Brassica napus]
BnaA03g08740D	1.13457	1.56768	0.384255	1.6973	0.893927	0.454988	normal	0.00136059	2.1101	up	--	Probable glucuronoxylan glucuronosyltransferase F8H GN=F8H OS=Arabidopsis thaliana (Mouse-ear cress) PE=2 SV=1	BnaA03g08740D [Brassica napus]
BnaA03g09300D	0.756935	0	3.87786	0	--	--	--	1.6378e-05	-4.47048	down	K13993|9.93369e-87|brp:103845392|18.1 kDa class I heat shock protein-like; K13993 HSP20 family protein (A)	18.1 kDa class I heat shock protein GN=HSP18.1 OS=Arabidopsis thaliana (Mouse-ear cress) PE=2 SV=1	BnaA03g09300D [Brassica napus]
BnaA03g09400D	2.90781	1.25706	2.00839	0.447349	0.115551	-1.22115	normal	0.00817877	-2.01434	down	--	E3 ubiquitin-protein ligase RING1 GN=RING1 OS=Gossypium hirsutum (Upland cotton) PE=1 SV=1	BnaA03g09400D [Brassica napus]
BnaA03g10640D	108.648	66.5728	143.682	70.3568	0.383291	-0.659972	normal	4.53354e-05	-1.11372	down	K02910|4.78626e-64|brp:103845101|60S ribosomal protein L31-3; K02910 large subunit ribosomal protein L31e (A)	60S ribosomal protein L31-3 GN=MIK19.16 OS=Arabidopsis thaliana (Mouse-ear cress) PE=2 SV=2	PREDICTED: 60S ribosomal protein L31-3 [Brassica rapa]
BnaA03g10680D	7.00578	3.87408	5.89523	1.28675	0.173011	-0.817778	normal	9.77696e-09	-2.15789	down	K14664|0|brp:103856806|IAA-amino acid hydrolase ILR1-like 2; K14664 IAA-amino acid hydrolase [EC:3.5.1.-] (A)	IAA-amino acid hydrolase ILR1-like 2 (Precursor) GN=ILL2 OS=Arabidopsis thaliana (Mouse-ear cress) PE=1 SV=2	BnaA03g10680D [Brassica napus]
BnaA03g10910D	27.8715	24.5989	21.7456	52.0458	0.975867	-0.157372	normal	1.35577e-06	1.25436	up	K00873|0|brp:103856933|probable pyruvate kinase, cytosolic isozyme; K00873 pyruvate kinase [EC:2.7.1.40] (A)	Probable pyruvate kinase, cytosolic isozyme GN=At4g26390 OS=Arabidopsis thaliana (Mouse-ear cress) PE=3 SV=1	BnaA03g10910D [Brassica napus]
BnaA03g11220D	28.3229	27.0828	5.91396	16.1089	0.963501	-0.0668835	normal	5.9865e-05	1.41228	up	--	--	BnaA03g11220D [Brassica napus]
BnaA03g11670D	1.03508	0	8.29741	0	--	--	--	9.13018e-06	-4.52252	down	K03113|2.07691e-74|brp:103857017|protein translation factor SUI1 homolog; K03113 translation initiation factor 1 (A)	Protein translation factor SUI1 homolog GN=GOS2 OS=Oryza sativa subsp. japonica (Rice) PE=3 SV=1	BnaC03g71830D, partial [Brassica napus]
BnaA03g12350D	7.13124	3.84211	6.97	2.53373	0.118362	-0.841079	normal	2.30269e-05	-1.47101	down	--	Plastid division protein PDV1 GN=PDV1 OS=Arabidopsis thaliana (Mouse-ear cress) PE=1 SV=1	BnaA03g12350D [Brassica napus]
BnaA03g12740D	5.24463	3.9879	9.03977	2.32831	0.913281	-0.396404	normal	0.00136271	-1.82042	down	--	--	BnaA03g12740D [Brassica napus]
BnaA03g13330D	2.54019	4.18216	2.24404	4.80787	0.183318	0.752853	normal	0.00146265	1.08439	up	K03696|0|brp:103857205|chaperone protein ClpD, chloroplastic; K03696 ATP-dependent Clp protease ATP-binding subunit ClpC (A)	Chaperone protein ClpD, chloroplastic (Precursor) GN=K3K7.27 OS=Arabidopsis thaliana (Mouse-ear cress) PE=1 SV=1	BnaA03g13330D [Brassica napus]
BnaA03g14000D	1.14924	0.334449	1.16464	0.113972	0.081742	-1.67532	normal	0.000124808	-3.01876	down	K00487|0|brp:103857322|trans-cinnamate 4-monooxygenase-like; K00487 trans-cinnamate 4-monooxygenase [EC:1.14.13.11] (A)	Trans-cinnamate 4-monooxygenase GN=T6B20.16 OS=Arabidopsis thaliana (Mouse-ear cress) PE=2 SV=1	BnaA03g14000D [Brassica napus]
BnaA03g14010D	3.78169	6.28059	7.69829	23.9689	0.230784	0.745068	normal	2.2202e-10	1.60688	up	K00487|0|brp:103857323|trans-cinnamate 4-monooxygenase-like; K00487 trans-cinnamate 4-monooxygenase [EC:1.14.13.11] (A)	Trans-cinnamate 4-monooxygenase GN=T6B20.16 OS=Arabidopsis thaliana (Mouse-ear cress) PE=2 SV=1	BnaA03g14010D [Brassica napus]
BnaA03g14140D	257.159	192.698	407.864	180.224	0.974561	-0.391171	normal	7.19534e-06	-1.19051	down	K00799|1.27046e-145|brp:103857341|glutathione S-transferase F9; K00799 glutathione S-transferase [EC:2.5.1.18] (A)	Glutathione S-transferase F9 GN=F7F1.7 OS=Arabidopsis thaliana (Mouse-ear cress) PE=1 SV=1	PREDICTED: glutathione S-transferase F9 [Brassica rapa]
BnaA03g14390D	21.354	29.3525	7.48816	15.7164	0.653261	0.540196	normal	0.00350452	1.07101	up	K00507|0|brp:103857368|delta-9 acyl-lipid desaturase 2-like; K00507 stearoyl-CoA desaturase (delta-9 desaturase) [EC:1.14.19.1] (A)	Delta-9 acyl-lipid desaturase 2 GN=ADS2 OS=Arabidopsis thaliana (Mouse-ear cress) PE=2 SV=2	PREDICTED: delta-9 acyl-lipid desaturase 2-like [Brassica rapa]
BnaA03g15160D	6.28144	3.70987	8.63989	2.58453	0.430188	-0.741373	normal	1.80819e-06	-1.73058	down	K16585|0|brp:103857459|uncharacterized LOC103857459; K16585 HAUS augmin-like complex subunit 2 (A)	--	BnaA03g15160D [Brassica napus]
BnaA03g15360D	5.67177	3.99275	9.10516	3.33468	0.813785	-0.500547	normal	0.000271205	-1.43201	down	--	Haloacid dehalogenase-like hydrolase domain-containing protein At2g33255 GN=At2g33255 OS=Arabidopsis thaliana (Mouse-ear cress) PE=2 SV=1	BnaA03g15360D [Brassica napus]
BnaA03g15500D	2.84072	0.73981	6.53147	0.872268	0.419	-1.78366	normal	0.000110208	-2.69323	down	--	--	BnaA03g15500D [Brassica napus]
BnaA03g15720D	1.60734	0.832906	1.84026	5.97562	0.675122	-0.922679	normal	1.05137e-05	1.68372	up	--	Protein trichome birefringence-like 37 GN=TBL37 OS=Arabidopsis thaliana (Mouse-ear cress) PE=2 SV=2	PREDICTED: protein trichome birefringence-like 37 [Brassica rapa]
BnaA03g15930D	1.76173	2.79766	0.87742	2.73521	0.355017	0.754041	normal	3.44626e-05	1.65438	up	--	--	BnaA03g15930D [Brassica napus]
BnaA03g15940D	4.29162	8.17808	2.52664	7.69097	0.00362347	0.951247	normal	5.55798e-10	1.56735	up	--	187-kDa microtubule-associated protein AIR9 GN=AIR9 OS=Arabidopsis thaliana (Mouse-ear cress) PE=2 SV=1	PREDICTED: 187-kDa microtubule-associated protein AIR9 [Brassica rapa]
BnaA03g16260D	9.81551	5.02585	10.2955	5.01114	0.0171845	-0.945981	normal	0.0018603	-1.06519	down	K14165|0|brp:103857579|putative dual specificity protein phosphatase DSP8; K14165 atypical dual specificity phosphatase [EC:3.1.3.16 3.1.3.48] (A)	Putative dual specificity protein phosphatase DSP8 GN=DSP8 OS=Arabidopsis thaliana (Mouse-ear cress) PE=2 SV=2	PREDICTED: putative dual specificity protein phosphatase DSP8 [Brassica rapa]
BnaA03g17600D	3.04407	1.29654	4.54007	1.4754	0.0316255	-1.18237	normal	5.11462e-05	-1.55968	down	K13946|0|brp:103857759|auxin transporter protein 1-like; K13946 auxin influx carrier (AUX1 LAX family) (A)	Auxin transporter protein 1 GN=F16M14.5 OS=Arabidopsis thaliana (Mouse-ear cress) PE=1 SV=1	BnaA03g17600D [Brassica napus]
BnaA03g18330D	2.77774	2.9116	0.620778	1.52197	0.974829	0.0811439	normal	0.000313197	1.19353	up	--	Chromatin structure-remodeling complex protein SYD GN=SYD OS=Arabidopsis thaliana (Mouse-ear cress) PE=1 SV=1	BnaA03g18330D [Brassica napus]
BnaA03g18980D	1.98151	1.44858	2.12597	0.294951	0.91229	-0.411025	normal	0.00065884	-2.54214	down	--	Taxadien-5-alpha-ol O-acetyltransferase OS=Taxus wallichiana var. chinensis (Chinese yew) PE=2 SV=1	PREDICTED: taxadien-5-alpha-ol O-acetyltransferase-like [Brassica rapa]
BnaA03g19400D	0.128687	0	1.47192	0	--	--	--	9.64054e-05	-4.30207	down	--	Protein STRICTOSIDINE SYNTHASE-LIKE 2 {ECO:0000303|PubMed:10777701} (Precursor) OS=Arabidopsis thaliana (Mouse-ear cress) PE=2 SV=1	BnaA03g19400D [Brassica napus]
BnaA03g19860D	6.27309	2.75901	6.77879	2.21105	0.135559	-1.10251	normal	0.00266379	-1.55802	down	K03627|1.03928e-98|brp:103858027|multiprotein-bridging factor 1a; K03627 putative transcription factor (A)	Multiprotein-bridging factor 1a GN=MBF1A OS=Arabidopsis thaliana (Mouse-ear cress) PE=2 SV=1	PREDICTED: multiprotein-bridging factor 1a [Brassica rapa]
BnaA03g20290D	2.0482	0.513945	27.4749	2.31791	0.041195	-1.90147	normal	0	-3.55346	down	K01183|4.25426e-173|brp:103858078|basic endochitinase CHB4; K01183 chitinase [EC:3.2.1.14] (A)	Basic endochitinase CHB4 (Precursor) OS=Brassica napus (Rape) PE=1 SV=2	BnaA03g20290D [Brassica napus]
BnaA03g20810D	15.4522	19.9819	31.3527	21.1682	0.112309	-0.852457	normal	1.25212e-05	-1.34029	down	K07893|2.4178e-151|ath:AT2G44610|RAB6A; Ras-related protein RABH1B; K07893 Ras-related protein Rab-6A (A)	Ras-related protein RABH1b GN=F16B22.10 OS=Arabidopsis thaliana (Mouse-ear cress) PE=1 SV=1	Ras-related protein RABH1B [Arabidopsis thaliana]
BnaA03g20960D	5.47344	2.41073	5.95126	2.65403	0.0224582	-1.22172	normal	0.00615759	-1.30382	down	--	--	BnaA03g20960D [Brassica napus]
BnaA03g21010D	0	0	2.73841	0.510949	--	--	--	0.00297898	-2.287	down	--	Cyclin-U2-1 GN=CYCU2-1 OS=Arabidopsis thaliana (Mouse-ear cress) PE=1 SV=1	BnaC03g25070D [Brassica napus]
BnaA03g21350D	1.04758	0.870187	0.545446	1.51024	0.928464	-0.191279	normal	0.00533352	1.40587	up	K16240|0|brp:103858211|protein SUPPRESSOR OF PHYA-105 1-like; K16240 protein suppressor of PHYA-105 1 (A)	Protein SUPPRESSOR OF PHYA-105 1 GN=F11C10.3/F11C10.4 OS=Arabidopsis thaliana (Mouse-ear cress) PE=1 SV=1	BnaA03g21350D [Brassica napus]
BnaA03g21760D	34.2103	22.7579	56.3229	23.9446	0.756253	-0.488473	normal	5.3006e-05	-1.2352	down	--	Cytochrome c oxidase subunit 5C-2 GN=At3g62400 OS=Arabidopsis thaliana (Mouse-ear cress) PE=2 SV=1	PREDICTED: probable cytochrome c oxidase subunit 5C-1 [Brassica rapa]
BnaA03g21960D	0.453206	1.15023	0.217958	1.47506	0.279042	1.3846	normal	0.000439835	2.57721	up	K02213|0|brp:103858270|cell division control protein 6 homolog; K02213 cell division control protein 6 (A)	Origin of replication complex subunit 1 {ECO:0000303|PubMed:10996242} OS=Oryza sativa subsp. japonica (Rice) PE=2 SV=1	PREDICTED: cell division control protein 6 homolog [Brassica rapa]
BnaA03g22060D	132.007	62.818	81.0644	33.9157	0.00225441	-0.97233	normal	3.89135e-06	-1.2433	down	K11252|1.78174e-69|brp:103858282|histone H2B.3; K11252 histone H2B (A)	Histone H2B.1 GN=At1g07790 OS=Arabidopsis thaliana (Mouse-ear cress) PE=1 SV=3	PREDICTED: histone H2B.3 [Brassica rapa]
BnaA03g22230D	1.4527	6.52547	13.9615	1.44657	0.0587843	2.05286	normal	8.22745e-07	-3.04196	down	K14488|7.27515e-87|brp:103858301|indole-3-acetic acid-induced protein ARG7-like; K14488 SAUR family protein (A)	Auxin-induced protein 6B OS=Glycine max (Soybean) PE=2 SV=1	BnaA03g22230D [Brassica napus]
BnaA03g22290D	89.5617	44.4375	124.363	54.53	0.00394522	-0.94966	normal	1.46322e-05	-1.16607	down	K02943|8.33393e-39|brp:103858307|60S acidic ribosomal protein P2-1; K02943 large subunit ribosomal protein LP2 (A)	60S acidic ribosomal protein P2-1 GN=RPP2A OS=Arabidopsis thaliana (Mouse-ear cress) PE=2 SV=2	BnaA03g22290D [Brassica napus]
BnaA03g22680D	2.41094	1.8571	12.8853	4.94625	0.923166	-0.299472	normal	2.42718e-05	-1.39642	down	--	SPX domain-containing protein 2 GN=SPX2 OS=Arabidopsis thaliana (Mouse-ear cress) PE=2 SV=1	BnaA03g22680D [Brassica napus]
BnaA03g22820D	0.998016	1.51145	2.08399	0.455885	0.813908	0.628292	normal	6.99108e-05	-2.16483	down	--	--	BnaA03g22820D [Brassica napus]
BnaA03g22830D	1.702	2.68346	1.12837	2.51837	0.402958	0.639455	normal	0.0010253	1.10896	up	--	--	BnaA03g22830D [Brassica napus]
BnaA03g24500D	5.97391	3.64263	7.65199	3.64836	0.899907	-0.365525	normal	0.00074611	-1.53301	down	K00966|0|brp:103858576|probable mannose-1-phosphate guanylyltransferase 3; K00966 mannose-1-phosphate guanylyltransferase [EC:2.7.7.13] (A)	Probable mannose-1-phosphate guanylyltransferase 3 GN=At4g30570 OS=Arabidopsis thaliana (Mouse-ear cress) PE=2 SV=1	BnaA03g24500D [Brassica napus]
BnaA03g24600D	1.11408	0.345175	2.8912	0.347058	0.0795602	-1.62444	normal	1.62128e-10	-2.99249	down	--	Endoglucanase 19 (Precursor) GN=At4g11050 OS=Arabidopsis thaliana (Mouse-ear cress) PE=2 SV=1	BnaA03g24600D [Brassica napus]
BnaA03g24750D	6.19675	4.55844	3.44906	12.6874	0.925746	-0.366059	normal	0.000395524	1.91336	up	--	E3 ubiquitin-protein ligase RHA1B GN=RHA1B OS=Arabidopsis thaliana (Mouse-ear cress) PE=2 SV=1	BnaA03g24750D [Brassica napus]
BnaA03g25180D	0	0	14.8565	82.4872	--	--	--	5.55112e-16	2.55824	up	--	Putative lipid-binding protein AIR1 (Precursor) GN=T1P17.140 OS=Arabidopsis thaliana (Mouse-ear cress) PE=2 SV=1	PREDICTED: putative lipid-binding protein AIR1 [Brassica rapa]
BnaA03g26410D	2.18747	0.18197	4.45654	0.702215	0.0244485	-3.03485	normal	0.0050986	-2.14049	down	--	Beta-carotene isomerase D27, chloroplastic (Precursor) GN=D27 OS=Arabidopsis thaliana (Mouse-ear cress) PE=1 SV=1	BnaA03g26410D [Brassica napus]
BnaA03g27060D	48.5851	24.8623	62.6929	28.9991	0.00730561	-0.930413	normal	4.33922e-05	-1.14446	down	--	--	BnaA03g27060D [Brassica napus]
BnaA03g27420D	0.314209	0.181898	3.49862	0.623392	--	--	--	9.80062e-07	-2.43099	down	K15283|0|brp:103858907|phosphoenolpyruvate/phosphate translocator 2, chloroplastic; K15283 solute carrier family 35, member E1 (A)	Phosphoenolpyruvate/phosphate translocator 2, chloroplastic (Precursor) GN=PPT2 OS=Arabidopsis thaliana (Mouse-ear cress) PE=2 SV=1	BnaA03g27420D [Brassica napus]
BnaA03g28370D	0.111686	0	29.2092	0	--	--	--	0	-7.81317	down	--	--	BnaA03g28370D [Brassica napus]
BnaA03g29000D	1.41734	0.0465877	2.2121	0.0804761	--	--	--	1.08367e-05	-3.21546	down	--	Acyl-CoA-binding domain-containing protein 4 GN=ACBP4 OS=Arabidopsis thaliana (Mouse-ear cress) PE=1 SV=1	BnaA03g29000D [Brassica napus]
BnaA03g33110D	48.6891	25.4549	53.3261	25.3579	0.234729	-0.695778	normal	0.000399868	-1.07408	down	K02914|4.04383e-57|brp:103859546|uncharacterized LOC103859546; K02914 large subunit ribosomal protein L34 (A)	--	BnaA03g33110D [Brassica napus]
BnaA03g35240D	5.49964	3.41801	5.37937	2.52406	0.382949	-0.722862	normal	0.00395177	-1.19337	down	--	Zinc finger CCCH domain-containing protein 39 GN=At3g19360 OS=Arabidopsis thaliana (Mouse-ear cress) PE=2 SV=1	BnaA03g35240D [Brassica napus]
BnaA03g36120D	1.02993	1.85919	0.826497	3.5454	0.826644	0.815164	normal	0.000386605	2.09229	up	K13413|0|brp:103859896|mitogen-activated protein kinase kinase 5; K13413 mitogen-activated protein kinase kinase 4/5, plant [EC:2.7.12.2] (A)	Mitogen-activated protein kinase kinase 5 GN=MXL8.8 OS=Arabidopsis thaliana (Mouse-ear cress) PE=1 SV=2	BnaA03g36120D [Brassica napus]
BnaA03g36810D	0.15107	0.536496	52.4818	112.316	--	--	--	2.63745e-05	1.1599	up	--	Early light-induced protein 1, chloroplastic (Precursor) GN=ELIP1 OS=Arabidopsis thaliana (Mouse-ear cress) PE=1 SV=1	BnaA03g36810D [Brassica napus]
BnaA03g38300D	7.78903	13.2156	5.96466	12.4524	0.210665	0.710094	normal	0.0017461	1.03454	up	K16297|0|brp:103860365|serine carboxypeptidase-like 42; K16297 serine carboxypeptidase-like clade II [EC:3.4.16.-] (A)	Serine carboxypeptidase-like 42 (Precursor) GN=SCPL42 OS=Arabidopsis thaliana (Mouse-ear cress) PE=2 SV=1	BnaA03g38300D [Brassica napus]
BnaA03g39220D	6.49983	3.25739	12.9781	3.36216	0.364103	-0.921497	normal	2.2237e-07	-1.95052	down	K13628|2.55393e-83|crb:CARUB_v10010609mg|hypothetical protein; K13628 iron-sulfur cluster assembly protein (A)	Iron-sulfur assembly protein IscA-like 1, mitochondrial (Precursor) GN=At2g16710 OS=Arabidopsis thaliana (Mouse-ear cress) PE=2 SV=2	BnaA03g39220D [Brassica napus]
BnaA03g39560D	1.60026	2.90415	1.04992	2.532	0.049765	0.890317	normal	0.000613404	1.24202	up	--	ENHANCER OF AG-4 protein 2 OS=Arabidopsis thaliana (Mouse-ear cress) PE=2 SV=1	BnaA03g39560D [Brassica napus]
BnaA03g39600D	2.36944	2.4391	1.00961	2.17135	0.975964	0.0912852	normal	0.000194414	1.11331	up	K17592|0|brp:103860526|sacsin; K17592 sacsin (A)	--	BnaA03g39600D [Brassica napus]
BnaA03g40750D	6.77281	7.69025	9.20499	3.45212	0.940535	0.151327	normal	2.10884e-05	-1.42946	down	--	--	BnaA03g40750D [Brassica napus]
BnaA03g41900D	109.646	187.11	14.7687	7.02452	0.247761	0.756504	normal	0.00233893	-1.01826	down	K10528|0|brp:103860780|allene oxide synthase 2; K10528 hydroperoxide lyase [EC:4.1.2.-] (A)	Linolenate hydroperoxide lyase, chloroplastic {ECO:0000305|PubMed:9701595} (Precursor) OS=Arabidopsis thaliana (Mouse-ear cress) PE=1 SV=1	BnaA03g41900D [Brassica napus]
BnaA03g41960D	0.236719	0.496517	1.38255	3.36449	0.626647	1.06991	normal	0.000671796	1.21771	up	K01006|0|brp:103860785|pyruvate, phosphate dikinase 1, chloroplastic; K01006 pyruvate, orthophosphate dikinase [EC:2.7.9.1] (A)	Pyruvate, phosphate dikinase 1, chloroplastic (Precursor) GN=PPDK OS=Arabidopsis thaliana (Mouse-ear cress) PE=1 SV=2	BnaA03g41960D [Brassica napus]
BnaA03g46540D	0.728102	0.317756	4.35445	1.44979	0.778398	-1.10773	normal	1.69235e-06	-1.83861	down	--	Acyl-CoA-binding domain-containing protein 3 (Precursor) GN=ACBP3 OS=Arabidopsis thaliana (Mouse-ear cress) PE=1 SV=1	BnaA03g46540D [Brassica napus]
BnaA03g46970D	38.9406	20.668	27.6719	13.7537	0.0131235	-0.883486	normal	0.000415404	-1.04009	down	K01940|0|brp:103861509|argininosuccinate synthase, chloroplastic; K01940 argininosuccinate synthase [EC:6.3.4.5] (A)	Argininosuccinate synthase, chloroplastic (Precursor) GN=At4g24830 OS=Arabidopsis thaliana (Mouse-ear cress) PE=2 SV=3	BnaA03g46970D [Brassica napus]
BnaA03g47030D	0.912506	0.269832	5.3518	0	--	--	--	0.00364895	-3.89155	down	K17279|1.50109e-87|brp:103861516|HVA22-like protein d; K17279 receptor expression-enhancing protein 5/6 (A)	HVA22-like protein d GN=HVA22D OS=Arabidopsis thaliana (Mouse-ear cress) PE=2 SV=1	BnaA03g47030D [Brassica napus]
BnaA03g47420D	4.77477e-06	0	0.527074	7.60461e-08	--	--	--	0.000319537	-4.17777	down	--	Agamous-like MADS-box protein AGL19 GN=AGL19 OS=Arabidopsis thaliana (Mouse-ear cress) PE=1 SV=1	BnaA03g47420D [Brassica napus]
BnaA03g48300D	23.6107	12.4323	16.2262	5.09656	0.104403	-0.842526	normal	2.1408e-05	-1.61595	down	K12160|7.99987e-69|brp:103861659|small ubiquitin-related modifier 1-like; K12160 small ubiquitin-related modifier (A)	Small ubiquitin-related modifier 1 GN=F10M23.180 OS=Arabidopsis thaliana (Mouse-ear cress) PE=1 SV=2	BnaA03g48300D [Brassica napus]
BnaA03g49140D	2.11102	1.21423	4.39526	1.05787	0.668059	-0.747746	normal	9.28276e-08	-2.09606	down	--	--	PREDICTED: uncharacterized protein LOC103861820 [Brassica rapa]
BnaA03g50230D	5.06247	6.18669	1.84118	4.62622	0.892554	0.330003	normal	0.00122454	1.29443	up	--	Probable LRR receptor-like serine/threonine-protein kinase At4g30520 (Precursor) GN=At4g30520 OS=Arabidopsis thaliana (Mouse-ear cress) PE=2 SV=1	BnaA03g50230D [Brassica napus]
BnaA03g52240D	3.69997	0.998794	5.01142	0.457343	0.0423205	-1.75971	normal	1.15836e-06	-3.17708	down	K02435|4.15148e-99|brp:103862204|glutamyl-tRNA(Gln) amidotransferase subunit C, chloroplastic/mitochondrial-like; K02435 aspartyl-tRNA(Asn)/glutamyl-tRNA(Gln) amidotransferase subunit C [EC:6.3.5.6 6.3.5.7] (A)	Glutamyl-tRNA(Gln) amidotransferase subunit C, chloroplastic/mitochondrial {ECO:0000255|HAMAP-Rule:MF_03149} (Precursor) GN=At4g32915 OS=Arabidopsis thaliana (Mouse-ear cress) PE=2 SV=1	PREDICTED: glutamyl-tRNA(Gln) amidotransferase subunit C, chloroplastic/mitochondrial-like [Brassica rapa]
BnaA03g52320D	10.754	6.6423	28.6906	9.11236	0.0481292	-0.848308	normal	9.41358e-12	-1.69671	down	K06118|0|brp:103862211|UDP-sulfoquinovose synthase, chloroplastic-like; K06118 UDP-sulfoquinovose synthase [EC:3.13.1.1] (A)	UDP-sulfoquinovose synthase, chloroplastic (Precursor) GN=SQD1 OS=Arabidopsis thaliana (Mouse-ear cress) PE=1 SV=1	BnaA03g52320D [Brassica napus]
BnaA03g54210D	1.23838	0.25195	1.27211	0	0.232667	-2.09355	normal	0.00364895	-3.89155	down	K07297|0|brp:103862572|adiponectin receptor protein 1-like; K07297 adiponectin receptor (A)	Heptahelical transmembrane protein 4 GN=HHP4 OS=Arabidopsis thaliana (Mouse-ear cress) PE=2 SV=1	BnaA03g54210D [Brassica napus]
BnaA03g54880D	1095.67	878.876	2018.23	919.609	0.993355	-0.237649	normal	0.000554789	-1.03717	down	--	Metallothionein-like protein type 2, MT2-22 OS=Brassica juncea (Indian mustard) PE=3 SV=1	PREDICTED: metallothionein-like protein type 2, MT2-22 [Brassica rapa]
BnaA03g55050D	5.39234	5.27984	5.39602	17.4768	0.937798	-0.0167365	normal	1.22245e-07	1.7142	up	--	Expansin-A9 (Precursor) GN=T1E22_20 OS=Arabidopsis thaliana (Mouse-ear cress) PE=2 SV=1	PREDICTED: expansin-A9-like [Brassica rapa]
BnaA03g55220D	24.8372	14.0377	20.5059	10.8247	0.0511693	-0.805817	normal	0.000898371	-1.01325	down	--	--	BnaA03g55220D [Brassica napus]
BnaA03g55270D	17.9236	0	38.3635	0	--	--	--	9.10172e-07	-4.7137	down	--	Cytochrome b-c1 complex subunit 8 OS=Solanum tuberosum (Potato) PE=1 SV=2	BnaA03g55270D [Brassica napus]
BnaA03g55790D	36.4876	20.7319	46.665	21.5236	0.0637435	-0.794002	normal	2.57259e-05	-1.13767	down	K03942|4.5242e-33|brp:103855792|NADH dehydrogenase [ubiquinone] flavoprotein 1, mitochondrial-like; K03942 NADH dehydrogenase (ubiquinone) flavoprotein 1 [EC:1.6.5.3 1.6.99.3] (A)	NADH dehydrogenase [ubiquinone] flavoprotein 1, mitochondrial (Precursor) GN=At5g08530 OS=Arabidopsis thaliana (Mouse-ear cress) PE=1 SV=1	BnaA03g55790D [Brassica napus]
BnaA03g55840D	2.88289	1.6024	10.1287	1.14828	0.720003	-0.881098	normal	8.50209e-13	-3.01984	down	K15104|0|brp:103855820|mitochondrial uncoupling protein 6; K15104 solute carrier family 25 (mitochondrial oxoglutarate transporter), member 11 (A)	Mitochondrial uncoupling protein 6 GN=T5E8.270 OS=Arabidopsis thaliana (Mouse-ear cress) PE=2 SV=1	BnaA03g55840D [Brassica napus]
BnaA03g56170D	2.4263	1.0965	2.64137	1.19278	0.020155	-1.10669	normal	0.00681146	-1.16624	down	--	TPR repeat-containing thioredoxin TTL4 GN=TTL4 OS=Arabidopsis thaliana (Mouse-ear cress) PE=2 SV=1	BnaA03g56170D [Brassica napus]
BnaA03g56490D	7.65436	11.102	10.5703	22.067	0.589348	0.568265	normal	0.000603248	1.04077	up	K00827|0|brp:103857781|alanine--glyoxylate aminotransferase 2 homolog 2, mitochondrial; K00827 alanine-glyoxylate transaminase / (R)-3-amino-2-methylpropionate-pyruvate transaminase [EC:2.6.1.44 2.6.1.40] (A)	Alanine--glyoxylate aminotransferase 2 homolog 2, mitochondrial (Precursor) GN=AGT3 OS=Arabidopsis thaliana (Mouse-ear cress) PE=1 SV=2	BnaA03g56490D [Brassica napus]
BnaA03g57550D	1.82102	1.21277	2.44982	0.0680816	0.890433	-0.575783	normal	4.22585e-07	-4.10175	down	K00507|0|brp:103859643|probable lipid desaturase ADS3.2, chloroplastic; K00507 stearoyl-CoA desaturase (delta-9 desaturase) [EC:1.14.19.1] (A)	Probable lipid desaturase ADS3.2, chloroplastic (Precursor) GN=ADS3.2 OS=Arabidopsis thaliana (Mouse-ear cress) PE=2 SV=3	PREDICTED: probable lipid desaturase ADS3.2, chloroplastic [Brassica rapa]
BnaA03g57760D	0	0	6.7816	0.634373	--	--	--	6.04226e-10	-3.19465	down	--	--	BnaA03g57760D [Brassica napus]
BnaA03g58210D	10.4023	6.19234	8.1077	2.59508	0.580509	-0.716481	normal	0.00636952	-1.57631	down	--	Protein LIGHT-DEPENDENT SHORT HYPOCOTYLS 9 GN=F28A21.20 OS=Arabidopsis thaliana (Mouse-ear cress) PE=1 SV=1	PREDICTED: protein LIGHT-DEPENDENT SHORT HYPOCOTYLS 9-like [Brassica rapa]
BnaA03g59050D	0.641357	0.114399	2.76779	0	--	--	--	0.000175222	-4.24126	down	--	--	BnaA03g59050D [Brassica napus]
BnaA04g01460D	0	0	1.66558	0	--	--	--	2.43617e-10	-5.26503	down	--	--	BnaA04g01460D [Brassica napus]
BnaA04g02330D	2.71739	4.19474	3.26437	11.1644	0.777268	0.612841	normal	9.46202e-08	1.85473	up	K00930|0|brp:103863039|acetylglutamate kinase, chloroplastic-like; K00930 acetylglutamate kinase [EC:2.7.2.8] (A)	Acetylglutamate kinase, chloroplastic (Precursor) GN=NAGK OS=Arabidopsis thaliana (Mouse-ear cress) PE=1 SV=1	PREDICTED: acetylglutamate kinase, chloroplastic-like [Brassica rapa]
BnaA04g02490D	1.43655	0.530684	4.28226	1.62506	0.836669	-0.846291	normal	0.00115503	-1.43112	down	--	Glucan endo-1,3-beta-glucosidase (Precursor) GN=BGL OS=Brassica campestris (Field mustard) PE=1 SV=1	BnaA04g02490D [Brassica napus]
BnaA04g02570D	136.761	60.1281	106.696	49.4658	0.0019432	-0.986846	normal	0.000593377	-1.03435	down	--	14 kDa zinc-binding protein (Fragment) OS=Brassica juncea (Indian mustard) PE=2 SV=1	PREDICTED: 14 kDa zinc-binding protein-like [Brassica rapa]
BnaA04g02740D	0.155366	0.104164	0.175114	1.17716	--	--	--	0.00129653	2.62165	up	--	CDPK-related kinase 7 GN=CRK7 OS=Arabidopsis thaliana (Mouse-ear cress) PE=1 SV=1	BnaA04g02740D [Brassica napus]
BnaA04g02800D	19.3221	18.3073	20.5089	8.14106	0.942781	-0.0983514	normal	0.0047225	-1.15937	down	--	--	BnaA04g02800D [Brassica napus]
BnaA04g03870D	6.19831	3.28559	7.89899	3.26953	0.141306	-0.880077	normal	0.000277292	-1.30883	down	K18624|0|brp:103863193|macrophage erythroblast attacher-like; K18624 macrophage erythroblast attacher (A)	--	PREDICTED: macrophage erythroblast attacher-like [Brassica rapa]
BnaA04g04310D	5.91907	10.7795	3.84968	9.68828	0.0172889	0.904067	normal	9.51332e-06	1.327	up	K14638|0|crb:CARUB_v10018717mg|hypothetical protein; K14638 solute carrier family 15 (peptide/histidine transporter), member 3/4 (A)	Protein NRT1/ PTR FAMILY 8.1 GN=F24B22.100 OS=Arabidopsis thaliana (Mouse-ear cress) PE=1 SV=1	BnaA04g04310D [Brassica napus]
BnaA04g06630D	18.3257	12.8545	5.61	22.4058	0.79937	-0.475812	normal	1.40998e-14	1.94227	up	K12156|0|brp:103863599|cytochrome P450 83A1; K12156 cytochrome P450, family 83, subfamily A, polypeptide 1 [EC:1.14.-.-] (A)	Cytochrome P450 83A1 GN=F18A5.160 OS=Arabidopsis thaliana (Mouse-ear cress) PE=1 SV=2	BnaA04g06630D [Brassica napus]
BnaA04g06750D	0.112503	0.752814	0.372421	1.93982	0.0513918	2.36522	normal	0.000161871	2.21538	up	K05857|0|brp:103863617|phosphoinositide phospholipase C 7-like; K05857 phosphatidylinositol phospholipase C, delta [EC:3.1.4.11] (A)	Phosphoinositide phospholipase C 7 GN=F27K19.120 OS=Arabidopsis thaliana (Mouse-ear cress) PE=1 SV=1	BnaA04g06750D [Brassica napus]
BnaA04g08790D	1.88294	0.922112	1.45497	4.38418	0.57129	-1.00241	normal	0.000613444	1.57509	up	--	Uncharacterized acetyltransferase At3g50280 GN=At3g50280 OS=Arabidopsis thaliana (Mouse-ear cress) PE=3 SV=1	BnaA04g08790D [Brassica napus]
BnaA04g08940D	2.04363	1.95321	2.90181	0.521534	0.943436	-0.018816	normal	0.00043771	-2.36158	down	--	E3 ubiquitin-protein ligase At3g02290 OS=Arabidopsis thaliana (Mouse-ear cress) PE=2 SV=1	PREDICTED: E3 ubiquitin-protein ligase At3g02290 [Brassica rapa]
BnaA04g09500D	3.67795	7.73815	14.3104	4.21116	0.149036	1.09585	normal	6.53637e-06	-1.78373	down	--	Probable calcium-binding protein CML45 GN=CML45 OS=Arabidopsis thaliana (Mouse-ear cress) PE=1 SV=1	BnaA04g09500D [Brassica napus]
BnaA04g09900D	6.73545	4.05293	16.1467	5.1956	0.679659	-0.649318	normal	1.03257e-06	-1.62255	down	K17892|5.02347e-104|brp:103863950|ferredoxin-thioredoxin reductase catalytic chain, chloroplastic; K17892 ferredoxin-thioredoxin reductase catalytic chain [EC:1.8.7.2] (A)	Ferredoxin-thioredoxin reductase catalytic chain, chloroplastic (Precursor) GN=FTRC OS=Arabidopsis thaliana (Mouse-ear cress) PE=2 SV=1	BnaA04g09900D [Brassica napus]
BnaA04g10370D	0	0.710793	0.14987	1.7525	--	--	--	7.31895e-05	3.31723	up	--	--	BnaA04g10370D [Brassica napus]
BnaA04g10570D	3.33023	1.71781	2.05689	0.570019	0.16486	-0.892012	normal	0.000179389	-1.87105	down	--	--	BnaA04g10570D [Brassica napus]
BnaA04g14350D	3.85772	0.608551	9.93979	1.174	0.0928407	-2.48876	normal	1.18077e-05	-2.86224	down	--	--	BnaA04g14350D [Brassica napus]
BnaA04g14850D	0.759458	0.331831	0.88197	0.288141	0.0579563	-1.1745	normal	0.000265855	-1.64638	down	--	MATH domain and coiled-coil domain-containing protein At3g58210 GN=At3g58210 OS=Arabidopsis thaliana (Mouse-ear cress) PE=3 SV=1	BnaA04g14850D [Brassica napus]
BnaA04g14940D	1.73518	1.51626	0.987413	0.000196239	0.929945	-0.168278	normal	9.5299e-08	-4.88249	down	--	Chaperone protein dnaJ 49 OS=Arabidopsis thaliana (Mouse-ear cress) PE=2 SV=2	BnaA04g14940D [Brassica napus]
BnaA04g15910D	0	0	1.69191	0.0632306	--	--	--	3.1475e-05	-3.76301	down	--	--	BnaA04g15910D [Brassica napus]
BnaA04g16380D	4.16033	6.00004	2.5591	9.38963	0.880844	0.352088	normal	1.82385e-07	1.64563	up	K15285|0|brp:103864880|uncharacterized membrane protein At1g06890-like; K15285 solute carrier family 35, member E3 (A)	Uncharacterized membrane protein At1g06890 GN=At1g06890 OS=Arabidopsis thaliana (Mouse-ear cress) PE=1 SV=1	BnaA04g16380D [Brassica napus]
BnaA04g18070D	10.6431	14.8638	2.79392	10.7298	0.741369	0.493563	normal	5.75521e-06	1.63797	up	K12856|2.3544e-39|sbi:SORBI_10g004685|SORBIDRAFT_10g004685, Sb10g004685; hypothetical protein; K12856 pre-mRNA-processing factor 8 (A)	--	BnaA04g18070D [Brassica napus]
BnaA04g19060D	9.32057	4.55211	8.02847	3.79069	0.00741121	-0.936727	normal	0.000371548	-1.08981	down	--	Beta-galactosidase 9 (Precursor) GN=BGAL9 OS=Arabidopsis thaliana (Mouse-ear cress) PE=2 SV=1	BnaA04g19060D [Brassica napus]
BnaA04g19070D	0.260042	1.04133	0.531383	2.07658	0.0278315	1.88153	normal	0.000610129	1.8147	up	K01188|0|brp:103865232|beta-glucosidase 33-like; K01188 beta-glucosidase [EC:3.2.1.21] (A)	Beta-glucosidase 33 (Precursor) GN=BGLU33 OS=Arabidopsis thaliana (Mouse-ear cress) PE=2 SV=1	BnaA04g19070D [Brassica napus]
BnaA04g20040D	30.4469	14.5787	63.9213	16.2281	0.00282539	-0.975286	normal	8.88178e-16	-1.90547	down	K10956|0|eus:EUTSA_v10016599mg|hypothetical protein; K10956 protein transport protein SEC61 subunit alpha (A)	Protein transport protein Sec61 subunit alpha OS=Pyrenomonas salina PE=2 SV=1	BnaA04g20040D, partial [Brassica napus]
BnaA04g20350D	3.2642	5.34795	6.07115	27.2542	0.636431	0.714673	normal	1.77636e-15	2.25227	up	--	Reticuline oxidase-like protein (Precursor) GN=At4g20830 OS=Arabidopsis thaliana (Mouse-ear cress) PE=1 SV=2	BnaA04g20350D [Brassica napus]
BnaA04g20610D	10.0976	15.4457	10.0619	25.0204	0.351358	0.649177	normal	1.0413e-06	1.28888	up	--	LRR receptor-like serine/threonine-protein kinase FEI 2 (Precursor) GN=FEI2 OS=Arabidopsis thaliana (Mouse-ear cress) PE=1 SV=1	BnaA04g20610D [Brassica napus]
BnaA04g20650D	24.4592	11.9975	12.7429	2.95576	0.0176032	-0.929025	normal	1.02498e-09	-2.15115	down	--	--	BnaA04g20650D [Brassica napus]
BnaA04g20860D	0.608478	0.8748	0.867089	3.11737	0.943077	0.4379	normal	0.00108634	1.80334	up	--	Uncharacterized acetyltransferase At3g50280 GN=At3g50280 OS=Arabidopsis thaliana (Mouse-ear cress) PE=3 SV=1	BnaA04g20860D [Brassica napus]
BnaA04g20880D	19.4007	26.7338	16.7684	48.4313	0.725969	0.521168	normal	1.13024e-10	1.57833	up	--	Fasciclin-like arabinogalactan protein 16 (Precursor) GN=FLA16 OS=Arabidopsis thaliana (Mouse-ear cress) PE=2 SV=1	BnaA04g20880D [Brassica napus]
BnaA04g20980D	24.8086	48.5979	23.42	63.2783	0.00202672	0.990655	normal	8.39261e-09	1.46487	up	--	--	PREDICTED: uncharacterized protein LOC103865501 [Brassica rapa]
BnaA04g21120D	2.0422	2.88707	4.72274	8.89095	0.330581	1.24155	normal	0.00194782	1.41708	up	--	--	BnaAnng34660D [Brassica napus]
BnaA04g21520D	2.60326	3.50611	2.5682	7.10615	0.833836	0.449731	normal	6.69044e-05	1.3718	up	K12492|0|brp:103865607|ADP-ribosylation factor GTPase-activating protein AGD7-like; K12492 ADP-ribosylation factor GTPase-activating protein 1 (A)	ADP-ribosylation factor GTPase-activating protein AGD7 GN=F13M22.5 OS=Arabidopsis thaliana (Mouse-ear cress) PE=1 SV=1	BnaA04g21520D [Brassica napus]
BnaA04g21540D	0.805289	2.62123	0	5.16102	--	--	--	9.49459e-06	4.52024	up	--	RING-H2 finger protein ATL33 GN=ATL33 OS=Arabidopsis thaliana (Mouse-ear cress) PE=2 SV=2	BnaA04g21540D [Brassica napus]
BnaA04g21700D	5.42398	9.15847	5.88415	13.9622	0.123341	0.806495	normal	5.13032e-05	1.243	up	--	Phosphatidylinositol:ceramide inositolphosphotransferase 2 GN=T8P21.15 OS=Arabidopsis thaliana (Mouse-ear cress) PE=2 SV=1	BnaA04g21700D [Brassica napus]
BnaA04g21760D	10.7527	13.2981	7.97236	18.6688	0.895432	0.346266	normal	0.000202857	1.13939	up	K14852|0|brp:103865644|ribosome biogenesis regulatory protein homolog; K14852 regulator of ribosome biosynthesis (A)	Ribosome biogenesis regulatory protein homolog GN=At2g37990 OS=Arabidopsis thaliana (Mouse-ear cress) PE=2 SV=2	PREDICTED: ribosome biogenesis regulatory protein homolog [Brassica rapa]
BnaA04g21800D	3.70406	4.11231	0.440526	1.56216	0.939691	0.129386	normal	0.00695069	1.684	up	--	UPF0503 protein At3g09070, chloroplastic (Precursor) GN=At3g09070 OS=Arabidopsis thaliana (Mouse-ear cress) PE=1 SV=1	BnaA04g21800D [Brassica napus]
BnaA04g21810D	0.197017	0.753213	0.368533	1.74849	0.340996	1.73341	normal	0.000432289	2.20478	up	--	Laccase-4 (Precursor) GN=F16M14.1 OS=Arabidopsis thaliana (Mouse-ear cress) PE=2 SV=2	PREDICTED: laccase-4-like [Brassica rapa]
BnaA04g21890D	4.48697	5.06148	3.31551	6.68526	0.931244	0.241506	normal	0.00370217	1.01115	up	K01490|0|brp:103865659|AMP deaminase-like; K01490 AMP deaminase [EC:3.5.4.6] (A)	AMP deaminase GN=F16M14.21 OS=Arabidopsis thaliana (Mouse-ear cress) PE=1 SV=2	BnaA04g21890D [Brassica napus]
BnaA04g22080D	0.538644	0.715636	0.453903	2.5086	--	--	--	0.000865788	2.40063	up	--	Non-specific lipid-transfer protein A (Precursor) GN=WAX9A OS=Brassica oleracea var. italica (Broccoli) PE=3 SV=1	BnaA04g22080D [Brassica napus]
BnaA04g22110D	1.14611	1.97379	0.736225	2.34736	0.371411	0.839756	normal	0.000485958	1.57534	up	K13648|0|brp:103865678|probable galacturonosyltransferase 7; K13648 alpha-1,4-galacturonosyltransferase [EC:2.4.1.43] (A)	Probable galacturonosyltransferase 7 GN=T6A23.15 OS=Arabidopsis thaliana (Mouse-ear cress) PE=1 SV=2	BnaA04g22110D [Brassica napus]
BnaA04g22140D	7.63291	8.63676	6.26938	12.9525	0.925648	0.213292	normal	0.00940256	1.03529	up	--	Uncharacterized protein At2g38710 GN=At2g38710 OS=Arabidopsis thaliana (Mouse-ear cress) PE=2 SV=1	BnaA04g22140D [Brassica napus]
BnaA04g22160D	17.8062	28.8986	13.2188	31.8198	0.202289	0.713986	normal	1.55801e-05	1.25402	up	K09567|1.09951e-129|brp:103865683|peptidyl-prolyl cis-trans isomerase CYP22; K09567 peptidyl-prolyl isomerase H (cyclophilin H) [EC:5.2.1.8] (A)	Peptidyl-prolyl cis-trans isomerase CYP22 GN=T6A23.7 OS=Arabidopsis thaliana (Mouse-ear cress) PE=2 SV=1	BnaA04g22160D [Brassica napus]
BnaA04g22200D	1.14173	2.00979	0.739594	4.09321	0.638798	0.886781	normal	1.60181e-07	2.43054	up	K03453|0|brp:103865687|sodium/pyruvate cotransporter BASS2, chloroplastic; K03453 bile acid:Na+ symporter, BASS family (A)	Sodium/pyruvate cotransporter BASS2, chloroplastic (Precursor) GN=F12C20.6 OS=Arabidopsis thaliana (Mouse-ear cress) PE=2 SV=1	PREDICTED: sodium/pyruvate cotransporter BASS2, chloroplastic [Brassica rapa]
BnaA04g22240D	0.838264	2.78561	0.57146	6.44254	--	--	--	4.37258e-05	3.36131	up	--	--	PREDICTED: guanylate-binding protein 4-like [Brassica rapa]
BnaA04g22420D	16.6067	30.7024	14.1008	36.0849	0.00739557	0.913164	normal	4.19303e-07	1.30679	up	K03237|0|brp:103865783|eukaryotic translation initiation factor 2 subunit alpha-like; K03237 translation initiation factor 2 subunit 1 (A)	Ferritin-4, chloroplastic (Precursor) GN=FER4 OS=Arabidopsis thaliana (Mouse-ear cress) PE=2 SV=1	BnaA04g22420D [Brassica napus]
BnaA04g22430D	0.397701	1.28436	0.95249	2.77814	0.0370678	1.67685	normal	0.00164714	1.5225	up	--	Inactive receptor-like serine/threonine-protein kinase At2g40270 (Precursor) GN=At2g40270 OS=Arabidopsis thaliana (Mouse-ear cress) PE=2 SV=2	BnaA04g22430D [Brassica napus]
BnaA04g22480D	138.787	240.15	106.359	237.879	0.0080716	0.911908	normal	1.35366e-05	1.19885	up	--	--	BnaA04g22480D [Brassica napus]
BnaA04g22540D	0.818129	1.79188	2.571	6.5024	0.174165	1.17237	normal	0.00022249	1.3088	up	--	Serine/threonine-protein kinase AFC1 GN=F4P12_270 OS=Arabidopsis thaliana (Mouse-ear cress) PE=2 SV=2	BnaA04g22540D [Brassica napus]
BnaA04g22740D	1.64068	1.95302	1.03855	2.92091	0.915374	0.258701	normal	0.000521462	1.44238	up	K13463|0|brp:103865754|coronatine-insensitive protein 1-like; K13463 coronatine-insensitive protein 1 (A)	Coronatine-insensitive protein 1 GN=T28M21.10 OS=Arabidopsis thaliana (Mouse-ear cress) PE=1 SV=1	BnaA04g22740D [Brassica napus]
BnaA04g22770D	27.6293	34.5507	15.5433	30.4056	0.883976	0.396317	normal	0.000270289	1.10037	up	--	--	BnaA04g22770D [Brassica napus]
BnaA04g22790D	5.00108	7.00097	2.52173	5.63376	0.664558	0.534668	normal	0.000866558	1.09392	up	K16278|0|brp:103865748|E3 ubiquitin-protein ligase HOS1; K16278 E3 ubiquitin-protein ligase HOS1 [EC:6.3.2.19] (A)	E3 ubiquitin-protein ligase HOS1 GN=HOS1 OS=Arabidopsis thaliana (Mouse-ear cress) PE=1 SV=1	BnaA04g22790D [Brassica napus]
BnaA04g22820D	19.2346	23.0298	18.2737	36.4419	0.937842	0.323335	normal	0.000614292	1.01427	up	K00966|0|brp:103865745|mannose-1-phosphate guanylyltransferase 1; K00966 mannose-1-phosphate guanylyltransferase [EC:2.7.7.13] (A)	Mannose-1-phosphate guanylyltransferase 1 GN=At2g39770 OS=Arabidopsis thaliana (Mouse-ear cress) PE=1 SV=1	BnaA04g22820D [Brassica napus]
BnaA04g22840D	4.30802	6.56194	1.99287	5.37421	0.44878	0.665234	normal	0.00042924	1.39001	up	K10523|0|brp:103865743|BTB/POZ and MATH domain-containing protein 3-like; K10523 speckle-type POZ protein (A)	BTB/POZ and MATH domain-containing protein 3 GN=BPM3 OS=Arabidopsis thaliana (Mouse-ear cress) PE=1 SV=1	BnaA04g22840D [Brassica napus]
BnaA04g23020D	6.60818	8.43493	4.48986	9.84726	0.865154	0.378319	normal	0.000958009	1.1574	up	--	Metal tolerance protein 11 GN=MTP11 OS=Arabidopsis thaliana (Mouse-ear cress) PE=2 SV=1	BnaA04g23020D [Brassica napus]
BnaA04g23140D	1.17613	2.25693	0.817547	1.95162	0.0553419	0.965606	normal	0.00668537	1.21201	up	--	--	BnaA04g23140D [Brassica napus]
BnaA04g23300D	16.3744	28.67	21.931	46.5742	0.0284741	0.840485	normal	0.000200884	1.05783	up	K01599|0|brp:103865812|uroporphyrinogen decarboxylase 2, chloroplastic; K01599 uroporphyrinogen decarboxylase [EC:4.1.1.37] (A)	Uroporphyrinogen decarboxylase 2, chloroplastic (Precursor) GN=HEME2 OS=Arabidopsis thaliana (Mouse-ear cress) PE=2 SV=1	BnaA04g23300D [Brassica napus]
BnaA04g23320D	1.34374	3.02279	3.20365	12.7989	--	--	--	0.000366303	1.95721	up	--	--	PREDICTED: uncharacterized protein LOC103865815 [Brassica rapa]
BnaA04g23340D	11.8793	14.6816	4.01058	10.1972	0.88564	0.390193	normal	6.30592e-06	1.35269	up	--	Mini-chromosome maintenance complex-binding protein GN=ETG1 OS=Arabidopsis thaliana (Mouse-ear cress) PE=1 SV=1	BnaA04g23340D [Brassica napus]
BnaA04g23400D	0.911692	1.92333	0.976039	2.61272	0.0914922	1.08387	normal	0.000980486	1.42121	up	--	Expansin-A8 (Precursor) GN=T2P4.4 OS=Arabidopsis thaliana (Mouse-ear cress) PE=2 SV=1	BnaA04g23400D [Brassica napus]
BnaA04g23460D	1.71286	3.25993	2.23499	4.9085	0.0487676	0.976319	normal	0.00190225	1.13173	up	K08876|0|brp:103865828|N-terminal kinase-like protein; K08876 SCY1-like protein 1 (A)	--	BnaA04g23460D [Brassica napus]
BnaA04g23490D	6.57733	12.0025	4.96579	10.694	0.0205288	0.898968	normal	0.00214633	1.04636	up	--	Rhodanese-like domain-containing protein 7 GN=STR7 OS=Arabidopsis thaliana (Mouse-ear cress) PE=2 SV=1	BnaA04g23490D [Brassica napus]
BnaA04g23510D	0.376469	0.802619	0.0405165	0.495346	0.0728906	1.12572	normal	6.31066e-07	3.41679	up	K15710|0|brp:103865835|E3 ubiquitin-protein ligase SHPRH; K15710 E3 ubiquitin-protein ligase SHPRH [EC:3.6.4.- 6.3.2.19] (A)	Putative SWI/SNF-related matrix-associated actin-dependent regulator of chromatin subfamily A member 3-like 2 GN=At5g22750 OS=Arabidopsis thaliana (Mouse-ear cress) PE=2 SV=1	BnaA04g23510D [Brassica napus]
BnaA04g23740D	8.2188	10.7535	4.0898	9.28233	0.915721	0.410447	normal	3.52536e-05	1.14497	up	--	Ferredoxin-dependent glutamate synthase 2, chloroplastic (Precursor) GN=GLU2 OS=Arabidopsis thaliana (Mouse-ear cress) PE=1 SV=2	BnaA04g23740D [Brassica napus]
BnaA04g23780D	3.60079	5.79708	3.82361	23.0656	0.47322	0.697413	normal	0	2.53902	up	--	--	BnaA04g23780D [Brassica napus]
BnaA04g23910D	65.1791	83.6271	56.1495	111.04	0.926542	0.353356	normal	0.000470443	1.02905	up	--	--	--
BnaA04g23940D	2.09399	0.790211	2.87163	0.958135	0.0434081	-1.29698	normal	0.000350118	-1.61242	down	--	Apurinic endonuclease-redox protein GN=T26J13.5 OS=Arabidopsis thaliana (Mouse-ear cress) PE=2 SV=2	BnaA04g23940D [Brassica napus]
BnaA04g24100D	1.54452	1.82893	0.838193	2.15979	0.911229	0.269795	normal	0.000945337	1.3791	up	--	--	BnaA04g24100D [Brassica napus]
BnaA04g24160D	4.89486	3.81212	0.289089	4.7934	0.884122	-0.344222	normal	0	3.9129	up	--	Cytochrome P450 83A1 GN=F18A5.160 OS=Arabidopsis thaliana (Mouse-ear cress) PE=1 SV=2	BnaA04g24160D [Brassica napus]
BnaA04g24200D	10.5916	19.9073	9.20929	22.1768	0.00433043	0.944985	normal	8.4787e-07	1.29467	up	--	Zinc finger CCCH domain-containing protein 30 GN=At2g41900 OS=Arabidopsis thaliana (Mouse-ear cress) PE=1 SV=2	BnaA04g24200D [Brassica napus]
BnaA04g24260D	0.415768	1.07679	0.193047	1.71739	0.211913	1.5937	normal	1.2318e-05	3.01151	up	K04506|0|brp:103865920|putative E3 ubiquitin-protein ligase SINAT1; K04506 E3 ubiquitin-protein ligase SIAH1 [EC:6.3.2.19] (A)	Putative E3 ubiquitin-protein ligase SINAT1 GN=SINAT1 OS=Arabidopsis thaliana (Mouse-ear cress) PE=3 SV=1	BnaA04g24260D [Brassica napus]
BnaA04g24400D	4.65338	7.17421	2.61311	7.78569	0.436566	0.646783	normal	2.57789e-07	1.61807	up	--	Probable inactive leucine-rich repeat receptor-like protein kinase At1g66830 (Precursor) GN=At1g66830 OS=Arabidopsis thaliana (Mouse-ear cress) PE=2 SV=1	BnaA04g24400D [Brassica napus]
BnaA04g24540D	10.8304	13.425	9.3515	22.1875	0.886397	0.342082	normal	6.17347e-05	1.25802	up	K04382|0|brp:103865953|serine/threonine-protein phosphatase PP2A-4 catalytic subunit-like; K04382 serine/threonine-protein phosphatase 2A catalytic subunit [EC:3.1.3.16] (A)	Serine/threonine-protein phosphatase PP2A-4 catalytic subunit GN=MHK10.22 OS=Arabidopsis thaliana (Mouse-ear cress) PE=2 SV=2	PREDICTED: serine/threonine-protein phosphatase PP2A-4 catalytic subunit-like [Brassica rapa]
BnaA04g24610D	60.105	87.4476	6.41783	17.3218	0.680639	0.579858	normal	3.32622e-06	1.41243	up	--	Protein LIGHT-DEPENDENT SHORT HYPOCOTYLS 10 GN=F14N22 OS=Arabidopsis thaliana (Mouse-ear cress) PE=1 SV=1	PREDICTED: protein LIGHT-DEPENDENT SHORT HYPOCOTYLS 10 [Brassica rapa]
BnaA04g24680D	4.25654	6.70283	5.17326	10.8741	0.295354	0.697217	normal	0.00169012	1.02824	up	K04460|0|brp:103865967|serine/threonine-protein phosphatase 5; K04460 serine/threonine-protein phosphatase 5 [EC:3.1.3.16] (A)	Serine/threonine-protein phosphatase 5 GN=F7D19.19 OS=Arabidopsis thaliana (Mouse-ear cress) PE=1 SV=1	BnaA04g24680D [Brassica napus]
BnaA04g24770D	6.66915	10.1352	3.86919	12.1665	0.383744	0.646752	normal	4.21009e-09	1.64947	up	K17839|0|brp:103866035|probable polyamine oxidase 2; K17839 polyamine oxidase [EC:1.5.3.17 1.5.3.-] (A)	Probable polyamine oxidase 2 GN=PAO2 OS=Arabidopsis thaliana (Mouse-ear cress) PE=2 SV=1	PREDICTED: probable polyamine oxidase 2 isoform X1 [Brassica rapa]
BnaA04g24910D	2.30862	3.62771	2.09874	5.62106	0.550262	0.724379	normal	5.07943e-06	1.73235	up	--	CMP-sialic acid transporter 2 GN=At2g43240 OS=Arabidopsis thaliana (Mouse-ear cress) PE=2 SV=1	PREDICTED: CMP-sialic acid transporter 2-like [Brassica rapa]
BnaA04g25100D	0.684863	0.754965	0.254622	0.958665	0.93699	0.154821	normal	0.00954348	1.77129	up	--	--	BnaA04g25100D [Brassica napus]
BnaA04g25200D	3.42116	8.44995	3.54446	10.5651	0.0159855	1.33658	normal	0.000790504	1.543	up	--	Peptidyl-prolyl cis-trans isomerase FKBP16-3, chloroplastic (Precursor) GN=T1O24.30 OS=Arabidopsis thaliana (Mouse-ear cress) PE=1 SV=2	PREDICTED: peptidyl-prolyl cis-trans isomerase FKBP16-3, chloroplastic-like [Brassica rapa]
BnaA04g25250D	14.991	23.5725	9.825	21.2712	0.276794	0.681444	normal	0.00153648	1.05065	up	--	--	BnaA04g25250D [Brassica napus]
BnaA04g25750D	4.01249	5.61083	3.40409	8.81949	0.668275	0.575442	normal	2.91278e-05	1.39807	up	K01188|0|brp:103866141|beta-glucosidase 27-like; K01188 beta-glucosidase [EC:3.2.1.21] (A)	Beta-glucosidase 27 GN=BGLU27 OS=Arabidopsis thaliana (Mouse-ear cress) PE=2 SV=2	BnaA04g25750D [Brassica napus]
BnaA04g25770D	10.4472	19.4462	9.29741	26.0175	0.0118568	0.915676	normal	2.70094e-08	1.47446	up	K00948|0|brp:103866145|ribose-phosphate pyrophosphokinase 5, chloroplastic; K00948 ribose-phosphate pyrophosphokinase [EC:2.7.6.1] (A)	Ribose-phosphate pyrophosphokinase 5, chloroplastic (Precursor) GN=PRS5 OS=Arabidopsis thaliana (Mouse-ear cress) PE=2 SV=2	BnaA04g25770D [Brassica napus]
BnaA04g25820D	85.0859	55.4245	69.5741	132.103	0.789737	-0.466079	normal	0.00247508	1.05037	up	--	--	PREDICTED: uncharacterized protein LOC103866151 [Brassica rapa]
BnaA04g26060D	0.493017	0.301298	3.40378	0.522357	--	--	--	6.32581e-05	-2.61523	down	--	SPX domain-containing protein 3 GN=SPX3 OS=Arabidopsis thaliana (Mouse-ear cress) PE=2 SV=1	BnaA04g26060D [Brassica napus]
BnaA04g26130D	7.76602	10.8238	3.4458	9.65938	0.651231	0.539741	normal	4.07535e-07	1.49735	up	--	Leucine-rich repeat receptor protein kinase EXS (Precursor) GN=T28J14.220 OS=Arabidopsis thaliana (Mouse-ear cress) PE=1 SV=1	BnaA04g26130D [Brassica napus]
BnaA04g26290D	0.220263	0.551407	0.695239	1.86587	0.450843	1.30987	normal	0.00479862	1.36371	up	--	Cytochrome P450 76C4 GN=CYP76C4 OS=Arabidopsis thaliana (Mouse-ear cress) PE=3 SV=1	BnaA04g26290D [Brassica napus]
BnaA04g26300D	1.65348	2.74723	1.21019	3.33392	0.524494	0.709954	normal	0.000780188	1.39952	up	--	Receptor-like serine/threonine-protein kinase At2g45590 GN=At2g45590 OS=Arabidopsis thaliana (Mouse-ear cress) PE=2 SV=1	BnaA04g26300D [Brassica napus]
BnaA04g26310D	8.88516	13.1295	5.20284	11.0226	0.517675	0.59484	normal	0.00183817	1.00337	up	--	--	BnaA04g26310D [Brassica napus]
BnaA04g26330D	5.52823	9.35123	7.46179	17.6666	0.134589	0.780903	normal	1.26421e-05	1.25136	up	K13510|0|brp:103866226|lysophospholipid acyltransferase LPEAT2; K13510 lysophosphatidylcholine acyltransferase / lyso-PAF acetyltransferase [EC:2.3.1.23 2.3.1.67] (A)	Lysophospholipid acyltransferase LPEAT2 GN=LPEAT2 OS=Arabidopsis thaliana (Mouse-ear cress) PE=1 SV=1	PREDICTED: lysophospholipid acyltransferase LPEAT2 isoform X1 [Brassica rapa]
BnaA04g26560D	260.758	286.539	333.327	684.612	0.994582	0.221868	normal	0.000231884	1.084	up	K09872|0|eus:EUTSA_v10001573mg|hypothetical protein; K09872 aquaporin PIP (A)	Aquaporin PIP1-2 GN=F4I18.6 OS=Arabidopsis thaliana (Mouse-ear cress) PE=1 SV=1	transmembrane channel protein [Brassica oleracea]
BnaA04g26610D	2.37531	3.95189	0.818447	2.23365	0.109213	0.756636	normal	3.71177e-06	1.39929	up	K11647|0|brp:103866259|ATP-dependent helicase BRM-like; K11647 SWI/SNF-related matrix-associated actin-dependent regulator of chromatin subfamily A member 2/4 [EC:3.6.4.-] (A)	ATP-dependent helicase BRM OS=Arabidopsis thaliana (Mouse-ear cress) PE=1 SV=1	BnaA04g26610D [Brassica napus]
BnaA04g26640D	0.0617501	0.406319	0.166472	0.961497	--	--	--	0.00260079	2.41323	up	--	--	BnaA04g26640D [Brassica napus]
BnaA04g26750D	5.25488	11.5248	10.1729	23.8257	0.0092188	0.956114	normal	2.58745e-05	1.15053	up	K12128|0|brp:103866306|two-component response regulator-like APRR9; K12128 pseudo-response regulator 9 (A)	Two-component response regulator-like APRR9 GN=APRR9 OS=Arabidopsis thaliana (Mouse-ear cress) PE=1 SV=2	PREDICTED: two-component response regulator-like APRR9 isoform X1 [Brassica rapa]
BnaA04g26870D	0.183608	0.288204	0.283434	1.09994	0.908988	0.643066	normal	6.16696e-05	1.91162	up	K05658|0|brp:103866318|ABC transporter B family member 4; K05658 ATP-binding cassette, subfamily B (MDR/TAP), member 1 [EC:3.6.3.44] (A)	ABC transporter B family member 4 GN=F14M4.17 OS=Arabidopsis thaliana (Mouse-ear cress) PE=1 SV=1	BnaA04g26870D [Brassica napus]
BnaA04g27110D	7.29019	4.89767	0.0986921	2.71502	0.879347	-0.405585	normal	5.51238e-05	4.35816	up	--	Cytochrome B5 isoform C {ECO:0000303|PubMed:19054355, ECO:0000303|PubMed:22384013} GN=T3A4.3 OS=Arabidopsis thaliana (Mouse-ear cress) PE=1 SV=1	BnaA04g27110D [Brassica napus]
BnaA04g27180D	0.641292	1.56383	0.298893	1.22135	0.018565	1.36777	normal	0.00173244	1.92256	up	--	Laccase-6 (Precursor) GN=LAC6 OS=Arabidopsis thaliana (Mouse-ear cress) PE=2 SV=1	BnaA04g27180D [Brassica napus]
BnaA04g29130D	3.99378	7.29416	1.39886	5.60059	0.0159405	0.935613	normal	3.79858e-10	1.98639	up	K11808|0|brp:103865624|phosphoribosylaminoimidazole carboxylase, chloroplastic; K11808 phosphoribosylaminoimidazole carboxylase [EC:4.1.1.21] (A)	Phosphoribosylaminoimidazole carboxylase, chloroplastic (Precursor; Fragment) GN=PURKE OS=Vigna aconitifolia (Moth bean) PE=2 SV=1	BnaA04g29130D [Brassica napus]
BnaA04g29330D	1.53921	3.39061	2.05352	5.26136	0.0107347	1.15343	normal	7.86542e-05	1.35965	up	--	--	BnaA04g29330D [Brassica napus]
BnaA04g29340D	0.503937	0.725195	0.118443	1.80585	0.934107	0.561295	normal	1.6671e-07	3.77385	up	--	--	BnaA04g29340D [Brassica napus]
BnaA04g29450D	1.78678	2.50254	0.867902	2.34886	0.706576	0.52352	normal	7.14365e-05	1.39839	up	--	Piezo-type mechanosensitive ion channel homolog GN=T9J23.19/T9J23.20/T9J23.21 OS=Arabidopsis thaliana (Mouse-ear cress) PE=2 SV=1	BnaA04g29450D [Brassica napus]
BnaA04g29470D	7.38702	11.5639	5.71334	13.1935	0.378384	0.651072	normal	3.05779e-05	1.23814	up	--	Protease Do-like 2, chloroplastic (Precursor) GN=DEGP2 OS=Arabidopsis thaliana (Mouse-ear cress) PE=1 SV=2	BnaA04g29470D [Brassica napus]
BnaA04g29500D	17.4509	26.5347	13.2005	29.3236	0.156719	0.726616	normal	3.4209e-06	1.26127	up	--	Tubby-like F-box protein 3 GN=TULP3 OS=Arabidopsis thaliana (Mouse-ear cress) PE=1 SV=1	BnaA04g29500D [Brassica napus]
BnaA04g29680D	4.7481	9.1726	4.26394	9.13466	0.00826428	0.983458	normal	0.00247508	1.05037	up	--	Phosphatidylinositol 4-kinase gamma 4 GN=At2g46500 OS=Arabidopsis thaliana (Mouse-ear cress) PE=1 SV=1	BnaA04g29680D [Brassica napus]
BnaA05g00230D	6.90052	9.53217	6.06113	12.524	0.902545	0.312728	normal	0.004068	1.01761	up	K03845|0|brp:103866347|dol-P-Man:Man(5)GlcNAc(2)-PP-Dol alpha-1,3-mannosyltransferase; K03845 alpha-1,3-mannosyltransferase [EC:2.4.1.258] (A)	Dol-P-Man:Man(5)GlcNAc(2)-PP-Dol alpha-1,3-mannosyltransferase GN=ALG3 OS=Arabidopsis thaliana (Mouse-ear cress) PE=1 SV=1	BnaA05g00230D [Brassica napus]
BnaA05g00280D	1.28392	1.48427	2.51434	7.4388	0.952251	0.218871	normal	0.000770953	1.59219	up	--	Universal stress protein A-like protein GN=At3g01520 OS=Arabidopsis thaliana (Mouse-ear cress) PE=1 SV=2	PREDICTED: universal stress protein A-like protein [Brassica rapa]
BnaA05g00360D	0.675066	1.35933	0.283666	1.9995	0.617976	1.021	normal	1.19839e-05	2.73585	up	K03452|0|brp:103866360|magnesium/proton exchanger; K03452 magnesium/proton exchanger (A)	Magnesium/proton exchanger GN=T30B22.10 OS=Arabidopsis thaliana (Mouse-ear cress) PE=2 SV=3	BnaA05g00360D [Brassica napus]
BnaA05g00510D	0.047822	0.381008	0.12994	1.22783	--	--	--	0.000976811	3.07403	up	K09422|5.99186e-178|brp:103866378|transcription factor MYB12; K09422 myb proto-oncogene protein, plant (A)	Transcription factor MYB12 GN=T30B22.24 OS=Arabidopsis thaliana (Mouse-ear cress) PE=2 SV=1	BnaA05g00510D [Brassica napus]
BnaA05g04560D	1.37815	0.0878718	8.2915	1.94031	--	--	--	5.00795e-06	-2.00736	down	--	Putative expansin-B2 (Precursor) OS=Arabidopsis thaliana (Mouse-ear cress) PE=3 SV=2	BnaA05g04560D [Brassica napus]
BnaA05g04590D	0.715391	0	15.8835	0	--	--	--	0	-7.56905	down	--	Putative expansin-B2 (Precursor) OS=Arabidopsis thaliana (Mouse-ear cress) PE=3 SV=2	BnaA05g04590D [Brassica napus]
BnaA05g04610D	3.05258	2.87407	92.3163	19.9319	0.936075	-0.0811135	normal	1.11022e-16	-1.94909	down	K01051|0|brp:103866866|probable pectinesterase/pectinesterase inhibitor 17; K01051 pectinesterase [EC:3.1.1.11] (A)	Pectinesterase 17 (Precursor) GN=F4L23.27 OS=Arabidopsis thaliana (Mouse-ear cress) PE=2 SV=2	BnaA05g04610D [Brassica napus]
BnaA05g04710D	4.31105	8.67537	6.92996	20.418	0.162036	0.73374	normal	4.1249e-07	1.327	up	K10870|0|brp:103866872|DNA repair protein RAD51 homolog 3; K10870 RAD51-like protein 2 (A)	DNA repair protein RAD51 homolog 3 GN=RAD51C OS=Arabidopsis thaliana (Mouse-ear cress) PE=1 SV=2	BnaA05g04710D [Brassica napus]
BnaA05g04970D	2.46178	2.19492	8.1587	2.33284	0.939733	-0.175369	normal	0.000128267	-1.67568	down	--	Probable carboxylesterase 8 GN=CXE8 OS=Arabidopsis thaliana (Mouse-ear cress) PE=2 SV=1	BnaA05g04970D [Brassica napus]
BnaA05g05200D	1.54908	3.20039	1.13159	4.28894	0.0107627	1.07613	normal	9.10996e-09	1.85137	up	--	Serine/threonine-protein kinase GN=PUB33 OS=Arabidopsis thaliana (Mouse-ear cress) PE=2 SV=2	BnaA05g05200D [Brassica napus]
BnaA05g05760D	64.3855	45.3156	93.2996	21.3733	0.934047	-0.473755	normal	0	-2.22706	down	K12657|0|brp:103867010|delta-1-pyrroline-5-carboxylate synthase A; K12657 delta-1-pyrroline-5-carboxylate synthetase [EC:2.7.2.11 1.2.1.41] (A)	Gamma-glutamyl phosphate reductase GN=T5I7.10 OS=Arabidopsis thaliana (Mouse-ear cress) PE=1 SV=1	delta1-pyrroline-5-carboxylate synthetase 1 [Brassica napus]
BnaA05g06780D	19.4346	24.6577	6.99392	15.5552	0.899773	0.370329	normal	0.000131175	1.22017	up	--	Aldo-keto reductase family 4 member C10 GN=AKR4C10 OS=Arabidopsis thaliana (Mouse-ear cress) PE=1 SV=1	BnaA05g06780D [Brassica napus]
BnaA05g06950D	1.80498	2.53906	2.20076	7.34937	0.840543	0.499921	normal	2.23313e-07	1.7411	up	--	--	PREDICTED: uncharacterized protein LOC103867183 [Brassica rapa]
BnaA05g07010D	4.59612	1.04053	9.92987	2.65287	0.118625	-1.93979	normal	0.00174062	-1.87825	down	--	Glycine-rich RNA-binding, abscisic acid-inducible protein GN=RAB15 OS=Zea mays (Maize) PE=1 SV=1	BnaA05g07010D [Brassica napus]
BnaA05g07300D	1.79484	3.18442	11.7977	23.295	0.662751	0.782992	normal	0.00142218	1.03539	up	K09872|0|brp:103867220|aquaporin PIP2-2; K09872 aquaporin PIP (A)	Aquaporin PIP2-2, N-terminally processed GN=T2N18.7 OS=Arabidopsis thaliana (Mouse-ear cress) PE=1 SV=2	BnaA05g07300D [Brassica napus]
BnaA05g07760D	2.10119	1.9266	7.5727	2.62146	0.947074	-0.0314455	normal	0.000947152	-1.53118	down	--	--	BnaA05g07760D [Brassica napus]
BnaA05g07800D	4.85674	2.63067	2.88511	1.46192	0.0185534	-0.896339	normal	0.00149503	-1.10813	down	--	Protein ROS1 GN=F1O11.12 OS=Arabidopsis thaliana (Mouse-ear cress) PE=1 SV=2	BnaA05g07800D [Brassica napus]
BnaA05g07860D	9.69214	5.70788	4.09632	1.8979	0.0938483	-0.772929	normal	0.00124558	-1.1612	down	K00700|0|brp:103867285|1,4-alpha-glucan-branching enzyme 2-1, chloroplastic/amyloplastic; K00700 1,4-alpha-glucan branching enzyme [EC:2.4.1.18] (A)	1,4-alpha-glucan-branching enzyme 2-1, chloroplastic/amyloplastic (Precursor) GN=F1O11.2 OS=Arabidopsis thaliana (Mouse-ear cress) PE=2 SV=1	BnaA05g07860D [Brassica napus]
BnaA05g08100D	2.56676	3.90865	0.79803	2.29966	0.382113	0.665371	normal	0.000288648	1.44368	up	K10398|0|brp:103867307|probable 125 kDa kinesin-related protein; K10398 kinesin family member 11 (A)	Probable 125 kDa kinesin-related protein GN=At2g36200 OS=Arabidopsis thaliana (Mouse-ear cress) PE=2 SV=2	PREDICTED: probable 125 kDa kinesin-related protein [Brassica rapa]
BnaA05g08150D	0	0.449613	2.38951	10.0896	--	--	--	0.00198932	2.07711	up	--	--	BnaA05g08150D [Brassica napus]
BnaA05g08380D	3.34074	6.19668	1.94331	6.0066	0.0052054	0.937252	normal	9.95046e-10	1.57296	up	K16803|0|brp:103867339|protein MOR1-like; K16803 cytoskeleton-associated protein 5 (A)	Protein MOR1 GN=T20F21.17 OS=Arabidopsis thaliana (Mouse-ear cress) PE=1 SV=1	BnaA05g08380D [Brassica napus]
BnaA05g09500D	1.46298	0.464677	5.00055	2.01087	0.136589	-1.50078	normal	0.00255129	-1.27849	down	K03327|0|brp:103867462|MATE efflux family protein 5; K03327 multidrug resistance protein, MATE family (A)	MATE efflux family protein 5 GN=F3L12.12 OS=Arabidopsis thaliana (Mouse-ear cress) PE=3 SV=1	BnaA05g09500D [Brassica napus]
BnaA05g09690D	1.63052	0.466911	1.39597	0	0.0591039	-1.71813	normal	5.10611e-06	-4.57274	down	--	Protein trichome birefringence-like 37 GN=TBL37 OS=Arabidopsis thaliana (Mouse-ear cress) PE=2 SV=2	BnaA05g09690D [Brassica napus]
BnaA05g09920D	40.3909	59.8681	22.1677	46.0275	0.495146	0.605963	normal	0.000694907	1.04329	up	K03926|1.11137e-91|brp:103867512|protein CutA, chloroplastic; K03926 periplasmic divalent cation tolerance protein (A)	Protein CutA, chloroplastic (Precursor) GN=CUTA OS=Arabidopsis thaliana (Mouse-ear cress) PE=1 SV=1	PREDICTED: protein CutA, chloroplastic [Brassica rapa]
BnaA05g10740D	4.12956	2.99859	6.0225	2.63954	0.845118	-0.424514	normal	0.00348666	-1.15587	down	K00902|0|brp:103867627|dolichol kinase-like; K00902 dolichol kinase [EC:2.7.1.108] (A)	--	BnaA05g10740D [Brassica napus]
BnaA05g11240D	1.43296	4.09276	1.91242	7.31117	0.0211265	1.52257	normal	2.73778e-05	1.86221	up	K00432|7.73209e-121|brp:103867865|probable glutathione peroxidase 2; K00432 glutathione peroxidase [EC:1.11.1.9] (A)	Probable glutathione peroxidase 2 GN=GPX2 OS=Arabidopsis thaliana (Mouse-ear cress) PE=1 SV=1	PREDICTED: probable glutathione peroxidase 2 [Brassica rapa]
BnaA05g13760D	4.37529	4.57221	5.85323	1.55117	0.936734	0.151348	normal	0.000351057	-2.29516	down	K13102|1.66542e-71|aly:ARALYDRAFT_682602|hypothetical protein; K13102 DNA/RNA-binding protein KIN17 (A)	--	BnaA05g13760D [Brassica napus]
BnaA05g14430D	60.6249	102.673	33.1261	119.23	0.00763662	0.922591	normal	5.55112e-16	2.04397	up	K01047|1.80637e-91|brp:103868431|phospholipase A2-alpha; K01047 secretory phospholipase A2 [EC:3.1.1.4] (A)	Phospholipase A2-alpha (Precursor) GN=PLA2-ALPHA OS=Arabidopsis thaliana (Mouse-ear cress) PE=1 SV=1	PREDICTED: phospholipase A2-alpha [Brassica rapa]
BnaA05g14760D	1.89029	1.25928	2.45093	1.12802	0.79116	-0.490283	normal	0.00239301	-1.19088	down	K11593|0|brp:103849944|protein argonaute 2-like; K11593 eukaryotic translation initiation factor 2C (A)	Protein argonaute 2 GN=AGO2 OS=Arabidopsis thaliana (Mouse-ear cress) PE=1 SV=1	PREDICTED: protein argonaute 2-like isoform X2 [Brassica rapa]
BnaA05g15830D	8.90371	14.2856	5.84595	15.1314	0.1875	0.712512	normal	4.11181e-07	1.36616	up	K01938|0|brp:103868620|formate--tetrahydrofolate ligase-like; K01938 formate--tetrahydrofolate ligase [EC:6.3.4.3] (A)	Formate--tetrahydrofolate ligase GN=THFS OS=Arabidopsis thaliana (Mouse-ear cress) PE=1 SV=1	BnaA05g15830D [Brassica napus]
BnaA05g16000D	2.76577	4.48448	1.35383	3.01886	0.116639	0.749825	normal	9.73557e-07	1.39087	up	K07203|0|brp:103849545|serine/threonine-protein kinase TOR-like; K07203 FKBP12-rapamycin complex-associated protein (A)	Serine/threonine-protein kinase TOR GN=TOR OS=Arabidopsis thaliana (Mouse-ear cress) PE=1 SV=1	BnaA05g16000D [Brassica napus]
BnaA05g16040D	4.69026	5.29166	1.927	5.1122	0.919611	0.233311	normal	0.0012504	1.44738	up	--	Uncharacterized protein At4g06744 (Precursor) GN=At4g06744 OS=Arabidopsis thaliana (Mouse-ear cress) PE=2 SV=1	BnaA05g16040D [Brassica napus]
BnaA05g16060D	11.8942	22.4272	8.22049	30.7954	0.0144934	0.944049	normal	1.16074e-12	1.95217	up	--	Probable carboxylesterase 5 GN=CXE5 OS=Arabidopsis thaliana (Mouse-ear cress) PE=2 SV=1	BnaA05g16060D [Brassica napus]
BnaA05g16150D	12.4772	17.9613	6.37646	17.7743	0.604021	0.55979	normal	7.99346e-07	1.43533	up	--	B3 domain-containing protein REM19 GN=F13F21.8 OS=Arabidopsis thaliana (Mouse-ear cress) PE=1 SV=1	BnaA05g16150D [Brassica napus]
BnaA05g16240D	2.66146	0	4.34692	0	--	--	--	2.94747e-05	-4.4165	down	--	--	PREDICTED: uncharacterized protein LOC103868657 [Brassica rapa]
BnaA05g16520D	5.67809	9.56718	2.14925	5.05695	0.0763114	0.783382	normal	0.000248023	1.19177	up	--	Extra-large guanine nucleotide-binding protein 3 GN=XLG3 OS=Arabidopsis thaliana (Mouse-ear cress) PE=1 SV=1	BnaA05g16520D [Brassica napus]
BnaA05g16690D	0.566274	3.36586	0.128576	3.3302	0.0146959	2.36287	normal	5.51238e-05	4.35816	up	--	--	BnaA05g16690D [Brassica napus]
BnaA05g17390D	9.37538	6.48645	20.1322	10.1409	0.830938	-0.47509	normal	0.0092015	-1.05095	down	--	--	PREDICTED: uncharacterized protein LOC103869109 [Brassica rapa]
BnaA05g19210D	1.33238	0.37391	4.35297	1.21871	0.0591039	-1.71813	normal	3.39376e-06	-1.8478	down	--	--	BnaA05g19210D [Brassica napus]
BnaA05g20590D	4.91601	9.59129	7.39188	16.3408	0.135303	1.00943	normal	0.00298973	1.20658	up	--	Reticulon-like protein B11 GN=RTNLB11 OS=Arabidopsis thaliana (Mouse-ear cress) PE=2 SV=1	BnaA05g20590D [Brassica napus]
BnaA05g21530D	2.54765	1.27487	2.77377	0.422049	0.429535	-1.07248	normal	9.72112e-05	-2.58224	down	--	Protein S-acyltransferase 11 GN=PAT11 OS=Arabidopsis thaliana (Mouse-ear cress) PE=2 SV=1	BnaA05g21530D [Brassica napus]
BnaA05g21710D	0.975114	0.384503	2.087	0	--	--	--	9.10172e-07	-4.7137	down	--	protein SLOW GREEN 1, chloroplastic {ECO:0000303|PubMed:24420572} (Precursor) OS=Arabidopsis thaliana (Mouse-ear cress) PE=1 SV=1	BnaA05g21710D [Brassica napus]
BnaA05g22360D	0.761355	1.92868	1.77985	4.641	0.236964	1.33974	normal	0.00506037	1.38364	up	K13464|0|brp:103869637|protein TIFY 6B; K13464 jasmonate ZIM domain-containing protein (A)	Protein TIFY 6B GN=MEB5.8 OS=Arabidopsis thaliana (Mouse-ear cress) PE=1 SV=1	BnaA05g22360D [Brassica napus]
BnaA05g22460D	0.996797	0.234133	19.4934	0.889421	0.236138	-1.93408	normal	0	-4.40369	down	--	Purple acid phosphatase 17 (Precursor) GN=MEB5.10 OS=Arabidopsis thaliana (Mouse-ear cress) PE=2 SV=1	purple acid phosphatase 17 [Brassica napus]
BnaA05g22470D	20.4538	27.7884	15.8563	39.0321	0.73385	0.499376	normal	7.59523e-06	1.33829	up	--	--	BnaA05g22470D [Brassica napus]
BnaA05g22780D	1.5868	1.52958	0.651739	1.28557	0.0434047	1.00581	normal	7.2366e-05	1.84938	up	K10400|0|brp:103869689|phragmoplast orienting kinesin-1; K10400 kinesin family member 15 (A)	Phragmoplast orienting kinesin-1 GN=POK1 OS=Arabidopsis thaliana (Mouse-ear cress) PE=1 SV=1	BnaA05g22780D [Brassica napus]
BnaA05g24190D	0.877885	1.8028	0.284389	1.2733	0.245169	1.02566	normal	0.00290419	2.04334	up	K10581|0|brp:103869928|probable ubiquitin-conjugating enzyme E2 25; K10581 ubiquitin-conjugating enzyme E2 O [EC:6.3.2.19] (A)	Probable ubiquitin-conjugating enzyme E2 25 GN=UBC25 OS=Arabidopsis thaliana (Mouse-ear cress) PE=2 SV=1	BnaA05g24190D [Brassica napus]
BnaA05g24730D	0.395933	0.239301	0.217891	0.761949	0.864987	-0.684439	normal	0.00695069	1.684	up	--	Probable leucine-rich repeat receptor-like serine/threonine-protein kinase At3g14840 (Precursor) GN=LRR-RLK OS=Arabidopsis thaliana (Mouse-ear cress) PE=2 SV=1	BnaA05g24730D [Brassica napus]
BnaA05g24950D	1.29545	0.862535	1.61439	0.266246	0.899752	-0.578306	normal	0.00250503	-2.41743	down	--	Pentatricopeptide repeat-containing protein At3g14580, mitochondrial (Precursor) GN=At3g14580 OS=Arabidopsis thaliana (Mouse-ear cress) PE=2 SV=1	BnaA05g24950D [Brassica napus]
BnaA05g26030D	46.1056	0	130.376	0	--	--	--	5.10611e-06	-4.57274	down	--	--	BnaA05g26030D [Brassica napus]
BnaA05g26100D	24.1946	35.7217	21.9843	47.1029	0.522302	0.590758	normal	0.000763097	1.03145	up	K12863|1.16607e-87|brp:103870189|protein CWC15 homolog; K12863 protein CWC15 (A)	--	PREDICTED: protein CWC15 homolog [Brassica rapa]
BnaA05g26140D	0.397826	0.356305	5.44069	1.255	--	--	--	0.0019045	-2.08151	down	--	--	BnaA05g26140D [Brassica napus]
BnaA05g27160D	93.0924	158.578	51.0489	166.394	0.00520635	0.931968	normal	2.9643e-14	1.79126	up	K02989|1.27587e-150|brp:103870297|40S ribosomal protein S5-1-like; K02989 small subunit ribosomal protein S5e (A)	40S ribosomal protein S5-1 GN=RPS5A OS=Arabidopsis thaliana (Mouse-ear cress) PE=1 SV=1	PREDICTED: 40S ribosomal protein S5-1-like [Brassica rapa]
BnaA05g27470D	10.815	19.1556	9.59491	29.778	0.0391472	0.820714	normal	1.03064e-10	1.57847	up	--	--	BnaA05g27470D [Brassica napus]
BnaA05g28110D	179.244	90.996	168.706	68.6378	0.00433638	-0.947904	normal	1.53277e-07	-1.3172	down	--	--	BnaA05g28110D [Brassica napus]
BnaA05g28580D	0.745684	1.17788	4.20417	0.000411658	0.856248	0.657067	normal	0	-6.50083	down	--	Zinc finger CCCH domain-containing protein 47 GN=At3g55980 OS=Arabidopsis thaliana (Mouse-ear cress) PE=2 SV=1	BnaA05g28580D [Brassica napus]
BnaA05g28740D	0.0670479	1.09768	0.424279	2.3074	0.0314779	2.99639	normal	0.00202707	2.32311	up	K00030|0|brp:103870516|isocitrate dehydrogenase [NAD] catalytic subunit 6, mitochondrial; K00030 isocitrate dehydrogenase (NAD+) [EC:1.1.1.41] (A)	Isocitrate dehydrogenase [NAD] catalytic subunit 6, mitochondrial (Precursor) GN=IDH6 OS=Arabidopsis thaliana (Mouse-ear cress) PE=2 SV=2	BnaA05g28740D [Brassica napus]
BnaA05g29110D	8.81269	12.9486	13.7427	32.3863	0.676486	0.588179	normal	7.55956e-05	1.25175	up	--	High-light-induced protein, chloroplastic (Precursor) GN=T7H20.170 OS=Arabidopsis thaliana (Mouse-ear cress) PE=1 SV=1	PREDICTED: high-light-induced protein, chloroplastic-like [Brassica rapa]
BnaA05g29180D	188.529	300.503	126.609	289.925	0.372354	0.744761	normal	3.90881e-06	1.21636	up	K02941|0|brp:103870557|60S acidic ribosomal protein P0-2; K02941 large subunit ribosomal protein LP0 (A)	60S acidic ribosomal protein P0-2 GN=RPP0B OS=Arabidopsis thaliana (Mouse-ear cress) PE=1 SV=2	PREDICTED: 60S acidic ribosomal protein P0-2 [Brassica rapa]
BnaA05g29270D	6.00212	9.36016	4.85243	10.2656	0.318199	0.694723	normal	0.00180752	1.09732	up	K15170|0|brp:103870565|mediator of RNA polymerase II transcription subunit 27; K15170 mediator of RNA polymerase II transcription subunit 27 (A)	Mediator of RNA polymerase II transcription subunit 27 OS=Arabidopsis thaliana (Mouse-ear cress) PE=1 SV=1	BnaA05g29270D [Brassica napus]
BnaA05g29380D	14.1402	8.13008	18.6412	6.55016	0.101099	-0.760344	normal	1.42591e-09	-1.50189	down	K14293|0|brp:103870576|importin subunit beta-1; K14293 importin subunit beta-1 (A)	Importin subunit beta-1 {ECO:0000305} OS=Arabidopsis thaliana (Mouse-ear cress) PE=1 SV=1	BnaA05g29380D [Brassica napus]
BnaA05g29640D	22.1264	29.3269	14.6714	30.0003	0.894737	0.438846	normal	0.000364238	1.03463	up	K15633|0|brp:103870611|probable 2,3-bisphosphoglycerate-independent phosphoglycerate mutase 2; K15633 2,3-bisphosphoglycerate-independent phosphoglycerate mutase [EC:5.4.2.12] (A)	Probable 2,3-bisphosphoglycerate-independent phosphoglycerate mutase 2 GN=At3g08590 OS=Arabidopsis thaliana (Mouse-ear cress) PE=1 SV=1	BnaA05g29640D [Brassica napus]
BnaA05g29700D	0.0864916	0.532512	0.418005	2.60196	--	--	--	3.85041e-07	2.5399	up	--	MATE efflux family protein FRD3 OS=Arabidopsis thaliana (Mouse-ear cress) PE=1 SV=1	BnaA05g29700D [Brassica napus]
BnaA05g30090D	10.8129	5.43249	5.39607	2.44671	0.0161805	-0.918062	normal	0.00617065	-1.08763	down	--	Formin-like protein 10 (Precursor) GN=FH10 OS=Arabidopsis thaliana (Mouse-ear cress) PE=2 SV=1	BnaA05g30090D [Brassica napus]
BnaA05g30120D	7.28947	10.6715	3.92248	13.8211	0.765411	0.553711	normal	5.5441e-06	1.83776	up	--	--	BnaA05g30120D [Brassica napus]
BnaA05g30230D	3.96984	6.17171	0.989697	4.56071	0.506044	0.676248	normal	3.00837e-07	2.24391	up	--	Auxin-induced in root cultures protein 12 (Precursor) GN=AIR12 OS=Arabidopsis thaliana (Mouse-ear cress) PE=1 SV=3	BnaA05g30230D [Brassica napus]
BnaA05g30530D	17.7535	34.4366	40.481	138.202	0.0149669	0.882326	normal	8.95173e-13	1.67668	up	K01728|0|brp:103870710|probable pectate lyase 8; K01728 pectate lyase [EC:4.2.2.2] (A)	Probable pectate lyase 8 (Precursor) GN=At3g07010 OS=Arabidopsis thaliana (Mouse-ear cress) PE=2 SV=1	BnaA05g30530D [Brassica napus]
BnaA05g30790D	5.78909e-05	0.000155943	1.03685	5.45576	--	--	--	9.27312e-05	2.32206	up	--	Transcription factor bHLH148 GN=F5E6.8 OS=Arabidopsis thaliana (Mouse-ear cress) PE=1 SV=1	BnaA05g30790D [Brassica napus]
BnaA05g30880D	0.594782	0	2.60051	0.0669674	--	--	--	8.70066e-08	-4.21075	down	K00898|0|brp:103870744|[Pyruvate dehydrogenase (acetyl-transferring)] kinase, mitochondrial-like; K00898 pyruvate dehydrogenase kinase 2/3/4 [EC:2.7.11.2] (A)	[Pyruvate dehydrogenase (acetyl-transferring)] kinase, mitochondrial OS=Arabidopsis thaliana (Mouse-ear cress) PE=1 SV=1	PREDICTED: [Pyruvate dehydrogenase (acetyl-transferring)] kinase, mitochondrial-like [Brassica rapa]
BnaA05g31040D	0.648371	1.4207	0.0925705	1.22634	0.0349332	1.14504	normal	2.98518e-11	3.59205	up	--	--	BnaA05g31040D [Brassica napus]
BnaA05g31060D	10.4101	16.2071	6.46592	18.0772	0.290693	0.691831	normal	2.81134e-07	1.51913	up	--	--	BnaA05g31060D [Brassica napus]
BnaA05g31770D	2.69232	4.05168	1.50038	4.24551	0.707056	0.658106	normal	0.00214378	1.63913	up	--	--	BnaA05g31770D [Brassica napus]
BnaA05g32390D	76.3724	97.2149	105.296	39.4169	0.945321	0.335104	normal	7.41928e-08	-1.38603	down	--	--	PREDICTED: uncharacterized protein LOC103855135 [Brassica rapa]
BnaA05g34140D	411.694	191.384	473.075	193.555	0.00161979	-0.991535	normal	9.33908e-07	-1.25445	down	K02966|2.84068e-101|brp:103870942|40S ribosomal protein S19-1; K02966 small subunit ribosomal protein S19e (A)	40S ribosomal protein S19-1 GN=RPS19A OS=Arabidopsis thaliana (Mouse-ear cress) PE=2 SV=1	PREDICTED: 40S ribosomal protein S19-1 [Brassica rapa]
BnaA05g34990D	3.10423	5.87627	3.1817	7.76876	0.0134941	0.98424	normal	0.000105166	1.23417	up	K10143|0|brp:103867588|cop1; E3 ubiquitin-protein ligase COP1; K10143 E3 ubiquitin-protein ligase RFWD2 [EC:6.3.2.19] (A)	E3 ubiquitin-protein ligase COP1 GN=COP1 OS=Arabidopsis thaliana (Mouse-ear cress) PE=1 SV=2	BnaA05g34990D [Brassica napus]
BnaA05g35100D	1.97937	4.1183	1.1406	4.36203	0.200772	1.1055	normal	0.000754519	1.86545	up	K08853|6.61622e-166|brp:103867601|probable serine/threonine-protein kinase DDB_G0276461; K08853 AP2-associated kinase [EC:2.7.11.1] (A)	CBL-interacting protein kinase 22 GN=OSJNBa0049D13.5 OS=Oryza sativa subsp. japonica (Rice) PE=2 SV=1	BnaA05g35100D [Brassica napus]
BnaA05g35260D	2.129	1.83809	2.69697	0.34028	0.944338	-0.153505	normal	0.0031693	-2.53333	down	K12581|0|brp:103867670|probable CCR4-associated factor 1 homolog 7; K12581 CCR4-NOT transcription complex subunit 7/8 (A)	Probable CCR4-associated factor 1 homolog 7 GN=CAF1-7 OS=Arabidopsis thaliana (Mouse-ear cress) PE=2 SV=2	PREDICTED: probable CCR4-associated factor 1 homolog 7 [Brassica rapa]
BnaA05g36800D	1.92038	1.25917	0.257945	2.11783	0.890433	-0.575783	normal	0.000346757	2.92792	up	K00826|0|brp:103869425|BCAT4-2; methionine aminotransferase BCAT4; K00826 branched-chain amino acid aminotransferase [EC:2.6.1.42] (A)	Methionine aminotransferase BCAT4 GN=BCAT4 OS=Arabidopsis thaliana (Mouse-ear cress) PE=1 SV=1	BnaA05g36800D [Brassica napus]
BnaA06g00140D	2.04439	2.3286	0.696978	1.4239	0.952651	0.240297	normal	0.00504948	1.00719	up	K10592|0|brp:103871016|E3 ubiquitin-protein ligase UPL1; K10592 E3 ubiquitin-protein ligase HUWE1 [EC:6.3.2.19] (A)	E3 ubiquitin-protein ligase UPL1 GN=UPL1 OS=Arabidopsis thaliana (Mouse-ear cress) PE=1 SV=3	BnaA06g00140D [Brassica napus]
BnaA06g01660D	14.0172	22.555	13.0393	27.6728	0.153194	0.72913	normal	0.000195262	1.08217	up	K09580|0|brp:103871222|protein disulfide isomerase-like 1-5; K09580 protein disulfide-isomerase A1 [EC:5.3.4.1] (A)	Protein disulfide isomerase-like 1-5 (Precursor) GN=F19K6.17 OS=Arabidopsis thaliana (Mouse-ear cress) PE=2 SV=1	BnaA06g01660D [Brassica napus]
BnaA06g02440D	0.053808	0	1.21988	0	--	--	--	9.64054e-05	-4.30207	down	--	UDP-glycosyltransferase 89A2 GN=UGT89A2 OS=Arabidopsis thaliana (Mouse-ear cress) PE=2 SV=1	BnaA06g02440D [Brassica napus]
BnaA06g03180D	5.76189	7.53761	2.99609	7.61037	0.877465	0.438778	normal	1.79167e-07	1.3573	up	K00888|0|brp:103871413|phosphatidylinositol 4-kinase alpha 1; K00888 phosphatidylinositol 4-kinase [EC:2.7.1.67] (A)	Phosphatidylinositol 4-kinase alpha 1 GN=At1g49340 OS=Arabidopsis thaliana (Mouse-ear cress) PE=1 SV=2	BnaA06g03180D [Brassica napus]
BnaA06g03280D	12.8744	10.5724	9.00934	14.3569	0.731851	0.519368	normal	1.07658e-06	1.6262	up	--	DENN domain and WD repeat-containing protein SCD1 {ECO:0000305} OS=Arabidopsis thaliana (Mouse-ear cress) PE=1 SV=1	BnaA06g03280D [Brassica napus]
BnaA06g03470D	3.51545	5.01539	1.40433	4.35641	0.636996	0.554261	normal	8.05383e-06	1.5168	up	--	Zinc finger CCCH domain-containing protein 38 GN=At3g18640 OS=Arabidopsis thaliana (Mouse-ear cress) PE=2 SV=1	BnaA06g03470D [Brassica napus]
BnaA06g04330D	45.8263	27.2006	50.414	19.879	0.29968	-0.66915	normal	1.75119e-06	-1.3219	down	K17428|1.47206e-85|brp:103871527|39S ribosomal protein L47, mitochondrial-like; K17428 large subunit ribosomal protein L47 (A)	--	PREDICTED: 39S ribosomal protein L47, mitochondrial-like [Brassica rapa]
BnaA06g06810D	0.172491	0.0783468	2.79931	1.03106	--	--	--	0.00342593	-1.51979	down	K16297|0|brp:103871876|serine carboxypeptidase-like 31; K16297 serine carboxypeptidase-like clade II [EC:3.4.16.-] (A)	Serine carboxypeptidase-like 31 (Precursor) GN=SCPL31 OS=Arabidopsis thaliana (Mouse-ear cress) PE=2 SV=2	BnaA06g06810D [Brassica napus]
BnaA06g06850D	6.93996	10.1147	8.13548	19.3305	0.660367	0.607277	normal	0.000146918	1.30608	up	--	--	BnaA06g06850D [Brassica napus]
BnaA06g06930D	26.8209	13.2993	17.4411	8.42804	0.0124874	-0.953355	normal	0.00145635	-1.15723	down	K14851|4.00016e-81|brp:103871885|ribosomal RNA-processing protein 17; K14851 ribosomal RNA-processing protein 17 (A)	--	PREDICTED: ribosomal RNA-processing protein 17 [Brassica rapa]
BnaA06g07530D	2.53514	4.682	1.88592	5.14574	0.0104021	1.11585	normal	0.000147952	1.41222	up	--	--	PREDICTED: uncharacterized protein LOC103871954 [Brassica rapa]
BnaA06g07930D	0.842061	3.04226	0.435858	2.47269	0.0295245	1.51695	normal	0.00202707	2.32311	up	--	Protein RAE1 {ECO:0000303|PubMed:21189294} OS=Arabidopsis thaliana (Mouse-ear cress) PE=1 SV=2	BnaA06g07930D [Brassica napus]
BnaA06g08960D	0.103959	0.182011	2.22579	5.5993	--	--	--	0.0051011	1.2513	up	--	2-oxoglutarate-dependent dioxygenase DAO GN=OSJNBa0022H21.12 OS=Oryza sativa subsp. japonica (Rice) PE=2 SV=2	BnaA06g08960D [Brassica napus]
BnaA06g09030D	0.266256	0.607887	0.0339222	0.648511	0.824634	1.09771	normal	0.00374328	3.88933	up	K01510|0|brp:103872118|probable apyrase 5; K01510 apyrase [EC:3.6.1.5] (A)	Probable apyrase 5 GN=APY5 OS=Arabidopsis thaliana (Mouse-ear cress) PE=2 SV=1	BnaA06g09030D [Brassica napus]
BnaA06g10320D	0.208272	0.258786	3.87932	0.273581	--	--	--	1.22383e-08	-3.45416	down	--	F-box/kelch-repeat protein At1g15670 GN=At1g15670 OS=Arabidopsis thaliana (Mouse-ear cress) PE=2 SV=1	PREDICTED: F-box/kelch-repeat protein At1g15670 [Brassica rapa]
BnaA06g10340D	104.87	123.614	110.708	212.123	0.99181	0.311277	normal	0.00101611	1.02266	up	K01507|0|brp:103872357|pyrophosphate-energized vacuolar membrane proton pump 1-like; K01507 inorganic pyrophosphatase [EC:3.6.1.1] (A)	Pyrophosphate-energized vacuolar membrane proton pump 1 GN=F7H2.3 OS=Arabidopsis thaliana (Mouse-ear cress) PE=1 SV=1	BnaA06g10340D [Brassica napus]
BnaA06g11000D	3.03505	2.15063	0.07381	2.35302	0.853788	-0.410993	normal	2.44249e-15	5.11284	up	K12154|0|brp:103872429|CYP79F1, CYP79F2; dihomomethionine N-hydroxylase-like; K12154 cytochrome P450, family 79, subfamily F, polypeptide 1 [EC:1.14.13.-] (A)	Dihomomethionine N-hydroxylase GN=F3O9.21 OS=Arabidopsis thaliana (Mouse-ear cress) PE=1 SV=1	BnaA06g11000D [Brassica napus]
BnaA06g11220D	26.5054	47.9567	21.7489	47.2633	0.0160021	0.896915	normal	0.000274308	1.11334	up	K03941|3.27437e-139|brp:103872459|NADH dehydrogenase [ubiquinone] iron-sulfur protein 8-B, mitochondrial; K03941 NADH dehydrogenase (ubiquinone) Fe-S protein 8 [EC:1.6.5.3 1.6.99.3] (A)	NADH dehydrogenase [ubiquinone] iron-sulfur protein 8-B, mitochondrial (Precursor) GN=At1g16700 OS=Arabidopsis thaliana (Mouse-ear cress) PE=2 SV=1	BnaA06g11220D [Brassica napus]
BnaA06g11250D	32.735	57.6679	22.8308	64.0604	0.146482	0.744126	normal	0.000452082	1.1029	up	K02887|2.34598e-87|brp:103872462|50S ribosomal protein L20, chloroplastic-like; K02887 large subunit ribosomal protein L20 (A)	50S ribosomal protein L20, chloroplastic GN=rpl20 OS=Chlorella vulgaris (Green alga) PE=3 SV=2	PREDICTED: 50S ribosomal protein L20, chloroplastic-like [Brassica rapa]
BnaA06g11270D	5.33666	13.1757	2.71844	8.81759	0.0145108	1.31882	normal	0.00947464	1.65611	up	--	--	BnaA06g11270D [Brassica napus]
BnaA06g11340D	11.0765	19.4668	6.47529	16.4538	0.0260763	0.852113	normal	2.54365e-06	1.31698	up	K17408|0|brp:103872472|uncharacterized LOC103872472; K17408 small subunit ribosomal protein S29 (A)	--	BnaA06g11340D [Brassica napus]
BnaA06g11540D	4.09203	5.20216	5.46191	11.354	0.868144	0.390188	normal	0.00887741	1.01725	up	K02519|4.6249e-91|brp:103872511|translation initiation factor IF-2, chloroplastic-like; K02519 translation initiation factor IF-2 (A)	Translation initiation factor IF-2, chloroplastic (Precursor) GN=At1g17220 OS=Arabidopsis thaliana (Mouse-ear cress) PE=2 SV=2	BnaA06g11540D [Brassica napus]
BnaA06g11730D	12.0502	10.1222	13.2816	5.6974	0.93137	-0.167301	normal	0.00415326	-1.23309	down	--	Protein ELF4-LIKE 4 OS=Arabidopsis thaliana (Mouse-ear cress) PE=2 SV=1	PREDICTED: protein ELF4-LIKE 4 [Brassica rapa]
BnaA06g11830D	3.37833	1.9028	4.55817	2.0747	0.430327	-0.721194	normal	0.00220496	-1.18092	down	K14497|0|brp:103872541|protein phosphatase 2C 7; K14497 protein phosphatase 2C [EC:3.1.3.16] (A)	Protein phosphatase 2C 7 (Precursor) GN=HAB2 OS=Arabidopsis thaliana (Mouse-ear cress) PE=2 SV=2	BnaA06g11830D [Brassica napus]
BnaA06g12340D	1.23262	2.39222	1.2932	2.9196	0.0282434	0.992522	normal	0.00210069	1.14072	up	--	Serine/threonine-protein kinase EDR1 GN=F22O13.20 OS=Arabidopsis thaliana (Mouse-ear cress) PE=1 SV=1	PREDICTED: serine/threonine-protein kinase EDR1 [Brassica rapa]
BnaA06g12490D	6.16067	11.0201	5.80584	12.3265	0.0624394	0.915885	normal	0.00713197	1.07261	up	K03143|0|brp:103872598|general transcription factor IIH subunit 3-like; K03143 transcription initiation factor TFIIH subunit 3 (A)	--	BnaA06g12490D [Brassica napus]
BnaA06g13410D	1.2919	0.762876	16.9063	3.89189	--	--	--	1.56758e-08	-2.02517	down	--	Pathogenesis-related protein 5 (Precursor) GN=At1g75040 OS=Arabidopsis thaliana (Mouse-ear cress) PE=1 SV=1	BnaA06g13410D [Brassica napus]
BnaA06g14780D	0.100048	0	0.593905	0	--	--	--	0.00364895	-3.89155	down	--	--	BnaA06g14780D [Brassica napus]
BnaA06g15060D	0	0.985904	0	1.61345	--	--	--	0.00203016	3.96638	up	--	--	BnaA06g15060D [Brassica napus]
BnaA06g15520D	10.1899	4.08444	15.7737	3.96487	0.130282	-1.24284	normal	6.28285e-05	-1.88395	down	--	Acetyltransferase At1g77540 GN=At1g77540 OS=Arabidopsis thaliana (Mouse-ear cress) PE=1 SV=2	PREDICTED: acetyltransferase At1g77540 [Brassica rapa]
BnaA06g15530D	9.08604	4.52803	14.8709	7.20285	0.0385248	-0.958984	normal	0.00327296	-1.03351	down	K10523|0|brp:103873023|BTB/POZ domain-containing protein At1g21780; K10523 speckle-type POZ protein (A)	BTB/POZ domain-containing protein At1g21780 GN=At1g21780 OS=Arabidopsis thaliana (Mouse-ear cress) PE=1 SV=1	BnaA06g15530D [Brassica napus]
BnaA06g15870D	7.54133	4.69969	6.98412	3.44641	0.397526	-0.657922	normal	0.00929116	-1.00763	down	--	NAC domain-containing protein 86 {ECO:0000312|EMBL:AED92405.1} OS=Arabidopsis thaliana (Mouse-ear cress) PE=2 SV=1	BnaA06g15870D [Brassica napus]
BnaA06g17150D	0.918599	1.53917	0.746563	2.24913	0.530175	0.778639	normal	0.000320354	1.54768	up	--	ABC transporter A family member 7 GN=T23J7.110 OS=Arabidopsis thaliana (Mouse-ear cress) PE=3 SV=2	BnaA06g17150D [Brassica napus]
BnaA06g17320D	5.4469	2.45954	7.16152	2.29016	0.0354218	-1.46326	normal	1.96149e-05	-2.11575	down	K06889|3.23125e-159|eus:EUTSA_v10010563mg|hypothetical protein; K06889 (A)	--	BnaA06g17320D [Brassica napus]
BnaA06g17360D	0.8922	0.892588	0.153556	0.627037	0.937942	0.00815451	normal	0.00666484	1.85244	up	K06674|0|brp:103873240|structural maintenance of chromosomes protein 2-2; K06674 structural maintenance of chromosome 2 (A)	Structural maintenance of chromosomes protein 2-2 OS=Arabidopsis thaliana (Mouse-ear cress) PE=2 SV=1	PREDICTED: structural maintenance of chromosomes protein 2-2 [Brassica rapa]
BnaA06g17430D	8.69494	7.49848	78.3651	19.9429	0.926644	-0.27251	normal	0	-1.93676	down	K13783|0|brp:103873246|putative glycerol-3-phosphate transporter 1; K13783 MFS transporter, OPA family, solute carrier family 37 (glycerol-3-phosphate transporter), member 1/2 (A)	Putative glycerol-3-phosphate transporter 1 GN=At3g47420 OS=Arabidopsis thaliana (Mouse-ear cress) PE=2 SV=1	BnaA06g17430D [Brassica napus]
BnaA06g19810D	3.36746	5.18713	4.98533	9.9058	0.679165	0.652929	normal	0.00908622	1.09603	up	K05359|0|brp:103873609|arogenate dehydratase 4, chloroplastic; K05359 arogenate/prephenate dehydratase [EC:4.2.1.91 4.2.1.51] (A)	Arogenate dehydratase 4, chloroplastic (Precursor) GN=ADT4 OS=Arabidopsis thaliana (Mouse-ear cress) PE=1 SV=1	BnaA06g19810D [Brassica napus]
BnaA06g21380D	1.69229	0.950497	0.667495	3.29835	0.881854	-0.769235	normal	0.00264882	2.12178	up	--	Protein FLX-like 4 GN=K22G18.4 OS=Arabidopsis thaliana (Mouse-ear cress) PE=1 SV=1	BnaA06g21380D [Brassica napus]
BnaA06g22880D	1.49975	2.51376	1.84558	4.45791	0.414017	0.736019	normal	0.00121874	1.1673	up	K00901|0|brp:103873784|diacylglycerol kinase 2; K00901 diacylglycerol kinase (ATP) [EC:2.7.1.107] (A)	Diacylglycerol kinase 2 GN=DGK2 OS=Arabidopsis thaliana (Mouse-ear cress) PE=1 SV=1	PREDICTED: diacylglycerol kinase 2 [Brassica rapa]
BnaA06g23560D	25.2716	13.8895	39.5062	17.3175	0.0291305	-0.839411	normal	6.73286e-06	-1.1871	down	K15920|0|brp:103873882|beta-D-xylosidase 4; K15920 beta-D-xylosidase 4 [EC:3.2.1.37] (A)	Beta-D-xylosidase 4 (Precursor) GN=BXL4 OS=Arabidopsis thaliana (Mouse-ear cress) PE=1 SV=1	BnaA06g23560D [Brassica napus]
BnaA06g23720D	0	0	0.134352	2.93213	--	--	--	0.000602312	4.10912	up	--	Root meristem growth factor 9 (Precursor) GN=RGF9 OS=Arabidopsis thaliana (Mouse-ear cress) PE=3 SV=1	PREDICTED: root meristem growth factor 9-like [Brassica rapa]
BnaA06g23770D	12.7974	24.696	14.8862	36.2167	0.0186236	1.04891	normal	0.000149256	1.29267	up	--	Uncharacterized protein At5g64816 (Precursor) GN=At5g64816 OS=Arabidopsis thaliana (Mouse-ear cress) PE=2 SV=1	PREDICTED: uncharacterized protein At5g64816 [Brassica rapa]
BnaA06g23800D	13.8728	9.67364	33.5809	15.3291	0.805745	-0.45399	normal	6.67352e-05	-1.19939	down	--	--	BnaA06g23800D [Brassica napus]
BnaA06g23830D	1.71346	0.318029	3.01183	0	--	--	--	2.94747e-05	-4.4165	down	--	Elicitor peptide 1 (Precursor) GN=MXK3.13 OS=Arabidopsis thaliana (Mouse-ear cress) PE=1 SV=1	PREDICTED: elicitor peptide 1 [Brassica rapa]
BnaA06g23990D	3.61501	2.7983	0.368165	2.15112	0.917092	-0.271992	normal	0.00260079	2.41323	up	--	Agamous-like MADS-box protein AGL27 GN=F22K20.15 OS=Arabidopsis thaliana (Mouse-ear cress) PE=1 SV=1	BnaA06g23990D [Brassica napus]
BnaA06g25030D	4.04542	7.70615	9.43501	19.5516	0.0212243	0.971179	normal	0.00129153	1.01493	up	--	BTB/POZ and TAZ domain-containing protein 4 GN=BT4 OS=Arabidopsis thaliana (Mouse-ear cress) PE=1 SV=1	BnaA06g25030D [Brassica napus]
BnaA06g25470D	3.30776	3.2227	0.612608	1.84099	0.971029	0.0196209	normal	7.85465e-07	1.57956	up	K08874|0|brp:103874096|transformation/transcription domain-associated protein-like; K08874 transformation/transcription domain-associated protein (A)	--	BnaA06g25470D [Brassica napus]
BnaA06g26410D	5.63674	5.93429	3.77044	8.16298	0.949113	0.0489219	normal	0.0015731	1.11567	up	--	--	BnaA06g26410D [Brassica napus]
BnaA06g27190D	5.40979	2.23899	4.05939	1.20638	0.0138459	-1.23481	normal	0.000664945	-1.70242	down	--	--	PREDICTED: zinc finger with UFM1-specific peptidase domain protein [Brassica rapa]
BnaA06g28140D	0.133322	0.238767	0.0479088	0.521484	--	--	--	0.00479396	3.24979	up	--	Probable receptor-like protein kinase At5g39030 (Precursor) GN=At5g39030 OS=Arabidopsis thaliana (Mouse-ear cress) PE=2 SV=1	BnaA06g28140D [Brassica napus]
BnaA06g28990D	5.31506	2.87561	6.07757	1.43327	0.649912	-0.819627	normal	0.000408597	-2.03758	down	--	--	BnaA06g28990D [Brassica napus]
BnaA06g29500D	2.20496	3.90893	18.3402	7.11107	0.841494	0.843082	normal	0.00458444	-1.29822	down	--	Basic leucine zipper 1 GN=BZIP1 OS=Arabidopsis thaliana (Mouse-ear cress) PE=1 SV=1	PREDICTED: basic leucine zipper 1-like [Brassica rapa]
BnaA06g29740D	5.12065	8.53826	2.19011	7.91698	0.14276	0.786909	normal	1.87839e-08	1.82269	up	K05931|0|brp:103875014|probable histone-arginine methyltransferase 1.4; K05931 histone-arginine methyltransferase CARM1 [EC:2.1.1.125] (A)	Probable histone-arginine methyltransferase 1.4 GN=K19E20.17 OS=Arabidopsis thaliana (Mouse-ear cress) PE=1 SV=1	BnaA06g29740D [Brassica napus]
BnaA06g30200D	235.955	119.664	55.7069	23.2945	0.0063717	-0.921694	normal	8.51278e-05	-1.21441	down	--	Uncharacterized protein At5g48480 GN=At5g48480 OS=Arabidopsis thaliana (Mouse-ear cress) PE=1 SV=1	BnaA06g30200D [Brassica napus]
BnaA06g30900D	0.915191	2.34643	0.581694	2.49256	0.0295128	1.39589	normal	0.000366303	1.95721	up	K03262|0|brp:103875083|probable eukaryotic translation initiation factor 5-2; K03262 translation initiation factor 5 (A)	Probable eukaryotic translation initiation factor 5-2 GN=At1g77840 OS=Arabidopsis thaliana (Mouse-ear cress) PE=2 SV=1	PREDICTED: probable eukaryotic translation initiation factor 5-2 [Brassica rapa]
BnaA06g31070D	5.27663	2.57547	5.37597	2.3267	0.0416901	-1.08431	normal	0.00365667	-1.30578	down	--	Uncharacterized protein At5g39570 GN=At5g39570 OS=Arabidopsis thaliana (Mouse-ear cress) PE=1 SV=1	PREDICTED: uncharacterized protein At5g39570 [Brassica rapa]
BnaA06g31460D	6.09209	4.39349	8.06178	3.58765	0.83231	-0.460108	normal	0.00495097	-1.22104	down	K00472|0|brp:103875148|probable prolyl 4-hydroxylase 7; K00472 prolyl 4-hydroxylase [EC:1.14.11.2] (A)	Probable prolyl 4-hydroxylase 7 (Precursor) GN=P4H7 OS=Arabidopsis thaliana (Mouse-ear cress) PE=2 SV=1	PREDICTED: probable prolyl 4-hydroxylase 7 [Brassica rapa]
BnaA06g31770D	6.0729	11.5036	11.961	22.8881	0.0312218	0.932935	normal	0.00159353	1.01768	up	--	Protease Do-like 1, chloroplastic (Precursor) GN=K16N12.18 OS=Arabidopsis thaliana (Mouse-ear cress) PE=1 SV=2	PREDICTED: protease Do-like 1, chloroplastic [Brassica rapa]
BnaA06g32370D	5.97076	2.97754	7.91776	2.96525	0.0325197	-0.967721	normal	6.62379e-06	-1.44045	down	--	--	BnaA06g32370D [Brassica napus]
BnaA06g32650D	2.12605	5.02506	3.85823	10.1389	0.0213864	1.2733	normal	8.81118e-05	1.43451	up	--	--	BnaC07g48910D [Brassica napus]
BnaA06g32880D	1.25242	2.03967	1.61617	3.87483	0.523039	0.7715	normal	0.00234736	1.24218	up	--	BTB/POZ domain-containing protein At3g26490 GN=At3g26490 OS=Arabidopsis thaliana (Mouse-ear cress) PE=1 SV=1	BnaA06g32880D [Brassica napus]
BnaA06g33050D	1.22554	1.57007	1.20629	3.28177	0.797827	0.612472	normal	2.81458e-05	1.71842	up	--	Cytochrome P450 71B20 GN=CYP71B20 OS=Arabidopsis thaliana (Mouse-ear cress) PE=2 SV=1	BnaA06g33050D [Brassica napus]
BnaA06g33260D	9.25535	14.0859	6.85922	16.4619	0.402631	0.639222	normal	2.3057e-05	1.26099	up	K00547|0|brp:103875335|homocysteine S-methyltransferase 1; K00547 homocysteine S-methyltransferase [EC:2.1.1.10] (A)	Homocysteine S-methyltransferase 1 GN=HMT1 OS=Brassica oleracea var. italica (Broccoli) PE=1 SV=1	BnaA06g33260D [Brassica napus]
BnaA06g33290D	0.396692	0.598056	4.06272	0.000160793	0.920214	0.69624	normal	0	-6.3791	down	--	--	PREDICTED: uncharacterized protein LOC103875340 [Brassica rapa]
BnaA06g33490D	12.4556	8.95869	14.631	3.34184	0.791172	-0.465632	normal	2.66454e-15	-2.12834	down	--	ABC transporter G family member 21 GN=T5M7.6 OS=Arabidopsis thaliana (Mouse-ear cress) PE=2 SV=2	BnaA06g33490D [Brassica napus]
BnaA06g33530D	1.30194	3.05312	2.30136	5.55878	0.0379259	1.21012	normal	0.00320483	1.21674	up	--	--	BnaA06g33530D [Brassica napus]
BnaA06g33650D	8.88402	14.6192	6.88985	18.6519	0.249225	0.701718	normal	7.64436e-06	1.30322	up	--	D-aminoacyl-tRNA deacylase GN=GEK1 OS=Arabidopsis thaliana (Mouse-ear cress) PE=1 SV=2	BnaA06g33650D [Brassica napus]
BnaA06g33670D	6.04116	6.14746	5.74165	2.89763	0.952611	0.0308238	normal	0.0092015	-1.05095	down	--	AT-rich interactive domain-containing protein 2 GN=ARID2 OS=Arabidopsis thaliana (Mouse-ear cress) PE=2 SV=1	BnaA06g33670D [Brassica napus]
BnaA06g33990D	2.20812	2.48712	1.824	4.09402	0.913665	0.260125	normal	0.00498722	1.13258	up	K09422|0|brp:103827503|transcription factor RAX2-like; K09422 myb proto-oncogene protein, plant (A)	Transcription factor MYB44 GN=K8K14.2 OS=Arabidopsis thaliana (Mouse-ear cress) PE=2 SV=1	BnaA06g33990D [Brassica napus]
BnaA06g34320D	2077.9	2549.73	912.23	336.369	0.942683	0.477335	normal	6.00328e-07	-1.29911	down	--	Defensin-like protein 2 (Precursor) GN=F5O4.13 OS=Arabidopsis thaliana (Mouse-ear cress) PE=2 SV=1	PREDICTED: defensin-like protein 2 [Brassica rapa]
BnaA06g34430D	1.80355	2.86128	1.87635	4.12626	0.383745	0.72297	normal	0.00581588	1.07806	up	K16732|0|brp:103827541|65-kDa microtubule-associated protein 6; K16732 protein regulator of cytokinesis 1 (A)	65-kDa microtubule-associated protein 6 GN=MAP65-6 OS=Arabidopsis thaliana (Mouse-ear cress) PE=1 SV=1	BnaA06g34430D [Brassica napus]
BnaA06g34740D	10.5635	7.25716	13.3979	6.07098	0.713492	-0.514046	normal	0.000609398	-1.13121	down	K14011|0|brp:103827566|UBX domain-containing protein 6; K14011 UBX domain-containing protein 6 (A)	--	BnaA06g34740D [Brassica napus]
BnaA06g35320D	3.08151	5.7217	1.91296	5.02589	0.00651564	0.9406	normal	3.48463e-06	1.32181	up	K11267|0|brp:103827626|sister chromatid cohesion protein PDS5 homolog B-like; K11267 sister chromatid cohesion protein PDS5 (A)	DNA mismatch repair protein MSH6 GN=T10M13.8 OS=Arabidopsis thaliana (Mouse-ear cress) PE=1 SV=2	BnaA06g35320D [Brassica napus]
BnaA06g35610D	1.86125	4.45642	1.99067	11.0286	0.0334416	1.28328	normal	1.22218e-11	2.4038	up	--	--	BnaA06g35610D [Brassica napus]
BnaA06g35660D	3.91828	7.02168	3.01264	9.48948	0.0283726	0.846972	normal	1.27379e-10	1.62406	up	--	--	BnaA06g35660D [Brassica napus]
BnaA06g36080D	4.03568	2.04975	2.88094	0.914501	0.127881	-0.940087	normal	0.000694858	-1.6559	down	K15191|0|brp:103827742|la-related protein 6A; K15191 La-related protein 7 (A)	La-related protein 6A GN=LARP6A OS=Arabidopsis thaliana (Mouse-ear cress) PE=2 SV=1	BnaA06g36080D [Brassica napus]
BnaA06g37450D	8.08289	8.80741	5.81814	13.9587	0.962061	0.162813	normal	1.3565e-06	1.30509	up	--	--	BnaA06g37450D [Brassica napus]
BnaA06g37830D	0.942235	0	2.07062	0	--	--	--	0.000584649	-4.11136	down	--	Putative uncharacterized protein At4g01020, chloroplastic (Precursor) GN=At4g01020 OS=Arabidopsis thaliana (Mouse-ear cress) PE=3 SV=1	BnaA06g37830D [Brassica napus]
BnaA06g37870D	0	0.483454	0.0708724	8.25572	--	--	--	0	6.49848	up	--	Cinnamoyl-CoA reductase 1 GN=T24D18.5 OS=Arabidopsis thaliana (Mouse-ear cress) PE=1 SV=1	BnaA06g37870D [Brassica napus]
BnaA06g37930D	2.15394	4.90611	7.40018	15.6463	0.0436417	1.18637	normal	0.00173553	1.09477	up	--	GDSL esterase/lipase At1g09390 (Precursor) GN=At1g09390 OS=Arabidopsis thaliana (Mouse-ear cress) PE=2 SV=1	BnaA06g37930D [Brassica napus]
BnaA06g38100D	0.692961	0.868224	3.47801	1.13085	0.945891	0.274238	normal	0.000694858	-1.6559	down	K01784|0|aly:ARALYDRAFT_471431|UGE1; UDP-D-glucose/UDP-D-galactose 4-epimerase 1; K01784 UDP-glucose 4-epimerase [EC:5.1.3.2] (A)	Bifunctional UDP-glucose 4-epimerase and UDP-xylose 4-epimerase 1 GN=UGE1 OS=Arabidopsis thaliana (Mouse-ear cress) PE=1 SV=2	BnaA06g38100D [Brassica napus]
BnaA06g38510D	1.33302	2.56177	1.25571	3.16568	0.052171	0.993747	normal	0.00131242	1.25359	up	--	Probable methyltransferase PMT28 GN=At1g19430 OS=Arabidopsis thaliana (Mouse-ear cress) PE=2 SV=1	BnaA06g38510D [Brassica napus]
BnaA06g38600D	8.70393	6.07093	10.8097	20.6517	0.765119	-0.492651	normal	0.00177248	1.0239	up	K00026|0|brp:103873232|malate dehydrogenase, chloroplastic; K00026 malate dehydrogenase [EC:1.1.1.37] (A)	Malate dehydrogenase, chloroplastic (Precursor) GN=At3g47520 OS=Arabidopsis thaliana (Mouse-ear cress) PE=1 SV=1	BnaA06g38600D [Brassica napus]
BnaA06g39290D	49.3626	62.2828	28.3816	4.81966	0.91926	0.370431	normal	0	-2.53402	down	K01057|0|brp:103874312|probable 6-phosphogluconolactonase 3; K01057 6-phosphogluconolactonase [EC:3.1.1.31] (A)	Probable 6-phosphogluconolactonase 3 GN=At5g24420 OS=Arabidopsis thaliana (Mouse-ear cress) PE=2 SV=2	PREDICTED: probable 6-phosphogluconolactonase 3 [Brassica rapa]
BnaA06g39910D	4.37309	7.43911	5.73236	14.9255	0.378693	0.765826	normal	8.67288e-06	1.44129	up	--	Probable carboxylesterase 7 GN=CXE7 OS=Arabidopsis thaliana (Mouse-ear cress) PE=2 SV=1	BnaA06g39910D [Brassica napus]
BnaA06g40800D	3.51977	6.14871	13.8792	37.2717	0.505391	0.817743	normal	2.44858e-07	1.45468	up	--	Expansin-like A2 (Precursor) GN=F22I13.170 OS=Arabidopsis thaliana (Mouse-ear cress) PE=2 SV=1	PREDICTED: expansin-like A2 [Brassica rapa]
BnaA07g00480D	0.618976	0.961301	2.71824	0.64309	0.910517	0.607503	normal	0.000113442	-2.08386	down	--	--	BnaA07g00480D [Brassica napus]
BnaA07g01020D	2.75915	0.624793	6.62203	0	--	--	--	2.86469e-06	-4.62128	down	K02983|2.86654e-26|eus:EUTSA_v10002144mg|hypothetical protein; K02983 small subunit ribosomal protein S30e (A)	40S ribosomal protein S30 GN=RPS30C OS=Arabidopsis thaliana (Mouse-ear cress) PE=3 SV=3	BnaA07g01020D [Brassica napus]
BnaA07g02410D	3.18861	5.52098	0.903681	3.05511	0.137682	0.851614	normal	0.000248337	1.72508	up	K11426|0|brp:103845906|histone-lysine N-methyltransferase ASHR1; K11426 SET and MYND domain-containing protein (A)	Histone-lysine N-methyltransferase ASHR1 GN=T13L16.8 OS=Arabidopsis thaliana (Mouse-ear cress) PE=2 SV=2	BnaA07g02410D [Brassica napus]
BnaA07g03270D	0.742579	3.04556	0.728768	7.07556	0.0405567	1.91081	normal	1.14952e-09	3.278	up	--	Gibberellin-regulated protein 14 (Precursor) GN=GASA14 OS=Arabidopsis thaliana (Mouse-ear cress) PE=1 SV=1	BnaA07g03270D [Brassica napus]
BnaA07g03730D	0.110554	0.591874	5.8497	1.86261	--	--	--	3.04723e-05	-1.67393	down	--	Probable S-adenosylmethionine-dependent methyltransferase At5g37990 GN=At5g37990 OS=Arabidopsis thaliana (Mouse-ear cress) PE=3 SV=2	PREDICTED: probable S-adenosylmethionine-dependent methyltransferase At5g37990 [Brassica rapa]
BnaA07g04990D	4.82878	3.62267	6.9698	3.16818	0.608999	-0.63312	normal	0.000142287	-1.38668	down	--	Probable F-box protein At1g30780 GN=At1g30780 OS=Arabidopsis thaliana (Mouse-ear cress) PE=2 SV=2	BnaA07g04990D [Brassica napus]
BnaA07g05380D	0.405987	1.01529	0.0837935	1.6046	0.528034	1.25578	normal	9.18067e-08	4.20737	up	K01728|0|brp:103828610|probable pectate lyase 10; K01728 pectate lyase [EC:4.2.2.2] (A)	Probable pectate lyase 10 (Precursor) GN=At3g24670 OS=Arabidopsis thaliana (Mouse-ear cress) PE=2 SV=2	BnaA07g05380D [Brassica napus]
BnaA07g07790D	8.25903	8.20491	13.9334	29.7586	0.942999	0.0863725	normal	0.000236567	1.10611	up	--	GDSL esterase/lipase At1g29660 (Precursor) GN=At1g29660 OS=Arabidopsis thaliana (Mouse-ear cress) PE=2 SV=1	PREDICTED: GDSL esterase/lipase At1g29660-like [Brassica rapa]
BnaA07g08030D	4.02947	6.3626	1.75183	6.90912	0.394914	0.648436	normal	6.06597e-11	1.92956	up	--	--	BnaA07g08030D [Brassica napus]
BnaA07g09330D	2.01993	3.54403	2.70266	8.74387	0.648643	0.803626	normal	1.73868e-05	1.69178	up	K01166|1.42737e-167|brp:103829206|ribonuclease 3; K01166 ribonuclease T2 [EC:3.1.27.1] (A)	Ribonuclease 3 (Precursor) GN=RNS3 OS=Arabidopsis thaliana (Mouse-ear cress) PE=2 SV=1	PREDICTED: ribonuclease 3 [Brassica rapa]
BnaA07g09340D	0.677508	1.13175	0.217449	1.17377	0.659997	0.816996	normal	0.000247414	2.32234	up	K14413|0|brp:103829205|beta-1,3-galactosyltransferase 15; K14413 beta-1,3-galactosyltransferase [EC:2.4.1.-] (A)	Beta-1,3-galactosyltransferase 15 GN=T24P13.20 OS=Arabidopsis thaliana (Mouse-ear cress) PE=2 SV=1	BnaA07g09340D [Brassica napus]
BnaA07g10130D	0.190418	0	5.21831	0	--	--	--	0	-6.15018	down	--	--	BnaA07g10130D [Brassica napus]
BnaA07g10570D	1.52552	0.519614	1.58567	0.051152	0.107594	-1.58286	normal	1.2254e-06	-4.02423	down	--	Probable protein phosphatase 2C 9 GN=At1g22280 OS=Arabidopsis thaliana (Mouse-ear cress) PE=1 SV=1	BnaA07g10570D [Brassica napus]
BnaA07g10790D	1.78291	3.22073	0.926691	3.338	0.470282	0.851795	normal	0.000610129	1.8147	up	--	Phosphatidylinositol 4-phosphate 5-kinase 1 GN=F2E2.1 OS=Arabidopsis thaliana (Mouse-ear cress) PE=1 SV=1	BnaA07g10790D [Brassica napus]
BnaA07g10810D	0	2.8645	0	4.52889	--	--	--	0.000329643	4.17553	up	--	--	BnaA07g10810D [Brassica napus]
BnaA07g10830D	0.455143	0.898598	1.07112	4.55429	--	--	--	3.722e-05	2.00389	up	--	WAT1-related protein At1g21890 GN=At1g21890 OS=Arabidopsis thaliana (Mouse-ear cress) PE=2 SV=1	BnaA07g10830D [Brassica napus]
BnaA07g11450D	63.675	62.9999	147.589	56.8772	0.985369	0.011502	normal	5.73994e-10	-1.49778	down	--	Dehydrin ERD10 OS=Arabidopsis thaliana (Mouse-ear cress) PE=1 SV=1	cold-regulated protein [Brassica napus]
BnaA07g12410D	1.2601	2.49053	2.77767	0.668364	0.483115	0.990684	normal	0.00155019	-1.9818	down	--	Calcium uniporter protein 3, mitochondrial (Precursor) OS=Arabidopsis thaliana (Mouse-ear cress) PE=2 SV=1	BnaA07g12410D [Brassica napus]
BnaA07g12800D	2.7779	1.95498	3.33563	0.886938	0.888681	-0.434854	normal	0.00136271	-1.82042	down	K15692|3.49815e-171|brp:103829623|receptor homology region, transmembrane domain- and RING domain-containing protein 1; K15692 E3 ubiquitin-protein ligase RNF13 [EC:6.3.2.19] (A)	Receptor homology region, transmembrane domain- and RING domain-containing protein 1 (Precursor) GN=K2A18.24 OS=Arabidopsis thaliana (Mouse-ear cress) PE=2 SV=1	BnaA07g12800D [Brassica napus]
BnaA07g14830D	2504.6	2293.22	3568.2	1609	0.997632	0.00641563	normal	0.000477857	-1.0418	down	--	--	BnaCnng46650D [Brassica napus]
BnaA07g14840D	0.0951635	0.0286602	0.690846	0	--	--	--	0.000175222	-4.24126	down	--	HIPL1 protein (Precursor) GN=HIPL1 OS=Arabidopsis thaliana (Mouse-ear cress) PE=1 SV=2	BnaA07g14840D [Brassica napus]
BnaA07g15010D	4.29612	2.10872	7.50359	1.76381	0.556835	-0.840337	normal	1.35622e-06	-2.05284	down	K02896|5.231e-117|brp:103850179|probable ribosome biogenesis protein RLP24; K02896 large subunit ribosomal protein L24e (A)	Probable ribosome biogenesis protein RLP24 GN=At2g44860 OS=Arabidopsis thaliana (Mouse-ear cress) PE=2 SV=1	BnaA07g15010D [Brassica napus]
BnaA07g15180D	1.97745	0.812261	5.99625	1.67367	0.0579563	-1.1745	normal	4.84813e-09	-1.8252	down	K05016|0|brp:103850199|chloride channel protein CLC-a-like; K05016 chloride channel 7 (A)	Chloride channel protein CLC-a GN=MHK7.12 OS=Arabidopsis thaliana (Mouse-ear cress) PE=1 SV=2	BnaA07g15180D [Brassica napus]
BnaA07g15260D	0.798526	0.252821	4.94335	0.598377	--	--	--	2.67552e-11	-3.07115	down	--	Glycerophosphodiester phosphodiesterase GDPD2 {ECO:0000305} OS=Arabidopsis thaliana (Mouse-ear cress) PE=2 SV=1	BnaA07g15260D [Brassica napus]
BnaA07g15470D	0.757905	1.20295	0.387608	1.42793	0.461814	0.704786	normal	3.24877e-06	1.75486	up	--	--	BnaA07g15470D [Brassica napus]
BnaA07g15570D	6.09015	3.80225	5.81792	2.72452	0.391758	-0.675403	normal	0.0026221	-1.13295	down	--	--	BnaA07g15570D [Brassica napus]
BnaA07g16440D	13.6058	14.8444	2.1549	13.8469	0.951637	0.157824	normal	0	2.69077	up	K18881|0|brp:103829987|DJ-1 protein homolog F; K18881 D-lactate dehydratase [EC:4.2.1.130] (A)	DJ-1 protein homolog F GN=DJ1F OS=Arabidopsis thaliana (Mouse-ear cress) PE=1 SV=1	BnaA07g16440D [Brassica napus]
BnaA07g16660D	0	0.0430186	0.127191	1.22963	--	--	--	0.000976811	3.07403	up	K01100|0|brp:103830026|sedoheptulose-1,7-bisphosphatase, chloroplastic-like; K01100 sedoheptulose-bisphosphatase [EC:3.1.3.37] (A)	Sedoheptulose-1,7-bisphosphatase, chloroplastic (Precursor) GN=At3g55800 OS=Arabidopsis thaliana (Mouse-ear cress) PE=1 SV=1	BnaA07g16660D [Brassica napus]
BnaA07g16930D	0.0405239	0.402979	0.0368875	1.05394	--	--	--	1.70094e-05	4.46821	up	--	Cytochrome P450 94A2 GN=CYP94A2 OS=Vicia sativa (Spring vetch) PE=2 SV=1	BnaA07g16930D [Brassica napus]
BnaA07g17230D	3.24	4.68067	40.5968	19.1902	0.805055	0.540164	normal	0.00113274	-1.00949	down	--	Glucan endo-1,3-beta-glucosidase, basic isoform (Precursor) GN=GNS1 OS=Prunus persica (Peach) PE=3 SV=1	BnaCnng07500D [Brassica napus]
BnaA07g17360D	62.0356	34.1181	151.353	64.2146	0.634998	-0.576068	normal	0.00264784	-1.02465	down	K00942|0|brp:103830108|55 kDa erythrocyte membrane protein-like; K00942 guanylate kinase [EC:2.7.4.8] (A)	Guanylate kinase 2 GN=T8H10.150 OS=Arabidopsis thaliana (Mouse-ear cress) PE=2 SV=1	BnaA07g17360D [Brassica napus]
BnaA07g17800D	9.46512	6.99684	9.47347	4.88409	0.844828	-0.406417	normal	0.00982553	-1.00082	down	K00031|0|brp:103830157|peroxisomal isocitrate dehydrogenase [NADP]; K00031 isocitrate dehydrogenase [EC:1.1.1.42] (A)	Peroxisomal isocitrate dehydrogenase [NADP] GN=ICDH OS=Arabidopsis thaliana (Mouse-ear cress) PE=1 SV=1	BnaA07g17800D [Brassica napus]
BnaA07g17850D	11.1892	5.26026	12.7479	5.87927	0.0177696	-0.990209	normal	0.00306945	-1.0737	down	K04716|0|brp:103830162|lipid phosphate phosphatase delta; K04716 sphingosine-1-phosphate phosphatase 1 [EC:3.1.3.-] (A)	Lipid phosphate phosphatase delta GN=F14P22.80 OS=Arabidopsis thaliana (Mouse-ear cress) PE=2 SV=1	BnaA07g17850D [Brassica napus]
BnaA07g18390D	18.1198	24.4798	17.7566	37.0748	0.609434	0.557596	normal	0.000318122	1.07497	up	--	--	PREDICTED: protein YIF1B-A-like [Brassica rapa]
BnaA07g19310D	22.2383	0.000842384	72.2622	0.000169895	--	--	--	9.5299e-08	-4.88249	down	--	Cytochrome c oxidase subunit 5C-2 GN=At3g62400 OS=Arabidopsis thaliana (Mouse-ear cress) PE=2 SV=1	BnaC06g18510D [Brassica napus]
BnaA07g19780D	4.35912	2.37467	3.6964	1.74252	0.069809	-0.894719	normal	0.00447266	-1.15487	down	--	--	BnaA07g19780D [Brassica napus]
BnaA07g20400D	0.109529	0.224944	0.287089	1.55221	--	--	--	0.000547369	2.25853	up	--	30-kDa cleavage and polyadenylation specificity factor 30 {ECO:0000303|PubMed:18479511} OS=Arabidopsis thaliana (Mouse-ear cress) PE=1 SV=1	BnaA07g20400D [Brassica napus]
BnaA07g20420D	11.8763	16.3218	12.0674	24.8182	0.669796	0.531406	normal	0.000938324	1.03943	up	K01011|0|brp:103830493|MST1; macrophage stimulating 1 (hepatocyte growth factor-like); K01011 thiosulfate/3-mercaptopyruvate sulfurtransferase [EC:2.8.1.1 2.8.1.2] (A)	Thiosulfate/3-mercaptopyruvate sulfurtransferase 1, mitochondrial (Precursor) GN=YUP8H12R.17 OS=Arabidopsis thaliana (Mouse-ear cress) PE=1 SV=1	PREDICTED: thiosulfate/3-mercaptopyruvate sulfurtransferase 1, mitochondrial-like isoform X1 [Brassica rapa]
BnaA07g20730D	8.83083	6.53471	7.48153	22.0142	0.885943	-0.3909	normal	0.000117764	1.45041	up	--	--	BnaA07g20730D [Brassica napus]
BnaA07g20980D	1.67261	2.28804	0.934686	2.08532	0.697594	0.518018	normal	0.00113366	1.1184	up	--	U-box domain-containing protein 13 GN=PUB13 OS=Arabidopsis thaliana (Mouse-ear cress) PE=1 SV=1	BnaA07g20980D [Brassica napus]
BnaA07g21540D	2.60194	5.89455	2.269	6.15529	0.0846194	1.16278	normal	0.00467659	1.49507	up	--	--	BnaA07g21540D [Brassica napus]
BnaA07g22040D	2.18888	3.6309	2.26991	5.54508	0.372525	0.729808	normal	0.000384413	1.23968	up	--	Probable beta-1,3-galactosyltransferase 18 GN=B3GALT18 OS=Arabidopsis thaliana (Mouse-ear cress) PE=2 SV=1	BnaA07g22040D [Brassica napus]
BnaA07g22060D	1.68388	3.25667	1.7782	4.38929	0.157228	0.991546	normal	0.00369406	1.28869	up	--	Pentatricopeptide repeat-containing protein At1g74750 GN=At1g74750 OS=Arabidopsis thaliana (Mouse-ear cress) PE=2 SV=1	BnaA07g22060D [Brassica napus]
BnaA07g22310D	272.229	144.707	370.304	147.678	0.0729942	-0.784832	normal	6.86345e-07	-1.27415	down	K02917|8.4892e-77|brp:103831899|60S ribosomal protein L35a-1; K02917 large subunit ribosomal protein L35Ae (A)	60S ribosomal protein L35a-1 GN=RPL35AA OS=Arabidopsis thaliana (Mouse-ear cress) PE=3 SV=1	PREDICTED: 60S ribosomal protein L35a-1 [Brassica rapa]
BnaA07g22500D	24.2934	14.323	24.359	8.03444	0.447148	-0.652587	normal	2.10709e-06	-1.56907	down	K15544|2.83326e-142|brp:103830729|RNA polymerase II subunit A C-terminal domain phosphatase SSU72; K15544 RNA polymerase II subunit A C-terminal domain phosphatase SSU72 [EC:3.1.3.16] (A)	--	BnaA07g22500D [Brassica napus]
BnaA07g22920D	5.93595	11.1515	3.83145	15.6197	0.0253247	0.956993	normal	2.25358e-11	1.99932	up	K03787|0|brp:103830776|uncharacterized LOC103830776; K03787 5'-nucleotidase [EC:3.1.3.5] (A)	--	BnaA07g22920D [Brassica napus]
BnaA07g23290D	4.20357	6.15248	5.46716	12.975	0.731532	0.623949	normal	0.00159305	1.25131	up	--	--	BnaA07g23290D [Brassica napus]
BnaA07g23380D	7.32315	10.3102	3.42081	11.6805	0.64037	0.548238	normal	1.98823e-09	1.76954	up	--	Protein Mut11 GN=Mut11 OS=Chlamydomonas reinhardtii (Chlamydomonas smithii) PE=2 SV=1	BnaA07g23380D [Brassica napus]
BnaA07g23580D	7.38536	13.7197	2.82588	9.81649	0.212207	0.928105	normal	0.00112622	1.76906	up	--	--	BnaA07g23580D [Brassica napus]
BnaA07g23760D	1.28605	0.426867	5.29963	0.486871	--	--	--	1.15836e-06	-3.17708	down	--	Probable peroxygenase 4 GN=F5A18.15 OS=Arabidopsis thaliana (Mouse-ear cress) PE=1 SV=1	BnaA07g23760D [Brassica napus]
BnaA07g24430D	3.1688	1.35342	2.62846	0.707094	0.1028	-1.20265	normal	0.00233628	-1.89803	down	--	Transcription factor bHLH30 OS=Arabidopsis thaliana (Mouse-ear cress) PE=1 SV=1	PREDICTED: transcription factor bHLH30-like [Brassica rapa]
BnaA07g26380D	348.272	215.965	450.754	223.872	0.813177	-0.595095	normal	0.00126237	-1.00097	down	K02880|3.62223e-119|brp:103831026|60S ribosomal protein L17-2-like; K02880 large subunit ribosomal protein L17e (A)	60S ribosomal protein L17-2 GN=RPL17B OS=Arabidopsis thaliana (Mouse-ear cress) PE=2 SV=2	BnaA07g26380D [Brassica napus]
BnaA07g26770D	5.98205	6.56009	17.0959	35.6125	0.932369	0.197028	normal	0.000321683	1.04795	up	K15893|0|brp:103831222|glycerate dehydrogenase HPR, peroxisomal-like; K15893 hydroxypyruvate reductase 1 (A)	Glycerate dehydrogenase HPR, peroxisomal GN=HPR OS=Arabidopsis thaliana (Mouse-ear cress) PE=1 SV=1	BnaA07g26770D [Brassica napus]
BnaA07g27330D	0.884034	0.901279	1.56463	0.302708	0.951024	0.0291089	normal	0.00454746	-2.24545	down	--	Protein PHR1-LIKE 1 GN=PHL1 OS=Arabidopsis thaliana (Mouse-ear cress) PE=1 SV=1	BnaA07g27330D [Brassica napus]
BnaA07g28820D	13.9743	13.6019	9.22093	6.1526	0.42966	-0.638645	normal	0.0072119	-1.12697	down	--	Endoglucanase 8 (Precursor) GN=CEL1 OS=Arabidopsis thaliana (Mouse-ear cress) PE=2 SV=1	PREDICTED: endoglucanase 8 [Brassica rapa]
BnaA07g29460D	163.031	108.604	128.777	59.9852	0.897814	-0.517483	normal	0.000447133	-1.02241	down	K00430|0|brp:103249149|peroxidase 12; K00430 peroxidase [EC:1.11.1.7] (A)	Peroxidase 12 (Precursor) OS=Arabidopsis thaliana (Mouse-ear cress) PE=1 SV=1	PREDICTED: peroxidase 12 [Brassica rapa]
BnaA07g29500D	1.84248	3.0423	1.33853	4.18148	0.554425	0.694386	normal	8.35128e-05	1.53216	up	K02945|0|brp:103831680|uncharacterized LOC103831680; K02945 small subunit ribosomal protein S1 (A)	30S ribosomal protein S1, chloroplastic (Precursor) GN=RPS1 OS=Spinacia oleracea (Spinach) PE=1 SV=1	BnaA07g29500D [Brassica napus]
BnaA07g29780D	5.99853	8.92589	9.99499	22.7692	0.713427	0.623303	normal	0.000683378	1.22285	up	--	--	BnaA07g29780D [Brassica napus]
BnaA07g29970D	0	1.28035	10.7995	2.75765	--	--	--	0.00124168	-1.90561	down	--	--	PREDICTED: uncharacterized protein LOC103831732 [Brassica rapa]
BnaA07g30990D	1.28803	4.8008	3.53633	11.4062	0.120393	1.75973	normal	0.000637679	1.78189	up	K13448|3.94744e-113|brp:103831838|probable calcium-binding protein CML26; K13448 calcium-binding protein CML (A)	Probable calcium-binding protein CML26 GN=CML26 OS=Arabidopsis thaliana (Mouse-ear cress) PE=1 SV=1	PREDICTED: probable calcium-binding protein CML26 [Brassica rapa]
BnaA07g31010D	1.58006	1.8126	9.23819	2.57087	0.94997	0.19696	normal	2.97646e-05	-1.81636	down	--	--	BnaA07g31010D [Brassica napus]
BnaA07g31350D	3.36434	2.13669	8.08117	3.74242	0.777314	-0.552808	normal	0.0020986	-1.13334	down	K01126|0|brp:103831895|probable glycerophosphoryl diester phosphodiesterase 1; K01126 glycerophosphoryl diester phosphodiesterase [EC:3.1.4.46] (A)	Glycerophosphodiester phosphodiesterase GDPD5 {ECO:0000305} (Precursor) OS=Arabidopsis thaliana (Mouse-ear cress) PE=2 SV=1	BnaA07g31350D [Brassica napus]
BnaA07g31430D	3.90441	2.41972	7.32188	2.76545	0.794392	-0.53424	normal	1.73821e-05	-1.507	down	K14156|0|brp:103831902|probable choline kinase 2; K14156 choline/ethanolamine kinase [EC:2.7.1.32 2.7.1.82] (A)	Probable choline kinase 2 GN=At1g74320 OS=Arabidopsis thaliana (Mouse-ear cress) PE=2 SV=1	BnaA07g31430D [Brassica napus]
BnaA07g31470D	22.199	19.7143	31.1148	11.7823	0.393237	-0.841222	normal	0.000217966	-1.62715	down	K09658|8.31359e-41|eus:EUTSA_v10019650mg|hypothetical protein; K09658 dolichyl-phosphate mannosyltransferase polypeptide 2, regulatory subunit (A)	--	BnaA07g31470D [Brassica napus]
BnaA07g33680D	0.449004	1.81333	1.63906	6.85516	0.0405567	1.91081	normal	3.82546e-07	2.028	up	K10534|0|brp:103832206|nitrate reductase [NADH], clone PBNBR1405; K10534 nitrate reductase (NAD(P)H) [EC:1.7.1.1 1.7.1.2 1.7.1.3] (A)	Nitrate reductase [NADH], clone PBNBR1405 GN=NIA1 OS=Brassica napus (Rape) PE=2 SV=1	BnaA07g33680D [Brassica napus]
BnaA07g34350D	1.11815	2.17896	0.524186	2.40517	0.487658	1.02299	normal	0.000929382	2.14236	up	--	F-box/FBD/LRR-repeat protein At1g78750 GN=At1g78750 OS=Arabidopsis thaliana (Mouse-ear cress) PE=2 SV=1	BnaA07g34350D [Brassica napus]
BnaA07g34360D	3.49035	4.84474	0.660322	4.53683	0.736709	0.526642	normal	2.20548e-11	2.70713	up	K03353|0|brp:103832351|anaphase-promoting complex subunit 6; K03353 anaphase-promoting complex subunit 6 (A)	Anaphase-promoting complex subunit 6 GN=F9K20.19 OS=Arabidopsis thaliana (Mouse-ear cress) PE=2 SV=1	PREDICTED: anaphase-promoting complex subunit 6 [Brassica rapa]
BnaA07g34540D	1.68595	2.38104	0.025723	0.499239	0.748977	0.552829	normal	0.00203016	3.96638	up	K15815|0|brp:103832374|amyrin synthase LUP2; K15815 lupeol synthase 2 [EC:5.4.99.39 5.4.99.40 5.4.99.41] (A)	Amyrin synthase LUP2 GN=LUP2 OS=Arabidopsis thaliana (Mouse-ear cress) PE=1 SV=1	BnaA07g34540D [Brassica napus]
BnaA07g34760D	0.626987	0.953666	0.265318	1.70984	0.709978	0.710597	normal	1.09106e-08	2.6137	up	--	--	PREDICTED: uncharacterized protein LOC103832401 [Brassica rapa]
BnaA07g34800D	0.0486341	0	2.12876	0.568168	--	--	--	0.002215	-1.95158	down	--	Metacaspase-5 GN=YUP8H12R.5 OS=Arabidopsis thaliana (Mouse-ear cress) PE=1 SV=1	BnaA07g34800D [Brassica napus]
BnaA07g34870D	15.4557	27.8156	13.4951	29.3224	0.0747997	0.84368	normal	0.00164386	1.10435	up	--	--	PREDICTED: uncharacterized protein LOC103832413 [Brassica rapa]
BnaA07g35050D	0.0892411	0.251847	0.116483	1.41243	--	--	--	2.04959e-08	3.42458	up	K08835|0|brp:103832433|serine/threonine-protein kinase BLUS1-like; K08835 serine/threonine-protein kinase OSR1/STK39 [EC:2.7.11.1] (A)	Serine/threonine-protein kinase BLUS1 GN=BLUS1 OS=Arabidopsis thaliana (Mouse-ear cress) PE=1 SV=1	BnaA07g35050D [Brassica napus]
BnaA07g35130D	0.0633008	0.584212	0.115508	1.24676	--	--	--	0.00479396	3.24979	up	K09285|0|brp:103832437|AP2-like ethylene-responsive transcription factor At1g79700; K09285 AP2-like factor, ANT lineage (A)	AP2-like ethylene-responsive transcription factor At1g79700 GN=At1g79700 OS=Arabidopsis thaliana (Mouse-ear cress) PE=2 SV=1	BnaA07g35130D [Brassica napus]
BnaA07g36310D	2.58975	2.32548	0.816497	1.66967	0.964244	-0.0945458	normal	0.00751784	1.01599	up	K08873|0|brp:103844331|serine/threonine-protein kinase SMG1; K08873 PI-3-kinase-related kinase SMG-1 (A)	Serine/threonine-protein kinase TOR GN=OSJNBa0093E24.9 OS=Oryza sativa subsp. japonica (Rice) PE=2 SV=3	BnaA07g36310D, partial [Brassica napus]
BnaA07g37220D	1.17673	0.118568	2.70044	0.614659	0.0142127	-3.11202	normal	0.0019045	-2.08151	down	--	Purple acid phosphatase 4 (Precursor) GN=PAP4 OS=Arabidopsis thaliana (Mouse-ear cress) PE=2 SV=1	BnaA07g37220D, partial [Brassica napus]
BnaA07g37780D	2.67828	3.8079	1.9545	6.20698	0.871163	0.512865	normal	0.000684703	1.72373	up	--	--	BnaA07g37780D [Brassica napus]
BnaA07g38210D	73.9902	110.62	91.9568	186.968	0.304788	0.682945	normal	0.00057167	1.01179	up	--	Reticulon-like protein B6 GN=RTNLB6 OS=Arabidopsis thaliana (Mouse-ear cress) PE=1 SV=1	PREDICTED: reticulon-like protein B6 [Brassica rapa]
BnaA08g00030D	36.4752	70.8485	47.9986	101.09	0.00188292	0.979591	normal	0.000141226	1.06949	up	--	ALA-interacting subunit 3 OS=Arabidopsis thaliana (Mouse-ear cress) PE=1 SV=1	BnaA08g00030D [Brassica napus]
BnaA08g00040D	18.3545	34.6725	15.2215	39.466	0.00220203	0.976612	normal	1.81198e-08	1.38497	up	--	--	BnaA08g00040D [Brassica napus]
BnaA08g01090D	0.118717	0.454823	0.193364	0.952053	0.340996	1.73341	normal	0.00120699	2.19178	up	--	Mechanosensitive ion channel protein 4 GN=MSL4 OS=Arabidopsis thaliana (Mouse-ear cress) PE=3 SV=1	BnaA08g01090D [Brassica napus]
BnaA08g03560D	1.79234	1.92565	0.400903	1.62525	0.956368	0.151115	normal	1.03837e-10	1.97066	up	--	--	BnaA08g03560D, partial [Brassica napus]
BnaA08g03900D	1.97708	0	5.64947	0	--	--	--	1.61223e-06	-4.66823	down	--	--	BnaA08g03900D [Brassica napus]
BnaA08g08090D	2.19988	2.10702	5.77683	2.65898	0.94045	0.0715616	normal	0.00279007	-1.38134	down	--	--	BnaA08g08090D [Brassica napus]
BnaA08g12830D	13.5052	6.2025	10.0124	2.46937	0.0287192	-1.04759	normal	1.559e-06	-2.02171	down	K02888|1.26894e-97|eus:EUTSA_v10025988mg|hypothetical protein; K02888 large subunit ribosomal protein L21 (A)	50S ribosomal protein L21, mitochondrial (Precursor) GN=RPL21M OS=Arabidopsis thaliana (Mouse-ear cress) PE=2 SV=1	BnaA08g12830D [Brassica napus]
BnaA08g13070D	0.0440969	0.199163	21.9493	0.297893	--	--	--	0	-5.98167	down	--	--	BnaA08g13070D [Brassica napus]
BnaA08g13090D	5.79634	9.66439	3.26416	9.99546	0.125898	0.832707	normal	4.25593e-06	1.58724	up	--	--	PREDICTED: uncharacterized protein LOC103834675 [Brassica rapa]
BnaA08g13120D	1.15454	2.46719	1.0852	4.58704	0.0430583	1.40007	normal	6.23635e-07	2.23964	up	--	--	BnaA08g13120D [Brassica napus]
BnaA08g13250D	0.0122083	3.68441	14.8789	2.53544	--	--	--	0.00297898	-2.287	down	--	--	PREDICTED: uncharacterized protein LOC103834694 [Brassica rapa]
BnaA08g13620D	11.8123	8.19484	10.7819	6.63722	0.128813	-0.758896	normal	0.000689871	-1.0988	down	--	Protein PHR1-LIKE 1 GN=PHL1 OS=Arabidopsis thaliana (Mouse-ear cress) PE=1 SV=1	PREDICTED: protein PHR1-LIKE 1-like isoform X1 [Brassica rapa]
BnaA08g16010D	8.55336	15.8502	9.05812	18.5368	0.0150652	0.982497	normal	0.00280045	1.06298	up	--	Protein CURVATURE THYLAKOID 1D, chloroplastic (Precursor) GN=CURT1D OS=Arabidopsis thaliana (Mouse-ear cress) PE=1 SV=1	BnaA08g16010D [Brassica napus]
BnaA08g16310D	81.9086	60.0293	84.8361	33.2437	0.895256	-0.422847	normal	2.27979e-06	-1.25547	down	--	--	PREDICTED: lipoxygenase homology domain-containing protein 1 [Brassica rapa]
BnaA08g16420D	0	0	11.7781	0.20475	--	--	--	1.62715e-11	-4.70883	down	--	--	BnaA03g48530D [Brassica napus]
BnaA08g16970D	11.4576	20.2497	9.99023	22.1314	0.0168813	0.886361	normal	2.12593e-05	1.20493	up	--	--	PREDICTED: CTL-like protein DDB_G0288717 [Brassica rapa]
BnaA08g17000D	12.399	15.3244	9.53307	15.4941	0.965161	0.342191	normal	0.000379674	1.02791	up	K10590|0|brp:103835175|E3 ubiquitin-protein ligase UPL3; K10590 E3 ubiquitin-protein ligase TRIP12 [EC:6.3.2.19] (A)	E3 ubiquitin-protein ligase UPL3 GN=F20M13.160/F20M13.170 OS=Arabidopsis thaliana (Mouse-ear cress) PE=1 SV=1	BnaA08g17000D [Brassica napus]
BnaA08g17020D	38.2792	67.1186	43.6923	83.9469	0.0210145	0.859567	normal	0.000815179	1.00201	up	--	Heavy metal-associated isoprenylated plant protein 26 (Precursor) GN=F20M13.140 OS=Arabidopsis thaliana (Mouse-ear cress) PE=1 SV=1	PREDICTED: heavy metal-associated isoprenylated plant protein 26 [Brassica rapa]
BnaA08g17100D	1.8663	2.43959	4.43223	2.13487	0.858026	0.409764	normal	0.00585126	-1.08562	down	--	Serine/threonine-protein kinase HT1 GN=HT1 OS=Arabidopsis thaliana (Mouse-ear cress) PE=1 SV=1	BnaA08g17100D [Brassica napus]
BnaA08g17310D	1.26235	3.34009	0.468337	3.33113	0.374392	1.36201	normal	0.00246523	2.73675	up	--	--	BnaA08g17310D [Brassica napus]
BnaA08g17700D	2.29148	2.455	6.59323	2.67514	0.934825	0.11098	normal	0.00162755	-1.23151	down	--	--	BnaA08g17700D [Brassica napus]
BnaA08g17920D	0.605459	0	4.09468	0	--	--	--	0.000584649	-4.11136	down	--	--	BnaA08g17920D [Brassica napus]
BnaA08g18140D	0.00110389	0.00398444	0.00307046	9.46176	--	--	--	0	7.58512	up	K03036|0|brp:103835296|26S proteasome non-ATPase regulatory subunit 11 homolog; K03036 26S proteasome regulatory subunit N6 (A)	26S proteasome non-ATPase regulatory subunit 11 homolog GN=F28N24.15 OS=Arabidopsis thaliana (Mouse-ear cress) PE=1 SV=1	BnaA08g18140D [Brassica napus]
BnaA08g18540D	19.9272	32.7444	20.302	49.9919	0.125872	0.747632	normal	4.73158e-07	1.32854	up	--	GEM-like protein 1 GN=FIP1 OS=Arabidopsis thaliana (Mouse-ear cress) PE=1 SV=1	BnaA08g18540D [Brassica napus]
BnaA08g19210D	15.019	12.3176	16.505	5.2235	0.934036	-0.222678	normal	3.98014e-08	-1.68936	down	K00588|1.38619e-173|brp:103835436|putative caffeoyl-CoA O-methyltransferase At1g67980; K00588 caffeoyl-CoA O-methyltransferase [EC:2.1.1.104] (A)	Putative caffeoyl-CoA O-methyltransferase At1g67980 GN=At1g67980 OS=Arabidopsis thaliana (Mouse-ear cress) PE=2 SV=1	BnaA08g19210D [Brassica napus]
BnaA08g19270D	4.44861	2.82936	6.78896	3.00451	0.587822	-0.632029	normal	0.000540658	-1.23002	down	--	--	BnaA08g19270D [Brassica napus]
BnaA08g19650D	0.886979	0.631183	1.86039	0.264518	--	--	--	0.00503974	-2.48479	down	K04710|0|brp:103835478|ASC1-like protein; K04710 ceramide synthetase [EC:2.3.1.24] (A)	ASC1-like protein OS=Solanum lycopersicum (Tomato) PE=2 SV=1	BnaA08g19650D [Brassica napus]
BnaA08g19670D	6.97703	3.68395	14.5101	4.67172	0.140938	-0.905903	normal	2.30728e-07	-1.60266	down	--	Uncharacterized N-acetyltransferase ycf52 GN=ycf52 OS=Porphyra purpurea (Red seaweed) PE=3 SV=1	BnaA08g19670D [Brassica napus]
BnaA08g19760D	52.4314	29.7898	70.3798	35.6237	0.126819	-0.743653	normal	0.000256434	-1.05339	down	K09579|2.60894e-74|brp:103840621|peptidyl-prolyl cis-trans isomerase NIMA-interacting 4; K09579 peptidyl-prolyl cis-trans isomerase NIMA-interacting 4 [EC:5.2.1.8] (A)	Peptidyl-prolyl cis-trans isomerase Pin1 GN=PIN1 OS=Malus domestica (Apple) PE=2 SV=1	BnaC05g20290D [Brassica napus]
BnaA08g20000D	1.99044	3.09279	0.673178	2.54929	0.704192	0.613771	normal	0.000129806	1.92285	up	--	F-box/kelch-repeat protein At1g26930 GN=At1g26930 OS=Arabidopsis thaliana (Mouse-ear cress) PE=2 SV=1	BnaA08g20000D [Brassica napus]
BnaA08g20280D	2.03717	2.33045	2.19207	0.73433	0.922875	0.221166	normal	0.000156447	-1.5678	down	K16055|0|brp:103835645|probable alpha,alpha-trehalose-phosphate synthase [UDP-forming] 9; K16055 trehalose 6-phosphate synthase/phosphatase [EC:2.4.1.15 3.1.3.12] (A)	Probable alpha,alpha-trehalose-phosphate synthase [UDP-forming] 9 GN=TPS9 OS=Arabidopsis thaliana (Mouse-ear cress) PE=2 SV=1	BnaA08g20280D [Brassica napus]
BnaA08g20300D	23.1142	18.2557	51.3409	21.1249	0.960804	-0.278681	normal	6.16434e-07	-1.27303	down	K00128|0|brp:103835648|aldehyde dehydrogenase family 2 member B7, mitochondrial; K00128 aldehyde dehydrogenase (NAD+) [EC:1.2.1.3] (A)	Aldehyde dehydrogenase family 2 member B7, mitochondrial (Precursor) OS=Arabidopsis thaliana (Mouse-ear cress) PE=2 SV=2	BnaA08g20300D [Brassica napus]
BnaA08g20750D	1.67345	0	3.58028	0.259512	--	--	--	0.000198002	-3.22857	down	K07897|2.51738e-150|brp:103835692|ras-related protein RABG3b; K07897 Ras-related protein Rab-7A (A)	Ras-related protein RABG3b GN=T22J18.9 OS=Arabidopsis thaliana (Mouse-ear cress) PE=1 SV=1	BnaA08g20750D [Brassica napus]
BnaA08g20760D	3.57999	3.66039	23.4632	3.88188	--	--	--	9.80062e-07	-2.43099	down	--	--	BnaA08g20760D [Brassica napus]
BnaA08g21710D	2.24591	1.78135	7.54704	2.39699	0.918065	-0.283374	normal	7.03594e-09	-1.9636	down	--	Serine/threonine-protein kinase CDL1 {ECO:0000305} OS=Arabidopsis thaliana (Mouse-ear cress) PE=1 SV=1	BnaA08g21710D [Brassica napus]
BnaA08g21900D	0.178952	0.083065	2.6294	0.462486	--	--	--	0.0060614	-2.32787	down	--	Expansin-A11 (Precursor) OS=Arabidopsis thaliana (Mouse-ear cress) PE=2 SV=1	BnaA08g21900D [Brassica napus]
BnaA08g22070D	1.29314	3.15801	0.698659	2.58601	0.0581316	1.30686	normal	0.00681402	1.80284	up	--	--	BnaA08g22070D [Brassica napus]
BnaA08g22720D	23.9245	12.9175	47.7332	19.7821	0.104268	-0.889675	normal	0.000307067	-1.17341	down	K13448|1.1807e-105|brp:103835916|probable calcium-binding protein CML27; K13448 calcium-binding protein CML (A)	Probable calcium-binding protein CML27 OS=Arabidopsis thaliana (Mouse-ear cress) PE=1 SV=1	BnaA08g22720D [Brassica napus]
BnaA08g23000D	0.0851775	0	100.774	1.12526	--	--	--	0	-6.43737	down	K13248|0|brp:103835945|inorganic pyrophosphatase 2-like; K13248 pyridoxal phosphate phosphatase PHOSPHO2 [EC:3.1.3.74] (A)	Inorganic pyrophosphatase 2 GN=At1g17710 OS=Arabidopsis thaliana (Mouse-ear cress) PE=2 SV=1	BnaA08g23000D [Brassica napus]
BnaA08g23040D	1.91104	2.17257	3.88882	0.910905	0.934273	0.198945	normal	4.63924e-05	-2.10094	down	K14497|0|brp:103835949|protein phosphatase 2C 7-like; K14497 protein phosphatase 2C [EC:3.1.3.16] (A)	Protein phosphatase 2C 7 (Precursor) GN=HAB2 OS=Arabidopsis thaliana (Mouse-ear cress) PE=2 SV=2	BnaA08g23040D [Brassica napus]
BnaA08g24190D	1.18583	0.151428	1.52075	0.180195	0.0132214	-2.77539	normal	0.00238221	-2.74071	down	--	--	BnaA08g24190D [Brassica napus]
BnaA08g24480D	11.3278	6.06456	18.2045	7.09935	0.0876906	-0.862213	normal	2.95468e-05	-1.29078	down	K00737|0|brp:103836130|uncharacterized LOC103836130; K00737 beta-1,4-mannosyl-glycoprotein beta-1,4-N-acetylglucosaminyltransferase [EC:2.4.1.144] (A)	--	BnaA08g24480D [Brassica napus]
BnaA08g24560D	14.2786	9.77395	12.3861	6.29941	0.689141	-0.531824	normal	0.00347903	-1.11836	down	--	--	BnaA08g24560D [Brassica napus]
BnaA08g25280D	3.3935	6.91929	6.73564	15.8996	0.0398434	1.04078	normal	0.000160366	1.22202	up	--	Uncharacterized protein At5g39570 GN=At5g39570 OS=Arabidopsis thaliana (Mouse-ear cress) PE=1 SV=1	BnaA08g25280D [Brassica napus]
BnaA08g25470D	0.17826	0.03999	1.53628	0.274928	--	--	--	0.00194813	-2.32738	down	K16297|0|brp:103848746|serine carboxypeptidase-like 31; K16297 serine carboxypeptidase-like clade II [EC:3.4.16.-] (A)	Serine carboxypeptidase-like 31 (Precursor) GN=SCPL31 OS=Arabidopsis thaliana (Mouse-ear cress) PE=2 SV=2	BnaA08g25470D [Brassica napus]
BnaA08g25660D	55.2533	27.2814	69.7791	26.962	0.00415077	-0.95527	normal	3.75906e-08	-1.41328	down	K07466|4.52122e-81|brp:103868085|uncharacterized protein At4g28440-like; K07466 replication factor A1 (A)	Uncharacterized protein At4g28440 GN=At4g28440 OS=Arabidopsis thaliana (Mouse-ear cress) PE=1 SV=1	BnaA08g25660D [Brassica napus]
BnaA08g25780D	0.0417345	0.337127	0	0.884313	--	--	--	0.000181009	4.23901	up	--	UDP-glycosyltransferase 90A2 GN=UGT90A2 OS=Arabidopsis thaliana (Mouse-ear cress) PE=2 SV=1	BnaA08g25780D [Brassica napus]
BnaA08g25790D	5.64856	9.60436	3.7899	8.56192	0.0616306	0.79803	normal	4.22091e-05	1.18723	up	K14297|0|brp:103868097|nuclear pore complex protein Nup98-Nup96-like; K14297 nuclear pore complex protein Nup98-Nup96 (A)	Nuclear pore complex protein NUP98A {ECO:0000303|PubMed:21189294} OS=Arabidopsis thaliana (Mouse-ear cress) PE=1 SV=1	BnaA08g25790D [Brassica napus]
BnaA08g26150D	6.5798	3.73162	4.0624	1.77039	0.080278	-0.799979	normal	0.000107776	-1.2897	down	K12860|0|brp:103836311|cell division cycle 5-like protein; K12860 pre-mRNA-splicing factor CDC5/CEF1 (A)	Cell division cycle 5-like protein GN=F21M12.15 OS=Arabidopsis thaliana (Mouse-ear cress) PE=1 SV=2	BnaA08g26150D [Brassica napus]
BnaA08g26450D	0.62563	0.170246	3.18687	0.946605	--	--	--	0.00485829	-1.71589	down	K05894|0|brp:103836339|putative 12-oxophytodienoate reductase-like protein 1; K05894 12-oxophytodienoic acid reductase [EC:1.3.1.42] (A)	Putative 12-oxophytodienoate reductase-like protein 1 GN=At1g09400 OS=Arabidopsis thaliana (Mouse-ear cress) PE=2 SV=2	BnaA08g26450D [Brassica napus]
BnaA08g26700D	0.17596	0.755733	0.160176	2.38477	0.569546	1.66839	normal	2.24663e-09	3.75628	up	--	Sugar transporter ERD6 GN=F7G19.19 OS=Arabidopsis thaliana (Mouse-ear cress) PE=1 SV=3	BnaA08g26700D [Brassica napus]
BnaA08g27080D	8.87327	4.31602	7.10608	3.00388	0.0365539	-0.967659	normal	0.00506129	-1.19167	down	K18192|0|brp:103836397|uncharacterized LOC103836397; K18192 mitochondrial ATPase complex subunit ATP10 (A)	--	BnaA08g27080D [Brassica napus]
BnaA08g27350D	5.71546	1.53152	7.51595	1.92335	0.0423205	-1.75971	normal	0.00449952	-1.88915	down	K17972|8.61911e-127|crb:CARUB_v10010452mg|hypothetical protein; K17972 N-terminal acetyltransferase B complex catalytic subunit [EC:2.3.1.88] (A)	--	PREDICTED: N-alpha-acetyltransferase 20-like isoform X2 [Brassica rapa]
BnaA08g27510D	12.499	7.2896	33.0699	13.0615	0.606879	-0.724496	normal	0.000557662	-1.24089	down	K08902|7.12932e-79|brp:103836610|photosystem II repair protein PSB27-H1, chloroplastic-like; K08902 photosystem II Psb27 protein (A)	Photosystem II repair protein PSB27-H1, chloroplastic (Precursor) OS=Arabidopsis thaliana (Mouse-ear cress) PE=1 SV=1	BnaA08g27510D [Brassica napus]
BnaA08g27880D	165.109	81.8437	193.317	81.5246	0.00281615	-0.971099	normal	1.65415e-06	-1.23499	down	K00025|0|brp:103836575|malate dehydrogenase, cytoplasmic 2-like; K00025 malate dehydrogenase [EC:1.1.1.37] (A)	Malate dehydrogenase, cytoplasmic 2 GN=MDH2 OS=Arabidopsis thaliana (Mouse-ear cress) PE=1 SV=1	BnaA08g27880D [Brassica napus]
BnaA08g28710D	134.63	72.9033	268.119	121.621	0.0252131	-0.854937	normal	1.36953e-05	-1.16172	down	K02717|1.47474e-156|brp:103836470|oxygen-evolving enhancer protein 2, chloroplastic; K02717 photosystem II oxygen-evolving enhancer protein 2 (A)	Oxygen-evolving enhancer protein 2, chloroplastic (Precursor) GN=PSBP OS=Sinapis alba (White mustard) PE=2 SV=2	BnaA08g28710D [Brassica napus]
BnaA08g28790D	2.53433	1.76489	7.94513	0.856551	--	--	--	1.99391e-06	-2.98451	down	--	--	BnaA08g28790D [Brassica napus]
BnaA08g31130D	0.401808	1.81398e-05	2.99887	5.73525e-07	--	--	--	0.000319537	-4.17777	down	--	Zinc finger protein 7 GN=ZFP7 OS=Arabidopsis thaliana (Mouse-ear cress) PE=2 SV=1	PREDICTED: zinc finger protein 7-like [Brassica rapa]
BnaA08g31670D	7.47814	5.99506	9.71453	2.59476	0.890056	-0.345394	normal	1.17367e-05	-1.78205	down	--	Phosphoenolpyruvate carboxylase kinase 1 GN=PPCK1 OS=Arabidopsis thaliana (Mouse-ear cress) PE=1 SV=1	BnaA08g31670D [Brassica napus]
BnaA09g00370D	15.7137	28.4273	14.1116	34.9447	0.0124534	0.886591	normal	1.50969e-07	1.32221	up	--	Protein transport protein Sec24-like At3g07100 GN=At3g07100 OS=Arabidopsis thaliana (Mouse-ear cress) PE=2 SV=2	BnaA09g00370D [Brassica napus]
BnaA09g00390D	470.174	708.792	587.486	1157.4	0.959155	0.584528	normal	0.0025042	1.03735	up	K00789|0|brp:103858801|S-adenosylmethionine synthase; K00789 S-adenosylmethionine synthetase [EC:2.5.1.6] (A)	S-adenosylmethionine synthase GN=SAMS OS=Brassica rapa subsp. pekinensis (Chinese cabbage) PE=2 SV=1	BnaCnng75920D [Brassica napus]
BnaA09g00400D	3.18031	4.73103	1.89623	4.39407	0.430135	0.62628	normal	0.000221335	1.17335	up	--	Dynein assembly factor with WDR repeat domains 1 GN=DAW1 OS=Chlamydomonas reinhardtii (Chlamydomonas smithii) PE=1 SV=1	BnaA09g00400D [Brassica napus]
BnaA09g00630D	0.536081	1.86642	0.419606	1.94495	0.0110864	1.5321	normal	8.63707e-05	1.98326	up	--	--	BnaA09g00630D [Brassica napus]
BnaA09g00700D	0.880705	1.93498	0.819769	2.26357	0.0157493	1.17612	normal	0.000636528	1.40393	up	--	Putative GTP diphosphokinase RSH1, chloroplastic (Precursor) GN=RSH1 OS=Arabidopsis thaliana (Mouse-ear cress) PE=2 SV=1	BnaA09g00700D [Brassica napus]
BnaA09g00770D	23.9942	45.8419	9.28971	21.8525	0.00211969	0.975032	normal	1.47888e-05	1.18533	up	--	--	BnaA09g00770D [Brassica napus]
BnaA09g00790D	44.9692	82.4676	33.9212	77.8309	0.0203196	0.860422	normal	5.54963e-06	1.20096	up	K12890|6.9834e-115|brp:103868210|serine/arginine-rich-splicing factor SR34-like; K12890 splicing factor, arginine/serine-rich 1/9 (A)	Serine/arginine-rich-splicing factor SR34 OS=Arabidopsis thaliana (Mouse-ear cress) PE=1 SV=1	BnaA09g00790D [Brassica napus]
BnaA09g01310D	4.72874	5.6593	3.64232	7.89696	0.897323	0.315068	normal	0.00968331	1.09886	up	K13207|0|brp:103846895|CUGBP Elav-like family member 5; K13207 CUG-BP- and ETR3-like factor (A)	Flowering time control protein FCA OS=Arabidopsis thaliana (Mouse-ear cress) PE=1 SV=2	BnaA09g01310D [Brassica napus]
BnaA09g01330D	23.1779	40.285	20.1469	39.2776	0.0418935	0.839611	normal	0.00192446	1.02017	up	K11095|1.53496e-34|brp:103846873|U1 small nuclear ribonucleoprotein C; K11095 U1 small nuclear ribonucleoprotein C (A)	U1 small nuclear ribonucleoprotein C {ECO:0000255|HAMAP-Rule:MF_03153} GN=VIT_07s0104g01170 OS=Vitis vinifera (Grape) PE=3 SV=1	BnaA09g01330D [Brassica napus]
BnaA09g01550D	13.3502	23.1329	17.3698	46.037	0.0302436	0.837513	normal	6.1857e-08	1.36087	up	--	Probable protein phosphatase 2C 52 GN=At4g03415 OS=Arabidopsis thaliana (Mouse-ear cress) PE=2 SV=1	BnaA09g01550D [Brassica napus]
BnaA09g01570D	5.64845	11.2357	4.74346	11.1344	0.00288728	0.966328	normal	2.9749e-05	1.15935	up	K12855|0|brp:103846633|protein STABILIZED1; K12855 pre-mRNA-processing factor 6 (A)	Protein STABILIZED1 GN=F9H3.5 OS=Arabidopsis thaliana (Mouse-ear cress) PE=1 SV=1	BnaA09g01570D [Brassica napus]
BnaA09g01630D	12.4249	21.6579	8.98288	23.08	0.062606	0.810659	normal	6.62919e-08	1.34396	up	K11000|0|brp:103846566|callose synthase 12; K11000 callose synthase [EC:2.4.1.-] (A)	Callose synthase 12 OS=Arabidopsis thaliana (Mouse-ear cress) PE=2 SV=1	BnaA09g01630D [Brassica napus]
BnaA09g02340D	0.842827	0.152057	2.86072	0.169505	--	--	--	8.97584e-06	-3.48978	down	--	--	BnaA09g02340D [Brassica napus]
BnaA09g04490D	1.12313	0	4.63552	0	--	--	--	5.15409e-07	-4.75779	down	K10689|4.45445e-114|brp:103837098|protein PEROXIN-4-like; K10689 peroxin-4 [EC:6.3.2.19] (A)	Protein PEROXIN-4 GN=F18A17.10 OS=Arabidopsis thaliana (Mouse-ear cress) PE=1 SV=1	BnaA09g04490D [Brassica napus]
BnaA09g04540D	8.04182	4.9229	42.9742	17.0005	0.395257	-0.71561	normal	4.2987e-07	-1.33679	down	--	--	BnaA09g04540D [Brassica napus]
BnaA09g05110D	8.23747	6.00305	18.2962	6.95329	0.892663	-0.329235	normal	6.61936e-06	-1.42516	down	K02873|2.76662e-134|brp:103865696|60S ribosomal protein L13-3; K02873 large subunit ribosomal protein L13e (A)	60S ribosomal protein L13-3 GN=RPL13D OS=Arabidopsis thaliana (Mouse-ear cress) PE=1 SV=1	BnaA09g05110D [Brassica napus]
BnaA09g08700D	0.402885	0.359196	5.76036	2.48694	--	--	--	0.00181621	-1.25355	down	--	Purple acid phosphatase 10 (Precursor) GN=F16F14.7 OS=Arabidopsis thaliana (Mouse-ear cress) PE=2 SV=1	BnaA09g08700D [Brassica napus]
BnaA09g09380D	0.902558	2.16553	0.0540607	1.49811	0.0357173	1.20518	normal	1.24221e-10	4.60277	up	K08874|0|brp:103874096|transformation/transcription domain-associated protein-like; K08874 transformation/transcription domain-associated protein (A)	--	BnaA09g09380D [Brassica napus]
BnaA09g09390D	1.43767	2.74386	0.121886	2.04749	0.0637335	0.962615	normal	6.43929e-15	3.94722	up	K08874|0|brp:103874096|transformation/transcription domain-associated protein-like; K08874 transformation/transcription domain-associated protein (A)	--	BnaA09g09390D [Brassica napus]
BnaA09g09540D	0.352176	0.143751	1.26412	0	--	--	--	1.66782e-07	-4.84211	down	K01696|3.71608e-55|brp:103837846|tryptophan synthase beta chain 1-like; K01696 tryptophan synthase beta chain [EC:4.2.1.20] (A)	--	BnaA09g09540D [Brassica napus]
BnaA09g10030D	0	0	1.17772	0.0951811	--	--	--	0.00158972	-3.02379	down	--	S-alkyl-thiohydroximate lyase SUR1 GN=At2g20610 OS=Arabidopsis thaliana (Mouse-ear cress) PE=1 SV=1	PREDICTED: S-alkyl-thiohydroximate lyase SUR1-like [Brassica rapa]
BnaA09g10970D	4.32422	1.96994	3.32472	1.06406	0.0687236	-1.11763	normal	0.00268544	-1.6732	down	--	Putative DNA-binding protein ESCAROLA GN=ESC OS=Arabidopsis thaliana (Mouse-ear cress) PE=2 SV=1	BnaA09g10970D [Brassica napus]
BnaA09g11100D	0.987389	2.15717	0.728487	1.98887	0.0373502	1.12438	normal	0.00767909	1.33955	up	--	--	BnaA09g11100D [Brassica napus]
BnaA09g11680D	0	0	46.604	0.108628	--	--	--	0	-8.05091	down	--	--	BnaA09g11680D [Brassica napus]
BnaA09g11980D	4.6857	3.57837	11.9393	3.98007	0.870103	-0.370547	normal	3.33452e-09	-1.59523	down	--	Probable WRKY transcription factor 19 GN=WRKY19 OS=Arabidopsis thaliana (Mouse-ear cress) PE=2 SV=1	BnaA09g11980D [Brassica napus]
BnaA09g12200D	17.9783	11.4668	26.324	8.37836	0.53552	-0.626796	normal	3.02803e-07	-1.60326	down	K02990|1.00402e-95|brp:103849698|30S ribosomal protein S6 alpha, chloroplastic; K02990 small subunit ribosomal protein S6 (A)	30S ribosomal protein S6 alpha, chloroplastic (Precursor) GN=RPS6 OS=Arabidopsis thaliana (Mouse-ear cress) PE=2 SV=1	BnaA09g12200D [Brassica napus]
BnaA09g14240D	6.3131	3.35444	5.1529	1.27255	0.0341494	-0.951879	normal	3.95387e-08	-1.98543	down	--	Probable polygalacturonase non-catalytic subunit At1g60390 (Precursor) GN=At1g60390 OS=Arabidopsis thaliana (Mouse-ear cress) PE=2 SV=1	BnaA09g14240D [Brassica napus]
BnaA09g14370D	0.624197	0.642254	4.86892	1.22467	--	--	--	0.000674721	-1.91217	down	K14492|4.47351e-138|brp:103838572|two-component response regulator ARR3; K14492 two-component response regulator ARR-A family (A)	Two-component response regulator ARR3 GN=ARR3 OS=Arabidopsis thaliana (Mouse-ear cress) PE=2 SV=1	BnaA09g14370D [Brassica napus]
BnaA09g16200D	3.66655	2.02921	3.66088	1.60501	0.0903179	-0.980488	normal	0.00445391	-1.29187	down	--	E3 ubiquitin-protein ligase MBR2 GN=MBR2 OS=Arabidopsis thaliana (Mouse-ear cress) PE=1 SV=1	BnaA09g16200D [Brassica napus]
BnaA09g16640D	2.08961	1.19747	2.54241	0.255664	0.784135	-0.772052	normal	1.17157e-05	-3.01564	down	K08099|0|brp:103839225|chlorophyllase-2, chloroplastic-like; K08099 chlorophyllase [EC:3.1.1.14] (A)	Chlorophyllase-2, chloroplastic (Precursor) GN=CLH2 OS=Arabidopsis thaliana (Mouse-ear cress) PE=1 SV=1	BnaA09g16640D [Brassica napus]
BnaA09g16830D	22.0829	21.4333	32.7865	15.6203	0.951423	0.0138561	normal	0.0048188	-1.01811	down	K17769|2.02027e-64|brp:103839213|mitochondrial import receptor subunit TOM9-2-like; K17769 mitochondrial import receptor subunit TOM22 (A)	Mitochondrial import receptor subunit TOM9-2 GN=MRH10.8 OS=Arabidopsis thaliana (Mouse-ear cress) PE=1 SV=3	BnaA09g16830D [Brassica napus]
BnaA09g16940D	0.27679	0	3.0977	0	--	--	--	1.66782e-07	-4.84211	down	--	--	BnaA03g49090D [Brassica napus]
BnaA09g18370D	135.061	82.244	195.682	94.1521	0.130626	-0.742456	normal	0.000225359	-1.06494	down	--	NADH dehydrogenase [ubiquinone] 1 beta subcomplex subunit 8, mitochondrial (Precursor) GN=At5g47570 OS=Arabidopsis thaliana (Mouse-ear cress) PE=2 SV=1	BnaA09g18370D [Brassica napus]
BnaA09g18440D	5.16594	8.97344	5.72752	13.2781	0.0314088	0.920916	normal	0.000221174	1.17092	up	K00626|0|brp:103839509|probable acetyl-CoA acetyltransferase, cytosolic 2; K00626 acetyl-CoA C-acetyltransferase [EC:2.3.1.9] (A)	Probable acetyl-CoA acetyltransferase, cytosolic 2 GN=At5g47720 OS=Arabidopsis thaliana (Mouse-ear cress) PE=2 SV=1	PREDICTED: probable acetyl-CoA acetyltransferase, cytosolic 2 isoform X1 [Brassica rapa]
BnaA09g18500D	1.75754	0.976793	2.47526	0.40464	0.834409	-0.770993	normal	0.000830006	-2.4049	down	--	Lipid phosphate phosphatase 1 GN=F10A8.6 OS=Arabidopsis thaliana (Mouse-ear cress) PE=2 SV=2	BnaA09g18500D [Brassica napus]
BnaA09g21050D	0	0	0.743251	0	--	--	--	0.00364895	-3.89155	down	--	Cytochrome P450 76C1 GN=CYP76C1 OS=Arabidopsis thaliana (Mouse-ear cress) PE=2 SV=1	BnaA09g21050D [Brassica napus]
BnaA09g21160D	3.05223	1.72314	0.167631	1.70716	0.815204	-0.855298	normal	0.0027408	3.31619	up	--	Probable sodium/metabolite cotransporter BASS5, chloroplastic (Precursor) GN=F16J13.100 OS=Arabidopsis thaliana (Mouse-ear cress) PE=2 SV=1	BnaA09g21160D [Brassica napus]
BnaA09g21350D	1.27891	0.614867	1.92274	0.688695	0.22214	-1.0356	normal	0.00180596	-1.41164	down	--	--	BnaA09g21350D [Brassica napus]
BnaA09g21510D	3.75011	1.30085	2.46233	0.565734	0.0144566	-1.45704	normal	0.00406168	-2.01317	down	K09419|2.16021e-167|brp:103849821|heat stress transcription factor B-2b; K09419 heat shock transcription factor, other eukaryote (A)	Heat stress transcription factor B-2b GN=T5C23.90 OS=Arabidopsis thaliana (Mouse-ear cress) PE=2 SV=1	BnaA09g21510D [Brassica napus]
BnaA09g21800D	8.70419	2.93327	9.02385	1.2166	0.110212	-1.38635	normal	6.32581e-05	-2.61523	down	--	E3 ubiquitin-protein ligase RHA1B GN=RHA1B OS=Arabidopsis thaliana (Mouse-ear cress) PE=2 SV=1	PREDICTED: E3 ubiquitin-protein ligase RHA1B [Brassica rapa]
BnaA09g22320D	6.23382	8.80448	8.91105	4.96534	0.80303	-0.904711	normal	0.00692649	-2.20267	down	--	--	BnaA09g22320D [Brassica napus]
BnaA09g22480D	0.729294	0	1.09874	0	--	--	--	0.00364895	-3.89155	down	--	Naringenin,2-oxoglutarate 3-dioxygenase GN=FHT OS=Dianthus caryophyllus (Carnation) PE=2 SV=1	BnaA09g22480D [Brassica napus]
BnaA09g22630D	18.6266	15.3775	22.9304	9.24411	0.922265	-0.221057	normal	0.00233637	-1.25948	down	K12831|9.31835e-103|brp:103838899|RNA-binding protein 7; K12831 splicing factor 3B subunit 4 (A)	Polyadenylate-binding protein 8 GN=PAB8 OS=Arabidopsis thaliana (Mouse-ear cress) PE=1 SV=1	BnaA09g22630D [Brassica napus]
BnaA09g22870D	0.853732	0.296824	2.06529	0.39655	0.647741	-1.38928	normal	0.000235667	-2.32671	down	K14156|0|brp:103838849|probable choline kinase 3; K14156 choline/ethanolamine kinase [EC:2.7.1.32 2.7.1.82] (A)	Probable choline kinase 3 GN=At4g09760 OS=Arabidopsis thaliana (Mouse-ear cress) PE=2 SV=1	BnaA09g22870D [Brassica napus]
BnaA09g23050D	0.12179	0	2.27448	0.124104	--	--	--	1.17426e-06	-3.64088	down	--	Chaperone protein dnaJ 20, chloroplastic (Precursor) GN=F18A5.220 OS=Arabidopsis thaliana (Mouse-ear cress) PE=1 SV=2	PREDICTED: uncharacterized protein LOC103838834 [Brassica rapa]
BnaA09g23060D	5.7054	7.65986	4.70169	12.3464	0.810812	0.466648	normal	1.7532e-05	1.4598	up	--	Uncharacterized membrane protein At4g09580 GN=At4g09580 OS=Arabidopsis thaliana (Mouse-ear cress) PE=1 SV=1	BnaA09g23060D [Brassica napus]
BnaA09g23850D	2.70051	1.29293	6.09222	3.22433	0.0384954	-1.10383	normal	0.00658542	-1.00698	down	--	Trihelix transcription factor GTL1 GN=GTL1 OS=Arabidopsis thaliana (Mouse-ear cress) PE=1 SV=2	BnaA09g23850D [Brassica napus]
BnaA09g26040D	0.339125	0.930462	2.95482	0.262123	--	--	--	4.68411e-05	-3.10068	down	K08064|1.59444e-118|brp:103840389|nuclear transcription factor Y subunit A-7; K08064 nuclear transcription factor Y, alpha (A)	Nuclear transcription factor Y subunit A-7 GN=NFYA7 OS=Arabidopsis thaliana (Mouse-ear cress) PE=2 SV=1	BnaA09g26040D [Brassica napus]
BnaA09g26650D	1.32583	2.58132	0.000417927	1.78413	0.722898	0.928411	normal	0.000181009	4.23901	up	--	--	PREDICTED: uncharacterized protein LOC103840459 [Brassica rapa]
BnaA09g28330D	0.0978173	1.01157	0.182233	2.14494	--	--	--	0.00156781	3.37967	up	K13448|1.87083e-128|brp:103839085|probable calcium-binding protein CML25; K13448 calcium-binding protein CML (A)	Probable calcium-binding protein CML25 GN=CML25 OS=Arabidopsis thaliana (Mouse-ear cress) PE=2 SV=1	PREDICTED: probable calcium-binding protein CML25 [Brassica rapa]
BnaA09g28400D	1.96809	1.01085	8.25623	1.3223	--	--	--	1.43432e-05	-2.53013	down	--	--	BnaA09g28400D [Brassica napus]
BnaA09g28530D	1.98331	0.547198	9.10416	1.40939	0.0302825	-1.6924	normal	7.65931e-07	-2.08251	down	--	Tetraketide alpha-pyrone reductase 2 GN=T26J14.11 OS=Arabidopsis thaliana (Mouse-ear cress) PE=1 SV=1	BnaA09g28530D [Brassica napus]
BnaA09g28620D	0.332952	0	1.21806	0.0537247	--	--	--	0.00152019	-3.38299	down	--	Lysine histidine transporter-like 6 GN=At1g25530 OS=Arabidopsis thaliana (Mouse-ear cress) PE=2 SV=1	BnaA09g28620D [Brassica napus]
BnaA09g28660D	0	0	5.07947	0	--	--	--	0	-6.29184	down	--	Probable cysteine proteinase At4g11320 (Precursor) GN=At4g11320 OS=Arabidopsis thaliana (Mouse-ear cress) PE=2 SV=1	PREDICTED: probable cysteine proteinase At4g11310 [Brassica rapa]
BnaA09g29790D	15.9216	8.79951	1.3391	3.83865	0.0672226	-0.821022	normal	0.00128285	1.55667	up	K11820|0|brp:103840711|UDP-glycosyltransferase 74B1; K11820 N-hydroxythioamide S-beta-glucosyltransferase [EC:2.4.1.195] (A)	UDP-glycosyltransferase 74B1 GN=UGT74B1 OS=Arabidopsis thaliana (Mouse-ear cress) PE=1 SV=1	BnaA09g29790D [Brassica napus]
BnaA09g31780D	4.34612	6.65433	8.12649	19.5351	0.847692	0.408595	normal	0.00016065	1.14739	up	K00475|0|brp:103841041|naringenin,2-oxoglutarate 3-dioxygenase; K00475 naringenin 3-dioxygenase [EC:1.14.11.9] (A)	Naringenin,2-oxoglutarate 3-dioxygenase (Fragment) GN=FHT OS=Matthiola incana (Common stock) PE=2 SV=1	flavanone 3-hydroxylase 1 [Brassica napus]
BnaA09g32660D	2.67831	1.56599	10.9178	2.68961	0.668059	-0.747746	normal	6.33901e-11	-2.04299	down	K14003|0|brp:103841155|SEC12-like protein 1; K14003 prolactin regulatory element-binding protein (A)	SEC12-like protein 1 GN=PHF1 OS=Arabidopsis thaliana (Mouse-ear cress) PE=1 SV=2	BnaA09g32660D [Brassica napus]
BnaA09g33130D	1.44481	0.703038	6.65327	1.28475	0.743434	-1.01861	normal	6.26755e-10	-2.38353	down	K01674|0|brp:103841201|alpha carbonic anhydrase 1, chloroplastic; K01674 carbonic anhydrase [EC:4.2.1.1] (A)	Alpha carbonic anhydrase 1, chloroplastic (Precursor) GN=F3C22.120 OS=Arabidopsis thaliana (Mouse-ear cress) PE=1 SV=2	BnaA09g33130D [Brassica napus]
BnaA09g33200D	0.215013	0.592413	4.36261	1.68724	--	--	--	0.0072726	-1.34419	down	--	Purple acid phosphatase 22 (Precursor) GN=F3C22.220 OS=Arabidopsis thaliana (Mouse-ear cress) PE=2 SV=1	BnaA09g33200D [Brassica napus]
BnaA09g33640D	15.4061	9.24808	17.3792	8.66545	0.252836	-0.719824	normal	0.0024134	-1.05672	down	--	Nuclear transcription factor Y subunit B-10 GN=NFYB10 OS=Arabidopsis thaliana (Mouse-ear cress) PE=2 SV=1	BnaA09g33640D [Brassica napus]
BnaA09g33780D	5.63767	3.05384	7.70796	2.47903	0.0988572	-0.980936	normal	2.94026e-06	-1.69759	down	K12896|2.16999e-139|brp:103841273|serine/arginine-rich splicing factor RS2Z32-like; K12896 splicing factor, arginine/serine-rich 7 (A)	Serine/arginine-rich splicing factor RS2Z32 GN=F4P12.200 OS=Arabidopsis thaliana (Mouse-ear cress) PE=1 SV=1	PREDICTED: serine/arginine-rich splicing factor RS2Z32-like isoform X1 [Brassica rapa]
BnaA09g34890D	5.33432	2.48564	4.71576	1.56964	0.209488	-1.03351	normal	0.0064679	-1.60072	down	--	--	BnaA09g34890D [Brassica napus]
BnaA09g34900D	126.667	71.6278	145.137	57.3931	0.0125651	-0.887526	normal	1.56591e-08	-1.39986	down	K02893|1.22336e-66|brp:103863178|60S ribosomal protein L23a-2-like; K02893 large subunit ribosomal protein L23Ae (A)	60S ribosomal protein L23a GN=RPL23A OS=Daucus carota (Wild carrot) PE=2 SV=1	60S ribosomal protein L23a-2-like [Brassica rapa]
BnaA09g35540D	0.00024291	0.000180195	0.00019271	6.77024	--	--	--	0	6.21251	up	--	Peptidyl-prolyl cis-trans isomerase CYP19-3 GN=F18O21.30 OS=Arabidopsis thaliana (Mouse-ear cress) PE=2 SV=2	PREDICTED: peptidyl-prolyl cis-trans isomerase CYP19-3 [Brassica rapa]
BnaA09g35560D	59.5018	29.6008	62.6793	26.1203	0.00222472	-0.97671	normal	1.73771e-06	-1.25807	down	K00522|4.04596e-157|zma:100280477|ferritin-1; K00522 ferritin heavy chain [EC:1.16.3.2] (A)	Ferritin-3, chloroplastic (Precursor) GN=FER3 OS=Arabidopsis thaliana (Mouse-ear cress) PE=2 SV=1	BnaA09g35560D [Brassica napus]
BnaA09g35620D	4.60877	5.48089	2.26283	5.42555	0.908024	0.281653	normal	0.00486705	1.29356	up	K14347|0|brp:103841521|probable sodium/metabolite cotransporter BASS4, chloroplastic; K14347 solute carrier family 10 (sodium/bile acid cotransporter), member 7 (A)	Probable sodium/metabolite cotransporter BASS4, chloroplastic (Precursor) GN=BASS4 OS=Arabidopsis thaliana (Mouse-ear cress) PE=3 SV=1	BnaA09g35620D [Brassica napus]
BnaA09g36530D	2.33337	1.09807	3.96808	1.60544	0.0523617	-1.05236	normal	5.12025e-05	-1.39371	down	--	Putative nitric oxide synthase OS=Oryza sativa subsp. japonica (Rice) PE=3 SV=1	BnaA09g36530D [Brassica napus]
BnaA09g36670D	19.1387	11.0164	28.1572	12.754	0.136288	-0.770632	normal	0.000697741	-1.06857	down	K09518|0|brp:103841641|chaperone protein dnaJ 49; K09518 DnaJ homolog subfamily B member 12 (A)	Chaperone protein dnaJ 49 OS=Arabidopsis thaliana (Mouse-ear cress) PE=2 SV=2	BnaA09g36670D [Brassica napus]
BnaA09g36720D	2.28252	1.20129	6.63218	1.77186	0.491982	-0.935702	normal	3.14522e-07	-1.86704	down	--	--	BnaA09g36720D [Brassica napus]
BnaA09g37300D	27.0675	13.9275	36.3228	17.7688	0.0211293	-0.925797	normal	0.000571671	-1.09282	down	K08504|5.23638e-79|brp:103841711|bet1-like SNARE 1-1; K08504 blocked early in transport 1 (A)	Bet1-like SNARE 1-1 GN=BET11 OS=Arabidopsis thaliana (Mouse-ear cress) PE=1 SV=1	BnaA09g37300D [Brassica napus]
BnaA09g37480D	8.08357	3.77833	6.03083	2.26553	0.0111503	-1.01846	normal	6.91051e-05	-1.44192	down	K10268|0|brp:103841731|F-box protein At3g58530; K10268 F-box and leucine-rich repeat protein 2/20 (A)	F-box protein At3g58530 GN=At3g58530 OS=Arabidopsis thaliana (Mouse-ear cress) PE=2 SV=1	BnaA09g37480D [Brassica napus]
BnaA09g37670D	1.44727	1.20818	3.78932	1.55335	0.932491	-0.185698	normal	0.00387198	-1.26383	down	--	Uncharacterized protein At3g49140 GN=At3g49140 OS=Arabidopsis thaliana (Mouse-ear cress) PE=1 SV=2	BnaA09g37670D [Brassica napus]
BnaA09g39100D	0.188316	0	1.37021	0.0608418	--	--	--	0.00152019	-3.38299	down	--	UPF0187 protein At3g61320, chloroplastic (Precursor) GN=At3g61320 OS=Arabidopsis thaliana (Mouse-ear cress) PE=2 SV=2	BnaA09g39100D [Brassica napus]
BnaA09g39290D	45.3942	85.5581	61.0316	141.882	0.0069833	0.915334	normal	5.12022e-08	1.35228	up	K13076|0|brp:103841980|delta(8)-fatty-acid desaturase 1; K13076 delta8-fatty-acid desaturase [EC:1.14.19.4] (A)	Delta(8)-fatty-acid desaturase 1 GN=SLD1 OS=Arabidopsis thaliana (Mouse-ear cress) PE=1 SV=1	BnaA09g39290D [Brassica napus]
BnaA09g39620D	0.138889	0	3.34179	0	--	--	--	5.3218e-05	-4.36042	down	K18551|2.67036e-145|brp:103842031|uncharacterized protein C24B11.05; K18551 pyrimidine and pyridine-specific 5'-nucleotidase [EC:3.1.3.-] (A)	--	BnaA09g39620D [Brassica napus]
BnaA09g39840D	1.35179	1.90415	0.616138	2.19332	0.875727	0.487194	normal	0.00694843	1.71943	up	--	Protein trichome birefringence-like 6 GN=TBL6 OS=Arabidopsis thaliana (Mouse-ear cress) PE=2 SV=1	BnaA09g39840D [Brassica napus]
BnaA09g40020D	6.23522	2.84187	5.61918	1.66307	0.0291801	-1.17221	normal	0.000706848	-1.63491	down	--	Probable galacturonosyltransferase-like 7 GN=GATL7 OS=Arabidopsis thaliana (Mouse-ear cress) PE=2 SV=1	BnaA09g40020D [Brassica napus]
BnaA09g40060D	12.5032	18.249	7.82738	17.2062	0.704171	0.566518	normal	2.49428e-05	1.1426	up	--	ABC transporter C family member 14 GN=F26K9.130 OS=Arabidopsis thaliana (Mouse-ear cress) PE=1 SV=1	BnaA09g40060D [Brassica napus]
BnaA09g40200D	2.2416	0.655715	4.28052	0.246553	0.498855	-1.60587	normal	8.97584e-06	-3.48978	down	--	--	BnaA09g40200D [Brassica napus]
BnaA09g40420D	10.4062	19.2593	8.87363	21.3978	0.00687371	0.923997	normal	3.7261e-06	1.24864	up	K14005|0|brp:103842135|protein transport protein Sec31A-like; K14005 protein transport protein SEC31 (A)	Protein transport protein SEC31 homolog B {ECO:0000305} OS=Arabidopsis thaliana (Mouse-ear cress) PE=1 SV=1	BnaA09g40420D [Brassica napus]
BnaA09g42460D	0.289583	0.452263	1.30049	2.83157	0.450843	1.30987	normal	2.93837e-07	1.79521	up	--	--	BnaA09g42460D [Brassica napus]
BnaA09g43620D	7.54546	4.80782	10.536	5.02152	0.543588	-0.604314	normal	0.000679288	-1.11097	down	--	Mannan endo-1,4-beta-mannosidase 2 (Precursor) GN=MAN2 OS=Arabidopsis thaliana (Mouse-ear cress) PE=2 SV=1	PREDICTED: mannan endo-1,4-beta-mannosidase 2 [Brassica rapa]
BnaA09g44600D	6.36211	11.8667	2.33764	5.5795	0.00639412	0.923484	normal	7.66032e-05	1.20255	up	K11498|0|brp:103842704|kinesin-like protein NACK1; K11498 centromeric protein E (A)	Kinesin-like protein NACK1 GN=F15H18.12 OS=Arabidopsis thaliana (Mouse-ear cress) PE=1 SV=1	BnaA09g44600D [Brassica napus]
BnaA09g44710D	123.847	221.164	117.785	239.947	0.00920275	0.910258	normal	1.51097e-05	1.15532	up	K14753|4.79839e-160|brp:103842719|guanine nucleotide-binding protein subunit beta-like protein; K14753 guanine nucleotide-binding protein subunit beta-2-like 1 protein (A)	Guanine nucleotide-binding protein subunit beta-like protein GN=GB1 OS=Brassica napus (Rape) PE=2 SV=1	BnaA09g44710D [Brassica napus]
BnaA09g44850D	0.0826353	0	3.80496	0.752153	--	--	--	0.000190555	-2.26903	down	K13248|0|brp:103842736|inorganic pyrophosphatase 2-like; K13248 pyridoxal phosphate phosphatase PHOSPHO2 [EC:3.1.3.74] (A)	Inorganic pyrophosphatase 2 GN=At1g17710 OS=Arabidopsis thaliana (Mouse-ear cress) PE=2 SV=1	BnaA09g44850D [Brassica napus]
BnaA09g44950D	4.61645	7.68802	1.78703	4.63183	0.0927071	0.765498	normal	5.74614e-06	1.31099	up	K10357|0|brp:103842746|myosin-5; K10357 myosin V (A)	Myosin-5 GN=F1L3.28 OS=Arabidopsis thaliana (Mouse-ear cress) PE=1 SV=1	BnaA09g44950D [Brassica napus]
BnaA09g45000D	0.689788	1.35835	0.843685	2.42766	0.576463	0.984276	normal	0.00631736	1.50923	up	K03126|0|brp:103842750|transcription initiation factor TFIID subunit 12b-like; K03126 transcription initiation factor TFIID subunit 12 (A)	Transcription initiation factor TFIID subunit 12b GN=TAF12B OS=Arabidopsis thaliana (Mouse-ear cress) PE=1 SV=1	BnaA09g45000D [Brassica napus]
BnaA09g45050D	14.6837	25.2913	16.2	42.6573	0.0442982	0.835831	normal	7.43332e-08	1.421	up	K04554|5.99435e-164|brp:103842801|ubiquitin-conjugating enzyme E2 34-like; K04554 ubiquitin-conjugating enzyme E2 J2 [EC:6.3.2.19] (A)	Ubiquitin-conjugating enzyme E2 34 GN=UBC34 OS=Arabidopsis thaliana (Mouse-ear cress) PE=2 SV=1	PREDICTED: ubiquitin-conjugating enzyme E2 34-like [Brassica rapa]
BnaA09g45180D	6.18841	9.75122	2.98714	6.61518	0.330004	0.656746	normal	0.00185221	1.04234	up	K13103|0|brp:103842813|septin and tuftelin-interacting protein 1 homolog 1; K13103 tuftelin-interacting protein 11 (A)	Septin and tuftelin-interacting protein 1 homolog 1 GN=STIPL1 OS=Arabidopsis thaliana (Mouse-ear cress) PE=2 SV=1	BnaA09g45180D [Brassica napus]
BnaA09g47850D	0.445399	0.755385	0.353216	1.21114	0.606718	0.833268	normal	0.000547613	1.69306	up	K10901|0|brp:103843270|ATP-dependent DNA helicase Q-like 4A; K10901 bloom syndrome protein [EC:3.6.4.12] (A)	ATP-dependent DNA helicase Q-like 4A GN=At1g10930 OS=Arabidopsis thaliana (Mouse-ear cress) PE=2 SV=1	BnaA09g47850D [Brassica napus]
BnaA09g49220D	0	0	10.0443	0	--	--	--	0	-6.26154	down	K17428|9.36978e-81|brp:103871527|39S ribosomal protein L47, mitochondrial-like; K17428 large subunit ribosomal protein L47 (A)	--	BnaA09g49220D [Brassica napus]
BnaA09g49230D	3.82908	0	5.84859	0	--	--	--	0.00364895	-3.89155	down	K14838|8.9079e-51|zma:100282268|pco082380(357); LOC100282268; K11254 histone H4 (A)	Histone H4 OS=Glycine max (Soybean) PE=3 SV=1	hypothetical protein ZEAMMB73_313798 [Zea mays]
BnaA09g49790D	13.0889	7.78883	14.7316	7.2948	0.299427	-0.680772	normal	0.00307223	-1.00141	down	--	--	BnaA09g49790D [Brassica napus]
BnaA09g49810D	74.5475	39.9691	212.692	89.7147	0.0119262	-0.890004	normal	2.31441e-07	-1.30244	down	K02717|4.14221e-160|brp:103843499|oxygen-evolving enhancer protein 2, chloroplastic; K02717 photosystem II oxygen-evolving enhancer protein 2 (A)	Oxygen-evolving enhancer protein 2, chloroplastic (Precursor) GN=PSBP OS=Sinapis alba (White mustard) PE=2 SV=2	PREDICTED: oxygen-evolving enhancer protein 2, chloroplastic isoform X1 [Brassica rapa]
BnaA09g50240D	26.3475	16.3308	29.5283	13.5471	0.377656	-0.646708	normal	0.000133122	-1.16	down	--	--	BnaA09g50240D [Brassica napus]
BnaA09g50370D	14.6585	5.76064	19.164	4.0633	0.0469889	-1.24439	normal	1.30358e-06	-2.16716	down	--	--	BnaA09g50370D [Brassica napus]
BnaA09g50480D	1.31801	0.78365	1.07564	0.231538	0.809888	-0.658079	normal	0.0050986	-2.14049	down	--	Uncharacterized protein At1g04910 GN=At1g04910 OS=Arabidopsis thaliana (Mouse-ear cress) PE=2 SV=1	BnaA09g50480D [Brassica napus]
BnaA09g50580D	813.507	423.83	876.662	406.595	0.0199185	-0.930056	normal	0.000278429	-1.07961	down	K02958|5.17488e-105|brp:103844274|40S ribosomal protein S15-1; K02958 small subunit ribosomal protein S15e (A)	40S ribosomal protein S15-1 GN=F19P19.29 OS=Arabidopsis thaliana (Mouse-ear cress) PE=2 SV=1	BnaA09g50580D [Brassica napus]
BnaA09g50760D	1.06313	1.02703	4.27796	1.85853	0.943607	0.0297661	normal	0.0026695	-1.28909	down	--	Casein kinase I isoform delta-like GN=At4g26100 OS=Arabidopsis thaliana (Mouse-ear cress) PE=2 SV=2	BnaA09g50760D [Brassica napus]
BnaA09g50770D	22.1689	12.2303	23.0705	11.5461	0.0335946	-0.831185	normal	9.93852e-05	-1.08934	down	--	Cactin GN=CTN OS=Arabidopsis thaliana (Mouse-ear cress) PE=1 SV=1	BnaA09g50770D [Brassica napus]
BnaA09g50890D	16.6878	9.16543	17.1883	7.30722	0.0768799	-0.836765	normal	0.000128584	-1.2463	down	K03671|2.64128e-102|brp:103843692|thioredoxin M-type, chloroplastic; K03671 thioredoxin 1 (A)	Thioredoxin M-type, chloroplastic (Precursor) OS=Brassica napus (Rape) PE=1 SV=1	BnaA09g50890D [Brassica napus]
BnaA09g50920D	22.9459	12.6199	21.4442	10.6908	0.035949	-0.832526	normal	0.000810962	-1.02822	down	K00228|0|brp:103843696|coproporphyrinogen-III oxidase 1, chloroplastic-like; K00228 coproporphyrinogen III oxidase [EC:1.3.3.3] (A)	Coproporphyrinogen-III oxidase 1, chloroplastic (Precursor) GN=At1g03475 OS=Arabidopsis thaliana (Mouse-ear cress) PE=2 SV=1	BnaA09g50920D [Brassica napus]
BnaA09g50940D	4.90285	2.38713	3.71934	1.30934	0.0365333	-1.0242	normal	0.000192329	-1.56724	down	K16302|0|brp:103843697|putative DUF21 domain-containing protein At1g03270; K16302 metal transporter CNNM (A)	Putative DUF21 domain-containing protein At1g03270 GN=CBSDUF4 OS=Arabidopsis thaliana (Mouse-ear cress) PE=4 SV=2	PREDICTED: putative DUF21 domain-containing protein At1g03270 isoform X1 [Brassica rapa]
BnaA09g51040D	0.24566	0.48208	3.25614	0.939975	0.898485	0.845121	normal	5.57811e-06	-1.82186	down	--	BTB/POZ domain-containing protein At1g03010 GN=At1g03010 OS=Arabidopsis thaliana (Mouse-ear cress) PE=2 SV=1	BnaA09g51040D [Brassica napus]
BnaA09g51180D	586.763	331.776	699.111	352.92	0.403703	-0.757004	normal	0.00183859	-1.0112	down	K02885|1.10464e-119|brp:103836645|60S ribosomal protein L19-1; K02885 large subunit ribosomal protein L19e (A)	60S ribosomal protein L19-1 GN=F22D16.23 OS=Arabidopsis thaliana (Mouse-ear cress) PE=2 SV=1	BnaA09g51180D [Brassica napus]
BnaA09g51190D	7.06594	5.88913	12.45	5.49435	0.929162	-0.18254	normal	0.000788289	-1.20027	down	--	Protein DEHYDRATION-INDUCED 19 homolog 2 GN=DI19-2 OS=Arabidopsis thaliana (Mouse-ear cress) PE=1 SV=1	BnaA09g51190D [Brassica napus]
BnaA09g51450D	0	0.340624	0.615617	2.08812	--	--	--	0.00264031	1.80312	up	--	--	BnaA09g51450D [Brassica napus]
BnaA09g51540D	0.0664288	0.207841	1.95112	0.583638	--	--	--	0.00106805	-1.77361	down	--	CBL-interacting serine/threonine-protein kinase 9 OS=Arabidopsis thaliana (Mouse-ear cress) PE=1 SV=2	PREDICTED: CBL-interacting serine/threonine-protein kinase 9-like [Brassica rapa]
BnaA09g51780D	3.74951	5.32983	1.52642	3.47081	0.718954	0.510313	normal	0.00285874	1.20032	up	K09338|0|brp:103836906|homeobox-leucine zipper protein ANTHOCYANINLESS 2-like; K09338 homeobox-leucine zipper protein (A)	Homeobox-leucine zipper protein ANTHOCYANINLESS 2 GN=ANL2 OS=Arabidopsis thaliana (Mouse-ear cress) PE=2 SV=1	BnaA09g51780D [Brassica napus]
BnaA09g52160D	8.24231	15.0161	7.65997	16.5859	0.0137499	0.899336	normal	0.000224105	1.09684	up	K08869|0|brp:103836806|aarF domain-containing protein kinase 4; K08869 aarF domain-containing kinase (A)	Uncharacterized aarF domain-containing protein kinase At1g79600, chloroplastic (Precursor) GN=At1g79600 OS=Arabidopsis thaliana (Mouse-ear cress) PE=2 SV=1	BnaA09g52160D [Brassica napus]
BnaA09g53760D	0.649574	2.21795	1.71298	5.55739	0.0819204	1.74478	normal	0.000531389	1.71767	up	K00430|0|brp:103838802|peroxidase C2; K00430 peroxidase [EC:1.11.1.7] (A)	Peroxidase C2 (Precursor) GN=PRXC2 OS=Armoracia rusticana (Horseradish) PE=3 SV=1	BnaA09g53760D [Brassica napus]
BnaA09g54190D	0.00264612	1.06296e-32	1.59584	3.24225e-34	--	--	--	2.92751e-07	-4.80057	down	K03036|0|brp:103840516|26S proteasome non-ATPase regulatory subunit 11 homolog; K03036 26S proteasome regulatory subunit N6 (A)	26S proteasome non-ATPase regulatory subunit 11 homolog GN=F28N24.15 OS=Arabidopsis thaliana (Mouse-ear cress) PE=1 SV=1	BnaA09g54190D [Brassica napus]
BnaA09g54590D	2.86824	5.19089	2.56687	1.61728	0.491684	-0.888961	normal	4.76555e-05	-2.44644	down	K12896|1.2699e-58|eus:EUTSA_v10008869mg|hypothetical protein; K12896 splicing factor, arginine/serine-rich 7 (A)	Serine/arginine-rich splicing factor RSZ21 GN=T23E23.2 OS=Arabidopsis thaliana (Mouse-ear cress) PE=1 SV=1	BnaA09g54590D [Brassica napus]
BnaA09g55340D	3.46935	5.28546	3.34189	7.12253	0.570269	0.638303	normal	0.0049191	1.1137	up	K13648|0|brp:103841754|probable galacturonosyltransferase 15; K13648 alpha-1,4-galacturonosyltransferase [EC:2.4.1.43] (A)	Probable galacturonosyltransferase 15 GN=GAUT15 OS=Arabidopsis thaliana (Mouse-ear cress) PE=2 SV=1	PREDICTED: probable galacturonosyltransferase 15 [Brassica rapa]
BnaA09g56100D	0.068603	0.342652	0.245609	1.25879	0.373681	1.97659	normal	9.08321e-05	2.19875	up	--	Protein LONGIFOLIA 2 OS=Arabidopsis thaliana (Mouse-ear cress) PE=1 SV=1	PREDICTED: protein LONGIFOLIA 1-like [Brassica rapa]
BnaA09g56110D	0.912591	1.5851	0.603375	2.49261	0.62276	0.812037	normal	4.14417e-05	1.96571	up	--	Hsp70-Hsp90 organizing protein GN=HOP OS=Triticum aestivum (Wheat) PE=1 SV=1	BnaA09g56110D [Brassica napus]
BnaA09g56500D	4.80691	9.13353	1.88596	5.15632	0.00581848	0.936558	normal	8.90563e-06	1.32689	up	--	DNA mismatch repair protein MSH6 GN=T10M13.8 OS=Arabidopsis thaliana (Mouse-ear cress) PE=1 SV=2	BnaA09g56500D [Brassica napus]
BnaA10g00120D	5.13536	5.70337	1.56643	4.70371	0.923226	0.217192	normal	0.000373424	1.60779	up	K12604|0|eus:EUTSA_v10006521mg|hypothetical protein; K12604 CCR4-NOT transcription complex subunit 1 (A)	--	BnaA10g00120D [Brassica napus]
BnaA10g00260D	12.6341	10.7971	20.0873	4.64295	0.402245	-0.749036	normal	5.93577e-09	-2.11013	down	K14500|0|brp:103844677|probable serine/threonine-protein kinase At5g41260; K14500 BR-signaling kinase [EC:2.7.11.1] (A)	Probable serine/threonine-protein kinase At5g41260 GN=At5g41260 OS=Arabidopsis thaliana (Mouse-ear cress) PE=1 SV=1	BnaA10g00260D [Brassica napus]
BnaA10g00520D	10.1495	5.97391	10.2968	4.51521	0.279954	-0.716801	normal	0.00115021	-1.15169	down	K08237|0|brp:103844645|UDP-glycosyltransferase 72B3; K08237 hydroquinone glucosyltransferase [EC:2.4.1.218] (A)	UDP-glycosyltransferase 72B3 GN=UGT72B3 OS=Arabidopsis thaliana (Mouse-ear cress) PE=2 SV=1	BnaA10g00520D [Brassica napus]
BnaA10g00610D	2.4503	1.77725	0.00176323	1.77149	0.840026	-0.450417	normal	4.79616e-14	5.70625	up	--	Transcription factor bHLH13 GN=F6F3.7 OS=Arabidopsis thaliana (Mouse-ear cress) PE=2 SV=1	PREDICTED: transcription factor bHLH13 [Brassica rapa]
BnaA10g00690D	1.35053	0.437723	3.8101	1.50333	0.0684463	-1.47843	normal	0.000586472	-1.38593	down	--	CBL-interacting serine/threonine-protein kinase 9 OS=Arabidopsis thaliana (Mouse-ear cress) PE=1 SV=2	PREDICTED: CBL-interacting serine/threonine-protein kinase 9 [Brassica rapa]
BnaA10g00820D	2.21642	0.451818	2.93899	0.256034	0.232667	-2.09355	normal	0.00451086	-2.90936	down	--	--	BnaA10g00820D [Brassica napus]
BnaA10g00950D	14.6813	7.26415	19.4441	9.41436	0.0225192	-0.92881	normal	0.000139898	-1.17746	down	--	Translocase of chloroplast 33, chloroplastic GN=T7I23.11 OS=Arabidopsis thaliana (Mouse-ear cress) PE=1 SV=1	BnaA10g00950D [Brassica napus]
BnaA10g03220D	57.9617	28.0669	117.87	43.9849	0.0125411	-0.892519	normal	3.57561e-08	-1.37903	down	K02933|1.53238e-150|brp:103844162|50S ribosomal protein L6, chloroplastic; K02933 large subunit ribosomal protein L6 (A)	50S ribosomal protein L6, chloroplastic (Precursor) GN=YUP8H12.20 OS=Arabidopsis thaliana (Mouse-ear cress) PE=2 SV=1	BnaA10g03220D [Brassica napus]
BnaA10g03550D	2.19318	3.79376	1.26451	2.96014	0.0764733	0.821529	normal	0.00129524	1.15158	up	--	--	BnaA10g03550D [Brassica napus]
BnaA10g05440D	16.2222	10.268	22.3632	10.3012	0.446729	-0.654242	normal	0.00401211	-1.03658	down	K09419|0|brp:103844740|heat stress transcription factor B-4-like; K09419 heat shock transcription factor, other eukaryote (A)	Heat stress transcription factor B-4 GN=F2G19.8 OS=Arabidopsis thaliana (Mouse-ear cress) PE=2 SV=1	BnaA10g05440D [Brassica napus]
BnaA10g05900D	1.37239	2.40278	0.928906	2.70689	0.041961	0.956985	normal	1.74852e-05	1.48969	up	K18914|0|brp:103864869|NADPH:adrenodoxin oxidoreductase, mitochondrial; K18914 adrenodoxin-NADP+ reductase [EC:1.18.1.6] (A)	NADPH:adrenodoxin oxidoreductase, mitochondrial (Precursor) OS=Arabidopsis thaliana (Mouse-ear cress) PE=1 SV=1	BnaA10g05900D [Brassica napus]
BnaA10g07780D	5.28668	8.33184	2.38127	5.54853	0.33981	0.677081	normal	0.00208839	1.18765	up	--	--	BnaA10g07780D [Brassica napus]
BnaA10g07790D	1.10844	0.911713	20.1325	7.98357	--	--	--	5.5768e-05	-1.41144	down	--	CDGSH iron-sulfur domain-containing protein NEET GN=NEET OS=Arabidopsis thaliana (Mouse-ear cress) PE=1 SV=1	BnaA10g07790D [Brassica napus]
BnaA10g07830D	0	0	3.13826	0	--	--	--	5.15409e-07	-4.75779	down	--	--	BnaA10g07830D [Brassica napus]
BnaA10g07880D	0.485004	1.87991	0.367166	1.96489	0.0595283	1.94738	normal	0.00826134	2.43048	up	K09493|2.49717e-48|brp:103859838|T-complex protein 1 subunit alpha-like; K09493 T-complex protein 1 subunit alpha (A)	T-complex protein 1 subunit alpha {ECO:0000303|PubMed:11599560} OS=Arabidopsis thaliana (Mouse-ear cress) PE=1 SV=1	BnaA10g07880D [Brassica napus]
BnaA10g08770D	0.814191	1.56185	2.33337	5.65642	0.630492	0.944935	normal	0.00122454	1.29443	up	K14664|0|brp:103847720|IAA-amino acid hydrolase ILR1-like 6; K14664 IAA-amino acid hydrolase [EC:3.5.1.-] (A)	IAA-amino acid hydrolase ILR1-like 6 (Precursor) GN=T18F15.9 OS=Arabidopsis thaliana (Mouse-ear cress) PE=2 SV=2	IAA-amino acid hydrolase ILR1-like 6 [Brassica rapa]
BnaA10g08850D	0.845939	2.5379	0.109566	6.68399	0.0239971	1.60254	normal	0	5.66486	up	--	Protein STAY-GREEN LIKE, chloroplastic (Precursor) GN=SGRL OS=Arabidopsis thaliana (Mouse-ear cress) PE=2 SV=1	BnaA10g08850D [Brassica napus]
BnaA10g09470D	19.2092	31.521	13.7378	29.727	0.0275453	0.842665	normal	2.17635e-05	1.15344	up	K16732|0|brp:103844967|65-kDa microtubule-associated protein 1; K16732 protein regulator of cytokinesis 1 (A)	65-kDa microtubule-associated protein 1 GN=MAP65-1 OS=Arabidopsis thaliana (Mouse-ear cress) PE=1 SV=1	BnaA10g09470D [Brassica napus]
BnaA10g09570D	24.707	36.3538	29.5818	74.2275	0.374161	0.666715	normal	1.24447e-08	1.39534	up	--	Glycerophosphodiester phosphodiesterase GDPDL4 {ECO:0000305} (Precursor) GN=MTE17.19 OS=Arabidopsis thaliana (Mouse-ear cress) PE=1 SV=1	BnaA10g09570D [Brassica napus]
BnaA10g09650D	2.43571	1.95872	2.42177	6.05148	0.929411	-0.212694	normal	0.00167644	1.33427	up	--	--	BnaA10g09650D [Brassica napus]
BnaA10g10190D	1.35327	0.695663	0.430459	1.69259	0.388245	-0.883794	normal	9.62037e-06	1.97006	up	K12446|0|brp:103845043|L-arabinokinase; K12446 L-arabinokinase [EC:2.7.1.46] (A)	L-arabinokinase OS=Arabidopsis thaliana (Mouse-ear cress) PE=1 SV=1	BnaA10g10190D [Brassica napus]
BnaA10g10200D	4.01689	6.43452	3.40784	8.54069	0.0231833	1.00245	normal	6.31608e-06	1.45939	up	K02259|0|brp:103845044|cytochrome c oxidase assembly protein COX15; K02259 cytochrome c oxidase assembly protein subunit 15 (A)	Cytochrome c oxidase assembly protein COX15 GN=COX15 OS=Arabidopsis thaliana (Mouse-ear cress) PE=2 SV=1	BnaA10g10200D [Brassica napus]
BnaA10g11220D	3.44902	2.47765	5.53324	2.13084	0.555917	-0.677012	normal	0.000133997	-1.43038	down	--	Protein CHLOROPLAST IMPORT APPARATUS 2 (Precursor) GN=CIA2 OS=Arabidopsis thaliana (Mouse-ear cress) PE=2 SV=1	BnaA10g11220D [Brassica napus]
BnaA10g11820D	1.74022	2.65634	1.24548	3.04981	0.498157	0.655857	normal	0.000888203	1.25063	up	K18270|0|brp:103845281|rab3 GTPase-activating protein catalytic subunit-like; K18270 Rab3 GTPase-activating protein catalytic subunit (A)	--	BnaA10g11820D [Brassica napus]
BnaA10g12150D	1.16728	2.08539	0.89211	2.26981	0.17235	0.867054	normal	0.00255209	1.2593	up	--	Putative pentatricopeptide repeat-containing protein At5g59200, chloroplastic (Precursor) GN=PCMP-E41 OS=Arabidopsis thaliana (Mouse-ear cress) PE=3 SV=1	BnaA10g12150D [Brassica napus]
BnaA10g12480D	0.754916	0.0818121	2.79086	0.482987	--	--	--	0.0060614	-2.32787	down	K07025|2.92625e-175|brp:103845372|uncharacterized protein C24B11.05; K07025 putative hydrolase of the HAD superfamily (A)	--	BnaA10g12480D [Brassica napus]
BnaA10g12520D	6.84701	8.84808	11.9577	4.57604	0.887813	0.336362	normal	7.28041e-05	-1.36003	down	--	E3 ubiquitin-protein ligase RING1 GN=RING1 OS=Gossypium hirsutum (Upland cotton) PE=1 SV=1	BnaA10g12520D [Brassica napus]
BnaA10g12900D	1.07265	1.53675	2.86487	6.46733	0.859256	0.53271	normal	0.00102084	1.19695	up	--	Laccase-17 (Precursor) GN=LAC17 OS=Arabidopsis thaliana (Mouse-ear cress) PE=2 SV=1	BnaA10g12900D [Brassica napus]
BnaA10g13070D	0.26466	0.85363	0	0.697629	0.157533	1.64584	normal	0.000181009	4.23901	up	--	L-type lectin-domain containing receptor kinase I.7 (Precursor) GN=LECRK17 OS=Arabidopsis thaliana (Mouse-ear cress) PE=2 SV=1	BnaA10g13070D [Brassica napus]
BnaA10g13850D	17.9882	11.239	4.3781	1.8303	0.383679	-0.640339	normal	0.00681447	-1.26943	down	K13356|0|brp:103845537|fatty acyl-CoA reductase 1; K13356 fatty acyl-CoA reductase [EC:1.2.1.-] (A)	Fatty acyl-CoA reductase 1 GN=FAR1 OS=Arabidopsis thaliana (Mouse-ear cress) PE=2 SV=1	BnaA10g13850D [Brassica napus]
BnaA10g14100D	1.14609	0.685716	3.48883	0.397043	--	--	--	0.000490357	-2.71262	down	K12581|0|brp:103845561|probable CCR4-associated factor 1 homolog 11; K12581 CCR4-NOT transcription complex subunit 7/8 (A)	Probable CCR4-associated factor 1 homolog 11 GN=CAF1-11 OS=Arabidopsis thaliana (Mouse-ear cress) PE=2 SV=1	BnaA10g14100D [Brassica napus]
BnaA10g14580D	1.95204	0.883836	2.21423	0.432335	0.0654036	-1.11382	normal	3.38509e-08	-2.38744	down	K00549|0|brp:103845623|5-methyltetrahydropteroyltriglutamate--homocysteine methyltransferase 3, chloroplastic-like; K00549 5-methyltetrahydropteroyltriglutamate--homocysteine methyltransferase [EC:2.1.1.14] (A)	5-methyltetrahydropteroyltriglutamate--homocysteine methyltransferase 3, chloroplastic (Precursor) GN=MS3 OS=Arabidopsis thaliana (Mouse-ear cress) PE=1 SV=1	BnaA10g14580D [Brassica napus]
BnaA10g14590D	1.71515	0.689472	5.50094	1.27646	0.594912	-1.19842	normal	1.49034e-06	-2.19312	down	--	Protein RESTRICTED TEV MOVEMENT 2 GN=RTM2 OS=Arabidopsis thaliana (Mouse-ear cress) PE=2 SV=1	BnaA10g14590D [Brassica napus]
BnaA10g14740D	0.114479	0	16.5532	0.846056	--	--	--	0	-4.19246	down	--	--	BnaA10g14740D [Brassica napus]
BnaA10g14830D	1.47878	1.264	2.62375	1.03541	0.929581	-0.206958	normal	0.00491671	-1.39907	down	--	Protein trichome birefringence-like 16 GN=TBL16 OS=Arabidopsis thaliana (Mouse-ear cress) PE=2 SV=1	BnaA10g14830D [Brassica napus]
BnaA10g15230D	18.7337	8.69031	28.5036	5.40357	0.469073	-0.872844	normal	9.97816e-07	-2.12147	down	--	--	BnaA10g15230D [Brassica napus]
BnaA10g15370D	1.52647	0.237008	4.80824	1.20692	0.0177679	-2.50464	normal	2.85632e-05	-1.98933	down	--	Pheophytinase, chloroplastic (Precursor) GN=MAC12.25 OS=Arabidopsis thaliana (Mouse-ear cress) PE=1 SV=1	BnaA10g15370D [Brassica napus]
BnaA10g15840D	5.54254	2.47243	8.90939	3.47936	0.143374	-1.07386	normal	0.00286133	-1.30662	down	--	Protein FANTASTIC FOUR 3 GN=FAF3 OS=Arabidopsis thaliana (Mouse-ear cress) PE=2 SV=1	BnaA10g15840D [Brassica napus]
BnaA10g15900D	214.611	418.906	109.645	279.645	0.00318828	0.975432	normal	3.16334e-08	1.36661	up	--	Stem-specific protein TSJT1 GN=TSJT1 OS=Nicotiana tabacum (Common tobacco) PE=2 SV=1	stem-specific protein TSJT1-like [Brassica rapa]
BnaA10g16000D	0.809539	0.320294	0.00833822	1.31893	0.658331	-1.24394	normal	1.00111e-07	4.8802	up	--	--	BnaA10g16000D [Brassica napus]
BnaA10g16330D	0.931147	0.440589	1.07298	0.273516	0.435287	-1.03073	normal	0.000823541	-1.98337	down	--	Phospholipase A1-II 7 OS=Oryza sativa subsp. japonica (Rice) PE=3 SV=1	BnaA10g16330D [Brassica napus]
BnaA10g16380D	2.06283	0.822402	2.00213	0.321209	0.170926	-1.22552	normal	3.65968e-05	-2.55325	down	K11583|0|brp:103845822|probable serine/threonine-protein phosphatase 2A regulatory subunit B'' subunit TON2; K11583 serine/threonine-protein phosphatase 2A regulatory subunit B'' (A)	Probable serine/threonine-protein phosphatase 2A regulatory subunit B&apos;&apos; subunit TON2 GN=At5g18580 OS=Arabidopsis thaliana (Mouse-ear cress) PE=1 SV=1	BnaA10g16380D [Brassica napus]
BnaA10g16790D	5.60964	1.61145	29.2736	8.67537	0.111681	-1.63119	normal	6.80409e-07	-1.72279	down	K14488|9.97446e-57|brp:103845877|auxin-induced protein 15A-like; K14488 SAUR family protein (A)	Auxin-induced protein 15A OS=Glycine max (Soybean) PE=2 SV=1	BnaA10g16790D [Brassica napus]
BnaA10g16950D	0.00026365	9.86147e-05	3.59511e-05	0.70863	--	--	--	0.00374328	3.88933	up	K13754|0|brp:103845895|cation/calcium exchanger 2-like; K13754 solute carrier family 24 (sodium/potassium/calcium exchanger), member 6 (A)	Cation/calcium exchanger 2 OS=Arabidopsis thaliana (Mouse-ear cress) PE=3 SV=1	BnaA10g16950D [Brassica napus]
BnaA10g17020D	6.21256	3.34452	6.35045	3.17375	0.0584796	-0.884802	normal	0.00662194	-1.03596	down	K08900|0|brp:103845903|mitochondrial chaperone BCS1-like; K08900 mitochondrial chaperone BCS1 (A)	26S protease regulatory subunit 6A homolog OS=Oryza sativa subsp. japonica (Rice) PE=2 SV=2	BnaA10g17020D [Brassica napus]
BnaA10g17050D	0.530612	0.0944192	0.951156	0.10778	--	--	--	0.0014575	-2.79093	down	K03327|0|brp:103833197|protein TRANSPARENT TESTA 12; K03327 multidrug resistance protein, MATE family (A)	Protein TRANSPARENT TESTA 12 GN=F17J16_80 OS=Arabidopsis thaliana (Mouse-ear cress) PE=2 SV=1	BnaA10g17050D [Brassica napus]
BnaA10g17190D	7.42498	6.90227	11.4428	5.15871	0.945784	-0.0533961	normal	0.000382337	-1.21189	down	K13337|9.64034e-146|brp:103833182|peroxisome biogenesis protein 19-2; K13337 peroxin-19 (A)	Peroxisome biogenesis protein 19-2 (Precursor) GN=PEX19-2 OS=Arabidopsis thaliana (Mouse-ear cress) PE=1 SV=1	BnaA10g17190D [Brassica napus]
BnaA10g17200D	10.5928	6.60058	12.2015	5.6683	0.219784	-0.750961	normal	0.00036819	-1.19669	down	--	Maltose excess protein 1, chloroplastic (Precursor) GN=K3M16.90 OS=Arabidopsis thaliana (Mouse-ear cress) PE=2 SV=2	BnaA10g17200D [Brassica napus]
BnaA10g17220D	6.69604	3.79333	8.20139	3.93023	0.142409	-0.816064	normal	0.0016247	-1.11399	down	--	--	BnaA10g17220D [Brassica napus]
BnaA10g17390D	6.32266	6.9953	10.1166	6.32844	0.0717369	0.814512	normal	1.19704e-05	1.37186	up	--	--	BnaA10g17390D [Brassica napus]
BnaA10g17550D	0.487022	1.49862	0.230658	2.31677	0.594207	1.44429	normal	9.80422e-05	3.66091	up	K07977|9.6479e-140|eus:EUTSA_v10014746mg|hypothetical protein; K07977 Arf/Sar family, other (A)	ADP-ribosylation factor 1 OS=Solanum tuberosum (Potato) PE=2 SV=2	BnaC09g40900D [Brassica napus]
BnaA10g18030D	2.35255	3.41329	1.62169	3.76544	0.64259	0.552569	normal	0.000789316	1.15203	up	--	--	BnaA10g18030D [Brassica napus]
BnaA10g18390D	0.988997	0.246995	1.99605	0.232067	0.321355	-1.86083	normal	4.73846e-05	-2.90932	down	--	--	BnaA10g18390D [Brassica napus]
BnaA10g18610D	0.215131	0.683115	0.230979	2.88066	--	--	--	1.70094e-05	4.46821	up	K18635|1.34738e-37|brp:103846396|protein SPIRAL1-like 4; K18635 protein SPIRAL1 and related proteins (A)	Protein SPIRAL1-like 4 GN=SP1L4 OS=Arabidopsis thaliana (Mouse-ear cress) PE=2 SV=1	PREDICTED: protein SPIRAL1-like 4 [Brassica rapa]
BnaA10g18850D	0.338916	0.794709	0.101624	1.29469	0.602165	1.19958	normal	5.64635e-06	3.52529	up	K13162|0|brp:103846424|KH domain-containing protein At4g18375; K13162 poly(rC)-binding protein 2/3/4 (A)	KH domain-containing protein At4g18375 GN=At4g18375 OS=Arabidopsis thaliana (Mouse-ear cress) PE=2 SV=1	BnaA10g18850D [Brassica napus]
BnaA10g19450D	3.22614	5.47235	2.38336	6.44668	0.166422	0.769131	normal	6.6087e-06	1.39613	up	--	Probable E3 ubiquitin-protein ligase XBOS35 OS=Oryza sativa subsp. japonica (Rice) PE=2 SV=1	BnaA10g19450D [Brassica napus]
BnaA10g19900D	37.5507	47.8733	27.675	61.2149	0.806147	0.468797	normal	3.41381e-05	1.16524	up	K02137|1.13628e-150|brp:103846573|ATP synthase subunit O, mitochondrial-like; K02137 F-type H+-transporting ATPase subunit O (A)	ATP synthase subunit O, mitochondrial (Precursor) GN=At5g13450 OS=Arabidopsis thaliana (Mouse-ear cress) PE=1 SV=2	BnaA10g19900D [Brassica napus]
BnaA10g20130D	4.35177	2.61251	7.23872	3.18908	0.505589	-0.71965	normal	0.00170562	-1.204	down	K13430|0|brp:103846597|serine/threonine-protein kinase PBS1; K13430 serine/threonine-protein kinase PBS1 [EC:2.7.11.1] (A)	Serine/threonine-protein kinase PBS1 GN=PBS1 OS=Arabidopsis thaliana (Mouse-ear cress) PE=1 SV=1	PREDICTED: serine/threonine-protein kinase PBS1 [Brassica rapa]
BnaA10g20180D	0.577796	0.291224	2.27843	0.336523	0.868764	-0.885201	normal	2.76429e-08	-2.74627	down	K00036|0|brp:103846601|glucose-6-phosphate 1-dehydrogenase 2, chloroplastic-like; K00036 glucose-6-phosphate 1-dehydrogenase [EC:1.1.1.49] (A)	Glucose-6-phosphate 1-dehydrogenase 2, chloroplastic (Precursor) GN=At5g13110 OS=Arabidopsis thaliana (Mouse-ear cress) PE=2 SV=2	BnaA10g20180D [Brassica napus]
BnaA10g20400D	0.625603	1.1299	2.00249	5.05593	0.841494	0.843082	normal	0.00409441	1.31466	up	--	--	BnaA10g20400D [Brassica napus]
BnaA10g20700D	37.0163	21.4242	44.0798	18.4442	0.443614	-0.618832	normal	1.53782e-05	-1.22974	down	--	--	BnaA10g20700D [Brassica napus]
BnaA10g20790D	3.3176	0.734352	7.72045	2.02756	0.0132816	-2.03393	normal	9.9086e-06	-2.08517	down	--	K(+) efflux antiporter 6 GN=KEA6 OS=Arabidopsis thaliana (Mouse-ear cress) PE=2 SV=1	BnaA10g20790D [Brassica napus]
BnaA10g21000D	20.6259	9.42358	19.8348	8.04259	0.0103455	-1.01656	normal	0.000206171	-1.27017	down	--	--	BnaA10g21000D [Brassica napus]
BnaA10g21030D	6.94289	2.89285	11.707	5.28605	0.0557161	-1.00391	normal	0.00295511	-1.08311	down	--	--	PREDICTED: uncharacterized protein LOC103846716 [Brassica rapa]
BnaA10g21190D	5.33018	2.38072	10.9337	3.81007	0.0582784	-1.07914	normal	1.87414e-06	-1.56935	down	--	--	BnaA10g21190D [Brassica napus]
BnaA10g21480D	26.0279	12.7381	19.2711	9.30075	0.00327378	-0.968638	normal	0.000488557	-1.06657	down	K01755|0|brp:103846769|argininosuccinate lyase, chloroplastic; K01755 argininosuccinate lyase [EC:4.3.2.1] (A)	Argininosuccinate lyase, chloroplastic (Precursor) GN=At5g10920 OS=Arabidopsis thaliana (Mouse-ear cress) PE=1 SV=1	BnaA10g21480D [Brassica napus]
BnaA10g21490D	1.86036	0.716101	3.40172	0.958636	0.140787	-1.35256	normal	0.000213444	-1.78018	down	--	--	BnaA10g21490D [Brassica napus]
BnaA10g21530D	8.25541	5.89562	36.6319	70.8682	0.808376	-0.452075	normal	0.000127939	1.07453	up	--	Protein ASPARTIC PROTEASE IN GUARD CELL 2 (Precursor) GN=ASPG2 OS=Arabidopsis thaliana (Mouse-ear cress) PE=2 SV=1	PREDICTED: protein ASPARTIC PROTEASE IN GUARD CELL 2-like [Brassica rapa]
BnaA10g22330D	13.5071	7.054	25.0751	6.8937	0.782516	-0.830296	normal	0.00354439	-1.74274	down	--	--	BnaA10g22330D [Brassica napus]
BnaA10g22450D	35.0116	62.0751	33.8276	85.8798	0.0537965	0.806634	normal	5.73074e-08	1.35217	up	--	--	BnaA10g22450D [Brassica napus]
BnaA10g22800D	2.20401	2.2337	11.4438	46.8546	0.939825	0.0300878	normal	4.44089e-16	2.01618	up	K05278|0|brp:103847177|flavonol synthase/flavanone 3-hydroxylase; K05278 flavonol synthase [EC:1.14.11.23] (A)	Flavonol synthase/flavanone 3-hydroxylase GN=MAH20.20 OS=Arabidopsis thaliana (Mouse-ear cress) PE=1 SV=1	BnaA10g22800D [Brassica napus]
BnaA10g23060D	3.8701	3.3685	19.259	4.37091	0.927715	-0.187549	normal	1.27343e-13	-2.13723	down	K01899|0|brp:103847149|succinyl-CoA ligase [ADP-forming] subunit alpha-1, mitochondrial-like; K01899 succinyl-CoA synthetase alpha subunit [EC:6.2.1.4 6.2.1.5] (A)	Succinyl-CoA ligase [ADP-forming] subunit alpha-1, mitochondrial (Precursor) GN=At5g08300 OS=Arabidopsis thaliana (Mouse-ear cress) PE=1 SV=1	BnaA10g23060D [Brassica napus]
BnaA10g23070D	53.1068	53.0833	26.1249	72.7475	0.959809	0.0595422	normal	1.46014e-07	1.51102	up	K12859|4.997e-103|brp:103847147|thioredoxin-like protein YLS8; K12859 U5 snRNP protein, DIM1 family (A)	Thioredoxin-like protein YLS8 GN=YLS8 OS=Arabidopsis thaliana (Mouse-ear cress) PE=2 SV=1	PREDICTED: thioredoxin-like protein YLS8 [Brassica rapa]
BnaA10g23390D	0.460489	0.72296	0.374236	1.43118	0.860102	0.723235	normal	0.00690555	1.75881	up	--	--	BnaA10g23390D [Brassica napus]
BnaA10g23520D	5.18134	5.64277	7.17366	2.72971	0.936833	0.116235	normal	3.53271e-05	-1.51553	down	--	WAT1-related protein At5g07050 GN=At5g07050 OS=Arabidopsis thaliana (Mouse-ear cress) PE=2 SV=1	BnaA10g23520D [Brassica napus]
BnaA10g23750D	2.7042	5.4251	1.86765	6.8681	0.0182372	1.03845	normal	3.44127e-08	1.81986	up	--	Protein BONZAI 2 GN=BON2 OS=Arabidopsis thaliana (Mouse-ear cress) PE=1 SV=2	BnaA10g23750D [Brassica napus]
BnaA10g24050D	1.86362	3.79069	4.48422	10.9875	0.169154	1.04778	normal	0.00012541	1.32454	up	--	Polygalacturonase inhibitor 1 (Precursor) GN=PGIP1 OS=Arabidopsis thaliana (Mouse-ear cress) PE=2 SV=1	BnaA10g24050D [Brassica napus]
BnaA10g24370D	2.25754	4.81627	1.22859	4.0464	0.129025	1.09191	normal	0.00686084	1.62279	up	--	--	BnaA10g24370D [Brassica napus]
BnaA10g24520D	2.5615	6.41307	1.41467	5.57157	0.0106247	1.3209	normal	0.000129806	1.92285	up	K15414|2.61297e-160|brp:103846948|uncharacterized protein At2g39795, mitochondrial; K15414 complement component 1 Q subcomponent-binding protein, mitochondrial (A)	Uncharacterized protein At2g39795, mitochondrial (Precursor) GN=At2g39795 OS=Arabidopsis thaliana (Mouse-ear cress) PE=2 SV=1	BnaA10g24520D [Brassica napus]
BnaA10g25020D	3.65379	7.46815	2.76712	12.0964	0.429793	1.05847	normal	3.32803e-06	2.26331	up	--	PRA1 family protein B3 GN=K18I23.19 OS=Arabidopsis thaliana (Mouse-ear cress) PE=1 SV=1	PREDICTED: PRA1 family protein B3 [Brassica rapa]
BnaA10g25260D	13.7182	24.3139	14.3197	34.1414	0.0125067	0.888147	normal	4.6945e-06	1.21766	up	--	Coatomer subunit delta GN=At5g05010 OS=Arabidopsis thaliana (Mouse-ear cress) PE=1 SV=2	BnaA10g25260D [Brassica napus]
BnaA10g25280D	13.4281	20.897	6.16161	28.4726	0.313272	0.662584	normal	0	2.21851	up	K01051|0|brp:103847237|probable pectinesterase/pectinesterase inhibitor 47; K01051 pectinesterase [EC:3.1.1.11] (A)	Pectinesterase 47 (Precursor) GN=MUG13.17 OS=Arabidopsis thaliana (Mouse-ear cress) PE=2 SV=1	BnaA10g25280D [Brassica napus]
BnaA10g25360D	3.00716	4.94352	2.0921	4.41294	0.153081	0.747832	normal	0.00274243	1.03792	up	K14442|0|brp:103847246|ATP-dependent RNA helicase DHX36; K14442 ATP-dependent RNA helicase DHX36 [EC:3.6.4.13] (A)	Probable pre-mRNA-splicing factor ATP-dependent RNA helicase GN=At2g47250 OS=Arabidopsis thaliana (Mouse-ear cress) PE=2 SV=1	BnaA10g25360D [Brassica napus]
BnaA10g25630D	1.61171	3.17682	0.916214	2.57237	0.00761174	0.954283	normal	2.62485e-06	1.41407	up	--	Transcriptional activator DEMETER GN=T32M21.160/T32M21.170/T32M21.180 OS=Arabidopsis thaliana (Mouse-ear cress) PE=1 SV=2	BnaA10g25630D [Brassica napus]
BnaA10g25700D	5.51086	10.3432	5.71281	12.8155	0.00389761	0.954636	normal	0.000119813	1.0932	up	--	--	BnaA10g25700D [Brassica napus]
BnaA10g25710D	2.04728	0.509543	0.000159912	7.77943	--	--	--	2.98674e-06	4.61899	up	--	Cyclin-dependent protein kinase inhibitor SIM GN=SIM OS=Arabidopsis thaliana (Mouse-ear cress) PE=1 SV=1	PREDICTED: cyclin-dependent protein kinase inhibitor SIM [Brassica rapa]
BnaA10g25760D	6.66474	12.7008	4.75253	10.7659	0.00826112	0.949954	normal	0.000320822	1.14783	up	--	NAC domain-containing protein 78 GN=T32M21.10 OS=Arabidopsis thaliana (Mouse-ear cress) PE=2 SV=2	BnaA10g25760D [Brassica napus]
BnaA10g25920D	1.43886	2.62528	0.651199	2.03641	0.12328	0.903221	normal	0.00100801	1.5123	up	--	Shugoshin-1 GN=SGO1 OS=Zea mays (Maize) PE=2 SV=1	BnaA10g25920D [Brassica napus]
BnaA10g26030D	16.8442	31.3165	19.627	47.8024	0.0164812	0.895693	normal	6.20456e-07	1.32961	up	K13448|4.58096e-133|brp:103847323|probable calcium-binding protein CML50; K13448 calcium-binding protein CML (A)	Probable calcium-binding protein CML50 GN=CML50 OS=Arabidopsis thaliana (Mouse-ear cress) PE=2 SV=1	BnaA10g26030D [Brassica napus]
BnaA10g26040D	45.1221	83.6489	58.354	113.976	0.00472452	0.93868	normal	8.05092e-05	1.09737	up	--	Probable sugar phosphate/phosphate translocator At5g04160 GN=At5g04160 OS=Arabidopsis thaliana (Mouse-ear cress) PE=2 SV=1	BnaA10g26040D [Brassica napus]
BnaA10g26060D	2.53957	3.70596	8.44667	19.7435	0.630607	0.548788	normal	1.15579e-05	1.16611	up	--	Ferredoxin-dependent glutamate synthase 1, chloroplastic/mitochondrial (Precursor) GN=F21E1_60 OS=Arabidopsis thaliana (Mouse-ear cress) PE=1 SV=3	BnaA10g26060D [Brassica napus]
BnaA10g26220D	4.92821	8.97749	4.04581	10.5326	0.0162348	0.920626	normal	1.14484e-05	1.29615	up	K03106|0|brp:103847347|signal recognition particle 54 kDa protein, chloroplastic; K03106 signal recognition particle subunit SRP54 (A)	Signal recognition particle 54 kDa protein, chloroplastic (Precursor) GN=F8F6_150 OS=Arabidopsis thaliana (Mouse-ear cress) PE=1 SV=1	BnaA10g26220D [Brassica napus]
BnaA10g26270D	9.26448	17.2535	9.942	24.4867	0.0290662	0.913446	normal	4.96805e-06	1.34333	up	--	--	BnaA10g26270D [Brassica napus]
BnaA10g26450D	13.7932	22.46	10.4357	24.3638	0.125464	0.748181	normal	2.2697e-05	1.14955	up	K00700|0|brp:103847372|1,4-alpha-glucan-branching enzyme 2-2, chloroplastic/amyloplastic; K00700 1,4-alpha-glucan branching enzyme [EC:2.4.1.18] (A)	1,4-alpha-glucan-branching enzyme 2-2, chloroplastic/amyloplastic (Precursor) GN=F17C15.70 OS=Arabidopsis thaliana (Mouse-ear cress) PE=2 SV=1	BnaA10g26450D [Brassica napus]
BnaA10g26490D	10.1761	18.1352	8.57207	20.9939	0.0203195	0.865527	normal	8.81882e-06	1.2208	up	K07195|0|brp:103847376|exocyst complex component EXO70A1; K07195 exocyst complex component 7 (A)	Exocyst complex component EXO70A1 GN=EXO70A1 OS=Arabidopsis thaliana (Mouse-ear cress) PE=1 SV=1	BnaA10g26490D [Brassica napus]
BnaA10g27040D	18.9637	37.2504	14.106	33.6341	0.00182622	0.989236	normal	8.00151e-06	1.2229	up	K12881|1.06848e-121|brp:103847441|THO complex subunit 4B; K12881 THO complex subunit 4 (A)	THO complex subunit 4B GN=ALY2 OS=Arabidopsis thaliana (Mouse-ear cress) PE=1 SV=1	BnaA10g27040D [Brassica napus]
BnaA10g27390D	3.1475	5.79071	3.48422	9.04735	0.0747232	0.989035	normal	9.64464e-05	1.39216	up	K01922|0|brp:103847479|phosphopantothenate--cysteine ligase 2; K01922 phosphopantothenate-cysteine ligase [EC:6.3.2.5] (A)	Phosphopantothenate--cysteine ligase 2 GN=T7H20.130 OS=Arabidopsis thaliana (Mouse-ear cress) PE=2 SV=2	BnaA10g27390D [Brassica napus]
BnaA10g27410D	9.43807	18.1373	5.70063	16.0015	0.00434001	0.966017	normal	3.72473e-08	1.51557	up	--	BEL1-like homeodomain protein 9 GN=At5g02030 OS=Arabidopsis thaliana (Mouse-ear cress) PE=1 SV=1	BnaA10g27410D [Brassica napus]
BnaA10g27540D	0.618298	0.153058	1.46045	0.123985	--	--	--	4.68411e-05	-3.10068	down	--	Uncharacterized acetyltransferase At3g50280 GN=At3g50280 OS=Arabidopsis thaliana (Mouse-ear cress) PE=3 SV=1	BnaA10g27540D [Brassica napus]
BnaA10g27550D	0.992196	1.14404	6.30016	3.1704	0.935443	-0.172478	normal	7.15152e-06	-1.41319	down	K06119|2.75324e-147|brp:103847496|uncharacterized LOC103847496; K06119 sulfoquinovosyltransferase [EC:2.4.1.-] (A)	--	BnaA10g27550D [Brassica napus]
BnaA10g27580D	1.51026	1.82287	0.193016	1.9868	0.918347	0.383535	normal	4.37258e-05	3.36131	up	K14864|0|brp:103847498|putative tRNA (cytidine(32)/guanosine(34)-2'-O)-methyltransferase; K14864 tRNA (cytidine32/guanosine34-2'-O)-methyltransferase [EC:2.1.1.205] (A)	--	BnaA10g27580D [Brassica napus]
BnaA10g28780D	2.46309	1.56491	2.81898	0.884582	0.776479	-0.599623	normal	0.000501111	-1.72226	down	K14432|2.72754e-119|brp:103848367|ABSCISIC ACID-INSENSITIVE 5-like protein 5; K14432 ABA responsive element binding factor (A)	ABSCISIC ACID-INSENSITIVE 5-like protein 5 GN=T2P3 OS=Arabidopsis thaliana (Mouse-ear cress) PE=1 SV=1	BnaA10g28780D [Brassica napus]
BnaA10g28920D	1.84052	3.37158	0.33127	2.65421	0.638798	0.886781	normal	0.000346757	2.92792	up	--	--	BnaA10g28920D [Brassica napus]
BnaA10g29510D	1.08016	2.34637	0.912007	3.7746	0.0728906	1.12572	normal	5.73303e-07	1.953	up	K05857|0|brp:103845302|phosphoinositide phospholipase C 4; K05857 phosphatidylinositol phospholipase C, delta [EC:3.1.4.11] (A)	Phosphoinositide phospholipase C 4 GN=MZN1.19 OS=Arabidopsis thaliana (Mouse-ear cress) PE=2 SV=2	BnaA10g29510D [Brassica napus]
BnaA10g29990D	3.88297	2.2629	7.25583	3.20595	0.390162	-0.868262	normal	0.00440907	-1.20627	down	K08064|4.30111e-143|brp:103846627|nuclear transcription factor Y subunit A-1; K08064 nuclear transcription factor Y, alpha (A)	Nuclear transcription factor Y subunit A-1 GN=T24H18_10 OS=Arabidopsis thaliana (Mouse-ear cress) PE=2 SV=1	BnaA10g29990D [Brassica napus]
BnaA10g30080D	0.506232	0.297075	1.25495	8.3465	--	--	--	3.4639e-13	2.79098	up	--	DNA-damage-repair/toleration protein DRT100 (Precursor) OS=Arabidopsis thaliana (Mouse-ear cress) PE=2 SV=2	BnaA10g30080D [Brassica napus]
BnaA10g30580D	0.797789	3.44567	0.315265	5.91708	0.147608	1.5959	normal	5.87404e-08	3.56806	up	--	--	BnaA10g30580D [Brassica napus]
BnaAnng00310D	2.29372	3.94149	1.41774	3.38569	0.0273843	0.866094	normal	2.96957e-05	1.25198	up	--	--	BnaAnng00310D [Brassica napus]
BnaAnng00510D	0	0	0.354709	0	--	--	--	5.3218e-05	-4.36042	down	K10590|0|brp:103850463|E3 ubiquitin-protein ligase UPL4; K10590 E3 ubiquitin-protein ligase TRIP12 [EC:6.3.2.19] (A)	E3 ubiquitin-protein ligase UPL4 GN=F9G14_190 OS=Arabidopsis thaliana (Mouse-ear cress) PE=3 SV=1	BnaAnng00510D [Brassica napus]
BnaAnng00970D	15.1066	27.2771	3.09101	7.37287	0.0172319	0.874776	normal	0.00101014	1.2351	up	--	3-ketoacyl-CoA synthase 21 GN=KCS21 OS=Arabidopsis thaliana (Mouse-ear cress) PE=2 SV=1	BnaAnng00970D [Brassica napus]
BnaAnng01380D	3.75055	6.60818	1.78695	3.94365	0.0222215	0.859611	normal	0.000219774	1.14365	up	K03348|0|brp:103850589|anaphase-promoting complex subunit 1-like; K03348 anaphase-promoting complex subunit 1 (A)	Anaphase-promoting complex subunit 1 GN=MOP10.10 OS=Arabidopsis thaliana (Mouse-ear cress) PE=2 SV=1	BnaAnng01380D [Brassica napus]
BnaAnng01660D	2.36418	0.780985	2.00518	5.81979e-05	0.364453	-1.53492	normal	0.00364895	-3.89155	down	--	--	BnaAnng01660D [Brassica napus]
BnaAnng02480D	1.07594	0.905162	0.806931	2.37942	0.938337	-0.144189	normal	0.00356288	1.49851	up	--	Probable serine/threonine-protein kinase At1g54610 GN=At1g54610 OS=Arabidopsis thaliana (Mouse-ear cress) PE=1 SV=1	PREDICTED: probable serine/threonine-protein kinase At1g54610 [Brassica rapa]
BnaAnng03660D	7.87188	4.9549	6.89515	1.42659	0.823138	-0.618652	normal	0.00817877	-2.01434	down	--	--	PREDICTED: uncharacterized protein LOC103840945 [Brassica rapa]
BnaAnng03730D	3.30003	4.54651	4.56726	0.182097	0.903689	0.5322	normal	0.000285517	-3.55823	down	--	Ethylene-responsive transcription factor ERF011 GN=ERF011 OS=Arabidopsis thaliana (Mouse-ear cress) PE=2 SV=1	BnaAnng03730D [Brassica napus]
BnaAnng03750D	2.7146	0.631426	10.2187	3.42578	0.0132816	-2.03393	normal	0.000266564	-1.457	down	--	Protein IRREGULAR XYLEM 15 GN=IRX15 OS=Arabidopsis thaliana (Mouse-ear cress) PE=2 SV=1	BnaC08g21610D [Brassica napus]
BnaAnng05110D	5.02717	4.79056	0.849638	3.40362	0.93784	-0.0472763	normal	0.000610466	2.00625	up	--	Glucan endo-1,3-beta-glucosidase 1 (Precursor) OS=Arabidopsis thaliana (Mouse-ear cress) PE=1 SV=3	BnaAnng05110D [Brassica napus]
BnaAnng05780D	162.357	105.786	222.9	107.481	0.724137	-0.574095	normal	0.000104165	-1.08158	down	K02868|9.821e-114|brp:103862966|60S ribosomal protein L11-1-like; K02868 large subunit ribosomal protein L11e (A)	60S ribosomal protein L11-1 GN=F7D19.26 OS=Arabidopsis thaliana (Mouse-ear cress) PE=2 SV=2	BnaC01g11160D [Brassica napus]
BnaAnng05830D	4.73351	8.13057	2.73484	6.27006	0.0888578	0.832281	normal	0.000727257	1.24292	up	--	Probable LRR receptor-like serine/threonine-protein kinase At2g24230 (Precursor) GN=At2g24230 OS=Arabidopsis thaliana (Mouse-ear cress) PE=2 SV=1	BnaAnng05830D [Brassica napus]
BnaAnng05930D	2.31677	3.43009	2.85918	6.84687	0.760591	0.625163	normal	0.00668537	1.21201	up	K11414|0|brp:103850718|NAD-dependent protein deacetylase SRT2; K11414 NAD-dependent deacetylase sirtuin 4 [EC:3.5.1.-] (A)	NAD-dependent protein deacetylase SRT2 {ECO:0000255|HAMAP-Rule:MF_03161} (Precursor) GN=SRT2 OS=Arabidopsis thaliana (Mouse-ear cress) PE=2 SV=1	BnaAnng05930D [Brassica napus]
BnaAnng05980D	1.44066	2.30717	1.34552	3.47655	0.727193	0.662445	normal	0.00858402	1.29804	up	--	Ultraviolet-B receptor UVR8 GN=UVR8 OS=Arabidopsis thaliana (Mouse-ear cress) PE=1 SV=1	PREDICTED: ultraviolet-B receptor UVR8 [Brassica rapa]
BnaAnng06110D	4.48217	4.95172	3.723	8.77764	0.927814	0.182052	normal	0.00698974	1.18511	up	--	--	BnaAnng06110D [Brassica napus]
BnaAnng06300D	4.25159	5.56421	2.08513	4.18474	0.862397	0.41917	normal	0.00252394	1.0088	up	--	--	BnaAnng06300D [Brassica napus]
BnaAnng06370D	2.88087	4.88055	1.4928	4.72712	0.156184	0.769059	normal	3.002e-07	1.61174	up	K02184|0|brp:103850667|formin-like protein 20 (A)	Formin-like protein 20 GN=MBK20.20/MBK20.21 OS=Arabidopsis thaliana (Mouse-ear cress) PE=2 SV=3	BnaAnng06370D [Brassica napus]
BnaAnng06400D	2.99972	4.81239	1.9152	4.68824	0.373704	0.75733	normal	0.00175666	1.35545	up	K06316|0|eus:EUTSA_v10013248mg|hypothetical protein; K06316 oligosaccharide translocation protein RFT1 (A)	--	BnaAnng06400D [Brassica napus]
BnaAnng06570D	6.20098	2.34078	0	2.3695	0.0295775	-1.37001	normal	9.97243e-05	4.29981	up	--	Methylthioalkylmalate synthase 2, chloroplastic (Precursor) GN=MAM2 OS=Arabidopsis thaliana (Mouse-ear cress) PE=2 SV=1	BnaAnng06570D [Brassica napus]
BnaAnng06660D	1.35589	2.44183	1.28716	7.36687	0.752318	0.921397	normal	1.20941e-06	2.32124	up	K09264|2.14029e-177|brp:103854924|agamous-like MADS-box protein AGL8; K09264 MADS-box transcription factor, plant (A)	Agamous-like MADS-box protein AGL8 GN=AGL8 OS=Arabidopsis thaliana (Mouse-ear cress) PE=1 SV=1	PREDICTED: agamous-like MADS-box protein AGL8 [Brassica rapa]
BnaAnng07080D	25.8242	15.6834	46.1802	20.9286	0.412481	-0.652961	normal	0.000170436	-1.14177	down	K07874|1.33029e-149|brp:103839540|ras-related protein RABD2b; K07874 Ras-related protein Rab-1A (A)	Ras-related protein RABD2b GN=MQL5.5 OS=Arabidopsis thaliana (Mouse-ear cress) PE=2 SV=1	PREDICTED: ras-related protein RABD2b [Brassica rapa]
BnaAnng07380D	1.66667	0.948058	1.28545	0.401738	0.35518	-0.747086	normal	6.59216e-05	-1.68465	down	--	ABC transporter G family member 34 GN=F1O11.1 OS=Arabidopsis thaliana (Mouse-ear cress) PE=2 SV=1	BnaAnng07380D [Brassica napus]
BnaAnng07440D	1.54753	0.535243	1.83228	0.182117	0.32432	-1.43982	normal	0.000203922	-2.97598	down	--	F-box/kelch-repeat protein At3g13680 GN=At3g13680 OS=Arabidopsis thaliana (Mouse-ear cress) PE=2 SV=1	BnaAnng07440D [Brassica napus]
BnaAnng10020D	7.17651	3.3284	8.58819	4.00329	0.0122329	-1.03182	normal	0.00518456	-1.04067	down	--	Probable anion transporter 5 (Precursor) GN=K9L2.16 OS=Arabidopsis thaliana (Mouse-ear cress) PE=2 SV=1	BnaAnng10020D [Brassica napus]
BnaAnng10080D	76.779	62.3451	106.031	49.5112	0.978304	-0.297215	normal	2.37562e-05	-1.13811	down	--	Epithiospecifier protein GN=F15I1.12 OS=Arabidopsis thaliana (Mouse-ear cress) PE=1 SV=2	BnaAnng10080D [Brassica napus]
BnaAnng11580D	0.3931	0.847525	3.57152	0.838133	0.863789	1.01115	normal	5.26514e-05	-2.05276	down	--	Lysine histidine transporter-like 7 GN=At4g35180 OS=Arabidopsis thaliana (Mouse-ear cress) PE=2 SV=2	BnaAnng11580D [Brassica napus]
BnaAnng12130D	6.53973	4.27582	7.82653	4.00655	0.622657	-0.573485	normal	0.00194284	-1.09845	down	K00924|0|brp:103843652|casein kinase I-like; K00924 [EC:2.7.1.-] (A)	Casein kinase I isoform delta-like GN=At4g26100 OS=Arabidopsis thaliana (Mouse-ear cress) PE=2 SV=2	BnaAnng12130D [Brassica napus]
BnaAnng12210D	7.40941	3.14284	11.8134	4.56181	0.0462948	-0.977707	normal	3.58017e-07	-1.58453	down	K14484|6.50133e-111|brp:103843644|auxin-responsive protein IAA12-like; K14484 auxin-responsive protein IAA (A)	Auxin-responsive protein IAA12 GN=T1G11.20 OS=Arabidopsis thaliana (Mouse-ear cress) PE=1 SV=1	BnaAnng12210D [Brassica napus]
BnaAnng12260D	14.5606	9.00916	17.6818	5.04739	0.754258	-0.622633	normal	0.000390842	-1.7167	down	K11353|2.84838e-100|eus:EUTSA_v10017386mg|hypothetical protein; K11353 NADH dehydrogenase (ubiquinone) 1 alpha subcomplex subunit 13 (A)	NADH dehydrogenase [ubiquinone] 1 alpha subcomplex subunit 13-B GN=At2g33220 OS=Arabidopsis thaliana (Mouse-ear cress) PE=2 SV=1	hypothetical protein EUTSA_v10017386mg [Eutrema salsugineum]
BnaAnng12460D	4.16726	2.59692	5.89568	1.00182	0.854677	-0.671365	normal	0.00043771	-2.36158	down	K18045|1.01901e-158|brp:103844186|probable tyrosine-protein phosphatase At1g05000; K18045 tyrosine-protein phosphatase SIW14 [EC:3.1.3.48] (A)	Probable tyrosine-protein phosphatase At1g05000 GN=At1g05000 OS=Arabidopsis thaliana (Mouse-ear cress) PE=1 SV=1	BnaAnng12460D [Brassica napus]
BnaAnng13430D	0	0	3.54899	0.0851911	--	--	--	0	-5.06868	down	--	(E)-beta-ocimene synthase, chloroplastic (Precursor) GN=TPS02 OS=Arabidopsis thaliana (Mouse-ear cress) PE=2 SV=1	BnaAnng13430D [Brassica napus]
BnaAnng13690D	0.82613	1.15619	0.296974	1.04356	0.809019	0.546334	normal	0.00510418	1.67831	up	--	--	BnaAnng13690D [Brassica napus]
BnaAnng14220D	0.520203	1.09127	0.325737	1.33067	0.294531	1.12251	normal	0.000662697	1.95433	up	--	Pentatricopeptide repeat-containing protein At3g26540 GN=PCMP-A5 OS=Arabidopsis thaliana (Mouse-ear cress) PE=2 SV=1	BnaAnng14220D [Brassica napus]
BnaAnng15570D	0.28282	1.29899	1.16976	0.0136366	0.0401761	1.99952	normal	2.94747e-05	-4.4165	down	--	E3 ubiquitin-protein ligase RING1 GN=RING1 OS=Gossypium hirsutum (Upland cotton) PE=1 SV=1	BnaAnng15570D [Brassica napus]
BnaAnng16200D	1.78418	0	1.74864	0	--	--	--	0.00364895	-3.89155	down	--	--	BnaAnng16200D [Brassica napus]
BnaAnng16220D	11.5118	5.35272	13.6648	5.86197	0.0106886	-1.03886	normal	0.000609929	-1.18018	down	--	Vacuole membrane protein KMS2 {ECO:0000303|PubMed:21294794} OS=Arabidopsis thaliana (Mouse-ear cress) PE=1 SV=1	PREDICTED: vacuole membrane protein 1 [Brassica rapa]
BnaAnng16570D	1.91624	4.47795	5.95179	15.1751	0.144374	1.00889	normal	7.76789e-05	1.27504	up	--	Peptidyl-prolyl cis-trans isomerase FKBP16-4, chloroplastic (Precursor) GN=T22K18.11 OS=Arabidopsis thaliana (Mouse-ear cress) PE=1 SV=1	BnaAnng16570D [Brassica napus]
BnaAnng16600D	0.898643	2.56435	0.969848	4.95738	0.0896633	1.52489	normal	5.38202e-06	2.28027	up	--	Heme-binding-like protein At3g10130, chloroplastic (Precursor) GN=At3g10130 OS=Arabidopsis thaliana (Mouse-ear cress) PE=2 SV=1	BnaAnng16600D [Brassica napus]
BnaAnng16610D	0.727375	1.74235	0.332276	1.82039	0.387098	1.27093	normal	0.00404421	2.36915	up	--	Probable inactive purple acid phosphatase 16 (Precursor) GN=PAP16 OS=Arabidopsis thaliana (Mouse-ear cress) PE=2 SV=1	BnaAnng16610D [Brassica napus]
BnaAnng16780D	21.8909	11.393	19.8965	8.01135	0.0154602	-0.898776	normal	6.76022e-06	-1.29826	down	K10691|0|brp:103870922|auxin transport protein BIG; K10691 E3 ubiquitin-protein ligase UBR4 [EC:6.3.2.19] (A)	Auxin transport protein BIG GN=At3g02260 OS=Arabidopsis thaliana (Mouse-ear cress) PE=1 SV=2	BnaAnng16780D, partial [Brassica napus]
BnaAnng16790D	13.0386	6.67401	10.3939	5.10279	0.0150982	-0.938934	normal	0.00733517	-1.00718	down	--	Uncharacterized protein At1g04910 GN=At1g04910 OS=Arabidopsis thaliana (Mouse-ear cress) PE=2 SV=1	BnaAnng16790D [Brassica napus]
BnaAnng18460D	8.44159	14.4919	35.9811	69.3808	0.140119	0.883898	normal	0.000848664	1.02205	up	--	Fasciclin-like arabinogalactan protein 11 (Precursor) GN=FLA11 OS=Arabidopsis thaliana (Mouse-ear cress) PE=2 SV=2	PREDICTED: fasciclin-like arabinogalactan protein 11 [Brassica rapa]
BnaAnng18600D	1.05374	0.427358	1.71319	0.554431	0.11645	-1.41004	normal	5.89972e-05	-2.0088	down	--	Wall-associated receptor kinase 5 (Precursor) GN=WAK5 OS=Arabidopsis thaliana (Mouse-ear cress) PE=2 SV=1	BnaAnng18600D [Brassica napus]
BnaAnng20880D	21.7855	21.9669	4.9492	21.095	0.956555	0.0693058	normal	1.32275e-10	2.0406	up	K10592|5.92765e-167|brp:103838597|E3 ubiquitin-protein ligase UPL1-like; K10592 E3 ubiquitin-protein ligase HUWE1 [EC:6.3.2.19] (A)	E3 ubiquitin-protein ligase UPL1 GN=UPL1 OS=Arabidopsis thaliana (Mouse-ear cress) PE=1 SV=3	BnaAnng20880D, partial [Brassica napus]
BnaAnng21950D	79.6483	60.7724	66.066	30.3464	0.960952	-0.362739	normal	6.83777e-06	-1.1929	down	K05933|0|brp:103843208|1-aminocyclopropane-1-carboxylate oxidase 3-like; K05933 aminocyclopropanecarboxylate oxidase [EC:1.14.17.4] (A)	1-aminocyclopropane-1-carboxylate oxidase 3 GN=At1g12010 OS=Arabidopsis thaliana (Mouse-ear cress) PE=2 SV=1	PREDICTED: 1-aminocyclopropane-1-carboxylate oxidase 3-like [Brassica rapa]
BnaAnng25490D	2.79978	2.07647	3.50025	11.0247	0.89043	-0.400997	normal	3.65678e-07	1.63557	up	K10536|0|brp:103855763|agmatine deiminase-like; K10536 agmatine deiminase [EC:3.5.3.12] (A)	Agmatine deiminase GN=T22D6.110 OS=Arabidopsis thaliana (Mouse-ear cress) PE=1 SV=2	BnaAnng25490D [Brassica napus]
BnaAnng26930D	15.0463	15.8355	96.6423	38.371	0.940332	0.122399	normal	0.000851363	-1.21694	down	--	Probable non-specific lipid-transfer protein AKCS9 (Precursor) OS=Vigna unguiculata (Cowpea) PE=2 SV=1	PREDICTED: non-specific lipid-transfer protein 2 [Brassica rapa]
BnaAnng26940D	2.12423	3.13258	1.44162	3.26907	0.643802	0.587405	normal	0.00548853	1.16195	up	K12396|0|brp:103868668|AP-3 complex subunit delta; K12396 AP-3 complex subunit delta-1 (A)	AP-3 complex subunit delta GN=F11I4.7 OS=Arabidopsis thaliana (Mouse-ear cress) PE=1 SV=1	BnaAnng26940D [Brassica napus]
BnaAnng27160D	3.96233	1.20475	7.65966	2.09268	0.07333	-1.35753	normal	5.871e-05	-1.64972	down	K03183|2.01272e-168|brp:103835666|2-phytyl-1,4-beta-naphthoquinone methyltransferase, chloroplastic; K03183 demethylmenaquinone methyltransferase / 2-methoxy-6-polyprenyl-1,4-benzoquinol methylase [EC:2.1.1.163 2.1.1.201] (A)	2-phytyl-1,4-beta-naphthoquinone methyltransferase, chloroplastic (Precursor) GN=MENG OS=Arabidopsis thaliana (Mouse-ear cress) PE=1 SV=2	BnaAnng27160D [Brassica napus]
BnaAnng27500D	2.02403	3.65147	1.30822	3.97942	0.115595	1.11578	normal	0.000190453	1.86649	up	K10085|0|brp:103848826|probable alpha-mannosidase I MNS4; K10085 ER degradation enhancer, mannosidase alpha-like 2 (A)	Probable alpha-mannosidase I MNS4 GN=MNS4 OS=Arabidopsis thaliana (Mouse-ear cress) PE=2 SV=1	BnaAnng27500D, partial [Brassica napus]
BnaAnng27540D	0.0498445	0.267498	0.534861	3.31948	--	--	--	7.96929e-07	2.49881	up	K01580|0|brp:103846253|glutamate decarboxylase 1-like; K01580 glutamate decarboxylase [EC:4.1.1.15] (A)	Glutamate decarboxylase 1 OS=Arabidopsis thaliana (Mouse-ear cress) PE=1 SV=2	PREDICTED: glutamate decarboxylase 1-like [Brassica rapa]
BnaAnng27550D	24.5158	11.8558	34.0744	12.496	0.159511	-1.0504	normal	0.00636252	-1.31111	down	--	--	BnaAnng27550D [Brassica napus]
BnaAnng27720D	3.35134	3.92645	2.39854	6.31777	0.911583	0.29735	normal	0.00858402	1.29804	up	K15777|0|brp:103871335|extradiol ring-cleavage dioxygenase; K15777 4,5-DOPA dioxygenase extradiol [EC:1.13.11.-] (A)	Extradiol ring-cleavage dioxygenase GN=LIGB OS=Arabidopsis thaliana (Mouse-ear cress) PE=2 SV=1	BnaAnng27720D [Brassica napus]
BnaAnng27730D	6.58888	8.43308	12.0101	25.7222	0.896391	0.319925	normal	0.000493462	1.06183	up	K01915|0|brp:103839002|glutamine synthetase cytosolic isozyme 1-3-like; K01915 glutamine synthetase [EC:6.3.1.2] (A)	Glutamine synthetase cytosolic isozyme 1-3 GN=GLN1-3 OS=Arabidopsis thaliana (Mouse-ear cress) PE=1 SV=1	BnaAnng27730D [Brassica napus]
BnaAnng30360D	42.0699	17.7716	47.6967	15.0216	0.0156878	-1.13655	normal	0.000145486	-1.49227	down	K17411|4.7225e-47|brp:103839169|uncharacterized LOC103839169; K17411 small subunit ribosomal protein S33 (A)	--	BnaAnng30360D [Brassica napus]
BnaAnng30640D	0.698477	0.547854	2.20085	0.855065	0.932075	-0.315784	normal	0.00236539	-1.42738	down	K01534|0|brp:103852939|cadmium/zinc-transporting ATPase HMA2; K01534 Cd2+/Zn2+-exporting ATPase [EC:3.6.3.3 3.6.3.5] (A)	Cadmium/zinc-transporting ATPase HMA2 GN=HMA2 OS=Arabidopsis thaliana (Mouse-ear cress) PE=2 SV=1	PREDICTED: cadmium/zinc-transporting ATPase HMA2 [Brassica rapa]
BnaAnng30680D	8.16725	4.59913	21.8685	3.52039	0.92918	-0.591226	normal	0.000126728	-2.4606	down	--	--	PREDICTED: uncharacterized protein LOC103874333 [Brassica rapa]
BnaAnng31020D	0.973439	0.0936073	1.11392	0	0.0142127	-3.11202	normal	0.000319537	-4.17777	down	K16912|0|brp:103855960|uncharacterized LOC103855960; K16912 ribosomal biogenesis protein LAS1 (A)	--	BnaAnng31020D, partial [Brassica napus]
BnaAnng31090D	5.71627	9.83235	4.69721	12.1632	0.0949003	0.803173	normal	8.19601e-06	1.32902	up	--	DEAD-box ATP-dependent RNA helicase 22 GN=RH22 OS=Arabidopsis thaliana (Mouse-ear cress) PE=2 SV=1	BnaAnng31090D, partial [Brassica napus]
BnaAnng32340D	15.6952	12.7938	10.4378	4.50714	0.946527	-0.295779	normal	2.854e-05	-1.23743	down	--	Zinc finger CCCH domain-containing protein 46 GN=At3g51950 OS=Arabidopsis thaliana (Mouse-ear cress) PE=1 SV=1	BnaAnng32340D [Brassica napus]
BnaAnng32550D	6.67352	3.73978	3.90958	1.44015	0.122571	-0.805687	normal	0.000398953	-1.39468	down	K09489|0|brp:103867668|heat shock 70 kDa protein 8; K09489 heat shock 70kDa protein 4 (A)	Heat shock 70 kDa protein 8 GN=F22D22.13 OS=Arabidopsis thaliana (Mouse-ear cress) PE=1 SV=1	BnaAnng32550D [Brassica napus]
BnaAnng33300D	3.2172	3.58789	0.789514	2.68034	0.928576	0.178813	normal	0.000349048	1.82481	up	--	Protein CHROMATIN REMODELING 4 {ECO:0000303|PubMed:16547115} OS=Arabidopsis thaliana (Mouse-ear cress) PE=2 SV=1	BnaAnng33300D, partial [Brassica napus]
BnaAnng34630D	2.51516	3.72817	6.32572	13.7749	0.852885	0.561447	normal	0.00981971	1.08385	up	--	Cannabidiolic acid synthase (Precursor) GN=CBDAS OS=Cannabis sativa (Hemp) PE=1 SV=1	BnaAnng34630D, partial [Brassica napus]
BnaAnng34840D	16.6211	30.627	9.47267	19.8194	0.0107643	0.936098	normal	0.0054717	1.0356	up	--	PHD finger protein ALFIN-LIKE 5, N-terminally processed GN=AL5 OS=Arabidopsis thaliana (Mouse-ear cress) PE=2 SV=1	PREDICTED: PHD finger protein ALFIN-LIKE 5 [Brassica rapa]
BnaAnng34850D	1.37468	2.71865	0.696968	2.64967	0.233864	1.11148	normal	0.00244632	1.89355	up	K03678|0|brp:103841899|protein RRP45A; K03678 exosome complex component RRP45 (A)	Protein ECERIFERUM 7 GN=CER7 OS=Arabidopsis thaliana (Mouse-ear cress) PE=2 SV=1	BnaAnng34850D, partial [Brassica napus]
BnaAnng34880D	3.25442	3.22634	1.07495	2.81371	0.8752	0.380622	normal	0.000415109	1.71211	up	--	--	BnaAnng34880D [Brassica napus]
BnaAnng36400D	2.82129	5.98735	1.50815	4.49745	0.0600858	1.1185	normal	0.00283863	1.64187	up	K12385|0|brp:103835189|Niemann-Pick C1 protein; K12385 Niemann-Pick C1 protein (A)	--	BnaAnng36400D [Brassica napus]
BnaAnng36660D	1.84503	5.04803	1.98653	11.5514	0.0266559	1.47332	normal	1.54004e-10	2.55693	up	K00121|4.87665e-167|brp:103829330|alcohol dehydrogenase-like 1; K00121 S-(hydroxymethyl)glutathione dehydrogenase / alcohol dehydrogenase [EC:1.1.1.284 1.1.1.1] (A)	Alcohol dehydrogenase-like 1 GN=At1g22430 OS=Arabidopsis thaliana (Mouse-ear cress) PE=2 SV=1	BnaAnng36660D [Brassica napus]
BnaAnng36760D	3.54276	7.93717	1.67504	9.01512	0.0692397	1.18442	normal	2.14484e-05	2.19441	up	--	--	PREDICTED: uncharacterized protein LOC103830041 [Brassica rapa]
BnaAnng37030D	15.9123	25.8652	10.9491	22.1423	0.347363	0.656918	normal	0.000548161	1.11649	up	K00021|0|brp:103853029|3-hydroxy-3-methylglutaryl-coenzyme A reductase 1; K00021 hydroxymethylglutaryl-CoA reductase (NADPH) [EC:1.1.1.34] (A)	3-hydroxy-3-methylglutaryl-coenzyme A reductase 1 OS=Arabidopsis thaliana (Mouse-ear cress) PE=1 SV=1	BnaAnng37030D, partial [Brassica napus]
BnaAnng37670D	0.763418	0	2.60596	0	--	--	--	0.00364895	-3.89155	down	--	F-box protein At1g11270 GN=At1g11270 OS=Arabidopsis thaliana (Mouse-ear cress) PE=2 SV=1	BnaAnng37670D, partial [Brassica napus]
BnaAnng38020D	58.2042	32.5434	159.248	43.6662	0.54839	-0.694635	normal	1.4727e-08	-1.7323	down	--	--	PREDICTED: uncharacterized protein LOC103835429 [Brassica rapa]
BnaAnng38380D	2.91657	0.657081	15.4018	2.30906	0.0194776	-1.99111	normal	6.05072e-14	-2.78747	down	K07213|4.37487e-67|brp:103841533|copper transport protein CCH; K07213 copper chaperone (A)	Copper transport protein CCH GN=CCH OS=Arabidopsis thaliana (Mouse-ear cress) PE=1 SV=1	BnaAnng38380D [Brassica napus]
BnaAnng38730D	1.31489	3.49182	0.6106	6.33575	0.30246	1.41233	normal	1.96655e-07	3.29023	up	--	Zinc finger protein 1 GN=ZFP1 OS=Arabidopsis thaliana (Mouse-ear cress) PE=2 SV=1	BnaAnng38730D [Brassica napus]
BnaAnng38740D	22.1018	44.7597	31.9677	63.7485	0.014831	1.12922	normal	0.00439724	1.124	up	--	Nuclear transport factor 2 GN=NTF2 OS=Arabidopsis thaliana (Mouse-ear cress) PE=1 SV=1	BnaAnng38740D, partial [Brassica napus]
BnaAnng38860D	21.5823	21.5334	6.27321	17.5835	0.979178	-0.0126289	normal	4.30529e-05	1.1973	up	K03006|1.50857e-167|brp:103834927|DNA-directed RNA polymerase II subunit 1; K03006 DNA-directed RNA polymerase II subunit RPB1 [EC:2.7.7.6] (A)	DNA-directed RNA polymerase II subunit 1 GN=F4B14.70 OS=Arabidopsis thaliana (Mouse-ear cress) PE=1 SV=3	BnaAnng38860D [Brassica napus]
BnaAnng38910D	8.37837	12.6207	2.83798	8.3115	0.55137	0.650925	normal	0.000987285	1.59255	up	--	--	BnaAnng38910D [Brassica napus]
BnaAnng39260D	1.54915	0.405763	3.76567	1.01729	0.312554	-1.74884	normal	0.00174062	-1.87825	down	K15920|0|brp:103869436|probable beta-D-xylosidase 5; K15920 beta-D-xylosidase 4 [EC:3.2.1.37] (A)	Probable beta-D-xylosidase 5 (Precursor) GN=BXL5 OS=Arabidopsis thaliana (Mouse-ear cress) PE=2 SV=2	BnaAnng39260D, partial [Brassica napus]
BnaAnng39920D	3.19633	2.5978	4.37685	0.784272	0.946279	-0.180356	normal	0.0060614	-2.32787	down	--	--	BnaAnng39920D [Brassica napus]
BnaAnng40800D	4.25195	0.443101	7.1774	0.248796	0.0244485	-3.03485	normal	3.1475e-05	-3.76301	down	--	Protein GLUTAMINE DUMPER 2 GN=GDU2 OS=Arabidopsis thaliana (Mouse-ear cress) PE=2 SV=1	BnaAnng40800D [Brassica napus]
BnaAnng41520D	0	0.386123	0.572693	2.86002	--	--	--	0.000136364	2.29362	up	--	Protein ASPARTIC PROTEASE IN GUARD CELL 2 (Precursor) GN=ASPG2 OS=Arabidopsis thaliana (Mouse-ear cress) PE=2 SV=1	BnaAnng41520D [Brassica napus]
BnaAnng41640D	24.5607	14.9083	20.6228	6.26953	0.70303	-0.614834	normal	0.00154462	-1.64122	down	--	--	BnaAnng41640D [Brassica napus]
BnaC01g01460D	1.97042	0.620048	4.7441	0.516459	0.474121	-1.53225	normal	8.22745e-07	-3.04196	down	--	--	BnaC01g01460D [Brassica napus]
BnaC01g01580D	0.3684	1.24926	1.40767	4.00965	0.157533	1.64584	normal	0.00160602	1.46683	up	K00517|0|brp:103861008|cytochrome P450 81D11; K00517 [EC:1.14.-.-] (A)	Cytochrome P450 81D11 GN=CYP81D11 OS=Arabidopsis thaliana (Mouse-ear cress) PE=2 SV=1	BnaC01g01580D [Brassica napus]
BnaC01g01800D	4.2225	2.08617	5.47519	2.57906	0.0671796	-0.979153	normal	0.00442041	-1.13371	down	K13545|1.5425e-167|brp:103862886|red chlorophyll catabolite reductase, chloroplastic; K13545 red chlorophyll catabolite reductase [EC:1.3.1.80] (A)	Red chlorophyll catabolite reductase, chloroplastic (Precursor) GN=C7A10_360 OS=Arabidopsis thaliana (Mouse-ear cress) PE=1 SV=2	BnaC01g01800D [Brassica napus]
BnaC01g02040D	1.40022	0.681471	6.5295	1.75166	0.848097	-0.8929	normal	8.51343e-06	-1.86792	down	--	Calcium uniporter protein 1, mitochondrial (Precursor) OS=Arabidopsis thaliana (Mouse-ear cress) PE=2 SV=1	BnaC01g02040D [Brassica napus]
BnaC01g02400D	3.36524	5.01919	14.7649	36.7174	0.656879	0.595602	normal	6.09669e-07	1.30869	up	K09755|0|brp:103869607|cytochrome P450 84A1; K09755 ferulate-5-hydroxylase [EC:1.14.-.-] (A)	Cytochrome P450 84A1 GN=F23E13.110 OS=Arabidopsis thaliana (Mouse-ear cress) PE=1 SV=1	BnaC01g02400D [Brassica napus]
BnaC01g03410D	80.8415	135.094	256.003	502.201	0.0648179	0.809473	normal	0.000738328	1.03766	up	K09872|0|brp:103831723|aquaporin PIP2-7; K09872 aquaporin PIP (A)	Aquaporin PIP2-7, N-terminally processed GN=M4E13.150 OS=Arabidopsis thaliana (Mouse-ear cress) PE=1 SV=2	BnaC01g03410D [Brassica napus]
BnaC01g07050D	2.59663	6.24184	0	4.73802	0.0120506	1.28886	normal	7.81597e-14	5.68362	up	--	UPF0725 protein At2g20620 GN=At2g20620 OS=Arabidopsis thaliana (Mouse-ear cress) PE=2 SV=1	BnaC01g07050D [Brassica napus]
BnaC01g08820D	327.461	336.663	28.6734	12.3474	0.99876	0.0788454	normal	6.78385e-06	-1.23053	down	--	--	BnaC01g08820D [Brassica napus]
BnaC01g08860D	4.86507	1.83573	4.55897	1.06047	0.0542641	-1.27397	normal	0.000225649	-2.03514	down	--	UPF0725 protein At4g29550 GN=At4g29550 OS=Arabidopsis thaliana (Mouse-ear cress) PE=2 SV=1	BnaC01g08860D [Brassica napus]
BnaC01g09690D	1.62989	1.22153	0.701534	0	0.923571	-0.290262	normal	0.00364895	-3.89155	down	--	Transcription factor bHLH119 GN=F16A16.80 OS=Arabidopsis thaliana (Mouse-ear cress) PE=2 SV=2	BnaC01g09690D [Brassica napus]
BnaC01g10790D	1.50542	0.774338	2.45866	0.648394	0.75384	-0.913347	normal	0.00639335	-1.85689	down	--	Protease Do-like 5, chloroplastic (Precursor) GN=F28J12.30 OS=Arabidopsis thaliana (Mouse-ear cress) PE=1 SV=3	BnaC01g10790D [Brassica napus]
BnaC01g14700D	12.1731	5.65438	18.4005	4.92232	0.0338477	-0.997202	normal	5.48377e-08	-1.7142	down	--	--	BnaC01g14700D [Brassica napus]
BnaC01g15510D	4.96508	1.18452	85.8798	19.5423	0.0142146	-1.9494	normal	4.44089e-16	-2.08802	down	--	Dirigent protein 6 (Precursor) GN=DIR6 OS=Arabidopsis thaliana (Mouse-ear cress) PE=1 SV=1	BnaC01g15510D [Brassica napus]
BnaC01g15660D	1.35977	2.69154	0.566738	2.71552	0.26807	0.963388	normal	2.51568e-05	2.13999	up	--	Probable polygalacturonase OS=Vitis vinifera (Grape) PE=1 SV=1	BnaC01g15660D [Brassica napus]
BnaC01g15960D	0.383826	0.173972	1.12169	5.46165	--	--	--	0.000149932	2.11078	up	--	--	BnaC01g15960D [Brassica napus]
BnaC01g16430D	2.378	5.0624	6.07	0.858102	0.231139	1.00418	normal	1.37128e-08	-2.71604	down	K15104|0|brp:103862285|mitochondrial uncoupling protein 4; K15104 solute carrier family 25 (mitochondrial oxoglutarate transporter), member 11 (A)	Mitochondrial uncoupling protein 4 GN=F22K18.230 OS=Arabidopsis thaliana (Mouse-ear cress) PE=2 SV=1	BnaC01g16430D [Brassica napus]
BnaC01g17020D	0.804509	0.185122	7.50515	0.596759	--	--	--	2.88658e-15	-3.50843	down	--	Superoxide dismutase [Fe] 1, chloroplastic (Precursor) GN=F13M23.240 OS=Arabidopsis thaliana (Mouse-ear cress) PE=1 SV=4	BnaC01g17020D [Brassica napus]
BnaC01g17950D	0.988425	0.799767	2.20576	1.0013	0.917092	-0.271992	normal	0.00681146	-1.16624	down	K01537|0|brp:103863808|calcium-transporting ATPase 8, plasma membrane-type-like; K01537 Ca2+-transporting ATPase [EC:3.6.3.8] (A)	Calcium-transporting ATPase 8, plasma membrane-type GN=ACA8 OS=Arabidopsis thaliana (Mouse-ear cress) PE=1 SV=1	BnaC01g17950D [Brassica napus]
BnaC01g19650D	4.01595	2.8652	12.3725	5.41827	0.867569	-0.435848	normal	0.00529085	-1.07009	down	--	CBS domain-containing protein CBSX5 GN=CBSX5 OS=Arabidopsis thaliana (Mouse-ear cress) PE=2 SV=2	BnaC01g19650D [Brassica napus]
BnaC01g20980D	3.27598	1.87521	5.36	1.53085	0.784135	-0.772052	normal	0.00187682	-1.79499	down	K01074|4.9896e-125|brp:103868109|palmitoyl-protein thioesterase 1-like; K01074 palmitoyl-protein thioesterase [EC:3.1.2.22] (A)	--	BnaC01g20980D [Brassica napus]
BnaC01g22400D	20.4678	10.5298	29.4108	14.5424	0.00844107	-0.910573	normal	0.000314071	-1.03921	down	K01662|0|brp:103870527|1-deoxy-D-xylulose-5-phosphate synthase, chloroplastic-like; K01662 1-deoxy-D-xylulose-5-phosphate synthase [EC:2.2.1.7] (A)	1-deoxy-D-xylulose-5-phosphate synthase, chloroplastic (Precursor) GN=dl3821w OS=Arabidopsis thaliana (Mouse-ear cress) PE=1 SV=2	BnaC01g22400D [Brassica napus]
BnaC01g22830D	3.66084	2.28746	24.9447	3.31652	0.844714	-0.660673	normal	0	-2.85914	down	--	Early light-induced protein 2, chloroplastic (Precursor) GN=ELIP2 OS=Arabidopsis thaliana (Mouse-ear cress) PE=1 SV=1	BnaC01g22830D [Brassica napus]
BnaC01g24480D	3.49909	5.98211	4.436	8.51441	0.203962	0.728113	normal	0.000714512	1.05907	up	--	Receptor-like protein kinase HERK 1 (Precursor) OS=Arabidopsis thaliana (Mouse-ear cress) PE=1 SV=1	BnaC01g24480D [Brassica napus]
BnaC01g27860D	1.60496	1.53532	0.643634	1.60256	0.94792	0.000857835	normal	0.00113107	1.26745	up	--	--	BnaC01g27860D [Brassica napus]
BnaC01g28290D	0.222336	0.884019	1.43633	5.97191	0.463917	1.75494	normal	4.58637e-08	2.1282	up	--	Protein NRT1/ PTR FAMILY 4.3 GN=F23H11.6 OS=Arabidopsis thaliana (Mouse-ear cress) PE=2 SV=1	BnaC01g28290D [Brassica napus]
BnaC01g29760D	8.43895	14.7981	5.14064	14.1581	0.0500535	0.838717	normal	5.82175e-07	1.47021	up	--	--	BnaC01g29760D [Brassica napus]
BnaC01g29930D	69.9609	50.6164	34.3086	111.023	0.939227	-0.402943	normal	6.87228e-14	1.7508	up	K15283|0|brp:103831151|glucose-6-phosphate/phosphate translocator 2, chloroplastic; K15283 solute carrier family 35, member E1 (A)	Glucose-6-phosphate/phosphate translocator 2, chloroplastic (Precursor) GN=GPT2 OS=Arabidopsis thaliana (Mouse-ear cress) PE=2 SV=2	BnaC01g29930D [Brassica napus]
BnaC01g29980D	27.6423	35.5419	19.9048	37.7127	0.730695	0.52459	normal	0.00030992	1.0493	up	K03327|0|brp:103831646|protein TRANSPARENT TESTA 12-like; K03327 multidrug resistance protein, MATE family (A)	Protein TRANSPARENT TESTA 12 GN=F17J16_80 OS=Arabidopsis thaliana (Mouse-ear cress) PE=2 SV=1	BnaC01g29980D [Brassica napus]
BnaC01g30510D	0.778331	0.925664	2.70622	0.866578	0.921333	0.29183	normal	4.04169e-06	-1.76845	down	K08869|0|brp:103832022|uncharacterized aarF domain-containing protein kinase At1g71810, chloroplastic-like; K08869 aarF domain-containing kinase (A)	Uncharacterized aarF domain-containing protein kinase At1g79600, chloroplastic (Precursor) GN=At1g79600 OS=Arabidopsis thaliana (Mouse-ear cress) PE=2 SV=1	BnaC01g30510D [Brassica napus]
BnaC01g30750D	4.22149	4.00555	4.95065	2.17218	0.948759	-0.110276	normal	6.50693e-05	-1.30954	down	--	Transcription factor ICE1 OS=Arabidopsis thaliana (Mouse-ear cress) PE=1 SV=1	BnaC01g30750D [Brassica napus]
BnaC01g31230D	9.5025	13.0291	87.071	30.9511	0.865914	0.54163	normal	4.69319e-06	-1.43479	down	--	Probable non-specific lipid-transfer protein AKCS9 (Precursor) OS=Vigna unguiculata (Cowpea) PE=2 SV=1	BnaC01g31230D [Brassica napus]
BnaC01g31760D	1.1854	0.770116	1.76085	0.388566	0.9111	-0.550295	normal	0.0050986	-2.14049	down	--	Protein SHI RELATED SEQUENCE 7 GN=SRS7 OS=Arabidopsis thaliana (Mouse-ear cress) PE=2 SV=1	BnaC01g31760D [Brassica napus]
BnaC01g33130D	1.01784	0	6.61531	0	--	--	--	2.92751e-07	-4.80057	down	--	Dynamin-like protein ARC5 GN=MMB12.21 OS=Arabidopsis thaliana (Mouse-ear cress) PE=1 SV=2	BnaC01g33130D [Brassica napus]
BnaC01g34650D	1.64071	0.375418	58.0437	8.88675	0.118625	-1.93979	normal	0	-2.68139	down	--	Purple acid phosphatase 17 (Precursor) GN=MEB5.10 OS=Arabidopsis thaliana (Mouse-ear cress) PE=2 SV=1	purple acid phosphatase 17 [Brassica napus]
BnaC01g34820D	13.1327	9.8855	36.254	17.9458	0.598167	-0.567264	normal	0.000355873	-1.05249	down	--	--	BnaC01g34820D [Brassica napus]
BnaC01g35500D	0	0	0.742716	7.55735	--	--	--	0.0027408	3.31619	up	K02695|3.16403e-33|brp:103840210|photosystem I reaction center subunit VI-1, chloroplastic-like; K02695 photosystem I subunit VI (A)	Photosystem I reaction center subunit VI, chloroplastic (Precursor) GN=PSAH OS=Brassica campestris (Field mustard) PE=2 SV=1	BnaC01g35500D [Brassica napus]
BnaC01g35550D	4.87073	2.89988	16.1633	6.46216	0.444105	-0.66979	normal	1.254e-06	-1.32739	down	K17471|0|brp:103840336|probable sulfate transporter 3.4; K17471 sulfate transporter 3 (A)	Probable sulfate transporter 3.4 GN=SULTR3;4 OS=Arabidopsis thaliana (Mouse-ear cress) PE=2 SV=1	BnaC01g35550D [Brassica napus]
BnaC01g36700D	1.05814	0.31514	4.25657	1.73052	0.081742	-1.67532	normal	0.000567973	-1.34746	down	--	Cytochrome P450 72A13 GN=CYP72A13 OS=Arabidopsis thaliana (Mouse-ear cress) PE=2 SV=1	BnaC01g36700D [Brassica napus]
BnaC01g36710D	2.91926	3.43428	9.41201	3.7696	0.890735	0.399126	normal	0.00259519	-1.23599	down	--	Probable LRR receptor-like serine/threonine-protein kinase At3g47570 (Precursor) GN=At3g47570 OS=Arabidopsis thaliana (Mouse-ear cress) PE=2 SV=1	BnaC01g36710D [Brassica napus]
BnaC01g40070D	4.18032	3.05426	11.9032	4.20722	0.796003	-0.481189	normal	1.40968e-07	-1.51818	down	--	Rubisco accumulation factor 2, chloroplastic (Precursor) GN=RAF2 OS=Arabidopsis thaliana (Mouse-ear cress) PE=1 SV=1	BnaC01g40070D [Brassica napus]
BnaC01g41030D	0	0	19.6748	0	--	--	--	0	-8.10957	down	--	--	BnaC01g41030D [Brassica napus]
BnaC01g43680D	4.62015	6.15765	6.22946	1.05278	0.894528	0.404004	normal	0.00015812	-2.35759	down	--	Dof zinc finger protein DOF3.1 GN=MXL8.14 OS=Arabidopsis thaliana (Mouse-ear cress) PE=2 SV=2	BnaC01g43680D [Brassica napus]
BnaC01g44410D	0.116973	0.154738	0.788156	2.74918	--	--	--	0.00955094	1.69042	up	--	Probable protein phosphatase 2C 41 GN=At3g16800 OS=Arabidopsis thaliana (Mouse-ear cress) PE=2 SV=1	BnaC01g44410D [Brassica napus]
BnaC02g00130D	0.787944	1.24319	2.82334	7.2188	0.896674	0.639532	normal	0.000141794	1.44008	up	--	Protein ASPARTIC PROTEASE IN GUARD CELL 2 (Precursor) GN=ASPG2 OS=Arabidopsis thaliana (Mouse-ear cress) PE=2 SV=1	BnaC02g00130D [Brassica napus]
BnaC02g00140D	1.25578	0.539285	3.77034	0.957951	0.690557	-1.07475	normal	8.42686e-05	-1.86539	down	--	Protein ASPARTIC PROTEASE IN GUARD CELL 2 (Precursor) GN=ASPG2 OS=Arabidopsis thaliana (Mouse-ear cress) PE=2 SV=1	BnaC02g00140D [Brassica napus]
BnaC02g00190D	3.66841	1.6306	4.8561	1.23946	0.024709	-1.12296	normal	3.95387e-08	-1.98543	down	--	Pentatricopeptide repeat-containing protein At5g10690 GN=CBSPPR1 OS=Arabidopsis thaliana (Mouse-ear cress) PE=2 SV=1	BnaC02g00190D [Brassica napus]
BnaC02g00230D	0.72853	0	9.46687	0	--	--	--	0	-6.0114	down	--	--	BnaC02g00230D [Brassica napus]
BnaC02g00430D	0.40987	0.121955	1.67071	0.0909289	--	--	--	3.23637e-06	-3.56731	down	--	--	BnaC02g00430D [Brassica napus]
BnaC02g00600D	1.35853	0	7.08364	0	--	--	--	3.13892e-08	-4.96002	down	--	--	BnaC02g00600D [Brassica napus]
BnaC02g00740D	2.10489	0.757494	13.7085	2.5653	0.18919	-1.33825	normal	4.88498e-15	-2.4118	down	K00026|0|brp:103850366|malate dehydrogenase 2, glyoxysomal; K00026 malate dehydrogenase [EC:1.1.1.37] (A)	Malate dehydrogenase 2, glyoxysomal (Precursor) GN=MDH2 OS=Brassica napus (Rape) PE=3 SV=1	PREDICTED: malate dehydrogenase 2, glyoxysomal [Brassica rapa]
BnaC02g00830D	0	0	1.0436	0.051605	--	--	--	0.00466143	-3.2531	down	--	--	BnaC02g00830D [Brassica napus]
BnaC02g00980D	11.2526	4.0628	13.4092	5.34503	0.0125192	-1.36604	normal	0.00812324	-1.30268	down	--	--	BnaC02g00980D [Brassica napus]
BnaC02g01160D	1.50937	0.620619	2.13133	0.597461	0.385793	-1.17061	normal	0.00124168	-1.90561	down	K07407|0|brp:103850693|alpha-galactosidase-like; K07407 alpha-galactosidase [EC:3.2.1.22] (A)	Alpha-galactosidase (Precursor) OS=Coffea arabica (Arabian coffee) PE=1 SV=1	BnaC02g01160D [Brassica napus]
BnaC02g02650D	0.415902	0.751362	9.03861e-05	0.784182	0.941683	0.387077	normal	0.00374328	3.88933	up	--	--	BnaC02g02650D [Brassica napus]
BnaC02g03140D	1.77749	0.951437	3.28868	0.908555	0.864288	-0.785406	normal	0.00906135	-1.8239	down	--	Thylakoid lumenal 15.0 kDa protein 2, chloroplastic (Precursor) GN=At5g52970 OS=Arabidopsis thaliana (Mouse-ear cress) PE=1 SV=2	BnaC02g03140D [Brassica napus]
BnaC02g03620D	6.39685	3.43087	6.17198	2.00833	0.264643	-0.828735	normal	7.41957e-05	-1.6362	down	K01922|0|brp:103850438|phosphopantothenate--cysteine ligase 2-like; K01922 phosphopantothenate-cysteine ligase [EC:6.3.2.5] (A)	Phosphopantothenate--cysteine ligase 1 GN=F5O11.7 OS=Arabidopsis thaliana (Mouse-ear cress) PE=2 SV=1	BnaC02g03620D [Brassica napus]
BnaC02g05290D	0.763542	1.75492	2.76369	10.411	--	--	--	0.00143337	1.8159	up	--	BAG family molecular chaperone regulator 2 GN=BAG2 OS=Arabidopsis thaliana (Mouse-ear cress) PE=1 SV=1	BnaC02g05290D [Brassica napus]
BnaC02g05300D	5.48701	6.24179	3.67911	8.52161	0.927761	0.201812	normal	0.00468239	1.11085	up	--	Zinc finger protein CONSTANS-LIKE 7 GN=COL7 OS=Arabidopsis thaliana (Mouse-ear cress) PE=2 SV=1	BnaC02g05300D [Brassica napus]
BnaC02g06010D	6.79553	11.9132	4.74228	10.4716	0.0663229	0.84972	normal	0.00269921	1.10878	up	K10597|0|brp:103850982|probable ubiquitin conjugation factor E4; K10597 ubiquitin conjugation factor E4 B [EC:6.3.2.19] (A)	Probable ubiquitin conjugation factor E4 GN=T20K14_10 OS=Arabidopsis thaliana (Mouse-ear cress) PE=2 SV=1	BnaC02g06010D [Brassica napus]
BnaC02g06150D	5.09036	9.4742	6.35172	14.4375	0.0475021	0.902867	normal	0.00011142	1.20921	up	K15121|0|brp:103850997|solute carrier family 25 member 44-like; K15121 solute carrier family 25, member 44 (A)	Protein MITOFERRINLIKE 1, chloroplastic (Precursor) GN=MFL1 OS=Arabidopsis thaliana (Mouse-ear cress) PE=2 SV=1	BnaC02g06150D [Brassica napus]
BnaC02g06190D	4.88379	8.44517	2.33751	9.16733	0.0226807	0.85204	normal	1.11022e-16	1.99251	up	--	--	BnaC02g06190D [Brassica napus]
BnaC02g06440D	3.97241	4.60477	2.3282	5.04224	0.938959	0.252414	normal	0.00069481	1.0861	up	--	--	BnaC02g06440D [Brassica napus]
BnaC02g06750D	10.2442	13.9769	6.96498	15.4726	0.740208	0.497889	normal	0.000236549	1.11672	up	--	Protein TIC 40, chloroplastic (Precursor) GN=MTG13.6 OS=Arabidopsis thaliana (Mouse-ear cress) PE=1 SV=1	BnaC02g06750D [Brassica napus]
BnaC02g06900D	8.4408	14.9747	9.6185	21.2276	0.0656698	0.829845	normal	0.000161791	1.14348	up	--	Syntaxin-21 GN=SYP21 OS=Arabidopsis thaliana (Mouse-ear cress) PE=1 SV=1	BnaC02g06900D [Brassica napus]
BnaC02g07280D	1.08434	1.86951	0.4014	1.80464	0.545072	0.833904	normal	0.000430266	2.0331	up	K11799|0|brp:103851104|uncharacterized LOC103851104; K11799 WD repeat-containing protein 21A (A)	Katanin p80 WD40 repeat-containing subunit B1 homolog {ECO:0000255|HAMAP-Rule:MF_03022} GN=At5g23430 OS=Arabidopsis thaliana (Mouse-ear cress) PE=2 SV=3	BnaC02g07280D [Brassica napus]
BnaC02g07540D	0.0466023	0.495905	0.257891	7.50512	--	--	--	0	4.81191	up	K13754|0|brp:103851135|cation/calcium exchanger 1; K13754 solute carrier family 24 (sodium/potassium/calcium exchanger), member 6 (A)	Cation/calcium exchanger 1 OS=Arabidopsis thaliana (Mouse-ear cress) PE=2 SV=1	BnaC02g07540D [Brassica napus]
BnaC02g07620D	2.46986	1.07535	1.78037	0.721298	0.0110727	-1.12866	normal	0.00177947	-1.40204	down	K17583|0|brp:103851138|nucleolar MIF4G domain-containing protein 1; K17583 nucleolar MIF4G domain-containing protein 1 (A)	--	BnaC02g07620D [Brassica napus]
BnaC02g07750D	0.129865	1.34488	0.233536	12.8477	--	--	--	0	5.54537	up	K14488|4.17245e-57|brp:103851148|auxin-induced protein 15A-like; K14488 SAUR family protein (A)	Auxin-induced protein X10A OS=Glycine max (Soybean) PE=2 SV=1	BnaC02g07750D [Brassica napus]
BnaC02g07790D	0.517394	0.288226	0.771523	7.21018	--	--	--	3.07591e-06	3.11052	up	K14488|4.91317e-57|brp:103856281|auxin-induced protein 15A-like; K14488 SAUR family protein (A)	Auxin-induced protein 15A OS=Glycine max (Soybean) PE=2 SV=1	BnaC02g07790D [Brassica napus]
BnaC02g07850D	0	1.76301	0	24.1502	--	--	--	1.11022e-15	5.87561	up	K14488|2.4722e-64|brp:103851158|auxin-induced protein 15A-like; K14488 SAUR family protein (A)	Auxin-induced protein 15A OS=Glycine max (Soybean) PE=2 SV=1	BnaC02g07850D [Brassica napus]
BnaC02g07940D	6.70251	12.5047	5.97605	13.4507	0.00814026	0.920722	normal	0.000184592	1.09446	up	--	Casein kinase I isoform delta-like GN=At4g26100 OS=Arabidopsis thaliana (Mouse-ear cress) PE=2 SV=2	BnaC02g07940D [Brassica napus]
BnaC02g07990D	2.25346	3.33576	0.988784	3.33716	0.688099	0.632024	normal	0.000547613	1.69306	up	--	NAC domain-containing protein 100 GN=NAC100 OS=Arabidopsis thaliana (Mouse-ear cress) PE=2 SV=1	BnaC02g07990D [Brassica napus]
BnaC02g08040D	0.110612	0.446875	0.913881	3.20689	--	--	--	0.00112622	1.76906	up	--	GDSL esterase/lipase At5g18430 (Precursor) GN=At5g18430 OS=Arabidopsis thaliana (Mouse-ear cress) PE=2 SV=1	BnaC02g08040D [Brassica napus]
BnaC02g08600D	3.3946	2.23684	9.00949	2.60948	0.862634	-0.507948	normal	1.27395e-06	-1.82583	down	--	--	BnaC02g08600D [Brassica napus]
BnaC02g08750D	11.5371	14.5898	9.24497	19.4537	0.855147	0.418545	normal	0.000239531	1.08799	up	--	--	BnaC02g08750D [Brassica napus]
BnaC02g08860D	7.79663	6.62907	11.3121	29.2197	0.932246	-0.231643	normal	0.000112554	1.47438	up	--	--	BnaC02g08860D [Brassica napus]
BnaC02g09040D	12.3695	16.4578	11.8957	26.6975	0.859848	0.457345	normal	1.41395e-05	1.1628	up	--	--	BnaC02g09040D [Brassica napus]
BnaC02g09280D	5.29264	9.20033	6.1459	12.4269	0.434466	0.788524	normal	0.00572523	1.19352	up	--	GDP-mannose transporter GONST4 GN=GONST4 OS=Arabidopsis thaliana (Mouse-ear cress) PE=2 SV=1	BnaC02g09280D [Brassica napus]
BnaC02g09760D	10.6563	14.8697	9.91548	20.7226	0.693008	0.52021	normal	0.000505242	1.06456	up	K13680|0|brp:103851461|glucomannan 4-beta-mannosyltransferase 2; K13680 beta-mannan synthase [EC:2.4.1.32] (A)	Glucomannan 4-beta-mannosyltransferase 2 GN=CSLA2 OS=Arabidopsis thaliana (Mouse-ear cress) PE=2 SV=1	BnaC02g09760D [Brassica napus]
BnaC02g10060D	9.40686e-06	6.47504e-06	2.31174	12.2158	--	--	--	3.18134e-11	2.38789	up	--	Non-specific lipid-transfer protein 3 (Precursor) GN=LTP3 OS=Arabidopsis thaliana (Mouse-ear cress) PE=3 SV=1	BnaC02g10060D [Brassica napus]
BnaC02g10180D	0	0.498957	0.182083	1.22273	--	--	--	0.00402041	2.68471	up	--	--	BnaC02g10180D [Brassica napus]
BnaC02g10670D	7.59768	3.92076	8.00583	2.16131	0.132344	-0.927974	normal	9.77465e-07	-1.91068	down	--	Exocyst complex component EXO70B1 GN=EXO70B1 OS=Arabidopsis thaliana (Mouse-ear cress) PE=1 SV=1	BnaC02g10670D [Brassica napus]
BnaC02g10780D	10.7135	5.25226	21.3076	10.27	0.00724893	-0.994085	normal	0.000376866	-1.06469	down	K00051|0|brp:103845258|malate dehydrogenase [NADP], chloroplastic; K00051 malate dehydrogenase (NADP+) [EC:1.1.1.82] (A)	Malate dehydrogenase [NADP], chloroplastic (Precursor) GN=MDH1 OS=Medicago sativa (Alfalfa) PE=2 SV=1	BnaC02g10780D [Brassica napus]
BnaC02g13500D	0.412433	0.497521	2.35914	0.406164	--	--	--	0.0060614	-2.32787	down	--	--	BnaC02g13500D [Brassica napus]
BnaC02g14090D	0.576465	0.806523	0.585114	2.00043	0.924494	0.461182	normal	0.00375764	1.70419	up	K08472|0|brp:103844844|MLO-like protein 11; K08472 mlo protein (A)	MLO-like protein 11 GN=MLO11 OS=Arabidopsis thaliana (Mouse-ear cress) PE=2 SV=1	BnaC02g14090D [Brassica napus]
BnaC02g14890D	1.10349	2.50484	0.380195	1.38744	0.37994	0.871139	normal	0.00496657	1.78841	up	--	--	BnaC02g14890D [Brassica napus]
BnaC02g15080D	0.27155	1.09295	0.778963	4.56692	0.18386	1.86979	normal	2.0972e-08	2.48863	up	K03327|0|brp:103852097|MATE efflux family protein 5; K03327 multidrug resistance protein, MATE family (A)	MATE efflux family protein 6 GN=F3L12.10 OS=Arabidopsis thaliana (Mouse-ear cress) PE=3 SV=2	BnaC02g15080D [Brassica napus]
BnaC02g16010D	0.881649	0.0891718	13.8201	0	0.0142127	-3.11202	normal	0	-7.8845	down	--	--	BnaC02g16010D [Brassica napus]
BnaC02g16630D	1.17493	3.00882	3.25862	13.5422	0.0230418	1.57311	normal	3.03575e-11	2.18012	up	--	BTB/POZ domain-containing protein At5g67385 GN=At5g67385 OS=Arabidopsis thaliana (Mouse-ear cress) PE=1 SV=2	BnaC02g16630D [Brassica napus]
BnaC02g18040D	0.314511	2.77497	0.43017	7.86065	0.0433137	2.61451	normal	2.03603e-09	4.04106	up	--	Reticulon-like protein B14 GN=RTNLB14 OS=Arabidopsis thaliana (Mouse-ear cress) PE=2 SV=2	BnaC02g18040D [Brassica napus]
BnaC02g18100D	1.39179	2.42801	1.52898	3.95889	0.569221	0.787987	normal	0.00631607	1.29222	up	--	Chaperone protein dnaJ 15 GN=T2E12.8 OS=Arabidopsis thaliana (Mouse-ear cress) PE=1 SV=1	BnaC02g18100D [Brassica napus]
BnaC02g18560D	0.694295	0	0.876043	0	--	--	--	5.3218e-05	-4.36042	down	--	--	BnaC02g18560D [Brassica napus]
BnaC02g19190D	0.54102	0.405573	0.339674	1.35575	0.925746	-0.366059	normal	9.50583e-05	1.94354	up	K11593|0|eus:EUTSA_v10018068mg|hypothetical protein; K11593 eukaryotic translation initiation factor 2C (A)	Protein argonaute 7 GN=F10D13.11 OS=Arabidopsis thaliana (Mouse-ear cress) PE=2 SV=1	BnaC02g19190D [Brassica napus]
BnaC02g20480D	0.440549	0	1.35093	0	--	--	--	0.000175222	-4.24126	down	K01246|0|brp:103848479|uncharacterized LOC103848479; K01246 DNA-3-methyladenine glycosylase I [EC:3.2.2.20] (A)	--	BnaA02g22810D [Brassica napus]
BnaC02g20580D	13.6972	10.451	21.6344	8.00913	0.838916	-0.447472	normal	0.00019271	-1.41009	down	--	Ethylene-responsive transcription factor ERF070 GN=ERF070 OS=Arabidopsis thaliana (Mouse-ear cress) PE=1 SV=1	BnaC02g20580D [Brassica napus]
BnaC02g22450D	1.37238	3.53716	0.448232	2.05688	0.0216532	1.4061	normal	0.00471956	2.24118	up	--	--	BnaC02g22450D [Brassica napus]
BnaC02g23150D	2.80635	4.16802	0.667524	2.38334	0.668275	0.575442	normal	0.000513425	1.74413	up	K06627|0|brp:103853261|cyclin-A2-4-like; K06627 cyclin A (A)	Cyclin-A2-4 GN=CYCA2-4 OS=Arabidopsis thaliana (Mouse-ear cress) PE=2 SV=1	BnaC02g23150D [Brassica napus]
BnaC02g23170D	5.9266	10.3715	5.04133	12.588	0.0728929	0.812475	normal	1.36257e-05	1.27542	up	K07767|0|brp:103853265|katanin p60 ATPase-containing subunit A1; K07767 katanin p60 ATPase-containing subunit A1 [EC:3.6.4.3] (A)	Katanin p60 ATPase-containing subunit A1 {ECO:0000255|HAMAP-Rule:MF_03023} GN=At1g80350 OS=Arabidopsis thaliana (Mouse-ear cress) PE=1 SV=1	BnaC02g23170D [Brassica napus]
BnaC02g28060D	33.5642	55.0779	13.4402	42.0748	0.131276	0.757964	normal	6.04161e-12	1.66004	up	--	Importin subunit alpha-3 {ECO:0000305} GN=T10M13.16 OS=Arabidopsis thaliana (Mouse-ear cress) PE=1 SV=2	BnaC02g28060D [Brassica napus]
BnaC02g29240D	2.68184	0.928063	6.93181	2.83406	0.0196257	-1.47251	normal	0.00143535	-1.24838	down	--	Sodium transporter HKT1 GN=HKT1 OS=Arabidopsis thaliana (Mouse-ear cress) PE=1 SV=1	BnaC02g29240D [Brassica napus]
BnaC02g29630D	4.81385	10.1031	0.568502	11.5468	0.0471493	1.11044	normal	2.22045e-16	4.2728	up	--	--	BnaC02g29630D [Brassica napus]
BnaC02g33320D	0.0546044	0.302917	2.56464	7.50954	--	--	--	2.99504e-05	1.5384	up	--	Cytochrome b561 and DOMON domain-containing protein At5g47530 (Precursor) GN=At5g47530 OS=Arabidopsis thaliana (Mouse-ear cress) PE=2 SV=1	hypothetical protein 26.t00022 [Brassica oleracea]
BnaC02g35100D	5.24862	11.0241	4.33864	11.3791	0.0443772	1.13111	normal	0.00384946	1.37997	up	K18586|5.6808e-135|brp:103875391|ubiquinone biosynthesis protein COQ4 homolog, mitochondrial; K18586 ubiquinone biosynthesis protein COQ4 (A)	Ubiquinone biosynthesis protein COQ4 homolog, mitochondrial {ECO:0000255|HAMAP-Rule:MF_03111} (Precursor) GN=At2g03690 OS=Arabidopsis thaliana (Mouse-ear cress) PE=2 SV=1	BnaC02g35100D [Brassica napus]
BnaC02g35150D	0.0749365	0.659063	0.983402	6.26088	--	--	--	3.62906e-07	2.48601	up	--	Cytosolic sulfotransferase 12 GN=F19B11.21 OS=Arabidopsis thaliana (Mouse-ear cress) PE=1 SV=2	steroid sulfotransferase 4 [Brassica napus]
BnaC02g35560D	2.00543	1.94953	1.88149	6.30018	0.937909	-0.0316193	normal	5.6555e-08	1.71795	up	--	ABC transporter G family member 21 GN=T5M7.6 OS=Arabidopsis thaliana (Mouse-ear cress) PE=2 SV=2	BnaC02g35560D [Brassica napus]
BnaC02g36090D	1.21716	0.395067	1.46884	0.379986	0.0742497	-1.54216	normal	0.00155019	-1.9818	down	--	--	BnaC02g36090D [Brassica napus]
BnaC02g37970D	1.64823	0.898229	0.0711682	1.56036	0.649912	-0.819627	normal	1.01468e-07	3.80611	up	K07195|0|brp:103854132|exocyst complex component EXO70B1-like; K07195 exocyst complex component 7 (A)	Exocyst complex component EXO70B1 GN=EXO70B1 OS=Arabidopsis thaliana (Mouse-ear cress) PE=1 SV=1	BnaC02g37970D [Brassica napus]
BnaC02g38050D	0.33599	0	2.31421	0	--	--	--	3.01285e-11	-5.38232	down	--	BAHD acyltransferase At3g29680 GN=At3g29680 OS=Arabidopsis thaliana (Mouse-ear cress) PE=2 SV=1	BnaC02g38050D [Brassica napus]
BnaC02g40600D	6.09429	3.61458	16.4879	6.90865	0.640731	-0.639735	normal	8.23777e-05	-1.26032	down	--	EIN3-binding F-box protein 2 GN=EBF2 OS=Arabidopsis thaliana (Mouse-ear cress) PE=1 SV=1	BnaC02g40600D [Brassica napus]
BnaC02g40820D	0.29792	0.90036	0.661636	2.59176	0.277828	1.5396	normal	0.000140539	1.88689	up	--	Cytochrome P450 71B11 GN=CYP71B11 OS=Arabidopsis thaliana (Mouse-ear cress) PE=2 SV=1	BnaC02g40820D [Brassica napus]
BnaC02g41300D	2.92442	3.7738	5.33497	1.32726	0.899971	0.400255	normal	0.000374412	-1.91789	down	--	Cysteine-rich repeat secretory protein 12 (Precursor) GN=CRRSP12 OS=Arabidopsis thaliana (Mouse-ear cress) PE=1 SV=2	BnaC02g41300D [Brassica napus]
BnaC02g41520D	75.5313	44.4657	7.57388	3.54881	0.11289	-0.770751	normal	0.00727516	-1.05668	down	--	BAHD acyltransferase DCR GN=MRO11.2 OS=Arabidopsis thaliana (Mouse-ear cress) PE=2 SV=1	BnaC02g41520D [Brassica napus]
BnaC02g42330D	0.644031	0	4.9326	0	--	--	--	0.000175222	-4.24126	down	--	--	BnaC02g42330D [Brassica napus]
BnaC02g42360D	0.298545	0	0.966454	0	--	--	--	0.00364895	-3.89155	down	--	--	BnaC02g42360D [Brassica napus]
BnaC02g43360D	2.02445	5.66836	2.43728	15.3008	0.469113	1.46636	normal	4.58585e-06	2.60485	up	--	--	BnaC02g43360D [Brassica napus]
BnaC02g43450D	5.32626	5.77173	1.26384	5.14301	0.926451	0.19166	normal	2.7207e-05	2.02346	up	--	Annexin D2 GN=MXK3.27 OS=Arabidopsis thaliana (Mouse-ear cress) PE=1 SV=1	BnaC02g43450D [Brassica napus]
BnaC02g44820D	1.14964	2.96755	0.371432	2.86201	0.21985	1.43015	normal	0.000924857	2.8355	up	K14500|6.40389e-16|cam:101502771|probable serine/threonine-protein kinase At5g41260-like; K14500 BR-signaling kinase [EC:2.7.11.1] (A)	Probable serine/threonine-protein kinase At5g41260 GN=At5g41260 OS=Arabidopsis thaliana (Mouse-ear cress) PE=1 SV=1	BnaC02g44820D [Brassica napus]
BnaC02g46990D	30.0532	18.4225	23.9461	14.5996	0.156193	-0.727744	normal	0.00127075	-1.01337	down	--	Probable disease resistance protein At5g45490 GN=At5g45490 OS=Arabidopsis thaliana (Mouse-ear cress) PE=2 SV=1	BnaC02g46990D [Brassica napus]
BnaC02g48070D	0.275754	0.476896	2.2248	0.396189	--	--	--	0.0014575	-2.79093	down	K15430|9.19624e-122|brp:103854318|tRNA (guanine(10)-N2)-methyltransferase homolog; K15430 tRNA (guanine10-N2)-methyltransferase [EC:2.1.1.214] (A)	--	BnaC02g48070D [Brassica napus]
BnaC02g48270D	12.4268	5.669	19.8365	10.1021	0.0624867	-0.938447	normal	0.00387038	-1.03602	down	K15161|0|brp:103854550|cyclin-C1-2; K15161 cyclin C (A)	Cyclin-C1-2 GN=CYCC1-2 OS=Arabidopsis thaliana (Mouse-ear cress) PE=2 SV=1	BnaC02g48270D [Brassica napus]
BnaC03g00010D	1.22805	2.30781	2.95502	0.124156	0.856654	0.880128	normal	0.000497799	-3.50215	down	K04485|2.13725e-56|brp:103858447|uncharacterized LOC103858447; K04485 DNA repair protein RadA/Sms (A)	--	BnaC03g00010D [Brassica napus]
BnaC03g00020D	14.7761	8.38274	33.221	8.59765	0.497481	-0.757302	normal	4.84939e-08	-1.82948	down	K02942|4.42308e-41|brp:103844623|60S acidic ribosomal protein P1-3; K02942 large subunit ribosomal protein LP1 (A)	60S acidic ribosomal protein P1-3 GN=RPP1C OS=Arabidopsis thaliana (Mouse-ear cress) PE=1 SV=2	BnaC03g00020D [Brassica napus]
BnaC03g00040D	0.371502	0	1.34657	0	--	--	--	5.06108e-11	-5.35388	down	K12133|0|brp:103836661|protein LHY-like; K12133 MYB-related transcription factor LHY (A)	Protein LHY GN=LHY OS=Arabidopsis thaliana (Mouse-ear cress) PE=1 SV=2	BnaC03g00040D [Brassica napus]
BnaC03g00080D	1.00115	0.353268	3.48272	0.610847	0.505015	-1.36839	normal	7.55769e-08	-2.46974	down	--	--	BnaC03g00080D [Brassica napus]
BnaC03g00120D	1.38045	0.358741	4.01605	0.186029	--	--	--	0.00816297	-3.18348	down	--	PRA1 family protein B5 GN=PRA1B5 OS=Arabidopsis thaliana (Mouse-ear cress) PE=1 SV=1	BnaC03g00120D [Brassica napus]
BnaC03g00160D	67.8573	50.2787	101.901	47.7235	0.91736	-0.38266	normal	5.08111e-05	-1.11687	down	K00522|4.63476e-162|brp:103855410|Fer1; ferritin-1, chloroplastic; K00522 ferritin heavy chain [EC:1.16.3.2] (A)	Ferritin-1, chloroplastic (Precursor) GN=LSC30 OS=Brassica napus (Rape) PE=2 SV=1	BnaC03g00160D [Brassica napus]
BnaC03g00280D	13.2774	26.451	19.1135	41.9797	0.00665686	0.962057	normal	1.84835e-05	1.19556	up	K06215|0|brp:103855422|pyridoxal biosynthesis protein PDX1.3-like; K06215 pyridoxal 5'-phosphate synthase pdxS subunit [EC:4.3.3.6] (A)	Pyridoxal biosynthesis protein PDX1.3 GN=T10O8.120 OS=Arabidopsis thaliana (Mouse-ear cress) PE=1 SV=2	BnaC03g00280D [Brassica napus]
BnaC03g01390D	1.61889	3.02839	5.75932	25.2881	0.305075	0.925986	normal	3.33067e-16	2.11456	up	K13680|0|brp:103855537|glucomannan 4-beta-mannosyltransferase 9; K13680 beta-mannan synthase [EC:2.4.1.32] (A)	Glucomannan 4-beta-mannosyltransferase 9 GN=F17C15.180 OS=Arabidopsis thaliana (Mouse-ear cress) PE=2 SV=1	BnaC03g01390D [Brassica napus]
BnaC03g01840D	0.877938	0.243501	1.64131	0.000416517	0.0841575	-1.80589	normal	3.87901e-12	-5.49079	down	K11420|0|brp:103855596|histone-lysine N-methyltransferase, H3 lysine-9 specific SUVH1-like; K11420 euchromatic histone-lysine N-methyltransferase [EC:2.1.1.43] (A)	Histone-lysine N-methyltransferase, H3 lysine-9 specific SUVH1 GN=MUG13.20 OS=Arabidopsis thaliana (Mouse-ear cress) PE=2 SV=1	BnaC03g01840D [Brassica napus]
BnaC03g01910D	2.93161	3.90926	1.60871	3.95495	0.810011	0.45191	normal	0.00159305	1.25131	up	--	Coatomer subunit delta GN=At5g05010 OS=Arabidopsis thaliana (Mouse-ear cress) PE=1 SV=2	BnaC03g01910D [Brassica napus]
BnaC03g02650D	0.890757	1.5724	1.48887	6.81702	0.817859	0.857151	normal	1.1307e-07	2.17722	up	--	--	BnaC03g02650D [Brassica napus]
BnaC03g02700D	0.0925162	0.330518	0	1.63629	--	--	--	0.00374328	3.88933	up	K09338|9.24172e-166|brp:103855688|homeobox-leucine zipper protein HAT14-like; K09338 homeobox-leucine zipper protein (A)	Homeobox-leucine zipper protein HAT14 GN=HAT14 OS=Arabidopsis thaliana (Mouse-ear cress) PE=2 SV=3	BnaC03g02700D [Brassica napus]
BnaC03g02960D	2.03016	4.01883	2.60081	6.61735	0.204273	0.987235	normal	0.00111391	1.3457	up	--	--	BnaC03g02960D [Brassica napus]
BnaC03g02980D	4.7349	7.67462	5.35373	11.0253	0.234092	0.735554	normal	0.0035978	1.01097	up	--	Protein BONZAI 2 GN=BON2 OS=Arabidopsis thaliana (Mouse-ear cress) PE=1 SV=2	BnaC03g02980D [Brassica napus]
BnaC03g03210D	0.767695	2.21324	0.851836	3.13007	0.169582	1.47431	normal	0.00681402	1.80284	up	K09422|0|brp:103855740|transcription factor MYB29-like; K09422 myb proto-oncogene protein, plant (A)	Transcription factor MYB29 GN=MBK20.15 OS=Arabidopsis thaliana (Mouse-ear cress) PE=1 SV=1	BnaC03g03210D [Brassica napus]
BnaC03g04610D	0.421152	1.11103	0.583441	4.37522	--	--	--	0.00781204	2.84482	up	--	--	BnaC03g04610D [Brassica napus]
BnaC03g05020D	85.9972	130.202	110.807	329.449	0.371411	0.839756	normal	7.97201e-08	1.79254	up	--	--	--
BnaC03g05180D	3.29534	8.23112	3.67567	14.7966	0.0958595	1.41147	normal	5.08988e-05	1.98405	up	K03676|1.57904e-71|brp:103855946|glutaredoxin-C10; K03676 glutaredoxin 3 (A)	Glutaredoxin-C10 GN=F14F18.100 OS=Arabidopsis thaliana (Mouse-ear cress) PE=2 SV=1	BnaC03g05180D [Brassica napus]
BnaC03g05210D	3.20612	11.2142	4.71723	15.372	0.0394856	1.77549	normal	0.00690555	1.75881	up	--	--	BnaC03g05210D [Brassica napus]
BnaC03g05390D	1.37611	2.23636	0.85293	2.57482	0.459315	0.789847	normal	0.00100464	1.54163	up	K16912|0|brp:103855960|uncharacterized LOC103855960; K16912 ribosomal biogenesis protein LAS1 (A)	--	BnaC03g05390D [Brassica napus]
BnaC03g05580D	2.0374	4.6505	0.969889	3.5381	0.0150335	1.23292	normal	0.00086072	1.75994	up	K06963|0|brp:103855976|THUMP domain-containing protein 1-like; K06963 tRNA acetyltransferase TAN1 (A)	--	BnaC03g05580D [Brassica napus]
BnaC03g05940D	0.439588	1.31479	0.15211	1.12173	0.0341052	1.60159	normal	0.00032027	2.75005	up	K18059|0|brp:103856022|sulfate transporter 4.1, chloroplastic; K18059 sulfate transporter 4 (A)	Sulfate transporter 4.1, chloroplastic (Precursor) OS=Arabidopsis thaliana (Mouse-ear cress) PE=1 SV=1	BnaC03g05940D [Brassica napus]
BnaC03g06120D	3.96673	4.52973	10.2458	54.2126	0.918634	0.237787	normal	0	2.42713	up	K00660|0|brp:103856040|chalcone synthase 3-like; K00660 chalcone synthase [EC:2.3.1.74] (A)	Chalcone synthase 3 GN=CHS3 OS=Sinapis alba (White mustard) PE=2 SV=1	chalcone synthase 1 protein [Brassica rapa subsp. rapa]
BnaC03g06380D	2.18404	4.12925	1.63301	6.19534	0.304644	0.911682	normal	6.51866e-07	1.96413	up	--	Probable carboxylesterase 16 GN=CXE16 OS=Arabidopsis thaliana (Mouse-ear cress) PE=2 SV=1	BnaC03g06380D [Brassica napus]
BnaC03g06510D	1.48463	3.56214	0.461395	2.48384	0.0507891	1.28679	normal	0.000303545	2.39101	up	K00737|0|brp:103856081|uncharacterized LOC103856081; K00737 beta-1,4-mannosyl-glycoprotein beta-1,4-N-acetylglucosaminyltransferase [EC:2.4.1.144] (A)	--	BnaC03g06510D [Brassica napus]
BnaC03g06590D	4.8623	10.9741	4.66948	14.5776	0.0240255	1.43693	normal	0.000203221	1.83386	up	K11877|1.09348e-83|brp:103856091|uncharacterized LOC103856091; K11877 proteasome assembly chaperone 3 (A)	--	BnaC03g06590D [Brassica napus]
BnaC03g06960D	1.75929	3.16018	3.02813	6.81479	0.286769	0.901926	normal	0.00232468	1.1739	up	K13648|0|brp:103856136|probable galacturonosyltransferase 14; K13648 alpha-1,4-galacturonosyltransferase [EC:2.4.1.43] (A)	Probable galacturonosyltransferase 14 GN=GAUT14 OS=Arabidopsis thaliana (Mouse-ear cress) PE=2 SV=1	BnaC03g06960D [Brassica napus]
BnaC03g07210D	2.03206	4.31334	0.883509	3.3658	0.0106621	1.17538	normal	3.33229e-05	1.87311	up	--	Uncharacterized protein At1g04910 GN=At1g04910 OS=Arabidopsis thaliana (Mouse-ear cress) PE=2 SV=1	BnaC03g07210D [Brassica napus]
BnaC03g07300D	3.03457	5.396	2.20904	6.47449	0.231093	0.864913	normal	0.000521899	1.43329	up	--	--	BnaC03g07300D [Brassica napus]
BnaC03g07320D	2.26851	5.41908	1.9831	8.59248	0.0152256	1.32743	normal	3.82546e-07	2.028	up	K14560|1.75918e-70|brp:103856160|U3 small nucleolar ribonucleoprotein protein IMP3; K14560 U3 small nucleolar ribonucleoprotein protein IMP3 (A)	--	BnaC03g07320D [Brassica napus]
BnaC03g07360D	4.42436	6.39148	3.02431	6.94071	0.615026	0.5644	normal	0.000775687	1.14929	up	K00555|0|brp:103856163|probable tRNA (guanine(26)-N(2))-dimethyltransferase 1; K00555 tRNA (guanine26-N2/guanine27-N2)-dimethyltransferase [EC:2.1.1.215 2.1.1.216] (A)	Probable tRNA (guanine(26)-N(2))-dimethyltransferase 1 GN=At5g15810 OS=Arabidopsis thaliana (Mouse-ear cress) PE=2 SV=3	BnaC03g07360D [Brassica napus]
BnaC03g07480D	4.02474	5.45	2.00731	4.24946	0.676448	0.529012	normal	0.0018157	1.05654	up	--	Structural maintenance of chromosomes protein 5 GN=F1N13.60 OS=Arabidopsis thaliana (Mouse-ear cress) PE=2 SV=1	BnaC03g07480D [Brassica napus]
BnaC03g07520D	3.90682	4.68118	4.04341	10.6801	0.922781	0.256658	normal	0.000960306	1.39489	up	--	Steroid 5-alpha-reductase DET2 GN=DET2 OS=Gossypium hirsutum (Upland cotton) PE=1 SV=1	BnaC03g07520D [Brassica napus]
BnaC03g07540D	2.05336	4.56353	2.78827	8.91918	0.461277	1.15709	normal	0.00283863	1.64187	up	--	--	BnaC03g07540D [Brassica napus]
BnaC03g07650D	105.382	151.16	21.5276	65.7176	0.810139	0.483655	normal	5.02924e-10	1.74879	up	--	--	BnaC03g07650D [Brassica napus]
BnaC03g07710D	49.6453	82.3829	58.802	140.064	0.165662	0.72419	normal	4.66042e-07	1.28713	up	--	--	BnaC03g07710D [Brassica napus]
BnaC03g07750D	13.4454	16.1454	12.1113	27.3613	0.759797	0.484345	normal	7.01154e-05	1.22465	up	K02160|1.7486e-127|brp:103856193|biotin carboxyl carrier protein of acetyl-CoA carboxylase 1, chloroplastic-like; K02160 acetyl-CoA carboxylase biotin carboxyl carrier protein (A)	Biotin carboxyl carrier protein of acetyl-CoA carboxylase 1, chloroplastic (Precursor) GN=MQK4.12 OS=Arabidopsis thaliana (Mouse-ear cress) PE=1 SV=2	chloroplast acetyl-CoA carboxylase biotin-containing subunit [Brassica napus]
BnaC03g07830D	1.10233	1.46391	1.3449	4.73553	0.924704	0.440597	normal	0.00030164	1.75654	up	K13947|0|brp:103856202|putative auxin efflux carrier component 8; K13947 auxin efflux carrier family (A)	Putative auxin efflux carrier component 8 GN=MQK4.28 OS=Arabidopsis thaliana (Mouse-ear cress) PE=3 SV=2	BnaC03g07830D [Brassica napus]
BnaC03g08090D	14.5368	24.3922	13.5931	27.3719	0.0430121	0.817297	normal	0.000559161	1.02975	up	--	--	BnaC03g08090D [Brassica napus]
BnaC03g08140D	1.72367	3.28669	1.07326	3.40826	0.0171975	0.99831	normal	1.20727e-06	1.60973	up	K14290|0|brp:103856228|exportin-1-like; K14290 exportin-1 (A)	--	BnaC03g08140D [Brassica napus]
BnaC03g08550D	0.14389	1.23792	1.12041	9.36938	0.0710646	2.53724	normal	2.03893e-08	2.44904	up	--	--	--
BnaC03g08570D	0.195522	1.08997	0.0711195	1.24567	0.0106896	2.26561	normal	1.10381e-05	3.85208	up	K08900|0|brp:103856260|26S protease regulatory subunit 8 homolog; K08900 mitochondrial chaperone BCS1 (A)	ATP-dependent zinc metalloprotease FTSH 2, chloroplastic (Precursor) OS=Oryza sativa subsp. japonica (Rice) PE=3 SV=1	BnaC03g08570D [Brassica napus]
BnaC03g08640D	21.9971	33.5333	32.4914	63.6156	0.488726	0.721852	normal	0.00708709	1.06052	up	--	50S ribosomal protein 6, chloroplastic (Precursor) GN=PSRP6 OS=Arabidopsis thaliana (Mouse-ear cress) PE=3 SV=1	BnaC03g08640D [Brassica napus]
BnaC03g08710D	1.18362	2.88415	3.32183	18.1741	--	--	--	0.00260079	2.41323	up	K14488|1.3109e-60|brp:103856276|auxin-induced protein 15A-like; K14488 SAUR family protein (A)	Auxin-induced protein X10A OS=Glycine max (Soybean) PE=2 SV=1	BnaC03g08710D [Brassica napus]
BnaC03g08780D	3.30944	4.20365	3.72497	20.2207	--	--	--	0.00260079	2.41323	up	--	Indole-3-acetic acid-induced protein ARG7 GN=ARG7 OS=Vigna radiata var. radiata (Mung bean) PE=2 SV=1	BnaC03g08780D [Brassica napus]
BnaC03g08990D	10.8831	5.74542	17.9826	8.31231	0.517948	-0.64067	normal	0.0023445	-1.0559	down	--	Anamorsin homolog {ECO:0000255|HAMAP-Rule:MF_03115} GN=At5g18400 OS=Arabidopsis thaliana (Mouse-ear cress) PE=1 SV=1	BnaC03g08990D [Brassica napus]
BnaC03g09090D	0.766123	1.52745	1.11557	4.02278	0.766505	0.962513	normal	0.000329282	1.85894	up	--	Zinc finger CCCH domain-containing protein 58 GN=At5g18550 OS=Arabidopsis thaliana (Mouse-ear cress) PE=2 SV=1	BnaC03g09090D [Brassica napus]
BnaC03g09430D	0.850395	3.1779	1.60489	10.2059	0.569546	1.66839	normal	7.39723e-06	2.66386	up	--	--	BnaC03g09430D [Brassica napus]
BnaC03g09990D	4.89252	6.09551	5.94778	1.54723	0.888799	0.388118	normal	0.000674721	-1.91217	down	--	--	BnaC03g09990D [Brassica napus]
BnaC03g10260D	10.6282	21.0828	5.10093	16.1888	0.0391407	0.980021	normal	1.73868e-05	1.69178	up	--	21 kDa protein (Precursor) OS=Daucus carota (Wild carrot) PE=2 SV=1	BnaC03g10260D [Brassica napus]
BnaC03g10270D	0.25025	0.229986	11.2167	1.64911	--	--	--	3.59949e-09	-2.667	down	--	--	BnaC03g10270D [Brassica napus]
BnaC03g10620D	2.36723	1.34704	5.44202	2.11798	0.680219	-0.833711	normal	0.00548008	-1.34306	down	--	--	BnaC03g10620D [Brassica napus]
BnaC03g10630D	6.83186	3.81177	12.7001	5.80588	0.430189	-0.747204	normal	0.0020986	-1.13334	down	--	Probable receptor-like protein kinase At1g49730 (Precursor) GN=At1g49730 OS=Arabidopsis thaliana (Mouse-ear cress) PE=2 SV=1	BnaC03g10630D [Brassica napus]
BnaC03g10960D	2.75513	4.18582	1.35501	3.04616	0.478151	0.621368	normal	0.00468239	1.11085	up	K15505|0|brp:103856528|putative SWI/SNF-related matrix-associated actin-dependent regulator of chromatin subfamily A member 3-like 2; K15505 DNA repair protein RAD5 [EC:3.6.4.-] (A)	Putative SWI/SNF-related matrix-associated actin-dependent regulator of chromatin subfamily A member 3-like 2 GN=At5g22750 OS=Arabidopsis thaliana (Mouse-ear cress) PE=2 SV=1	BnaC03g10960D [Brassica napus]
BnaC03g11080D	11.8268	7.42644	22.7459	10.2235	0.610183	-0.620175	normal	0.00036819	-1.19669	down	K12193|1.88107e-131|brp:103856542|vacuolar protein sorting-associated protein 24 homolog 1; K12193 charged multivesicular body protein 3 (A)	Vacuolar protein sorting-associated protein 24 homolog 1 GN=MRN17.18 OS=Arabidopsis thaliana (Mouse-ear cress) PE=1 SV=1	BnaC03g11080D [Brassica napus]
BnaC03g12560D	0	0	12.0108	0	--	--	--	0	-7.13998	down	--	--	BnaC03g12560D [Brassica napus]
BnaC03g17290D	0.832201	0.0929417	1.79753	4.88057	0.04177	-2.95331	normal	0.00192095	1.407	up	--	Protein trichome birefringence-like 40 GN=TBL40 OS=Arabidopsis thaliana (Mouse-ear cress) PE=2 SV=2	BnaC03g17290D [Brassica napus]
BnaC03g17600D	2.53255	5.26949	3.49684	10.1235	0.143081	1.0691	normal	0.00015912	1.47838	up	K00432|1.78844e-118|brp:103857388|probable glutathione peroxidase 2; K00432 glutathione peroxidase [EC:1.11.1.9] (A)	Probable glutathione peroxidase 2 GN=GPX2 OS=Arabidopsis thaliana (Mouse-ear cress) PE=1 SV=1	BnaC03g17600D [Brassica napus]
BnaC03g18660D	1.54247	1.60343	0.964592	1.85338	0.597691	0.659776	normal	0.00369406	1.28869	up	K12837|0|brp:103857491|uncharacterized LOC103857491; K12837 splicing factor U2AF 65 kDa subunit (A)	Splicing factor U2af large subunit A GN=U2AF65A OS=Nicotiana plumbaginifolia (Leadwort-leaved tobacco) PE=2 SV=1	BnaC03g18660D [Brassica napus]
BnaC03g18910D	2.03833	3.78168	3.47318	8.60828	0.385797	0.897473	normal	0.00083072	1.29617	up	--	Protein trichome birefringence-like 37 GN=TBL37 OS=Arabidopsis thaliana (Mouse-ear cress) PE=2 SV=2	BnaC03g18910D [Brassica napus]
BnaC03g19470D	3.90693	2.51327	0.933305	2.97559	0.750401	-0.592135	normal	0.00509819	1.64823	up	K16803|4.36869e-166|eus:EUTSA_v10016124mg|hypothetical protein; K16803 cytoskeleton-associated protein 5 (A)	Protein MOR1 GN=T20F21.17 OS=Arabidopsis thaliana (Mouse-ear cress) PE=1 SV=1	BnaC03g19470D [Brassica napus]
BnaC03g22460D	0.763459	0.308649	1.07206	0.114349	0.723325	-1.17744	normal	0.000891357	-2.83947	down	--	Zinc finger CCCH domain-containing protein 29 GN=At2g40140 OS=Arabidopsis thaliana (Mouse-ear cress) PE=2 SV=1	BnaC03g22460D [Brassica napus]
BnaC03g22470D	3.53662	4.39469	8.75778	3.6398	0.878329	0.362067	normal	9.05746e-05	-1.31842	down	--	Protein trichome birefringence-like 28 GN=TBL28 OS=Arabidopsis thaliana (Mouse-ear cress) PE=2 SV=1	BnaC03g22470D [Brassica napus]
BnaC03g22570D	5.22499	12.1797	5.24451	25.5494	0.0857326	1.24598	normal	2.09482e-09	2.33246	up	K02960|9.61078e-106|brp:103833537|40S ribosomal protein S16-3-like; K02960 small subunit ribosomal protein S16e (A)	40S ribosomal protein S16-3 GN=RPS16C OS=Arabidopsis thaliana (Mouse-ear cress) PE=2 SV=1	BnaC03g22570D [Brassica napus]
BnaC03g22750D	0	0	1.51689	0.125833	--	--	--	0.00158972	-3.02379	down	--	Expansin-A8 (Precursor) GN=T2P4.4 OS=Arabidopsis thaliana (Mouse-ear cress) PE=2 SV=1	BnaC03g22750D [Brassica napus]
BnaC03g22770D	15.1449	11.4119	15.1297	7.60562	0.903767	-0.339015	normal	0.00349194	-1.00135	down	--	U-box domain-containing protein 63 GN=PUB63 OS=Arabidopsis thaliana (Mouse-ear cress) PE=2 SV=1	BnaC03g22770D [Brassica napus]
BnaC03g24290D	1.75556	0.18717	8.10267	1.01912	0.0244485	-3.03485	normal	3.00815e-09	-2.85697	down	K01183|7.4131e-169|brp:103858080|basic endochitinase CHB4; K01183 chitinase [EC:3.2.1.14] (A)	Basic endochitinase CHB4 (Precursor) OS=Brassica napus (Rape) PE=1 SV=2	BnaC03g24290D [Brassica napus]
BnaC03g25450D	0	1.39883	0.0952052	3.11006	--	--	--	1.68307e-06	4.66595	up	K17497|4.82969e-156|brp:103858193|phosphomannomutase-like; K17497 phosphomannomutase [EC:5.4.2.8] (A)	Phosphomannomutase GN=PMM OS=Arabidopsis thaliana (Mouse-ear cress) PE=1 SV=1	BnaC03g25450D [Brassica napus]
BnaC03g26410D	299.571	180.987	235.466	112.805	0.605226	-0.58012	normal	0.000339815	-1.05441	down	K14838|8.9079e-51|zma:100282268|pco082380(357); LOC100282268; K11254 histone H4 (A)	Histone H4 OS=Glycine max (Soybean) PE=3 SV=1	hypothetical protein ZEAMMB73_313798 [Zea mays]
BnaC03g26700D	10.2132	7.87898	51.8422	19.3379	0.893202	-0.326321	normal	9.2332e-09	-1.46284	down	--	SPX domain-containing protein 2 GN=SPX2 OS=Arabidopsis thaliana (Mouse-ear cress) PE=2 SV=1	BnaC03g26700D [Brassica napus]
BnaC03g27150D	1.749	0.963281	1.20901	0.00104603	0.395592	-0.818477	normal	1.41243e-12	-5.54211	down	K07442|7.48763e-51|eus:EUTSA_v10014133mg|hypothetical protein; K07442 tRNA (adenine57-N1/adenine58-N1)-methyltransferase [EC:2.1.1.219 2.1.1.220] (A)	--	BnaC03g27150D [Brassica napus]
BnaC03g28340D	6.33608	5.07596	13.123	5.5343	0.894092	-0.323769	normal	0.000140853	-1.26848	down	K00434|0|brp:103858501|thylakoid lumenal 29 kDa protein, chloroplastic; K00434 L-ascorbate peroxidase [EC:1.11.1.11] (A)	Thylakoid lumenal 29 kDa protein, chloroplastic (Precursor) GN=F23J3.40 OS=Arabidopsis thaliana (Mouse-ear cress) PE=1 SV=2	BnaC03g28340D [Brassica napus]
BnaC03g28760D	759.985	409.552	755.511	384.527	0.0687457	-0.863061	normal	0.00143384	-1.00903	down	K02964|3.62049e-96|crb:CARUB_v10002063mg|hypothetical protein; K02964 small subunit ribosomal protein S18e (A)	40S ribosomal protein S18 GN=RPS18C OS=Arabidopsis thaliana (Mouse-ear cress) PE=1 SV=1	BnaC03g28760D [Brassica napus]
BnaC03g29000D	32.0211	16.8512	43.1783	16.0724	0.0618709	-0.839374	normal	5.85763e-07	-1.42359	down	K03626|1.38779e-66|brp:103838916|nascent polypeptide-associated complex subunit alpha-like protein 4; K03626 nascent polypeptide-associated complex subunit alpha (A)	Nascent polypeptide-associated complex subunit alpha-like protein 4 GN=At4g10480 OS=Arabidopsis thaliana (Mouse-ear cress) PE=2 SV=1	BnaA09g22500D [Brassica napus]
BnaC03g29230D	37.4543	21.2747	40.3418	18.0297	0.130071	-0.76979	normal	9.33426e-05	-1.2113	down	--	RNA polymerase II transcriptional coactivator KELP GN=KELP OS=Arabidopsis thaliana (Mouse-ear cress) PE=1 SV=1	BnaC03g29230D [Brassica napus]
BnaC03g29970D	2.62077	4.70586	1.385	3.71591	0.034654	0.890419	normal	2.51466e-05	1.40522	up	K15450|0|brp:103858670|tRNA wybutosine-synthesizing protein 2/3/4; K15450 tRNA wybutosine-synthesizing protein 3 [EC:2.1.1.282] (A)	tRNA wybutosine-synthesizing protein 2 homolog GN=At4g04670 OS=Arabidopsis thaliana (Mouse-ear cress) PE=2 SV=1	BnaC03g29970D [Brassica napus]
BnaC03g30040D	6.76374	12.6668	3.40441	11.7968	0.00316255	0.980194	normal	7.92096e-11	1.7434	up	K06027|0|brp:103858677|vesicle-fusing ATPase-like; K06027 vesicle-fusing ATPase [EC:3.6.4.6] (A)	Vesicle-fusing ATPase GN=NSF OS=Arabidopsis thaliana (Mouse-ear cress) PE=2 SV=2	BnaC03g30040D [Brassica napus]
BnaC03g30060D	9.02477	15.8185	8.9406	20.1142	0.0306659	0.848492	normal	6.80929e-05	1.13973	up	--	Monothiol glutaredoxin-S17 GN=GRXS17 OS=Arabidopsis thaliana (Mouse-ear cress) PE=2 SV=1	BnaC03g30060D [Brassica napus]
BnaC03g30670D	6.79996	5.71677	8.15639	2.92131	0.943846	-0.134818	normal	2.42718e-05	-1.39642	down	K10268|0|brp:103858742|F-box protein SKIP17-like; K10268 F-box and leucine-rich repeat protein 2/20 (A)	F-box protein SKIP17 GN=SKIP17 OS=Arabidopsis thaliana (Mouse-ear cress) PE=1 SV=1	BnaC03g30670D [Brassica napus]
BnaC03g30680D	6.44566	3.56525	5.49643	2.14146	0.0453439	-0.928113	normal	4.67016e-05	-1.47453	down	K10268|0|brp:103858742|F-box protein SKIP17-like; K10268 F-box and leucine-rich repeat protein 2/20 (A)	F-box protein SKIP17 GN=SKIP17 OS=Arabidopsis thaliana (Mouse-ear cress) PE=1 SV=1	BnaC03g30680D [Brassica napus]
BnaC03g32030D	16.6623	33.7068	11.2712	25.8918	0.00340568	0.95117	normal	5.33435e-05	1.12807	up	K12614|0|brp:103858860|DEAD-box ATP-dependent RNA helicase 8-like; K12614 ATP-dependent RNA helicase DDX6/DHH1 [EC:3.6.4.13] (A)	DEAD-box ATP-dependent RNA helicase 8 GN=RH8 OS=Arabidopsis thaliana (Mouse-ear cress) PE=2 SV=1	BnaC03g32030D [Brassica napus]
BnaC03g32420D	3.21186	5.72754	1.76931	4.31765	0.0477997	0.855608	normal	0.00230943	1.11359	up	--	Putative glucose-6-phosphate 1-epimerase OS=Cenchrus ciliaris (Buffelgrass) PE=2 SV=1	BnaC03g32420D [Brassica napus]
BnaC03g32910D	0.0886935	0	3.85423	0.184461	--	--	--	5.83821e-08	-3.84144	down	--	Zinc finger protein CONSTANS-LIKE 2 OS=Arabidopsis thaliana (Mouse-ear cress) PE=1 SV=1	BnaC03g32910D [Brassica napus]
BnaC03g34250D	7.32009	5.21846	3.8696	1.6288	0.868515	-0.374004	normal	0.00162057	-1.35276	down	--	Formin-like protein 11 (Precursor) GN=FH11 OS=Arabidopsis thaliana (Mouse-ear cress) PE=2 SV=1	BnaC03g34250D [Brassica napus]
BnaC03g35290D	7.1214	3.27713	22.8801	10.7427	0.0329651	-1.07175	normal	0.000606655	-1.08684	down	--	--	BnaC03g35290D [Brassica napus]
BnaC03g37640D	1.45033	1.86587	0.217615	2.24733	0.900766	0.456006	normal	2.66458e-06	3.31778	up	--	Protein ABIL3 GN=ABIL3 OS=Arabidopsis thaliana (Mouse-ear cress) PE=2 SV=1	BnaC03g37640D [Brassica napus]
BnaC03g44070D	0.305117	1.05684	0.193472	1.06016	0.0383838	1.72261	normal	0.00202707	2.32311	up	--	Chaperone protein dnaJ 49 OS=Arabidopsis thaliana (Mouse-ear cress) PE=2 SV=2	BnaC03g44070D [Brassica napus]
BnaC03g44180D	35.805	20.6469	13.1083	4.92591	0.10724	-0.759995	normal	7.13027e-05	-1.36878	down	--	GDSL esterase/lipase At2g04570 (Precursor) GN=At2g04570 OS=Arabidopsis thaliana (Mouse-ear cress) PE=2 SV=1	BnaC03g44180D [Brassica napus]
BnaC03g44340D	127.723	86.7369	280.946	96.0302	0.861054	-0.403012	normal	2.967e-09	-1.51319	down	--	--	BnaC03g44340D [Brassica napus]
BnaC03g44620D	0.65772	0.170066	17.1713	0.729013	--	--	--	0	-4.33694	down	--	--	BnaC03g44620D [Brassica napus]
BnaC03g48160D	1.27999	1.56557	0.157144	0.990512	0.901423	0.309982	normal	1.01831e-05	2.5526	up	K08874|0|brp:103874096|transformation/transcription domain-associated protein-like; K08874 transformation/transcription domain-associated protein (A)	--	BnaC03g48160D [Brassica napus]
BnaC03g48250D	0.787474	2.22982	0.801395	3.41258	0.3274	1.44481	normal	0.00198932	2.07711	up	--	--	BnaC03g48250D [Brassica napus]
BnaC03g48290D	0.671613	0.707079	2.09774	0.347281	--	--	--	0.00250503	-2.41743	down	K00799|2.36698e-90|zma:100280645|glutathione S-transferase GSTU6; K00799 glutathione S-transferase [EC:2.5.1.18] (A)	Glutathione S-transferase U18 GN=F14N23.24 OS=Arabidopsis thaliana (Mouse-ear cress) PE=2 SV=1	BnaC03g48290D [Brassica napus]
BnaC03g48590D	1.41958	0.540182	4.01399	1.00832	0.158541	-1.39932	normal	1.01762e-06	-1.97978	down	--	--	BnaC03g48590D [Brassica napus]
BnaC03g51500D	0	0	9.11431	0	--	--	--	1.66782e-07	-4.84211	down	--	--	BnaC03g51500D [Brassica napus]
BnaC03g51710D	0.369541	0.545836	7.25823	0.367812	--	--	--	3.34456e-10	-3.85777	down	--	21 kDa protein (Precursor) OS=Daucus carota (Wild carrot) PE=2 SV=1	BnaC03g51710D [Brassica napus]
BnaC03g55030D	0.364305	0.868277	0.301226	1.17556	0.387098	1.27093	normal	0.00644831	1.90877	up	K09338|0|brp:103873430|homeobox-leucine zipper protein REVOLUTA-like; K09338 homeobox-leucine zipper protein (A)	Homeobox-leucine zipper protein REVOLUTA GN=MUP24.16 OS=Arabidopsis thaliana (Mouse-ear cress) PE=1 SV=2	BnaC03g55030D [Brassica napus]
BnaC03g56990D	0.363285	0.237378	0.286191	1.69823	--	--	--	0.00107129	2.49755	up	K02575|0|brp:103836132|high affinity nitrate transporter 2.5; K02575 MFS transporter, NNP family, nitrate/nitrite transporter (A)	High affinity nitrate transporter 2.5 GN=NRT2.5 OS=Arabidopsis thaliana (Mouse-ear cress) PE=2 SV=1	BnaC03g56990D [Brassica napus]
BnaC03g57670D	3.56639	2.19489	2.70162	0.75091	0.736833	-0.649913	normal	0.00661325	-1.7633	down	--	Putative F-box/kelch-repeat protein At1g27420 GN=At1g27420 OS=Arabidopsis thaliana (Mouse-ear cress) PE=4 SV=2	BnaC03g57670D [Brassica napus]
BnaC03g58120D	4.53032	8.57001	3.79884	8.91696	0.00583449	0.950321	normal	9.85768e-05	1.1471	up	K18667|0|brp:103835373|activating signal cointegrator 1 complex subunit 2; K18667 activating signal cointegrator complex subunit 2 (A)	--	BnaC03g58120D [Brassica napus]
BnaC03g59190D	0.674249	0.145827	3.65407	0	--	--	--	0.000175222	-4.24126	down	--	Auxin-induced protein 10A5 OS=Glycine max (Soybean) PE=2 SV=1	BnaC03g59190D [Brassica napus]
BnaC03g62760D	2.6687	7.10405	2.20524	4.51277e-05	0.0295128	1.39589	normal	0.00364895	-3.89155	down	--	Protein LIGHT-DEPENDENT SHORT HYPOCOTYLS 9 GN=F28A21.20 OS=Arabidopsis thaliana (Mouse-ear cress) PE=1 SV=1	BnaC03g62760D [Brassica napus]
BnaC03g64120D	7.5161	2.38026	8.60249	1.18949	0.0159247	-1.60301	normal	2.89658e-06	-2.63467	down	K12184|4.8578e-126|ath:AT4G21560|VPS28-1; vacuolar protein sorting-associated protein 28-1; K12184 ESCRT-I complex subunit VPS28 (A)	Vacuolar protein sorting-associated protein 28 homolog 1 OS=Arabidopsis thaliana (Mouse-ear cress) PE=1 SV=1	BnaC03g64120D [Brassica napus]
BnaC03g68760D	7.08391	5.04491	12.0512	5.81595	0.911261	-0.284698	normal	0.000259935	-1.14467	down	--	Probable sucrose-phosphatase 1 GN=SPP1 OS=Arabidopsis thaliana (Mouse-ear cress) PE=2 SV=1	BnaC03g68760D [Brassica napus]
BnaC03g71260D	3.12966	7.56866	7.98544	42.7848	0.528034	1.25578	normal	7.71616e-12	2.50597	up	--	Cyclin-dependent protein kinase inhibitor SIM GN=SIM OS=Arabidopsis thaliana (Mouse-ear cress) PE=1 SV=1	BnaC03g71260D [Brassica napus]
BnaC03g71650D	0.600332	0.639356	0.136498	2.51457	--	--	--	0.00374328	3.88933	up	--	CASP-like protein 2D1 GN=At5g54980 OS=Arabidopsis thaliana (Mouse-ear cress) PE=2 SV=1	BnaC03g71650D [Brassica napus]
BnaC03g71690D	11.5765	9.54592	46.056	93.4076	0.941836	-0.121275	normal	0.00195666	1.08959	up	--	--	BnaC03g71690D [Brassica napus]
BnaC03g71740D	1.43571	1.70519	3.47363	0.97776	0.937739	0.278938	normal	0.00475058	-1.79291	down	K05658|2.98005e-30|brp:103867037|ABC transporter B family member 6; K05658 ATP-binding cassette, subfamily B (MDR/TAP), member 1 [EC:3.6.3.44] (A)	ABC transporter B family member 6 GN=F12L6.14 OS=Arabidopsis thaliana (Mouse-ear cress) PE=1 SV=2	BnaC03g71740D [Brassica napus]
BnaC03g73240D	0.513245	0	4.6686	0.332337	--	--	--	0.000560322	-3.12981	down	--	Protein LIGHT-DEPENDENT SHORT HYPOCOTYLS 2 GN=T27C4.16 OS=Arabidopsis thaliana (Mouse-ear cress) PE=1 SV=1	BnaC03g73240D [Brassica napus]
BnaC03g74030D	3.1963	1.54468	4.50015	1.10276	0.591268	-0.900517	normal	0.000374412	-1.91789	down	K02965|2.53813e-132|brp:103832098|40S ribosomal protein S19, mitochondrial-like; K02965 small subunit ribosomal protein S19 (A)	40S ribosomal protein S19, mitochondrial (Precursor) GN=RPS19 OS=Arabidopsis thaliana (Mouse-ear cress) PE=1 SV=2	BnaC03g74030D [Brassica napus]
BnaC03g74470D	4.0019	0.694306	18.3762	2.55564	0.286497	-1.59334	normal	4.1982e-09	-2.27873	down	--	Protein PROTON GRADIENT REGULATION 5, chloroplastic (Precursor) GN=PGR5 OS=Arabidopsis thaliana (Mouse-ear cress) PE=1 SV=1	BnaC03g74470D [Brassica napus]
BnaC03g75450D	6.38904	6.51414	79.0964	19.6786	0.954435	-0.0283011	normal	0	-1.96581	down	K13783|0|brp:103873246|putative glycerol-3-phosphate transporter 1; K13783 MFS transporter, OPA family, solute carrier family 37 (glycerol-3-phosphate transporter), member 1/2 (A)	Putative glycerol-3-phosphate transporter 1 GN=At3g47420 OS=Arabidopsis thaliana (Mouse-ear cress) PE=2 SV=1	BnaC03g75450D [Brassica napus]
BnaC03g76260D	285.732	272.023	237.704	106.727	0.995704	-0.0327619	normal	9.54829e-05	-1.08427	down	--	--	dehydration stress-induced protein [Brassica napus]
BnaC03g77510D	8.54654	1.45177	98.3162	12.5746	0.0697055	-2.31369	normal	0	-2.89068	down	--	--	BnaC03g77510D [Brassica napus]
BnaC04g00710D	20.428	14.8616	11.083	5.2252	0.854734	-0.433795	normal	0.00176121	-1.05525	down	K15397|0|brp:103866440|3-ketoacyl-CoA synthase 13; K15397 3-ketoacyl-CoA synthase [EC:2.3.1.199] (A)	3-ketoacyl-CoA synthase 13 (Precursor) GN=T3A4.10 OS=Arabidopsis thaliana (Mouse-ear cress) PE=2 SV=1	BnaC04g00710D [Brassica napus]
BnaC04g01610D	0.0410648	0.0370423	1.07495	4.168	--	--	--	3.54642e-06	1.89596	up	K09754|0|brp:103866522|cytochrome P450 98A3-like; K09754 coumaroylquinate(coumaroylshikimate) 3'-monooxygenase [EC:1.14.13.36] (A)	Cytochrome P450 98A3 GN=T20B5.9 OS=Arabidopsis thaliana (Mouse-ear cress) PE=1 SV=1	BnaC04g01610D [Brassica napus]
BnaC04g02430D	3.41948	2.12986	12.9928	5.95198	0.119337	-0.825151	normal	5.66261e-05	-1.14194	down	K01595|0|brp:103866650|phosphoenolpyruvate carboxylase 2; K01595 phosphoenolpyruvate carboxylase [EC:4.1.1.31] (A)	Phosphoenolpyruvate carboxylase 2 GN=PPC2 OS=Arabidopsis thaliana (Mouse-ear cress) PE=1 SV=2	BnaC04g02430D [Brassica napus]
BnaC04g03030D	48.1574	24.1532	62.283	25.3681	0.0053584	-0.930176	normal	4.08702e-07	-1.28719	down	K03921|0|brp:103866745|acyl-[acyl-carrier-protein] desaturase, seed specific, chloroplastic; K03921 acyl-[acyl-carrier-protein] desaturase [EC:1.14.19.2] (A)	Acyl-[acyl-carrier-protein] desaturase, seed specific, chloroplastic (Precursor) OS=Brassica napus (Rape) PE=2 SV=1	BnaC04g03030D [Brassica napus]
BnaC04g03060D	2.91952	0.720666	6.44684	0.908634	0.021232	-1.83944	normal	9.56368e-09	-2.73391	down	K03635|9.33386e-124|brp:103866742|molybdopterin synthase catalytic subunit-like; K03635 molybdopterin synthase catalytic subunit [EC:2.8.1.12] (A)	Molybdopterin synthase catalytic subunit {ECO:0000255|HAMAP-Rule:MF_03052} GN=At2g43760 OS=Arabidopsis thaliana (Mouse-ear cress) PE=2 SV=1	BnaC04g03060D [Brassica napus]
BnaC04g04060D	0.146546	0.452466	0.224773	2.72694	--	--	--	5.35572e-09	3.49957	up	K01051|0|brp:103866866|probable pectinesterase/pectinesterase inhibitor 17; K01051 pectinesterase [EC:3.1.1.11] (A)	Pectinesterase 17 (Precursor) GN=F4L23.27 OS=Arabidopsis thaliana (Mouse-ear cress) PE=2 SV=2	BnaC04g04060D [Brassica napus]
BnaC04g04370D	28.3759	50.5175	23.5444	51.3307	0.0160344	0.888637	normal	0.00018328	1.1133	up	K14324|1.70904e-84|brp:103866911|histone deacetylase complex subunit SAP18; K14324 histone deacetylase complex subunit SAP18 (A)	Histone deacetylase complex subunit SAP18 GN=At2g45640 OS=Arabidopsis thaliana (Mouse-ear cress) PE=1 SV=1	BnaC04g04370D [Brassica napus]
BnaC04g04380D	0.566261	0.589334	8.67823	2.32039	--	--	--	5.92414e-06	-1.90729	down	K09264|1.39376e-145|brp:103866912|agamous-like MADS-box protein AGL6; K09264 MADS-box transcription factor, plant (A)	Agamous-like MADS-box protein AGL6 GN=AGL6 OS=Arabidopsis thaliana (Mouse-ear cress) PE=1 SV=2	BnaC04g04380D [Brassica napus]
BnaC04g06850D	4.744	1.13291	14.0902	1.75493	0.0149185	-1.87771	normal	8.50209e-13	-3.01984	down	--	Nucleolin 2 GN=K24M9.11 OS=Arabidopsis thaliana (Mouse-ear cress) PE=2 SV=1	BnaC04g06850D [Brassica napus]
BnaC04g07310D	5.33505	6.17787	6.72885	2.87636	0.930317	0.160636	normal	0.00500734	-1.31905	down	--	--	BnaC04g07310D [Brassica napus]
BnaC04g07990D	0.149632	0.457627	0.118896	0.947134	0.147608	1.5959	normal	2.76512e-07	2.86946	up	--	ABC transporter G family member 33 GN=F3G5.7 OS=Arabidopsis thaliana (Mouse-ear cress) PE=2 SV=1	BnaC04g07990D [Brassica napus]
BnaC04g10060D	0.640828	1.59615	0.252258	1.92897	0.794517	0.577548	normal	0.000422921	1.87346	up	--	--	BnaC04g10060D [Brassica napus]
BnaC04g10200D	0.61816	0.896648	0.0757329	0.606204	0.867327	0.589846	normal	0.00781204	2.84482	up	--	B2 protein OS=Daucus carota (Wild carrot) PE=2 SV=1	BnaC04g10200D [Brassica napus]
BnaC04g10720D	1.82841	1.63923	7.06134e-05	3.88799	--	--	--	0.000329643	4.17553	up	K02954|5.60231e-78|eus:EUTSA_v10017324mg|hypothetical protein; K02954 small subunit ribosomal protein S14 (A)	Ribosomal protein S14, mitochondrial GN=RPS14 OS=Brassica napus (Rape) PE=3 SV=1	BnaC04g10720D [Brassica napus]
BnaC04g10950D	1.75897	0	2.75245	0	--	--	--	2.92751e-07	-4.80057	down	--	--	BnaC04g10950D [Brassica napus]
BnaC04g11160D	9.20376	4.78255	7.66059	2.74911	0.0455145	-0.916023	normal	5.05093e-05	-1.44708	down	--	Cysteine-rich repeat secretory protein 11 (Precursor) GN=CRRSP11 OS=Arabidopsis thaliana (Mouse-ear cress) PE=1 SV=2	BnaC04g11160D [Brassica napus]
BnaC04g11560D	0	0	2.22143	0.561006	--	--	--	0.0037601	-2.08983	down	K03841|0|brp:103867569|BrFBPase; fructose-1,6-bisphosphatase, cytosolic; K03841 fructose-1,6-bisphosphatase I [EC:3.1.3.11] (A)	Fructose-1,6-bisphosphatase, cytosolic OS=Brassica napus (Rape) PE=2 SV=1	BnaC04g11560D [Brassica napus]
BnaC04g13900D	0.85906	0	2.24209	0.398	--	--	--	0.000660891	-2.32701	down	--	--	BnaC04g13900D [Brassica napus]
BnaC04g14950D	5.95713	10.0429	0.952751	5.08923	0.0849525	0.815591	normal	4.01705e-10	2.37661	up	--	UDP-glycosyltransferase 71D1 GN=UGT71D1 OS=Arabidopsis thaliana (Mouse-ear cress) PE=2 SV=1	BnaC04g14950D [Brassica napus]
BnaC04g14990D	13.0597	8.16028	8.09674	2.3036	0.495776	-0.606603	normal	2.23216e-08	-1.8615	down	--	--	BnaC04g14990D [Brassica napus]
BnaC04g15370D	1177.64	1972.65	610.595	1441.04	0.516184	0.783937	normal	5.24965e-08	1.378	up	--	Osmotin-like protein (Precursor) OS=Solanum lycopersicum (Tomato) PE=1 SV=1	BnaC04g15370D [Brassica napus]
BnaC04g15430D	3.86665	1.77898	6.35296	1.20754	0.569024	-1.10729	normal	0.000604952	-2.17831	down	--	--	BnaC04g15430D [Brassica napus]
BnaC04g19510D	3.2617	4.67838	3.72542	7.70455	0.544403	0.624201	normal	0.00130927	1.10134	up	--	K(+) efflux antiporter 5 GN=KEA5 OS=Arabidopsis thaliana (Mouse-ear cress) PE=2 SV=1	BnaC04g19510D [Brassica napus]
BnaC04g21590D	1.22444	0.850729	3.74339	0.567025	--	--	--	3.65968e-05	-2.55325	down	K03781|1.50743e-48|brp:103862389|catalase-2; K03781 catalase [EC:1.11.1.6] (A)	Catalase-2 GN=M4E13.140 OS=Arabidopsis thaliana (Mouse-ear cress) PE=2 SV=3	BnaC04g21590D [Brassica napus]
BnaC04g21690D	4.1857	2.30572	3.98036	1.18379	0.651355	-0.690687	normal	0.00204113	-1.62022	down	--	--	BnaC04g21690D [Brassica napus]
BnaC04g21740D	95.5672	51.647	291.552	104.596	0.00984235	-0.901311	normal	1.03538e-09	-1.46958	down	K08908|1.40068e-154|zma:100280832|chlorophyll a-b binding protein; K08908 light-harvesting complex I chlorophyll a/b binding protein 2 (A)	Chlorophyll a-b binding protein, chloroplastic (Precursor) OS=Petunia hybrida (Petunia) PE=2 SV=1	chlorophyll a-b binding protein [Zea mays]
BnaC04g23830D	0.365868	0.289604	0.967024	6.56579e-06	--	--	--	0.00364895	-3.89155	down	K10666|1.12692e-131|brp:103863008|uncharacterized LOC103863008; K10666 E3 ubiquitin-protein ligase RNF5 [EC:6.3.2.19] (A)	--	BnaC04g23830D [Brassica napus]
BnaC04g26140D	0.044997	0.0406546	1.9788	0	--	--	--	2.43617e-10	-5.26503	down	K06636|8.18598e-90|brp:103841370|structural maintenance of chromosomes protein 1; K06636 structural maintenance of chromosome 1 (A)	Structural maintenance of chromosomes protein 1 GN=T5N23.30 OS=Arabidopsis thaliana (Mouse-ear cress) PE=2 SV=2	BnaC04g26140D [Brassica napus]
BnaC04g27590D	44.7774	41.1751	7.58575	15.2756	0.982644	-0.117362	normal	0.00256426	1.03652	up	--	Caffeic acid 3-O-methyltransferase GN=COMT1 OS=Catharanthus roseus (Madagascar periwinkle) PE=2 SV=1	BnaC04g27590D [Brassica napus]
BnaC04g29260D	0.905684	0.395005	1.80101	0.192888	0.778398	-1.10773	normal	2.97229e-05	-2.94564	down	--	Probable magnesium transporter NIPA2 GN=At4g13800 OS=Arabidopsis thaliana (Mouse-ear cress) PE=2 SV=1	BnaC04g29260D [Brassica napus]
BnaC04g30270D	8.69023	13.5886	3.69233	8.16602	0.243099	0.689492	normal	0.000293709	1.10707	up	K06678|0|brp:103863736|condensin complex subunit 3; K06678 condensin complex subunit 3 (A)	--	BnaC04g30270D [Brassica napus]
BnaC04g32230D	0.210601	0.779708	0.121747	2.41568	--	--	--	4.44294e-07	4.09838	up	--	RING-H2 finger protein ATL46 GN=ATL46 OS=Arabidopsis thaliana (Mouse-ear cress) PE=2 SV=1	BnaC04g32230D [Brassica napus]
BnaC04g32410D	0.110353	0	2.50798	0.108944	--	--	--	1.3327e-08	-3.93216	down	--	--	BnaC04g32410D [Brassica napus]
BnaC04g32660D	0.462723	0.259029	1.6922	0.0596613	--	--	--	1.05771e-05	-3.85544	down	--	--	BnaC04g32660D [Brassica napus]
BnaC04g32950D	1.85179	1.81983	4.44981	1.03822	0.940396	-0.0082339	normal	2.79949e-06	-2.03934	down	--	Uroporphyrinogen-III C-methyltransferase GN=cobA OS=Cyanidium caldarium PE=3 SV=1	BnaC04g32950D [Brassica napus]
BnaC04g33870D	0.276377	0.318579	2.01488	0.387409	--	--	--	8.02885e-07	-2.34457	down	K05016|0|brp:103864237|chloride channel protein CLC-a; K05016 chloride channel 7 (A)	Chloride channel protein CLC-a GN=MHK7.12 OS=Arabidopsis thaliana (Mouse-ear cress) PE=1 SV=2	BnaC04g33870D [Brassica napus]
BnaC04g34810D	1.69211	0.468537	2.69656	0.22949	0.300401	-1.66231	normal	2.8729e-05	-3.13997	down	K00430|0|brp:103864346|peroxidase 17; K00430 peroxidase [EC:1.11.1.7] (A)	Peroxidase 17 (Precursor) GN=F14M13.18 OS=Arabidopsis thaliana (Mouse-ear cress) PE=2 SV=1	BnaC04g34810D [Brassica napus]
BnaC04g36370D	10.1819	5.16027	8.49958	2.09661	0.0119467	-0.973799	normal	3.90747e-11	-2.11038	down	--	Cytochrome P450 81D1 GN=T30G6.3 OS=Arabidopsis thaliana (Mouse-ear cress) PE=2 SV=1	BnaC04g36370D [Brassica napus]
BnaC04g36700D	0.632791	1.60075	0.000396645	1.62443	0.450843	1.30987	normal	1.70094e-05	4.46821	up	--	F-box/kelch-repeat protein At1g64840 GN=At1g64840 OS=Arabidopsis thaliana (Mouse-ear cress) PE=2 SV=2	BnaC04g36700D [Brassica napus]
BnaC04g37060D	4.59237	1.66357	6.47598	1.77764	0.0572087	-1.38598	normal	0.000664945	-1.70242	down	--	--	BnaC04g37060D [Brassica napus]
BnaC04g38090D	1.92253	4.93749	0	9.09206	0.748982	1.28536	normal	2.98674e-06	4.61899	up	--	Uncharacterized protein At1g04910 GN=At1g04910 OS=Arabidopsis thaliana (Mouse-ear cress) PE=2 SV=1	BnaC04g38090D [Brassica napus]
BnaC04g38910D	2.80412	0.910501	6.64207	1.25805	0.678859	-1.44717	normal	0.00150264	-2.25527	down	--	Probable WRKY transcription factor 45 GN=WRKY45 OS=Arabidopsis thaliana (Mouse-ear cress) PE=2 SV=1	PREDICTED: probable WRKY transcription factor 45 [Brassica rapa]
BnaC04g40390D	3.46314	1.54994	4.5268	1.90275	0.0368238	-1.12835	normal	0.00170598	-1.29187	down	K01188|0|brp:103864958|beta-glucosidase 15-like; K01188 beta-glucosidase [EC:3.2.1.21] (A)	Beta-glucosidase 13 (Precursor) GN=BGLU13 OS=Arabidopsis thaliana (Mouse-ear cress) PE=2 SV=1	BnaC04g40390D [Brassica napus]
BnaC04g41510D	314.301	300.216	58.9387	122.363	0.997935	-0.00972404	normal	0.000125698	1.07318	up	K00799|1.11902e-153|brp:103865082|glutathione S-transferase F9; K00799 glutathione S-transferase [EC:2.5.1.18] (A)	Glutathione S-transferase F9 GN=F7F1.7 OS=Arabidopsis thaliana (Mouse-ear cress) PE=1 SV=1	BnaC04g41510D [Brassica napus]
BnaC04g44500D	10.1595	5.05087	10.0997	4.90966	0.00531375	-0.980101	normal	0.000938921	-1.06127	down	--	--	BnaC04g44500D [Brassica napus]
BnaC04g45520D	6.38336	6.07184	12.1601	5.53024	0.942869	-0.0212118	normal	0.0013658	-1.13149	down	--	Mitochondrial adenine nucleotide transporter ADNT1 OS=Arabidopsis thaliana (Mouse-ear cress) PE=2 SV=1	BnaC04g45520D [Brassica napus]
BnaC04g45790D	1450.79	1096.45	2196.99	1016.77	0.995966	-0.340714	normal	0.00188853	-1.02401	down	--	Non-specific lipid-transfer protein B (Precursor) GN=WAX9B OS=Brassica oleracea var. italica (Broccoli) PE=3 SV=1	RecName: Full=Non-specific lipid-transfer protein B; Short=LTP B; AltName: Full=Wax-associated protein 9B; Flags: Precursor [Brassica oleracea var. italica]
BnaC04g45840D	2.34885	1.28731	3.5907	1.64178	0.253681	-0.810924	normal	0.000796716	-1.20249	down	K13648|0|brp:103865678|probable galacturonosyltransferase 7; K13648 alpha-1,4-galacturonosyltransferase [EC:2.4.1.43] (A)	Probable galacturonosyltransferase 7 GN=T6A23.15 OS=Arabidopsis thaliana (Mouse-ear cress) PE=1 SV=2	BnaC04g45840D [Brassica napus]
BnaC04g46050D	0.51447	0.0918562	3.04742	0.855432	--	--	--	0.00625829	-1.55383	down	K08176|0|brp:103865697|inorganic phosphate transporter 1-4; K08176 MFS transporter, PHS family, inorganic phosphate transporter (A)	Inorganic phosphate transporter 1-4 GN=T7F6.11 OS=Arabidopsis thaliana (Mouse-ear cress) PE=1 SV=1	BnaC04g46050D [Brassica napus]
BnaC04g46450D	8.56096	6.44667	4.15288	1.68672	0.888301	-0.346692	normal	0.00387198	-1.26383	down	--	ACT domain-containing protein ACR9 {ECO:0000305} OS=Arabidopsis thaliana (Mouse-ear cress) PE=2 SV=1	BnaC04g46450D [Brassica napus]
BnaC04g46870D	7.11822	6.4314	9.1678	3.73324	0.935405	-0.146403	normal	0.00323194	-1.17192	down	--	Taxadien-5-alpha-ol O-acetyltransferase OS=Taxus wallichiana var. chinensis (Chinese yew) PE=2 SV=1	BnaC04g46870D [Brassica napus]
BnaC04g47340D	5.52499	3.18304	6.8037	3.3009	0.228147	-0.745886	normal	0.00419431	-1.03002	down	K08876|0|brp:103865828|N-terminal kinase-like protein; K08876 SCY1-like protein 1 (A)	--	BnaC04g47340D [Brassica napus]
BnaC04g48150D	19.6194	9.78093	15.1621	7.06292	0.00752362	-0.956983	normal	0.000361217	-1.15029	down	--	Squamosa promoter-binding-like protein 9 GN=SPL9 OS=Arabidopsis thaliana (Mouse-ear cress) PE=2 SV=2	BnaC04g48150D [Brassica napus]
BnaC04g48260D	3.8718	1.90963	2.88716	0.82889	0.172742	-0.950527	normal	0.00044592	-1.80807	down	--	Transcription factor VOZ2 GN=VOZ2 OS=Arabidopsis thaliana (Mouse-ear cress) PE=1 SV=2	BnaC04g48260D [Brassica napus]
BnaC04g48880D	1.19973	0.594354	13.4526	1.92573	--	--	--	5.06535e-11	-2.80454	down	--	--	BnaC04g48880D [Brassica napus]
BnaC04g49060D	3818.69	1882.52	5318.92	2049.83	0.0660429	-0.869763	normal	3.62084e-06	-1.23601	down	--	Defensin-like protein 197 (Precursor) GN=ATTI6 OS=Arabidopsis thaliana (Mouse-ear cress) PE=3 SV=1	PREDICTED: defensin-like protein 197 [Brassica rapa]
BnaC04g49080D	0.030677	0	0.57865	0	--	--	--	0.00107321	-4.04175	down	--	Glycerophosphodiester phosphodiesterase protein kinase domain-containing GDPDL2 {ECO:0000305} (Precursor) OS=Arabidopsis thaliana (Mouse-ear cress) PE=1 SV=1	BnaC04g49080D [Brassica napus]
BnaC04g49360D	28.7385	28.0468	107.077	34.667	0.958963	0.0714905	normal	6.00983e-10	-1.54653	down	--	Probable thiocyanate methyltransferase 2 GN=TMT2 OS=Brassica oleracea (Wild cabbage) PE=2 SV=1	RecName: Full=Probable thiocyanate methyltransferase 2 [Brassica oleracea]
BnaC04g49470D	26.1212	15.281	42.9394	20.7107	0.182052	-0.722205	normal	8.72227e-05	-1.1187	down	K02937|3.23256e-153|crb:CARUB_v10023943mg|hypothetical protein; K02937 large subunit ribosomal protein L7e (A)	60S ribosomal protein L7-3 GN=RPL7C OS=Arabidopsis thaliana (Mouse-ear cress) PE=2 SV=1	BnaC04g49470D [Brassica napus]
BnaC04g49570D	18.7653	13.8079	32.8674	14.4892	0.909618	-0.281841	normal	0.00810378	-1.11513	down	--	--	BnaC04g49570D [Brassica napus]
BnaC04g49920D	1.90139	3.31227	0.762141	2.49757	0.101748	0.83523	normal	4.20123e-06	1.6707	up	K14290|0|brp:103844050|exportin-1; K14290 exportin-1 (A)	--	BnaC04g49920D [Brassica napus]
BnaC04g50120D	0.439691	0.271994	14.8164	0.77662	--	--	--	0	-4.25607	down	--	SPX domain-containing protein 3 GN=SPX3 OS=Arabidopsis thaliana (Mouse-ear cress) PE=2 SV=1	BnaC04g50120D [Brassica napus]
BnaC04g50490D	10.3963	8.05959	13.4997	5.99508	0.899031	-0.310461	normal	0.000206051	-1.28216	down	--	Remorin GN=DBP OS=Arabidopsis thaliana (Mouse-ear cress) PE=1 SV=1	BnaC04g50490D [Brassica napus]
BnaC04g50730D	8.96748	6.09362	8.72978	3.97635	0.711999	-0.510139	normal	0.00042623	-1.13479	down	--	Sphingoid long-chain bases kinase 2, mitochondrial (Precursor) GN=LCKB2 OS=Arabidopsis thaliana (Mouse-ear cress) PE=2 SV=1	BnaC04g50730D [Brassica napus]
BnaC04g50950D	7.1695	9.11721	0.487027	4.0548	0.839188	0.444629	normal	3.11767e-05	2.94151	up	--	Cytochrome B5 isoform C {ECO:0000303|PubMed:19054355, ECO:0000303|PubMed:22384013} GN=T3A4.3 OS=Arabidopsis thaliana (Mouse-ear cress) PE=1 SV=1	BnaA04g27110D [Brassica napus]
BnaC04g51320D	83.3395	48.2696	71.8652	33.9421	0.205921	-0.713262	normal	0.00175471	-1.04794	down	--	Calvin cycle protein CP12-1, chloroplastic (Precursor) GN=CP12-1 OS=Arabidopsis thaliana (Mouse-ear cress) PE=1 SV=1	BnaC04g51320D [Brassica napus]
BnaC04g51340D	10.2963	5.10354	24.6594	6.439	0.720003	-0.881098	normal	9.03687e-05	-1.83587	down	--	Cytochrome c oxidase subunit 5C-2 GN=At3g62400 OS=Arabidopsis thaliana (Mouse-ear cress) PE=2 SV=1	BnaC04g51340D [Brassica napus]
BnaC04g51420D	16.6451	12.3684	7.89204	2.85317	0.938996	-0.343035	normal	2.91543e-08	-1.55886	down	K01897|0|brp:103843798|long chain acyl-CoA synthetase 1; K01897 long-chain acyl-CoA synthetase [EC:6.2.1.3] (A)	Long chain acyl-CoA synthetase 1 GN=T8I13.8 OS=Arabidopsis thaliana (Mouse-ear cress) PE=2 SV=1	BnaC04g51420D [Brassica napus]
BnaC04g52250D	0.878105	0.977288	0.000524978	0.592832	0.92599	0.276583	normal	0.000329643	4.17553	up	--	--	BnaC04g52250D [Brassica napus]
BnaC04g52970D	12.7418	9.94315	1.52291	12.3744	0.892424	-0.326253	normal	1.27898e-13	3.03739	up	K01704|9.64392e-146|brp:103866695|3-isopropylmalate dehydratase small subunit 1; K01704 3-isopropylmalate/(R)-2-methylmalate dehydratase small subunit [EC:4.2.1.33 4.2.1.35] (A)	3-isopropylmalate dehydratase small subunit 1 (Precursor) GN=IPMI2 OS=Arabidopsis thaliana (Mouse-ear cress) PE=1 SV=1	BnaC04g52970D [Brassica napus]
BnaC04g54470D	7.46027	13.9922	9.64427	23.5174	0.326025	0.976892	normal	0.00443079	1.33742	up	K03020|4.40939e-71|brp:103868028|DNA-directed RNA polymerases I and III subunit RPAC2; K03020 DNA-directed RNA polymerases I and III subunit RPAC2 (A)	DNA-directed RNA polymerases II, IV and V subunit 11 GN=At3g52090 OS=Arabidopsis thaliana (Mouse-ear cress) PE=1 SV=1	BnaC04g54470D [Brassica napus]
BnaC04g54480D	111.363	77.2836	133.466	78.8104	0.742644	-0.514172	normal	0.000703447	-1.01261	down	K17778|2.50303e-55|brp:103868029|mitochondrial import inner membrane translocase subunit TIM10; K17778 mitochondrial import inner membrane translocase subunit TIM10 (A)	Mitochondrial import inner membrane translocase subunit TIM10 GN=TIM10 OS=Arabidopsis thaliana (Mouse-ear cress) PE=1 SV=1	BnaC04g54480D [Brassica napus]
BnaC04g55720D	6.56792	3.84043	22.9697	9.53911	0.811056	-0.450086	normal	0.000856214	-1.02962	down	--	--	BnaC04g55720D [Brassica napus]
BnaC04g55760D	1.43473	3.0543	1.43006	3.99109	0.124232	1.11851	normal	0.00262798	1.45883	up	K01728|0|brp:103863605|probable pectate lyase 15; K01728 pectate lyase [EC:4.2.2.2] (A)	Probable pectate lyase 15 (Precursor) GN=At4g13710 OS=Arabidopsis thaliana (Mouse-ear cress) PE=2 SV=1	BnaC04g55760D [Brassica napus]
BnaC04g56110D	0.447155	0.400029	2.55608	0.253212	--	--	--	1.17157e-05	-3.01564	down	--	Probable N-acetyltransferase HLS1-like GN=At2g23060 OS=Arabidopsis thaliana (Mouse-ear cress) PE=2 SV=1	BnaC04g56110D [Brassica napus]
BnaC04g56150D	78.2225	42.4326	160.241	78.6022	0.0263269	-0.847231	normal	0.000721752	-1.00012	down	K02899|3.70688e-142|brp:103864039|ARP1; 50S ribosomal protein L27, chloroplastic; K02899 large subunit ribosomal protein L27 (A)	50S ribosomal protein L27, chloroplastic (Precursor) GN=RPL27 OS=Arabidopsis thaliana (Mouse-ear cress) PE=2 SV=1	BnaC04g56150D [Brassica napus]
BnaC04g56390D	1.10775	0.405926	2.74422	0.751845	0.626504	-1.21912	normal	0.000111943	-1.9665	down	K05605|0|brp:103864956|3-hydroxyisobutyryl-CoA hydrolase 1-like; K05605 3-hydroxyisobutyryl-CoA hydrolase [EC:3.1.2.4] (A)	3-hydroxyisobutyryl-CoA hydrolase 1 GN=CHY1 OS=Arabidopsis thaliana (Mouse-ear cress) PE=1 SV=1	BnaC04g56390D [Brassica napus]
BnaC04g56720D	24.3185	13.1022	20.7734	10.1241	0.0786544	-0.823961	normal	0.00467479	-1.03898	down	K10734|3.29944e-130|brp:103865764|DNA replication complex GINS protein PSF3-like; K10734 GINS complex subunit 3 (A)	--	BnaC04g56720D [Brassica napus]
BnaC05g01790D	45.2228	24.9421	48.9529	18.4945	0.45085	-0.618534	normal	0.00042899	-1.04467	down	--	--	BnaC05g01790D [Brassica napus]
BnaC05g02640D	14.3789	13.0734	24.4832	14.4756	0.787244	-0.464148	normal	0.000110907	-1.12742	down	--	--	BnaC05g02640D [Brassica napus]
BnaC05g03030D	2.28462	1.22332	6.40564	1.47556	0.91265	-0.522161	normal	7.95936e-06	-2.00759	down	K18045|6.84273e-145|brp:103844186|probable tyrosine-protein phosphatase At1g05000; K18045 tyrosine-protein phosphatase SIW14 [EC:3.1.3.48] (A)	Probable tyrosine-protein phosphatase At1g05000 GN=At1g05000 OS=Arabidopsis thaliana (Mouse-ear cress) PE=1 SV=1	BnaC05g03030D [Brassica napus]
BnaC05g05100D	2.48092	4.35639	0.926991	5.7527	0.735134	0.751665	normal	6.27244e-07	2.72774	up	--	--	BnaC05g05100D [Brassica napus]
BnaC05g06330D	0.62767	0.312703	0.602377	0.20256	0.301934	-0.965655	normal	0.00473646	-1.57683	down	K10357|0|brp:103871614|myosin-9; K10357 myosin V (A)	Myosin-9 GN=F22O13.20 OS=Arabidopsis thaliana (Mouse-ear cress) PE=2 SV=1	BnaC05g06330D [Brassica napus]
BnaC05g07480D	0.124661	1.00311	0.109149	9.13731	--	--	--	0	6.06267	up	K08744|6.74068e-23|brp:103839811|cardiolipin synthase, mitochondrial; K08744 cardiolipin synthase [EC:2.7.8.-] (A)	Cardiolipin synthase, mitochondrial (Precursor) GN=T4B21.19 OS=Arabidopsis thaliana (Mouse-ear cress) PE=1 SV=1	BnaC05g07480D [Brassica napus]
BnaC05g08380D	2.5159	1.27231	2.39427	0.893996	0.0153247	-1.52041	normal	0.000823541	-1.98337	down	K13173|5.28068e-54|brp:103871867|uncharacterized protein At1g10890; K13173 arginine and glutamate-rich protein 1 (A)	Uncharacterized protein At1g10890 GN=At1g10890 OS=Arabidopsis thaliana (Mouse-ear cress) PE=4 SV=1	BnaC05g08380D [Brassica napus]
BnaC05g09420D	21.1277	10.6186	28.2706	14.3698	0.0103784	-0.943866	normal	0.00170351	-1.00167	down	K01358|0|brp:103872006|ATP-dependent Clp protease proteolytic subunit-related protein 2, chloroplastic; K01358 ATP-dependent Clp protease, protease subunit [EC:3.4.21.92] (A)	ATP-dependent Clp protease proteolytic subunit-related protein 2, chloroplastic (Precursor) GN=F5O11.13 OS=Arabidopsis thaliana (Mouse-ear cress) PE=1 SV=1	BnaC05g09420D [Brassica napus]
BnaC05g10690D	0	1.55311	19.1017	2.4108	--	--	--	1.5914e-09	-2.82009	down	--	NADH dehydrogenase [ubiquinone] 1 beta subcomplex subunit 3-B GN=At1g14450 OS=Arabidopsis thaliana (Mouse-ear cress) PE=3 SV=1	PREDICTED: NADH dehydrogenase [ubiquinone] 1 beta subcomplex subunit 3-B [Brassica rapa]
BnaC05g12520D	5.77129	5.13769	0.348007	4.84756	0.943087	-0.137883	normal	0	3.66065	up	K12154|0|brp:103872429|CYP79F1, CYP79F2; dihomomethionine N-hydroxylase-like; K12154 cytochrome P450, family 79, subfamily F, polypeptide 1 [EC:1.14.13.-] (A)	Dihomomethionine N-hydroxylase GN=F3O9.21 OS=Arabidopsis thaliana (Mouse-ear cress) PE=1 SV=1	BnaC05g12520D [Brassica napus]
BnaC05g12790D	37.7415	21.2702	47.4374	22.1981	0.178168	-0.730423	normal	0.000150692	-1.13258	down	K02887|2.34598e-87|brp:103872462|50S ribosomal protein L20, chloroplastic-like; K02887 large subunit ribosomal protein L20 (A)	50S ribosomal protein L20, chloroplastic GN=rpl20 OS=Chlorella vulgaris (Green alga) PE=3 SV=2	PREDICTED: 50S ribosomal protein L20, chloroplastic-like [Brassica rapa]
BnaC05g14950D	1.03654	0.743478	16.5509	3.37749	--	--	--	1.45915e-09	-2.18411	down	--	Pathogenesis-related protein 5 (Precursor) GN=At1g75040 OS=Arabidopsis thaliana (Mouse-ear cress) PE=1 SV=1	BnaC05g14950D [Brassica napus]
BnaC05g16350D	2.0989	0.667993	3.64345	1.17829	0.103212	-1.54119	normal	0.00825301	-1.53046	down	--	Caffeic acid 3-O-methyltransferase GN=COMT1 OS=Catharanthus roseus (Madagascar periwinkle) PE=2 SV=1	BnaC05g16350D [Brassica napus]
BnaC05g16450D	0.779519	0.185327	1.36628	0.000549985	--	--	--	0.00107321	-4.04175	down	--	--	BnaC05g16450D [Brassica napus]
BnaC05g18320D	6.04101	7.09177	7.20752	20.0821	0.932572	0.363424	normal	0.00644761	1.52848	up	--	--	BnaC05g18320D [Brassica napus]
BnaC05g18470D	1.3434	1.40558	15.3276	3.82497	0.950573	0.106282	normal	3.99542e-10	-2.02641	down	--	Probable ADP-ribosylation factor GTPase-activating protein AGD13 GN=AGD13 OS=Arabidopsis thaliana (Mouse-ear cress) PE=2 SV=1	PREDICTED: probable ADP-ribosylation factor GTPase-activating protein AGD13 [Brassica rapa]
BnaC05g18810D	0.287568	0.931406	0.105555	1.14321	0.631138	1.50113	normal	0.00479396	3.24979	up	--	Polygalacturonase (Precursor) OS=Actinidia deliciosa (Kiwi) PE=2 SV=1	BnaC05g18810D [Brassica napus]
BnaC05g19030D	1.35948	2.8465	0.429273	2.91526	0.165035	1.07151	normal	4.16743e-07	2.67061	up	--	--	BnaC05g19030D [Brassica napus]
BnaC05g20180D	0.0331355	0.00722635	0.0166039	1.58359	--	--	--	2.98674e-06	4.61899	up	--	--	BnaC05g20180D [Brassica napus]
BnaC05g21270D	1.75159	3.79267	1.45085	4.09411	0.0674595	1.09889	normal	0.00161872	1.4796	up	--	Squamosa promoter-binding-like protein 11 GN=SPL11 OS=Arabidopsis thaliana (Mouse-ear cress) PE=2 SV=2	BnaC05g21270D [Brassica napus]
BnaC05g21370D	0.277718	0.256526	2.81455e-05	0.73953	--	--	--	0.00374328	3.88933	up	--	--	BnaC05g21370D [Brassica napus]
BnaC05g22120D	0.00106068	0.000360616	0.000469753	0.980661	--	--	--	0.00110409	4.03951	up	K03036|0|brp:103840516|26S proteasome non-ATPase regulatory subunit 11 homolog; K03036 26S proteasome regulatory subunit N6 (A)	26S proteasome non-ATPase regulatory subunit 11 homolog GN=F28N24.15 OS=Arabidopsis thaliana (Mouse-ear cress) PE=1 SV=1	BnaC05g22120D [Brassica napus]
BnaC05g22390D	4.77604	6.91712	3.19297	7.275	0.796745	0.4538	normal	0.00214441	1.08281	up	--	--	BnaC05g22390D [Brassica napus]
BnaC05g24540D	10.1621	18.8803	16.4865	36.5002	0.00495096	0.978033	normal	2.3652e-05	1.17144	up	--	Tobamovirus multiplication protein 2A GN=TOM2A OS=Arabidopsis thaliana (Mouse-ear cress) PE=1 SV=1	BnaC05g24540D [Brassica napus]
BnaC05g32180D	2.94582	2.57418	11.9708	5.7943	0.93797	-0.0131277	normal	0.00337937	-1.03398	down	K08202|8.82471e-94|brp:103869294|organic cation/carnitine transporter 4; K08202 MFS transporter, OCT family, solute carrier family 22 (organic cation transporter), member 4/5 (A)	Organic cation/carnitine transporter 4 GN=F3H11.5 OS=Arabidopsis thaliana (Mouse-ear cress) PE=2 SV=1	BnaC05g32180D [Brassica napus]
BnaC05g32670D	1.99806	1.03577	6.04474	2.13327	0.29087	-1.08416	normal	3.81088e-05	-1.49145	down	--	--	BnaC05g32670D [Brassica napus]
BnaC05g33030D	3.12609	2.37616	0.321127	7.52218	0.914699	-0.321903	normal	0	4.43442	up	K00826|0|brp:103869425|BCAT4-2; methionine aminotransferase BCAT4; K00826 branched-chain amino acid aminotransferase [EC:2.6.1.42] (A)	Methionine aminotransferase BCAT4 GN=BCAT4 OS=Arabidopsis thaliana (Mouse-ear cress) PE=1 SV=1	BnaC05g33030D [Brassica napus]
BnaC05g33300D	1.16698	1.13033	0.236556	1.59722	0.947463	0.0294398	normal	0.000813788	2.66573	up	--	Probable polyamine transporter At3g19553 GN=At3g19553 OS=Arabidopsis thaliana (Mouse-ear cress) PE=3 SV=1	BnaC05g33300D [Brassica napus]
BnaC05g33920D	2.1412	1.80271	0.491121	1.59056	0.954214	-0.19339	normal	1.94041e-07	1.59138	up	K10400|0|brp:103869496|phragmoplast orienting kinesin 2; K10400 kinesin family member 15 (A)	Phragmoplast orienting kinesin 2 GN=POK2 OS=Arabidopsis thaliana (Mouse-ear cress) PE=2 SV=1	BnaC05g33920D [Brassica napus]
BnaC05g35720D	0	0	25.492	2.0142	--	--	--	0	-3.5968	down	--	Purple acid phosphatase 17 (Precursor) GN=MEB5.10 OS=Arabidopsis thaliana (Mouse-ear cress) PE=2 SV=1	purple acid phosphatase 17 isoform 1 [Brassica oleracea var. viridis]
BnaC05g36390D	13.6529	15.943	7.26648	15.0681	0.971452	0.255163	normal	0.000290383	1.05054	up	K12121|0|brp:103869720|phytochrome B; K12121 phytochrome B (A)	Phytochrome B GN=MSF3.17 OS=Arabidopsis thaliana (Mouse-ear cress) PE=1 SV=1	BnaC05g36390D [Brassica napus]
BnaC05g36400D	3.72947	6.90964	5.35914	12.7359	0.032765	0.897687	normal	5.67969e-05	1.1794	up	--	PsbB mRNA maturation factor Mbb1, chloroplastic (Precursor) GN=MBB1 OS=Chlamydomonas reinhardtii (Chlamydomonas smithii) PE=2 SV=1	BnaC05g36400D [Brassica napus]
BnaC05g38590D	0.213679	0.05272	2.60974	0.289796	--	--	--	1.55431e-15	-3.14394	down	K01595|0|brp:103869972|phosphoenolpyruvate carboxylase 3; K01595 phosphoenolpyruvate carboxylase [EC:4.1.1.31] (A)	Phosphoenolpyruvate carboxylase 3 GN=K15M2.8 OS=Arabidopsis thaliana (Mouse-ear cress) PE=2 SV=2	BnaC05g38590D [Brassica napus]
BnaC05g38740D	0.274437	0	0.949072	0	--	--	--	1.79805e-11	-5.41021	down	--	Probable leucine-rich repeat receptor-like serine/threonine-protein kinase At3g14840 (Precursor) GN=LRR-RLK OS=Arabidopsis thaliana (Mouse-ear cress) PE=2 SV=1	BnaC05g38740D [Brassica napus]
BnaC05g42640D	4.87599	3.84303	4.5255	1.79452	0.905217	-0.290668	normal	0.00365667	-1.30578	down	--	Putative F-box only protein 15 GN=FBX15 OS=Arabidopsis thaliana (Mouse-ear cress) PE=3 SV=1	BnaC05g42640D [Brassica napus]
BnaC05g46980D	2.59813	3.44383	0.3293	2.1793	0.906568	0.385729	normal	0.00246523	2.73675	up	--	DNA-damage-repair/toleration protein DRT102 GN=DRT102 OS=Arabidopsis thaliana (Mouse-ear cress) PE=1 SV=2	BnaC05g46980D [Brassica napus]
BnaC05g47740D	0.641355	1.16289	0.0447902	2.87555	0.817859	0.857151	normal	4.79616e-14	5.70625	up	K18858|0|brp:103855163|(Z)-3-hexen-1-ol acetyltransferase-like; K18858 (Z)-3-hexen-1-ol acetyltransferase [EC:2.3.1.195] (A)	(Z)-3-hexen-1-ol acetyltransferase GN=CHAT OS=Arabidopsis thaliana (Mouse-ear cress) PE=1 SV=1	BnaC05g47740D [Brassica napus]
BnaC05g48280D	50.5225	24.8492	49.3142	15.4634	0.00846943	-0.906799	normal	5.03219e-10	-1.54605	down	K01611|0|brp:103870913|S-adenosylmethionine decarboxylase proenzyme 3-like; K01611 S-adenosylmethionine decarboxylase [EC:4.1.1.50] (A)	S-adenosylmethionine decarboxylase 3 beta chain (Precursor) GN=SAMDC3 OS=Brassica juncea (Indian mustard) PE=2 SV=1	BnaC05g48280D [Brassica napus]
BnaC05g48370D	6.24022	8.82789	3.08878	7.52899	0.818941	0.553537	normal	7.69905e-07	1.2634	up	K10691|0|brp:103870922|auxin transport protein BIG; K10691 E3 ubiquitin-protein ligase UBR4 [EC:6.3.2.19] (A)	Auxin transport protein BIG GN=At3g02260 OS=Arabidopsis thaliana (Mouse-ear cress) PE=1 SV=2	BnaC05g48370D [Brassica napus]
BnaC05g48630D	0.116029	0.41079	0.106041	1.98838	--	--	--	2.19305e-06	3.98048	up	K09422|0|brp:103870951|transcription factor MYB34; K09422 myb proto-oncogene protein, plant (A)	Transcription factor MYB39 GN=dl4925c OS=Arabidopsis thaliana (Mouse-ear cress) PE=2 SV=1	BnaC05g48630D [Brassica napus]
BnaC05g48730D	0.127583	1.01635	0.172543	1.64571	0.114276	2.45558	normal	0.000976811	3.07403	up	--	E2F transcription factor-like E2FF GN=T22N4.4 OS=Arabidopsis thaliana (Mouse-ear cress) PE=2 SV=1	BnaC05g48730D [Brassica napus]
BnaC05g48750D	0	0.553838	0.0373915	1.49818	--	--	--	3.3055e-08	4.95772	up	--	Protein NRT1/ PTR FAMILY 5.9 GN=NPF5.9 OS=Arabidopsis thaliana (Mouse-ear cress) PE=2 SV=1	BnaC05g48750D [Brassica napus]
BnaC05g48780D	0.945214	0.258372	1.09311	0.160403	0.0833638	-1.73495	normal	0.00065884	-2.54214	down	K05285|0|brp:103870975|GPI ethanolamine phosphate transferase 1; K05285 phosphatidylinositol glycan, class N [EC:2.7.-.-] (A)	--	BnaC05g48780D [Brassica napus]
BnaC05g49230D	1.37194	0.48672	1.31588	0.279696	0.0186369	-1.43365	normal	9.96312e-05	-2.14026	down	--	Receptor-like protein kinase HAIKU2 (Precursor) GN=IKU2 OS=Arabidopsis thaliana (Mouse-ear cress) PE=1 SV=1	BnaC05g49230D [Brassica napus]
BnaC05g49350D	4.83723	3.04953	8.12807	4.06974	0.596678	-0.601527	normal	0.00422501	-1.02342	down	--	Phosphatidylinositol 4-kinase gamma 6 GN=F21F23.8 OS=Arabidopsis thaliana (Mouse-ear cress) PE=2 SV=1	BnaC05g49350D [Brassica napus]
BnaC05g49410D	12.4678	28.3833	34.6833	73.3876	0.015989	1.41541	normal	0.0041214	1.15994	up	--	--	--
BnaC05g50790D	2.56468	2.91652	1.33714	4.08576	0.92039	0.230693	normal	0.000263085	1.53599	up	--	DCC family protein At1g52590, chloroplastic (Precursor) GN=At1g52590 OS=Arabidopsis thaliana (Mouse-ear cress) PE=2 SV=1	BnaC05g50790D [Brassica napus]
BnaC06g00680D	0.203751	1.35155	0.236708	1.98015	0.0321391	2.43179	normal	0.000346757	2.92792	up	K16280|1.71035e-39|brp:103830487|E3 ubiquitin-protein ligase RGLG2-like; K16280 E3 ubiquitin-protein ligase RGLG [EC:6.3.2.19] (A)	E3 ubiquitin-protein ligase RGLG1 GN=RGLG1 OS=Arabidopsis thaliana (Mouse-ear cress) PE=1 SV=1	BnaC06g00680D [Brassica napus]
BnaC06g00880D	3.51359	2.56302	13.5402	5.17387	0.931795	-0.382088	normal	0.00531677	-1.33466	down	--	Ethylene-responsive transcription factor ERF014 GN=ERF014 OS=Arabidopsis thaliana (Mouse-ear cress) PE=2 SV=1	BnaC06g00880D [Brassica napus]
BnaC06g01220D	7.29572	3.97022	5.0532	1.68591	0.0580858	-0.876698	normal	3.74156e-06	-1.6511	down	K00844|0|brp:103843922|hexokinase-like 1 protein; K00844 hexokinase [EC:2.7.1.1] (A)	Hexokinase-like 1 protein GN=At1g47840 OS=Arabidopsis thaliana (Mouse-ear cress) PE=2 SV=2	BnaC06g01220D [Brassica napus]
BnaC06g01590D	2.38062	2.3242	0.893055	1.91977	0.978018	0.00914692	normal	0.000583566	1.06953	up	--	--	BnaC06g01590D [Brassica napus]
BnaC06g01660D	1.85079	0	3.16526	0	--	--	--	9.64054e-05	-4.30207	down	K03105|2.37236e-35|eus:EUTSA_v10011800mg|hypothetical protein; K03105 signal recognition particle subunit SRP19 (A)	Signal recognition particle 19 kDa protein GN=SRP19 OS=Arabidopsis thaliana (Mouse-ear cress) PE=1 SV=1	BnaC06g01660D [Brassica napus]
BnaC06g05660D	0.10686	0.385127	0.0391051	0.422419	0.437236	1.66006	normal	0.0027408	3.31619	up	--	--	BnaC06g05660D [Brassica napus]
BnaC06g05910D	1.17163	2.64669	2.3842	1.04157	0.0128612	1.66504	normal	0.0011551	-2.19615	down	--	NAC domain-containing protein 19 GN=F14G24.16 OS=Arabidopsis thaliana (Mouse-ear cress) PE=1 SV=1	BnaC06g05910D [Brassica napus]
BnaC06g08750D	0.150189	0.0418657	1.28166	0	--	--	--	2.86469e-06	-4.62128	down	--	--	BnaC06g08750D [Brassica napus]
BnaC06g09030D	7.75336	14.1012	6.92484	16.3287	0.0245952	0.886859	normal	8.93891e-05	1.18164	up	K14664|0|brp:103868548|IAA-amino acid hydrolase ILR1-like 4; K14664 IAA-amino acid hydrolase [EC:3.5.1.-] (A)	IAA-amino acid hydrolase ILR1-like 4 (Precursor) GN=F19C24.4 OS=Arabidopsis thaliana (Mouse-ear cress) PE=1 SV=2	BnaC06g09030D [Brassica napus]
BnaC06g09520D	13.4666	13.6761	34.3631	17.2297	0.941393	0.0694519	normal	0.00414617	-1.01144	down	K07897|1.16332e-151|brp:103868515|ras-related protein RABG3d-like; K07897 Ras-related protein Rab-7A (A)	Ras-related protein RABG3d GN=F19K6.10 OS=Arabidopsis thaliana (Mouse-ear cress) PE=2 SV=1	BnaC06g09520D [Brassica napus]
BnaC06g10710D	5.31159	10.7835	2.53821	10.5949	0.0978082	1.0853	normal	4.8106e-06	2.16201	up	--	PRA1 family protein F2 GN=PRA1F2 OS=Arabidopsis thaliana (Mouse-ear cress) PE=1 SV=1	BnaC06g10710D [Brassica napus]
BnaC06g10740D	6.60009	12.0408	5.56344	16.8661	0.131572	0.893448	normal	1.04365e-05	1.54398	up	--	--	BnaC06g10740D [Brassica napus]
BnaC06g12870D	0.64858	0.474844	2.14229e-05	1.41893	--	--	--	0.000181009	4.23901	up	--	RING-H2 finger protein ATL46 GN=ATL46 OS=Arabidopsis thaliana (Mouse-ear cress) PE=2 SV=1	BnaC06g12870D [Brassica napus]
BnaC06g12960D	9.49221	9.94854	3.33649	7.37599	0.986349	0.111787	normal	7.81417e-05	1.1174	up	K14314|0|brp:103850178|nuclear pore membrane glycoprotein 210; K14314 nuclear pore complex protein Nup210 (A)	Nuclear pore complex protein GP210 {ECO:0000303|PubMed:21189294} (Precursor) OS=Arabidopsis thaliana (Mouse-ear cress) PE=1 SV=1	BnaC06g12960D [Brassica napus]
BnaC06g13610D	4.43869	8.06066	3.11697	7.57141	0.074798	0.928038	normal	0.0029713	1.24342	up	--	UPF0725 protein EMB2204 GN=EMB2204 OS=Arabidopsis thaliana (Mouse-ear cress) PE=2 SV=2	BnaC06g13610D [Brassica napus]
BnaC06g13730D	7.17255	14.0679	4.7683	12.3811	0.0848578	1.02752	normal	0.00333139	1.44139	up	--	--	BnaC06g13730D [Brassica napus]
BnaC06g14920D	2.43748	1.06403	3.55557	0.708639	0.6285	-1.00649	normal	0.000235667	-2.32671	down	--	--	BnaC06g14920D [Brassica napus]
BnaC06g14990D	69.3007	84.3531	174.624	87.4751	0.963383	0.3203	normal	0.000221727	-1.05143	down	--	Universal stress protein A-like protein GN=At3g01520 OS=Arabidopsis thaliana (Mouse-ear cress) PE=1 SV=2	BnaC06g14990D [Brassica napus]
BnaC06g15000D	1.56996	0.729263	2.83058	0.331744	0.447865	-1.1313	normal	5.05497e-08	-2.96658	down	--	--	BnaC06g15000D [Brassica napus]
BnaC06g15040D	0.675233	0.0439971	1.74218	0.0983076	--	--	--	5.38561e-06	-3.52907	down	--	--	BnaC06g15040D [Brassica napus]
BnaC06g15150D	5.4905	9.75966	1.71398	8.31303	0.315005	0.835621	normal	5.0503e-07	2.28719	up	--	--	BnaC06g15150D [Brassica napus]
BnaC06g15240D	7.14534	3.31943	7.48821	0.712098	0.0227014	-1.05464	normal	2.22045e-16	-3.33366	down	--	Uncharacterized acetyltransferase At3g50280 GN=At3g50280 OS=Arabidopsis thaliana (Mouse-ear cress) PE=3 SV=1	BnaC06g15240D [Brassica napus]
BnaC06g16010D	0.508054	0.54765	1.73529	0.261836	0.954008	0.120683	normal	1.05682e-05	-2.64031	down	--	Cytochrome P450 94A2 GN=CYP94A2 OS=Vicia sativa (Spring vetch) PE=2 SV=1	BnaC06g16010D [Brassica napus]
BnaC06g16860D	37.9875	67.0219	32.1523	80.531	0.030087	0.839013	normal	1.14872e-06	1.25398	up	K02149|1.34929e-121|brp:103830181|V-type proton ATPase subunit D-like; K02149 V-type H+-transporting ATPase subunit D (A)	V-type proton ATPase subunit D GN=T20N10_80 OS=Arabidopsis thaliana (Mouse-ear cress) PE=1 SV=2	BnaC06g16860D [Brassica napus]
BnaC06g20460D	0.483026	0.0863567	14.3067	41.8464	--	--	--	1.07689e-09	1.63733	up	--	Early light-induced protein 1, chloroplastic (Precursor) GN=ELIP1 OS=Arabidopsis thaliana (Mouse-ear cress) PE=1 SV=1	BnaCnng53960D [Brassica napus]
BnaC06g22690D	3.33392	3.49956	11.612	1.94181	0.930523	0.175588	normal	6.21503e-13	-2.55153	down	K13464|2.42361e-130|brp:103830675|protein TIFY 10B-like; K13464 jasmonate ZIM domain-containing protein (A)	Protein TIFY 10B OS=Arabidopsis thaliana (Mouse-ear cress) PE=1 SV=1	BnaC06g22690D [Brassica napus]
BnaC06g23510D	5.85589	3.52235	11.1864	4.63827	0.692563	-0.681649	normal	0.00298697	-1.26153	down	--	Peptidyl-prolyl cis-trans isomerase FKBP17-3, chloroplastic (Precursor) GN=FKBP17-3 OS=Arabidopsis thaliana (Mouse-ear cress) PE=2 SV=1	BnaC06g23510D [Brassica napus]
BnaC06g24010D	0.206789	0.678239	0.254198	0.852925	0.0134755	1.83755	normal	0.00957785	1.72858	up	--	Putative disease resistance protein At4g11170 GN=At4g11170 OS=Arabidopsis thaliana (Mouse-ear cress) PE=2 SV=1	BnaC06g24010D [Brassica napus]
BnaC06g26200D	0.159199	1.04022	7.61356	0.449028	--	--	--	5.10703e-15	-3.80981	down	--	--	BnaC06g26200D [Brassica napus]
BnaC06g26800D	0	3.75447	0	6.38459	--	--	--	0.00374328	3.88933	up	--	--	BnaC06g26800D [Brassica napus]
BnaC06g26860D	0.240165	1.41607e-25	0.922085	0.0184963	--	--	--	0.00197615	-3.9686	down	--	Transcription factor TCP1 GN=TCP1 OS=Arabidopsis thaliana (Mouse-ear cress) PE=2 SV=1	BnaC06g26860D [Brassica napus]
BnaC06g28820D	0.53559	0	1.98969	0	--	--	--	0.00197615	-3.9686	down	--	--	BnaC06g28820D [Brassica napus]
BnaC06g29080D	22.0244	22.1448	50.5827	21.621	0.956078	-0.0245954	normal	2.74908e-05	-1.20861	down	--	--	BnaC06g29080D [Brassica napus]
BnaC06g29950D	4.4399	2.31212	6.25168	2.11052	0.0751477	-0.927493	normal	1.42013e-06	-1.57684	down	--	ACT domain-containing protein ACR4 {ECO:0000305} OS=Arabidopsis thaliana (Mouse-ear cress) PE=2 SV=1	BnaC06g29950D [Brassica napus]
BnaC06g30070D	13.7207	6.75458	16.2639	6.94485	0.0285325	-0.940514	normal	0.000162931	-1.22679	down	--	--	BnaC06g30070D [Brassica napus]
BnaC06g30260D	7.35939	4.24622	4.56553	2.31859	0.0459461	-0.877323	normal	0.00254976	-1.17195	down	--	--	BnaC06g30260D [Brassica napus]
BnaC06g30540D	3.42935	1.52192	4.94371	1.18099	0.273364	-1.07958	normal	2.54896e-05	-2.02801	down	K01850|0|brp:103831335|chorismate mutase 3, chloroplastic; K01850 chorismate mutase [EC:5.4.99.5] (A)	Chorismate mutase 3, chloroplastic (Precursor) GN=CM3 OS=Arabidopsis thaliana (Mouse-ear cress) PE=1 SV=1	BnaC06g30540D [Brassica napus]
BnaC06g32720D	15.6701	8.46274	34.6234	12.0219	0.192224	-0.877501	normal	3.91652e-06	-1.46086	down	K00760|2.49771e-131|brp:103831684|hypoxanthine-guanine phosphoribosyltransferase; K00760 hypoxanthine phosphoribosyltransferase [EC:2.4.2.8] (A)	--	BnaC06g32720D [Brassica napus]
BnaC06g32890D	3.88666	8.27255	3.53535	17.5319	0.0181913	1.1185	normal	7.04992e-14	2.32007	up	--	Probable magnesium transporter NIPA4 GN=At1g71900 OS=Arabidopsis thaliana (Mouse-ear cress) PE=2 SV=1	BnaC06g32890D [Brassica napus]
BnaC06g34430D	109.875	75.6968	23.3661	9.44019	0.808281	-0.509937	normal	0.000290593	-1.20701	down	--	Thaumatin-like protein (Precursor) GN=At1g18250 OS=Arabidopsis thaliana (Mouse-ear cress) PE=2 SV=2	BnaC06g34430D [Brassica napus]
BnaC06g34490D	0.05984	0.417881	0.0540193	1.08126	--	--	--	0.00203016	3.96638	up	K02202|0|brp:103831844|cyclin-dependent kinase D-1; K02202 cyclin-dependent kinase 7 [EC:2.7.11.22 2.7.11.23] (A)	Cyclin-dependent kinase D-1 GN=CDKD-1 OS=Arabidopsis thaliana (Mouse-ear cress) PE=1 SV=1	BnaC06g34490D [Brassica napus]
BnaC06g34500D	5.17717	3.79355	7.1302	2.53756	0.803187	-0.484862	normal	3.93452e-08	-1.92426	down	K03327|0|brp:103831846|MATE efflux family protein 5; K03327 multidrug resistance protein, MATE family (A)	MATE efflux family protein 6 GN=F3L12.10 OS=Arabidopsis thaliana (Mouse-ear cress) PE=3 SV=2	BnaC06g34500D [Brassica napus]
BnaC06g35870D	1.76501	4.39125	0.444453	3.81378	0.345912	1.33756	normal	0.00164347	3.02005	up	--	--	BnaC06g35870D [Brassica napus]
BnaC06g35900D	0.0620768	0.416672	0.166317	1.66809	--	--	--	2.33519e-07	3.11983	up	--	J domain-containing protein required for chloroplast accumulation response 1 GN=JAC1 OS=Arabidopsis thaliana (Mouse-ear cress) PE=1 SV=1	BnaC06g35900D [Brassica napus]
BnaC06g36640D	6.26525	3.46883	37.4948	17.4957	0.628811	-0.691682	normal	0.00110545	-1.02672	down	--	--	BnaC06g36640D [Brassica napus]
BnaC06g36860D	31.7381	30.7564	30.2338	53.8782	0.853984	0.433364	normal	2.40883e-05	1.15211	up	--	L-ascorbate oxidase homolog (Precursor) GN=Bp10 OS=Brassica napus (Rape) PE=2 SV=1	BnaC06g36860D [Brassica napus]
BnaC06g37080D	1.09029	1.68432	0.676257	2.17732	0.270574	0.863528	normal	3.44626e-05	1.65438	up	--	Protein NLP5 GN=NLP5 OS=Arabidopsis thaliana (Mouse-ear cress) PE=2 SV=1	BnaC06g37080D [Brassica napus]
BnaC06g37470D	3.09243	5.03267	1.75376	3.98613	0.155004	0.758281	normal	0.000418404	1.20924	up	K12600|0|brp:103832123|tetratricopeptide repeat protein 37; K12600 superkiller protein 3 (A)	--	BnaC06g37470D [Brassica napus]
BnaC06g37960D	48.6124	37.7076	27.9498	11.5522	0.95395	-0.369945	normal	1.07016e-06	-1.29128	down	--	Probable acyl-activating enzyme 4 GN=T14N5.10 OS=Arabidopsis thaliana (Mouse-ear cress) PE=2 SV=1	BnaC06g37960D [Brassica napus]
BnaC06g38200D	87.3016	50.7504	80.5142	34.0542	0.302591	-0.710165	normal	2.0467e-06	-1.2274	down	K09580|0|brp:103832197|protein disulfide isomerase-like 1-2; K09580 protein disulfide-isomerase A1 [EC:5.3.4.1] (A)	Protein disulfide isomerase-like 1-2 (Precursor) GN=T5M16.10 OS=Arabidopsis thaliana (Mouse-ear cress) PE=2 SV=1	BnaC06g38200D [Brassica napus]
BnaC06g39220D	16.1898	8.31165	12.1817	5.2533	0.0588786	-0.862179	normal	0.00162698	-1.16999	down	K03843|0|brp:103832355|alpha-1,3/1,6-mannosyltransferase ALG2; K03843 alpha-1,3/alpha-1,6-mannosyltransferase [EC:2.4.1.132 2.4.1.257] (A)	--	BnaC06g39220D [Brassica napus]
BnaC06g39240D	27.4894	13.622	19.5002	8.16367	0.0117875	-1.00157	normal	0.00405271	-1.16941	down	--	Protein LIGHT-DEPENDENT SHORT HYPOCOTYLS 7 GN=F9K20.14 OS=Arabidopsis thaliana (Mouse-ear cress) PE=1 SV=1	BnaC06g39240D [Brassica napus]
BnaC06g39280D	57.7131	76.0864	10.5259	3.02925	0.93813	0.420895	normal	2.02999e-08	-1.7643	down	--	Epidermis-specific secreted glycoprotein EP1 (Precursor) GN=EP1 OS=Daucus carota (Wild carrot) PE=1 SV=1	BnaC06g39280D [Brassica napus]
BnaC06g39290D	61.6714	34.9198	110.266	49.5745	0.0969687	-0.774269	normal	0.000102425	-1.10738	down	K10580|3.97925e-108|brp:103832364|ubiquitin-conjugating enzyme E2 36; K10580 ubiquitin-conjugating enzyme E2 N [EC:6.3.2.19] (A)	Ubiquitin-conjugating enzyme E2 36 OS=Arabidopsis thaliana (Mouse-ear cress) PE=1 SV=1	BnaC06g39290D [Brassica napus]
BnaC06g39300D	17.1985	8.82222	16.0896	6.88403	0.00450291	-0.965619	normal	0.000122649	-1.1409	down	--	Uncharacterized membrane protein At1g16860 GN=At1g16860 OS=Arabidopsis thaliana (Mouse-ear cress) PE=1 SV=1	BnaC06g39300D [Brassica napus]
BnaC06g39470D	16.8673	11.5232	14.1376	6.23004	0.892888	-0.335782	normal	0.00977321	-1.34545	down	--	--	BnaC06g39470D [Brassica napus]
BnaC06g39480D	8.71011	5.05862	8.77189	4.09395	0.143372	-0.778686	normal	0.00116052	-1.11724	down	--	Pentatricopeptide repeat-containing protein At1g79080, chloroplastic (Precursor) GN=At1g79080 OS=Arabidopsis thaliana (Mouse-ear cress) PE=2 SV=1	BnaC06g39480D [Brassica napus]
BnaC06g39620D	6.93119	3.3837	6.26857	2.71051	0.0620757	-0.978827	normal	0.00751204	-1.204	down	K15032|0|brp:103832399|uncharacterized LOC103832399; K15032 mTERF domain-containing protein, mitochondrial (A)	--	BnaC06g39620D [Brassica napus]
BnaC06g39860D	39.6022	24.4799	45.6312	23.5102	0.352868	-0.670277	normal	0.00061592	-1.00681	down	K17761|0|brp:103832421|succinate-semialdehyde dehydrogenase, mitochondrial; K17761 succinate-semialdehyde dehydrogenase, mitochondrial [EC:1.2.1.24] (A)	Succinate-semialdehyde dehydrogenase, mitochondrial (Precursor) GN=T8K14.14 OS=Arabidopsis thaliana (Mouse-ear cress) PE=1 SV=2	BnaC06g39860D [Brassica napus]
BnaC06g39890D	0.610387	0.423723	2.36378	0.20448	--	--	--	7.64332e-05	-3.0603	down	--	PLASMODESMATA CALLOSE-BINDING PROTEIN 2 (Precursor) GN=PDCB2 OS=Arabidopsis thaliana (Mouse-ear cress) PE=1 SV=1	BnaC06g39890D [Brassica napus]
BnaC06g40000D	12.3496	8.88326	38.8979	8.40837	0.938442	-0.339288	normal	4.63924e-05	-2.10094	down	--	--	BnaC06g40000D [Brassica napus]
BnaC06g40210D	41.061	21.56	36.2465	14.4779	0.137354	-0.741645	normal	0.000594553	-1.07471	down	K12581|0|brp:103832455|probable CCR4-associated factor 1 homolog 6; K12581 CCR4-NOT transcription complex subunit 7/8 (A)	Probable CCR4-associated factor 1 homolog 6 GN=CAF1-6 OS=Arabidopsis thaliana (Mouse-ear cress) PE=2 SV=1	BnaC06g40210D [Brassica napus]
BnaC06g40430D	0.00186761	1.66065e-05	1.16927	0.00671753	--	--	--	9.13018e-06	-4.52252	down	--	Pentatricopeptide repeat-containing protein At1g80550, mitochondrial (Precursor) GN=At1g80550 OS=Arabidopsis thaliana (Mouse-ear cress) PE=2 SV=1	BnaC06g40430D [Brassica napus]
BnaC06g40470D	6.49618	2.97471	7.94752	3.06465	0.030643	-1.06815	normal	0.00145933	-1.25213	down	--	--	BnaC06g40470D [Brassica napus]
BnaC06g40510D	8.75346	5.05829	7.49369	2.96296	0.207269	-0.730311	normal	8.46944e-05	-1.29399	down	K13116|0|brp:103832481|DEAD-box ATP-dependent RNA helicase 35-like; K13116 ATP-dependent RNA helicase DDX41 [EC:3.6.4.13] (A)	DEAD-box ATP-dependent RNA helicase 35 GN=RH35 OS=Arabidopsis thaliana (Mouse-ear cress) PE=2 SV=1	BnaC06g40510D [Brassica napus]
BnaC06g40550D	0.188647	0.367307	0	0.762441	--	--	--	0.000329643	4.17553	up	K00864|0|brp:103832485|glycerol kinase-like; K00864 glycerol kinase [EC:2.7.1.30] (A)	Glycerol kinase GN=T21F11.21 OS=Arabidopsis thaliana (Mouse-ear cress) PE=1 SV=1	BnaC06g40550D [Brassica napus]
BnaC06g41940D	8.90234	11.1449	14.8795	36.2593	0.90622	0.334764	normal	9.95524e-07	1.27455	up	K01051|0|brp:103848519|pectinesterase 2; K01051 pectinesterase [EC:3.1.1.11] (A)	Pectinesterase 2 (Precursor) GN=T18A20.6 OS=Arabidopsis thaliana (Mouse-ear cress) PE=2 SV=2	BnaC06g41940D [Brassica napus]
BnaC06g42090D	1.36285	0	4.77229	0	--	--	--	5.15409e-07	-4.75779	down	--	--	BnaC06g42090D [Brassica napus]
BnaC06g42240D	30.9814	34.6371	187.503	82.5787	0.900535	0.313642	normal	0.000557645	-1.07906	down	--	Transcription factor PRE5 GN=MLD15.1 OS=Arabidopsis thaliana (Mouse-ear cress) PE=1 SV=1	BnaC06g42240D [Brassica napus]
BnaC06g43820D	4.28921	3.67254	3.15335	10.606	0.931602	-0.154571	normal	4.57205e-06	1.68505	up	K13248|0|brp:103831791|inorganic pyrophosphatase 1-like; K13248 pyridoxal phosphate phosphatase PHOSPHO2 [EC:3.1.3.74] (A)	Inorganic pyrophosphatase 1 GN=PS2 OS=Arabidopsis thaliana (Mouse-ear cress) PE=1 SV=1	BnaC06g43820D [Brassica napus]
BnaC07g05830D	4.18288	1.81137	18.3398	6.32893	0.823572	-1.03448	normal	0.00197373	-1.49455	down	K06689|1.46131e-107|brp:103846025|ubiquitin-conjugating enzyme E2 29; K06689 ubiquitin-conjugating enzyme E2 D/E [EC:6.3.2.19] (A)	Ubiquitin-conjugating enzyme E2 29 GN=UBC29 OS=Arabidopsis thaliana (Mouse-ear cress) PE=2 SV=1	BnaC07g05830D [Brassica napus]
BnaC07g06590D	6.20999	3.32291	17.7519	4.90305	0.367203	-0.902928	normal	3.02193e-08	-1.84095	down	--	--	BnaC07g06590D [Brassica napus]
BnaC07g09750D	0.430055	0.389062	5.90845	0.582794	--	--	--	7.36303e-06	-3.04941	down	--	--	BnaC07g09750D [Brassica napus]
BnaC07g13260D	0.216532	0	16.993	0.326165	--	--	--	0	-5.82991	down	--	--	BnaC07g13260D [Brassica napus]
BnaC07g13570D	0.624497	1.14218	1.73246	4.65726	0.863457	0.826532	normal	0.00160602	1.46683	up	K15378|0|brp:103829313|sucrose transport protein SUC2; K15378 solute carrier family 45, member 1/2/4 (A)	Sucrose transport protein SUC2 GN=T22J18.12 OS=Arabidopsis thaliana (Mouse-ear cress) PE=1 SV=2	BnaC07g13570D [Brassica napus]
BnaC07g16800D	4.16016	2.72374	4.2517	1.64377	0.719956	-0.595836	normal	0.00600491	-1.37104	down	--	Protein SHORT INTERNODES GN=SHI OS=Arabidopsis thaliana (Mouse-ear cress) PE=1 SV=1	BnaC07g16800D [Brassica napus]
BnaC07g17320D	8.31876	14.5048	5.53253	13.8534	0.0583234	0.802229	normal	4.61782e-07	1.37513	up	K13811|0|brp:103827954|ATP sulfurylase 4, chloroplastic; K13811 3'-phosphoadenosine 5'-phosphosulfate synthase [EC:2.7.7.4 2.7.1.25] (A)	ATP sulfurylase 4, chloroplastic (Precursor) GN=APS4 OS=Arabidopsis thaliana (Mouse-ear cress) PE=2 SV=1	BnaC07g17320D [Brassica napus]
BnaC07g17970D	0.276532	0	1.35619	0.0791584	--	--	--	8.97584e-06	-3.48978	down	--	Cannabidiolic acid synthase-like 1 (Precursor) GN=CBDAS2 OS=Cannabis sativa (Hemp) PE=2 SV=1	BnaC07g17970D [Brassica napus]
BnaC07g17990D	65.5643	38.8198	67.3128	28.005	0.0986352	-0.767163	normal	3.00338e-07	-1.30993	down	--	Epithiospecifier protein GN=F15I1.12 OS=Arabidopsis thaliana (Mouse-ear cress) PE=1 SV=2	BnaC07g17990D [Brassica napus]
BnaC07g19390D	2.98837	1.61895	7.51332	2.20072	0.864288	-0.785406	normal	0.001927	-1.75916	down	--	--	BnaC07g19390D [Brassica napus]
BnaC07g20450D	10.5358	6.41866	9.12254	4.24046	0.513392	-0.659152	normal	0.0027289	-1.20809	down	--	ADP-ribosylation factor GTPase-activating protein AGD12 GN=F7J7.100 OS=Arabidopsis thaliana (Mouse-ear cress) PE=1 SV=1	BnaC07g20450D [Brassica napus]
BnaC07g21120D	0.305764	0.140582	4.4817	0.773886	--	--	--	0.0060614	-2.32787	down	--	--	BnaC07g21120D [Brassica napus]
BnaC07g21290D	1.6478	1.31302	0.390817	2.29203	0.923166	-0.299472	normal	9.27312e-05	2.32206	up	--	Purple acid phosphatase 7 (Precursor) GN=PAP7 OS=Arabidopsis thaliana (Mouse-ear cress) PE=2 SV=1	BnaC07g21290D [Brassica napus]
BnaC07g21440D	18.7508	15.051	53.7534	13.5463	0.913983	-0.266781	normal	1.1632e-09	-1.93765	down	K03963|3.83588e-60|eus:EUTSA_v10005178mg|hypothetical protein; K03963 NADH dehydrogenase (ubiquinone) 1 beta subcomplex subunit 7 (A)	NADH dehydrogenase [ubiquinone] 1 beta subcomplex subunit 7 GN=At2g02050 OS=Arabidopsis thaliana (Mouse-ear cress) PE=3 SV=1	BnaC07g21440D [Brassica napus]
BnaC07g21510D	1036.37	630.317	389.159	154.442	0.857658	-0.613771	normal	7.04273e-07	-1.26381	down	--	Defensin-like protein 2 (Precursor) GN=F5O4.13 OS=Arabidopsis thaliana (Mouse-ear cress) PE=2 SV=1	defensin [Brassica napus]
BnaC07g22280D	4.46304	1.865	6.0257	2.49942	0.0165092	-1.17477	normal	3.81088e-05	-1.49145	down	--	--	BnaC07g22280D [Brassica napus]
BnaC07g23990D	9.49821	4.27643	15.4207	6.06874	0.0283256	-1.08432	normal	0.000153327	-1.31779	down	--	Probable inactive shikimate kinase like 1, chloroplastic (Precursor) GN=SKL1 OS=Arabidopsis thaliana (Mouse-ear cress) PE=2 SV=1	BnaC07g23990D [Brassica napus]
BnaC07g24700D	0.0748761	0	4.10561	0	--	--	--	2.3378e-12	-5.51667	down	--	--	BnaC07g24700D [Brassica napus]
BnaC07g24890D	0.921952	1.69672	0.520887	1.36937	0.0858444	0.898782	normal	0.000945337	1.3791	up	K10846|0|brp:103875172|DNA repair protein UVH3; K10846 DNA excision repair protein ERCC-5 (A)	DNA repair protein UVH3 GN=MMG15.7 OS=Arabidopsis thaliana (Mouse-ear cress) PE=2 SV=1	BnaC07g24890D [Brassica napus]
BnaC07g27030D	45.7883	35.7127	17.1699	6.19355	0.315606	-0.689407	normal	6.26046e-05	-1.79202	down	--	--	BnaC07g27030D [Brassica napus]
BnaC07g27160D	0.0555956	0.0506599	0.658018	2.28487	--	--	--	6.70028e-05	1.78741	up	--	Beta-D-xylosidase 1 (Precursor) GN=K7J8.3 OS=Arabidopsis thaliana (Mouse-ear cress) PE=1 SV=1	BnaC07g27160D [Brassica napus]
BnaC07g29140D	2.57406	2.4433	1.99768	4.81083	0.936507	-0.0742561	normal	0.00541259	1.26178	up	K11816|0|brp:103874420|indole-3-pyruvate monooxygenase YUCCA6; K11816 indole-3-pyruvate monooxygenase [EC:1.14.13.168] (A)	Indole-3-pyruvate monooxygenase YUCCA6 GN=T14C9.160 OS=Arabidopsis thaliana (Mouse-ear cress) PE=1 SV=1	BnaC07g29140D [Brassica napus]
BnaC07g29620D	0	0	0.607052	0	--	--	--	0.00364895	-3.89155	down	--	--	BnaC07g29620D [Brassica napus]
BnaC07g30400D	0.447491	0.96711	0	1.33174	0.562641	1.11853	normal	6.40723e-09	5.0667	up	--	S-type anion channel SLAH3 GN=SLAH3 OS=Arabidopsis thaliana (Mouse-ear cress) PE=1 SV=1	BnaC07g30400D [Brassica napus]
BnaC07g30440D	0	0	1.38332	0	--	--	--	2.86469e-06	-4.62128	down	--	Alpha-humulene/(-)-(E)-beta-caryophyllene synthase GN=MZF18.16 OS=Arabidopsis thaliana (Mouse-ear cress) PE=1 SV=2	BnaC07g30440D [Brassica napus]
BnaC07g30460D	43.3685	27.1655	16.3525	7.22832	0.256096	-0.690083	normal	0.000390669	-1.11743	down	--	BAHD acyltransferase DCR GN=MRO11.2 OS=Arabidopsis thaliana (Mouse-ear cress) PE=2 SV=1	BnaC07g30460D [Brassica napus]
BnaC07g30560D	6.21153	7.16362	2.87889	9.30139	0.941115	0.185021	normal	1.10436e-08	1.6993	up	--	--	BnaC07g30560D [Brassica napus]
BnaC07g31640D	4.81791	7.53442	13.569	4.39538	0.588201	0.626192	normal	2.45553e-07	-1.61606	down	K09422|3.28656e-164|brp:103860642|transcription factor MYB44-like; K09422 myb proto-oncogene protein, plant (A)	Transcription factor MYB44 GN=K8K14.2 OS=Arabidopsis thaliana (Mouse-ear cress) PE=2 SV=1	BnaC07g31640D [Brassica napus]
BnaC07g32870D	5.92937	2.86003	7.12215	1.29744	0.0299083	-0.995733	normal	3.92242e-13	-2.45383	down	--	Lipase-like PAD4 GN=F22O6.190 OS=Arabidopsis thaliana (Mouse-ear cress) PE=1 SV=1	BnaC07g32870D [Brassica napus]
BnaC07g34270D	3.56102	1.34034	3.76744	0.800281	0.0331833	-1.30768	normal	6.11434e-06	-2.22789	down	--	--	BnaC07g34270D [Brassica napus]
BnaC07g35250D	1.1124	1.62263	0.346088	1.79079	0.867327	0.589846	normal	0.00132548	2.36239	up	K11517|0|brp:103860985|peroxisomal (S)-2-hydroxy-acid oxidase GLO5; K11517 (S)-2-hydroxy-acid oxidase [EC:1.1.3.15] (A)	Peroxisomal (S)-2-hydroxy-acid oxidase GLO5 GN=F28J12.20 OS=Arabidopsis thaliana (Mouse-ear cress) PE=1 SV=1	BnaC07g35250D [Brassica napus]
BnaC07g35910D	2.32571	3.99156	1.46089	3.85762	0.018095	0.955734	normal	6.65679e-06	1.46804	up	K17600|0|brp:103861057|vacuolar protein sorting-associated protein 54, chloroplastic-like; K17600 vacuolar protein sorting-associated protein 54 (A)	Vacuolar protein sorting-associated protein 54, chloroplastic (Precursor) GN=VPS54 OS=Arabidopsis thaliana (Mouse-ear cress) PE=1 SV=1	BnaC07g35910D [Brassica napus]
BnaC07g36400D	1.04651	3.44057	2.31261	7.73151	0.298937	1.59095	normal	0.00143337	1.8159	up	K13448|7.49728e-104|brp:103861199|calcium-binding protein CML42-like; K13448 calcium-binding protein CML (A)	Calcium-binding protein CML42 GN=CML42 OS=Arabidopsis thaliana (Mouse-ear cress) PE=1 SV=1	BnaC07g36400D [Brassica napus]
BnaC07g36480D	25.3157	41.9588	33.5851	73.8917	0.0884596	0.768852	normal	1.20157e-05	1.16704	up	K07375|0|brp:103834176|tubulin beta-9 chain; K07375 tubulin beta (A)	Tubulin beta-9 chain GN=T13K14.50 OS=Arabidopsis thaliana (Mouse-ear cress) PE=1 SV=1	BnaC07g36480D [Brassica napus]
BnaC07g38900D	11.5577	6.14828	11.0088	2.86339	0.86837	-0.379517	normal	0.00240471	-1.43876	down	K03123|2.26041e-65|brp:103861484|transcription initiation factor IIA subunit 2-like; K03123 transcription initiation factor TFIIA small subunit (A)	Transcription initiation factor IIA subunit 2 GN=TFIIA-S OS=Arabidopsis thaliana (Mouse-ear cress) PE=2 SV=2	BnaC07g38900D [Brassica napus]
BnaC07g38990D	29.726	15.7963	34.9874	15.9452	0.0121919	-0.894905	normal	3.83021e-08	-1.42044	down	--	MADS-box protein AGL24 GN=AGL24 OS=Arabidopsis thaliana (Mouse-ear cress) PE=1 SV=1	BnaC07g38990D [Brassica napus]
BnaC07g39160D	9.511	14.8871	9.90114	20.8814	0.271605	0.677609	normal	0.000344953	1.0507	up	--	--	BnaC07g39160D [Brassica napus]
BnaC07g39250D	12.147	9.99307	16.5697	8.00584	0.935627	-0.224578	normal	0.00317855	-1.01042	down	--	--	BnaC07g39250D [Brassica napus]
BnaC07g39270D	70.7823	45.565	108.423	41.4693	0.628569	-0.551223	normal	1.25063e-06	-1.35557	down	--	Acyl carrier protein 4, chloroplastic (Precursor) GN=F13M23.190 OS=Arabidopsis thaliana (Mouse-ear cress) PE=1 SV=1	BnaC07g39270D [Brassica napus]
BnaC07g39400D	10.5198	19.5984	10.8129	24.0591	0.0109418	0.923923	normal	0.0002222	1.10445	up	--	Mediator-associated protein 1 GN=At4g25210 OS=Arabidopsis thaliana (Mouse-ear cress) PE=1 SV=1	BnaC07g39400D [Brassica napus]
BnaC07g39680D	2.3862	3.25882	6.19385	16.1369	0.915988	0.458946	normal	0.000245597	1.41576	up	K09286|5.8081e-121|brp:103861560|dehydration-responsive element-binding protein 1C-like; K09286 EREBP-like factor (A)	Dehydration-responsive element-binding protein 1C GN=M7J2.161 OS=Arabidopsis thaliana (Mouse-ear cress) PE=2 SV=2	BnaC07g39680D [Brassica napus]
BnaC07g40500D	2.63544	5.21967	1.2885	4.13442	0.0655528	1.05909	normal	0.000531389	1.71767	up	K14190|0|brp:103866673|VTC2; GDP-L-galactose phosphorylase 1; K14190 GDP-L-galactose phosphorylase [EC:2.7.7.69] (A)	GDP-L-galactose phosphorylase 1 GN=VTC2 OS=Arabidopsis thaliana (Mouse-ear cress) PE=1 SV=1	BnaC07g40500D [Brassica napus]
BnaC07g41180D	0.118165	0.731336	0.887729	4.08038	--	--	--	0.00353555	2.17545	up	--	Tetraspanin-7 GN=TET7 OS=Arabidopsis thaliana (Mouse-ear cress) PE=2 SV=1	BnaC06g05070D [Brassica napus]
BnaC07g41210D	0.719795	2.06984	7.59659	1.67078	0.183016	1.50799	normal	8.59131e-08	-2.14268	down	--	--	BnaC07g41210D [Brassica napus]
BnaC07g41990D	4.00226	0	16.3684	0.924898	--	--	--	5.30168e-09	-3.70898	down	--	--	BnaC07g41990D, partial [Brassica napus]
BnaC07g42270D	38.5574	63.1935	37.0974	80.7348	0.0618238	0.802315	normal	1.34011e-05	1.21443	up	--	--	PREDICTED: uncharacterized protein LOC103861920 [Brassica rapa]
BnaC07g42960D	0.805174	0.810866	3.27979	0.640023	--	--	--	0.000235667	-2.32671	down	--	Heptahelical transmembrane protein 2 GN=HHP2 OS=Arabidopsis thaliana (Mouse-ear cress) PE=2 SV=1	BnaC07g42960D [Brassica napus]
BnaC07g42970D	1.66001	0.630427	2.03311	0.348979	0.0277675	-1.51646	normal	3.20763e-06	-2.41742	down	K11841|0|brp:103862012|ubiquitin carboxyl-terminal hydrolase 24-like; K11841 ubiquitin carboxyl-terminal hydrolase 10 [EC:3.4.19.12] (A)	Ubiquitin carboxyl-terminal hydrolase 24 GN=UBP24 OS=Arabidopsis thaliana (Mouse-ear cress) PE=1 SV=1	BnaC07g42970D [Brassica napus]
BnaC07g43160D	6.57939	4.31623	11.9775	3.69749	0.577404	-0.610975	normal	2.98867e-08	-1.65486	down	--	Glucan endo-1,3-beta-glucosidase 5 (Precursor) GN=At4g31140 OS=Arabidopsis thaliana (Mouse-ear cress) PE=1 SV=1	BnaC07g43160D [Brassica napus]
BnaC07g43430D	5.41284	2.02859	11.8714	2.14373	0.0696891	-1.34054	normal	3.27703e-10	-2.56016	down	--	--	BnaC07g43430D [Brassica napus]
BnaC07g44070D	14.2629	8.7409	32.5627	11.6075	0.28025	-0.680525	normal	8.30933e-09	-1.46408	down	K06118|0|brp:103862211|UDP-sulfoquinovose synthase, chloroplastic-like; K06118 UDP-sulfoquinovose synthase [EC:3.13.1.1] (A)	UDP-sulfoquinovose synthase, chloroplastic (Precursor) GN=SQD1 OS=Arabidopsis thaliana (Mouse-ear cress) PE=1 SV=1	BnaC07g44070D [Brassica napus]
BnaC07g44300D	1.00626	0.251708	2.17198	0.222934	--	--	--	0.000203922	-2.97598	down	--	RING-H2 finger protein ATL54 GN=ATL54 OS=Arabidopsis thaliana (Mouse-ear cress) PE=2 SV=2	BnaC07g44300D [Brassica napus]
BnaC07g44390D	2.70828	3.95639	1.63475	4.03619	0.701005	0.544461	normal	0.00249321	1.21358	up	--	Protein EXECUTER 1, chloroplastic (Precursor) GN=EX1 OS=Arabidopsis thaliana (Mouse-ear cress) PE=1 SV=1	BnaC07g44390D [Brassica napus]
BnaC07g44970D	0.463267	1.69951	0.0525596	1.98252	0.0402603	1.83737	normal	1.00111e-07	4.8802	up	K15397|0|brp:103862332|3-ketoacyl-CoA synthase 16-like; K15397 3-ketoacyl-CoA synthase [EC:2.3.1.199] (A)	3-ketoacyl-CoA synthase 16 (Precursor) GN=F10M10.20 OS=Arabidopsis thaliana (Mouse-ear cress) PE=2 SV=1	BnaC07g44970D [Brassica napus]
BnaC07g48530D	0	0	10.2798	0	--	--	--	0	-6.60103	down	--	--	BnaC07g48530D [Brassica napus]
BnaC07g49330D	17.1619	34.0324	16.599	43.6142	0.0469941	0.985639	normal	3.95235e-06	1.55564	up	--	--	BnaC07g49330D [Brassica napus]
BnaC07g49390D	13.9369	7.98428	25.7399	10.3773	0.0719042	-0.81466	normal	8.52547e-07	-1.33077	down	--	Rubisco accumulation factor 1, chloroplastic (Precursor) GN=RAF1 OS=Arabidopsis thaliana (Mouse-ear cress) PE=1 SV=1	BnaC07g49390D [Brassica napus]
BnaC07g49640D	22.345	26.2205	13.1949	31.9881	0.911506	0.285509	normal	0.00019768	1.25854	up	--	--	BnaC07g49640D [Brassica napus]
BnaC07g49850D	1.55238	1.48837	0.184905	1.37272	0.938784	0.0119821	normal	4.1834e-08	2.79756	up	K17592|0|brp:103860526|sacsin; K17592 sacsin (A)	--	BnaC07g49850D, partial [Brassica napus]
BnaC07g50350D	1.9806	0	2.56828	0	--	--	--	0.000319537	-4.17777	down	--	--	BnaC07g50350D [Brassica napus]
BnaC07g50730D	0.0971024	0.688463	0.0889477	1.68095	--	--	--	0.00203016	3.96638	up	--	--	BnaC07g50730D [Brassica napus]
BnaC07g50740D	0	0.982532	0	2.36232	--	--	--	3.05708e-05	4.41423	up	K01489|1.41392e-69|aly:ARALYDRAFT_328753|hypothetical protein; K01489 cytidine deaminase [EC:3.5.4.5] (A)	Cytidine deaminase 8 GN=T16L4.80 OS=Arabidopsis thaliana (Mouse-ear cress) PE=3 SV=1	BnaC07g50740D [Brassica napus]
BnaC07g50940D	5.21778	2.3186	9.28911	3.03255	0.204927	-1.09686	normal	0.000111307	-1.63918	down	--	E3 ubiquitin-protein ligase MBR2 GN=MBR2 OS=Arabidopsis thaliana (Mouse-ear cress) PE=1 SV=1	BnaC07g50940D [Brassica napus]
BnaC08g01330D	5.80531	2.5926	9.46717	4.47777	0.0156878	-1.13655	normal	0.00384164	-1.09451	down	--	Probable uridine nucleosidase 2 GN=URH2 OS=Arabidopsis thaliana (Mouse-ear cress) PE=2 SV=1	BnaC08g01330D [Brassica napus]
BnaC08g02170D	0.0923887	0.657106	0.415828	3.09975	--	--	--	0.00032027	2.75005	up	K08081|4.55787e-169|brp:103836442|tropinone reductase homolog At1g07440-like; K08081 Tropinone reductase 1 [EC:1.1.1.206] (A)	Tropinone reductase homolog At1g07440 GN=At1g07440 OS=Arabidopsis thaliana (Mouse-ear cress) PE=1 SV=1	BnaC08g02170D [Brassica napus]
BnaC08g04750D	5.78764	8.45975	2.08914	5.72471	0.732528	0.540599	normal	0.00878068	1.38062	up	--	Probable BOI-related E3 ubiquitin-protein ligase 3 GN=BRG3 OS=Arabidopsis thaliana (Mouse-ear cress) PE=1 SV=1	BnaC08g04750D [Brassica napus]
BnaC08g04990D	2.92156	4.19716	1.42208	3.29243	0.631998	0.57814	normal	0.00430781	1.22432	up	--	--	BnaC08g04990D [Brassica napus]
BnaC08g07320D	0.0649952	0.761456	0.0595855	2.02977	--	--	--	5.3942e-07	4.7555	up	K13066|0|brp:103833645|caffeic acid 3-O-methyltransferase 1; K13066 caffeic acid 3-O-methyltransferase [EC:2.1.1.68] (A)	Caffeic acid 3-O-methyltransferase 1 GN=OMT1 OS=Populus tremuloides (Quaking aspen) PE=1 SV=1	BnaC08g07320D [Brassica napus]
BnaC08g08320D	30.5363	30.8024	6.51517	20.1133	0.986106	0.0441725	normal	3.90665e-10	1.63246	up	K17285|0|ath:AT4G14040|SBP2; selenium-binding protein 2; K17285 selenium-binding protein 1 (A)	Selenium-binding protein 2 OS=Arabidopsis thaliana (Mouse-ear cress) PE=1 SV=1	BnaC08g08320D [Brassica napus]
BnaC08g10450D	51.3271	30.3897	21.5232	10.7599	0.299737	-0.668966	normal	0.00470743	-1.00121	down	--	--	BnaC08g10450D [Brassica napus]
BnaC08g11740D	1.89753	0	1.90113	0	--	--	--	0.00364895	-3.89155	down	--	Glutathione S-transferase T3 GN=K1O13.1 OS=Arabidopsis thaliana (Mouse-ear cress) PE=2 SV=1	BnaC08g11740D [Brassica napus]
BnaC08g14320D	8.10673	5.24965	8.04401	4.04538	0.57271	-0.578104	normal	0.00359346	-1.02816	down	--	RAN GTPase-activating protein 1 GN=RANGAP1 OS=Arabidopsis thaliana (Mouse-ear cress) PE=1 SV=1	BnaC08g14320D [Brassica napus]
BnaC08g14470D	0.869836	1.99263	1.03649	3.0299	0.180435	1.22382	normal	0.00373788	1.57272	up	--	Probable BOI-related E3 ubiquitin-protein ligase 3 GN=BRG3 OS=Arabidopsis thaliana (Mouse-ear cress) PE=1 SV=1	BnaC08g14470D [Brassica napus]
BnaC08g17490D	0.255839	0	41.6314	1.29683	--	--	--	0	-4.97394	down	K13248|0|brp:103835945|inorganic pyrophosphatase 2-like; K13248 pyridoxal phosphate phosphatase PHOSPHO2 [EC:3.1.3.74] (A)	Inorganic pyrophosphatase 2 GN=At1g17710 OS=Arabidopsis thaliana (Mouse-ear cress) PE=2 SV=1	BnaC08g17490D [Brassica napus]
BnaC08g18670D	1.11288	1.31567	1.16398	2.91637	0.915395	0.266737	normal	0.000702183	1.3062	up	--	Auxin response factor 19 GN=T29M8.9 OS=Arabidopsis thaliana (Mouse-ear cress) PE=1 SV=2	BnaC08g18670D [Brassica napus]
BnaC08g20810D	13.4235	18.3643	56.911	108.607	0.699219	0.518149	normal	0.000657314	1.00423	up	K00430|0|brp:103873087|peroxidase 34-like; K00430 peroxidase [EC:1.11.1.7] (A)	Peroxidase 34 (Precursor) OS=Arabidopsis thaliana (Mouse-ear cress) PE=1 SV=1	BnaC08g20810D [Brassica napus]
BnaC08g21690D	0	0	1.29897	0	--	--	--	0.00364895	-3.89155	down	--	--	BnaC08g21690D [Brassica napus]
BnaC08g22870D	5.55393	2.01042	25.5279	9.99726	0.0239571	-1.40988	normal	4.18693e-05	-1.29069	down	--	--	BnaC08g22870D [Brassica napus]
BnaC08g24650D	1.46905	1.89134	1.55713	3.26582	0.853063	0.402701	normal	0.00965809	1.01008	up	--	Putative leucine-rich repeat receptor-like serine/threonine-protein kinase At3g53590 (Precursor) GN=At3g53590 OS=Arabidopsis thaliana (Mouse-ear cress) PE=3 SV=2	BnaC08g24650D [Brassica napus]
BnaC08g24660D	16.8063	11.3031	50.7124	22.1439	0.968373	-0.111018	normal	0.000288198	-1.04706	down	K01507|8.73796e-157|brp:103841287|soluble inorganic pyrophosphatase-like; K01507 inorganic pyrophosphatase [EC:3.6.1.1] (A)	Soluble inorganic pyrophosphatase GN=IPP OS=Zea mays (Maize) PE=2 SV=1	BnaC08g24660D [Brassica napus]
BnaC08g26960D	3.69477	3.05482	6.6955	3.40879	0.930041	-0.220831	normal	0.00286732	-1.01003	down	--	--	BnaC08g26960D [Brassica napus]
BnaC08g27170D	4.12573	6.50407	6.16096	13.807	0.489182	0.765151	normal	0.00473703	1.12901	up	--	Transcription factor bHLH93 GN=K21L13.16 OS=Arabidopsis thaliana (Mouse-ear cress) PE=1 SV=1	BnaC08g27170D [Brassica napus]
BnaC08g29700D	14.0894	10.8833	15.8037	5.98349	0.91043	-0.298997	normal	5.65391e-06	-1.42098	down	--	--	BnaC08g29700D [Brassica napus]
BnaC08g31360D	9.50812	10.9968	32.6532	87.6404	0.920843	0.256977	normal	1.76517e-09	1.4759	up	K09872|0|brp:103841965|aquaporin PIP1-1; K09872 aquaporin PIP (A)	Aquaporin PIP1.1 GN=PIP1.1 OS=Vicia faba (Broad bean) PE=2 SV=1	BnaC08g31360D [Brassica napus]
BnaC08g31410D	0.353728	0.190304	1.47616	0	--	--	--	0.000319537	-4.17777	down	K00606|0|brp:103841976|3-methyl-2-oxobutanoate hydroxymethyltransferase 2, mitochondrial; K00606 3-methyl-2-oxobutanoate hydroxymethyltransferase [EC:2.1.2.11] (A)	3-methyl-2-oxobutanoate hydroxymethyltransferase 2, mitochondrial (Precursor) GN=F2A19.130 OS=Arabidopsis thaliana (Mouse-ear cress) PE=1 SV=1	BnaC08g31410D [Brassica napus]
BnaC08g31970D	18.2786	15.4915	84.3014	39.2777	0.942124	-0.180109	normal	5.02447e-05	-1.12183	down	K03768|1.62259e-157|brp:103842032|peptidyl-prolyl cis-trans isomerase CYP20-3, chloroplastic; K03768 peptidyl-prolyl cis-trans isomerase B (cyclophilin B) [EC:5.2.1.8] (A)	Peptidyl-prolyl cis-trans isomerase CYP20-3, chloroplastic (Precursor) GN=F21F14.200 OS=Arabidopsis thaliana (Mouse-ear cress) PE=1 SV=1	BnaC08g31970D [Brassica napus]
BnaC08g32220D	28.662	17.6312	47.0985	20.1455	0.523693	-0.627747	normal	0.00064588	-1.13945	down	--	Ocs element-binding factor 1 GN=OBF1 OS=Zea mays (Maize) PE=2 SV=2	BnaC08g32220D [Brassica napus]
BnaC08g34270D	31.8718	24.8652	125.752	59.25	0.924356	-0.21825	normal	0.00138792	-1.01063	down	K02916|1.24263e-77|brp:103842385|50S ribosomal protein L35, chloroplastic; K02916 large subunit ribosomal protein L35 (A)	50S ribosomal protein L35, chloroplastic (Precursor) GN=RPL35 OS=Spinacia oleracea (Spinach) PE=1 SV=1	BnaC08g34270D [Brassica napus]
BnaC08g34790D	4.20702	1.55618	4.20865	1.46949	0.0224498	-1.3781	normal	0.00783682	-1.49187	down	--	--	BnaC08g34790D [Brassica napus]
BnaC08g36250D	1.27516	0	4.13515	0	--	--	--	0.00107321	-4.04175	down	--	--	BnaC08g36250D [Brassica napus]
BnaC08g36300D	5.82158	6.33725	0.841318	6.31479	0.936696	0.146965	normal	5.96079e-13	2.84548	up	K00815|0|brp:103842591|tyrosine aminotransferase-like; K00815 tyrosine aminotransferase [EC:2.6.1.5] (A)	Tyrosine aminotransferase GN=TAT OS=Arabidopsis thaliana (Mouse-ear cress) PE=2 SV=1	BnaC08g36300D [Brassica napus]
BnaC08g36730D	0.082592	0.299206	3.81658	8.1017	--	--	--	0.00461461	1.06982	up	--	Uncharacterized protein At1g01500 GN=At1g01500 OS=Arabidopsis thaliana (Mouse-ear cress) PE=2 SV=1	BnaC08g36730D [Brassica napus]
BnaC08g37550D	0	0	2.04703	0	--	--	--	1.6378e-05	-4.47048	down	K13248|0|brp:103842736|inorganic pyrophosphatase 2-like; K13248 pyridoxal phosphate phosphatase PHOSPHO2 [EC:3.1.3.74] (A)	Inorganic pyrophosphatase 2 GN=At1g17710 OS=Arabidopsis thaliana (Mouse-ear cress) PE=2 SV=1	BnaC08g37550D [Brassica napus]
BnaC08g37720D	0.176162	0.052043	1.01172	0	--	--	--	0.00364895	-3.89155	down	K09422|8.02607e-161|brp:103842747|telomere repeat-binding factor 4-like; K09422 myb proto-oncogene protein, plant (A)	Telomere repeat-binding factor 4 GN=At1g17520 OS=Arabidopsis thaliana (Mouse-ear cress) PE=2 SV=2	BnaC08g37720D [Brassica napus]
BnaC08g37940D	0.141842	0	1.41117	0	--	--	--	0.000584649	-4.11136	down	K00799|1.4112e-133|ath:AT1G17170|GSTU24; glutathione S-transferase TAU 24; K00799 glutathione S-transferase [EC:2.5.1.18] (A)	Glutathione S-transferase U24 GN=GSTU24 OS=Arabidopsis thaliana (Mouse-ear cress) PE=2 SV=1	BnaC08g37940D [Brassica napus]
BnaC08g38050D	0.235369	0	3.25619	0	--	--	--	8.55205e-13	-5.5671	down	--	Protein SRG1 GN=SRG1 OS=Arabidopsis thaliana (Mouse-ear cress) PE=2 SV=1	BnaC08g38050D [Brassica napus]
BnaC08g38720D	9.28022	16.8987	5.22919	12.4122	0.00942057	0.899522	normal	5.95756e-06	1.22575	up	--	Protein TOPLESS GN=F7H2.9 OS=Arabidopsis thaliana (Mouse-ear cress) PE=1 SV=1	BnaC08g38720D [Brassica napus]
BnaC08g38900D	2.33915	0.760359	4.07005	0.784004	0.188292	-1.49592	normal	7.25685e-05	-2.27403	down	K01462|2.15037e-169|brp:103842904|peptide deformylase 1A, chloroplastic/mitochondrial; K01462 peptide deformylase [EC:3.5.1.88] (A)	Peptide deformylase 1A, chloroplastic/mitochondrial (Precursor) OS=Arabidopsis thaliana (Mouse-ear cress) PE=1 SV=3	BnaC08g38900D [Brassica napus]
BnaC08g39120D	5.05466	2.47992	11.2322	3.20884	0.491274	-0.964365	normal	1.6823e-05	-1.79446	down	--	--	BnaC08g39120D [Brassica napus]
BnaC08g39190D	0.503074	0.174943	5.47403	0.892263	--	--	--	5.83679e-06	-2.51126	down	--	Protein PLANT CADMIUM RESISTANCE 2 GN=PCR2 OS=Arabidopsis thaliana (Mouse-ear cress) PE=1 SV=1	BnaC08g39190D [Brassica napus]
BnaC08g39700D	0.401046	0.241571	0.961969	0.00222292	--	--	--	0.000175222	-4.24126	down	--	F-box/kelch-repeat protein SKIP11 GN=SKIP11 OS=Arabidopsis thaliana (Mouse-ear cress) PE=1 SV=2	BnaC08g39700D [Brassica napus]
BnaC08g40320D	1.35156	1.64705	3.16379	1.26438	0.921079	0.29879	normal	0.00977321	-1.34545	down	--	Trihelix transcription factor GT-1 GN=GT-1 OS=Arabidopsis thaliana (Mouse-ear cress) PE=1 SV=1	BnaC08g40320D [Brassica napus]
BnaC08g40330D	9.385	5.35187	39.708	7.45908	0.154434	-0.768508	normal	0	-2.41968	down	K00134|0|brp:103843050|glyceraldehyde-3-phosphate dehydrogenase, cytosolic-like; K00134 glyceraldehyde 3-phosphate dehydrogenase [EC:1.2.1.12] (A)	Glyceraldehyde-3-phosphate dehydrogenase, cytosolic GN=GAPC OS=Sinapis alba (White mustard) PE=2 SV=2	BnaC08g40330D [Brassica napus]
BnaC08g40440D	0	0	2.12226	0	--	--	--	5.46139e-08	-4.92178	down	--	--	BnaC08g40440D [Brassica napus]
BnaC08g42000D	47.1313	43.8612	6.79115	14.3555	0.986056	-0.0628354	normal	0.00114501	1.09146	up	K15283|0|eus:EUTSA_v10007876mg|hypothetical protein; K15283 solute carrier family 35, member E1 (A)	Glucose-6-phosphate/phosphate translocator 2, chloroplastic (Precursor) GN=GPT2 OS=Arabidopsis thaliana (Mouse-ear cress) PE=2 SV=2	BnaC08g42000D [Brassica napus]
BnaC08g42460D	5.60477	2.83247	7.85237	3.30097	0.0393455	-0.950881	normal	0.000230224	-1.21897	down	K15378|0|brp:103843325|sucrose transport protein SUC4-like; K15378 solute carrier family 45, member 1/2/4 (A)	Sucrose transport protein SUC4 GN=F21M12.35 OS=Arabidopsis thaliana (Mouse-ear cress) PE=1 SV=2	BnaC08g42460D [Brassica napus]
BnaC08g42660D	2.3999	2.07683	0.64198	1.58579	0.940447	-0.138934	normal	0.00388753	1.30112	up	K12120|0|brp:103843346|phytochrome A-like; K12120 phytochrome A (A)	Phytochrome A GN=F14J9.23 OS=Arabidopsis thaliana (Mouse-ear cress) PE=1 SV=2	BnaC08g42660D [Brassica napus]
BnaC08g43100D	18.7768	30.9757	22.6444	47.008	0.0772492	0.795927	normal	0.00031768	1.07411	up	--	Thioredoxin-like 1-1, chloroplastic (Precursor) GN=At1g08570 OS=Arabidopsis thaliana (Mouse-ear cress) PE=2 SV=1	BnaC08g43100D [Brassica napus]
BnaC08g43390D	3.79411	5.68293	1.50448	3.93032	0.321233	0.659856	normal	5.14407e-06	1.32205	up	--	Helicase protein MOM1 GN=T6D22.14 OS=Arabidopsis thaliana (Mouse-ear cress) PE=1 SV=1	BnaC08g43390D [Brassica napus]
BnaC08g43460D	2.23444	4.28888	1.30805	3.21278	0.0111536	0.97032	normal	0.000586293	1.22532	up	--	--	BnaC08g43460D [Brassica napus]
BnaC08g43620D	0.263138	1.22777	0	3.84476	0.011769	2.14551	normal	0	6.19661	up	--	Casein kinase I isoform delta-like GN=At4g26100 OS=Arabidopsis thaliana (Mouse-ear cress) PE=2 SV=2	BnaC08g43620D [Brassica napus]
BnaC08g43660D	0.442593	1.28169	0.0820602	1.3619	0.0230418	1.57311	normal	1.41706e-08	3.92836	up	--	Phospholipid--sterol O-acyltransferase GN=F21M11.5 OS=Arabidopsis thaliana (Mouse-ear cress) PE=2 SV=2	BnaC08g43660D [Brassica napus]
BnaC08g43690D	0.861209	1.97763	1.23348	7.32036	0.394674	1.19994	normal	9.01509e-11	2.54658	up	--	Acid phosphatase 1 (Precursor) GN=APS1 OS=Solanum lycopersicum (Tomato) PE=2 SV=1	BnaC08g43690D [Brassica napus]
BnaC08g43700D	1.07891	2.38565	0.0878586	1.96882	0.0317343	1.33397	normal	5.74422e-08	4.91948	up	--	TATA box-binding protein-associated factor RNA polymerase I subunit B GN=T17M13 OS=Arabidopsis thaliana (Mouse-ear cress) PE=1 SV=1	BnaC08g43700D [Brassica napus]
BnaC08g43760D	0.348595	0.608696	0.123452	0.782524	0.637723	0.791926	normal	8.52713e-07	2.55798	up	K10357|0|brp:103843668|myosin-8; K10357 myosin V (A)	Myosin-8 GN=F20D22.7 OS=Arabidopsis thaliana (Mouse-ear cress) PE=3 SV=1	BnaC08g43760D [Brassica napus]
BnaC08g44160D	1.36668	1.90344	1.17371	4.33499	0.877796	0.475366	normal	0.000365545	1.62531	up	--	--	BnaC08g44160D [Brassica napus]
BnaC08g44220D	1.98115	3.58881	0.133036	4.86063	0.304079	0.898644	normal	0	4.98257	up	K12164|0|brp:103843607|ubiquitin-like modifier-activating enzyme 5; K12164 ubiquitin-like modifier-activating enzyme 5 (A)	Ubiquitin-like modifier-activating enzyme 5 GN=At1g05350 OS=Arabidopsis thaliana (Mouse-ear cress) PE=3 SV=2	BnaC08g44220D [Brassica napus]
BnaC08g44250D	0.786519	2.35885	0.122737	2.76491	0.0665114	1.56318	normal	6.92883e-09	4.37251	up	--	Phosphatidylinositol/phosphatidylcholine transfer protein SFH3 GN=SFH3 OS=Arabidopsis thaliana (Mouse-ear cress) PE=2 SV=1	BnaC08g44250D [Brassica napus]
BnaC08g44350D	2.2616	5.02072	0.366772	8.40465	0.0165771	1.20834	normal	0	4.38459	up	--	Probable uridine nucleosidase 2 GN=URH2 OS=Arabidopsis thaliana (Mouse-ear cress) PE=2 SV=1	BnaC08g44350D [Brassica napus]
BnaC08g44460D	0.724497	1.6168	0.1881	10.9379	0.824634	1.09771	normal	0	5.66486	up	--	--	BnaC08g44460D [Brassica napus]
BnaC08g44470D	0.693346	1.97196	0	2.28454	0.183016	1.50799	normal	3.06773e-07	4.79827	up	K10773|0|brp:103843583|endonuclease III homolog 2, chloroplastic; K10773 endonuclease III [EC:4.2.99.18] (A)	Endonuclease III homolog 2, chloroplastic {ECO:0000255|HAMAP-Rule:MF_03183} (Precursor) GN=NTH2 OS=Arabidopsis thaliana (Mouse-ear cress) PE=2 SV=1	BnaC08g44470D [Brassica napus]
BnaC08g44680D	4.90504	6.25993	2.0548	6.79529	0.86055	0.384908	normal	9.05322e-07	1.63392	up	--	--	BnaC08g44680D [Brassica napus]
BnaC08g45070D	2.42965	6.02217	3.25907	10.0814	0.124295	1.37685	normal	0.00376499	1.59489	up	--	--	BnaC08g45070D [Brassica napus]
BnaC08g45330D	0.113534	1.62027	0.208033	4.02854	0.0544643	2.90984	normal	4.44294e-07	4.09838	up	K14424|0|aly:ARALYDRAFT_887953|SMO2-2; sterol 4-alpha-methyl-oxidase 2; K14424 4-alpha-methyl-delta7-sterol-4alpha-methyl oxidase [EC:1.14.13.72] (A)	Methylsterol monooxygenase 2-2 GN=F22G5.23 OS=Arabidopsis thaliana (Mouse-ear cress) PE=2 SV=1	BnaC08g45330D [Brassica napus]
BnaC08g45520D	2.01736	6.71115	0	4.27575	0.0744553	1.64055	normal	9.97243e-05	4.29981	up	--	--	hypothetical protein EUTSA_v10008772mg [Eutrema salsugineum]
BnaC08g45710D	1.02714	2.42135	0.0371998	2.50088	0.0475472	1.27782	normal	1.27343e-13	5.66062	up	K16302|0|brp:103843697|putative DUF21 domain-containing protein At1g03270; K16302 metal transporter CNNM (A)	Putative DUF21 domain-containing protein At1g03270 GN=CBSDUF4 OS=Arabidopsis thaliana (Mouse-ear cress) PE=4 SV=2	BnaC08g45710D [Brassica napus]
BnaC08g45790D	0.0823766	0.378789	0.036207	1.08377	0.0106896	2.26561	normal	9.448e-14	4.95507	up	--	--	BnaC08g45790D [Brassica napus]
BnaC08g45890D	0.616225	1.29995	0.0158402	1.43815	0.0600858	1.1185	normal	0	6.09734	up	--	--	BnaC08g45890D [Brassica napus]
BnaC08g45910D	0.530125	1.58964	0.0397952	0.81725	0.0665114	1.56318	normal	0.00203016	3.96638	up	K06632|0|brp:103843728|wee1-like protein kinase; K06632 wee1-like protein kinase [EC:2.7.11.1] (A)	Wee1-like protein kinase GN=WEE1 OS=Arabidopsis thaliana (Mouse-ear cress) PE=1 SV=1	BnaC08g45910D [Brassica napus]
BnaC08g45990D	314.365	516.516	206.066	465.808	0.0731517	0.840645	normal	2.30847e-05	1.14819	up	K02885|6.54464e-119|brp:103836645|60S ribosomal protein L19-1; K02885 large subunit ribosomal protein L19e (A)	60S ribosomal protein L19-1 GN=F22D16.23 OS=Arabidopsis thaliana (Mouse-ear cress) PE=2 SV=1	BnaC08g45990D [Brassica napus]
BnaC08g46010D	3.53393	5.47615	1.64245	5.67441	0.621535	0.65407	normal	0.000170495	1.67409	up	K11339|0|brp:103843740|nuA4 complex subunit EAF3 homolog; K11339 mortality factor 4-like protein 1 (A)	--	BnaC08g46010D [Brassica napus]
BnaC08g46040D	0.943304	2.32604	1.49447	3.6171	0.0138385	1.3107	normal	0.00381017	1.2448	up	--	--	BnaC08g46040D [Brassica napus]
BnaC08g46350D	7.16664	17.0095	5.43719	26.1837	0.145461	1.25473	normal	1.69471e-06	2.30219	up	--	--	BnaC08g46350D [Brassica napus]
BnaC08g48530D	1.43671	3.40443	0.243662	3.09384	0.0908315	1.16709	normal	1.41576e-09	3.57085	up	--	F-box/kelch-repeat protein At1g26930 GN=At1g26930 OS=Arabidopsis thaliana (Mouse-ear cress) PE=2 SV=1	BnaC08g48530D [Brassica napus]
BnaC08g49480D	3.31586	2.73594	12.1059	1.13049	0.927137	-0.214944	normal	0	-3.34728	down	--	--	BnaC08g49480D [Brassica napus]
BnaC08g49610D	13.0771	17.1774	2.27986	5.26237	0.927917	0.427762	normal	0.000132804	1.14355	up	K08244|0|brp:103843262|alpha-glucan water dikinase 1, chloroplastic; K08244 alpha-glucan, water dikinase [EC:2.7.9.4] (A)	Alpha-glucan water dikinase 1, chloroplastic (Precursor) OS=Arabidopsis thaliana (Mouse-ear cress) PE=1 SV=2	BnaC08g49610D [Brassica napus]
BnaC08g49630D	2.44141	4.63366	1.37862	5.44551	0.240343	0.910862	normal	2.53154e-06	1.97336	up	K02258|0|brp:103843752|cytochrome c oxidase assembly protein COX11, mitochondrial-like; K02258 cytochrome c oxidase assembly protein subunit 11 (A)	Cytochrome c oxidase assembly protein COX11, mitochondrial (Precursor) GN=COX11 OS=Arabidopsis thaliana (Mouse-ear cress) PE=2 SV=1	BnaC08g49630D [Brassica napus]
BnaC08g50010D	0	0.186394	0.78129	3.24387	--	--	--	0.00113618	2.00695	up	K18819|0|brp:103843355|galactinol synthase 3; K18819 inositol 3-alpha-galactosyltransferase [EC:2.4.1.123] (A)	Galactinol synthase 3 GN=GOLS3 OS=Arabidopsis thaliana (Mouse-ear cress) PE=1 SV=1	BnaC08g50010D [Brassica napus]
BnaC08g50150D	1.29953	3.65763	0	3.10358	0.0838458	1.49513	normal	9.51372e-07	4.71142	up	K14484|9.5162e-90|brp:103843644|auxin-responsive protein IAA12-like; K14484 auxin-responsive protein IAA (A)	Auxin-responsive protein IAA12 GN=T1G11.20 OS=Arabidopsis thaliana (Mouse-ear cress) PE=1 SV=1	BnaC08g50150D [Brassica napus]
BnaC08g50180D	1.33779	2.43176	0.0641511	2.01299	0.429793	1.05847	normal	1.74988e-07	4.83982	up	--	Pentatricopeptide repeat-containing protein At4g18975, chloroplastic (Precursor) GN=At4g18975 OS=Arabidopsis thaliana (Mouse-ear cress) PE=2 SV=2	BnaC08g50180D [Brassica napus]
BnaC09g00510D	0.158276	0.0705728	1.51821	0	--	--	--	0.00107321	-4.04175	down	--	Secoisolariciresinol dehydrogenase (Fragment) OS=Forsythia intermedia (Border forsythia) PE=1 SV=1	BnaC09g00510D [Brassica napus]
BnaC09g01300D	1.66582	0.212996	2.66949	0.552204	0.0132214	-2.77539	normal	0.0050986	-2.14049	down	--	Transcription factor TCP20 GN=MOJ10.8 OS=Arabidopsis thaliana (Mouse-ear cress) PE=1 SV=1	BnaC09g01300D [Brassica napus]
BnaC09g01400D	37.1652	22.8602	33.032	16.413	0.226938	-0.695987	normal	0.00117623	-1.00183	down	K17080|0|brp:103836986|prohibitin-4, mitochondrial; K17080 prohibitin 1 (A)	Prohibitin-4, mitochondrial GN=PHB4 OS=Arabidopsis thaliana (Mouse-ear cress) PE=1 SV=1	PREDICTED: prohibitin-4, mitochondrial [Brassica rapa]
BnaC09g03690D	216.2	283.545	49.8699	22.5924	0.978374	0.424928	normal	2.37004e-05	-1.16265	down	--	Ubiquitin carboxyl-terminal hydrolase 12 GN=UBP12 OS=Arabidopsis thaliana (Mouse-ear cress) PE=1 SV=2	BnaC09g03690D [Brassica napus]
BnaC09g08430D	0.619481	0.281589	5.91993	1.97643	0.848069	-1.04229	normal	8.41949e-05	-1.4985	down	K03715|0|brp:103837651|monogalactosyldiacylglycerol synthase 3, chloroplastic; K03715 1,2-diacylglycerol 3-beta-galactosyltransferase [EC:2.4.1.46] (A)	Monogalactosyldiacylglycerol synthase 3, chloroplastic (Precursor) GN=F7E22.4 OS=Arabidopsis thaliana (Mouse-ear cress) PE=1 SV=2	BnaC09g08430D [Brassica napus]
BnaC09g09070D	4.23112	4.82639	5.92024	2.05576	0.923067	0.222461	normal	0.00532346	-1.43546	down	--	--	BnaC09g09070D [Brassica napus]
BnaC09g17540D	4.19518	7.13601	0.635296	11.6251	0.644536	0.840846	normal	4.11104e-12	4.07199	up	K02940|1.18455e-98|brp:103848616|60S ribosomal protein L9-1; K02940 large subunit ribosomal protein L9e (A)	60S ribosomal protein L9-1 GN=RPL9C OS=Arabidopsis thaliana (Mouse-ear cress) PE=1 SV=3	BnaC09g17540D [Brassica napus]
BnaC09g17730D	2.04497	4.13702	2.20215	7.30962	0.119452	0.808466	normal	6.17127e-06	1.36395	up	K17985|0|brp:103839217|uncharacterized LOC103839217; K17985 activating molecule in BECN1-regulated autophagy protein 1 (A)	Protein Mut11 GN=Mut11 OS=Chlamydomonas reinhardtii (Chlamydomonas smithii) PE=2 SV=1	BnaC09g17730D [Brassica napus]
BnaC09g17950D	0	5.28692	14.6452	50.2342	--	--	--	0.00344877	1.86394	up	--	--	--
BnaC09g17970D	9.68669	14.0979	8.52756	17.3965	0.722015	0.559965	normal	0.00984805	1.1174	up	--	--	BnaC09g17970D [Brassica napus]
BnaC09g18710D	1.66611	0.287131	3.83735	0.0793296	0.044658	-2.38019	normal	5.17373e-10	-4.52405	down	--	--	BnaC09g18710D [Brassica napus]
BnaC09g22970D	9.84674	6.68272	19.5446	9.87632	0.811252	-0.469756	normal	0.00446814	-1.04639	down	K18045|1.66506e-126|brp:103839853|probable tyrosine-protein phosphatase At1g05000; K18045 tyrosine-protein phosphatase SIW14 [EC:3.1.3.48] (A)	Probable tyrosine-protein phosphatase At1g05000 GN=At1g05000 OS=Arabidopsis thaliana (Mouse-ear cress) PE=1 SV=1	BnaC09g22970D [Brassica napus]
BnaC09g23670D	3.7653	2.68055	2.15819	0.349937	0.865044	-0.458211	normal	0.0014575	-2.79093	down	--	Agamous-like MADS-box protein AGL14 GN=AGL14 OS=Arabidopsis thaliana (Mouse-ear cress) PE=1 SV=2	BnaC09g23670D [Brassica napus]
BnaC09g24290D	2.56056	0	6.88584	0	--	--	--	3.52403e-09	-5.10359	down	--	--	BnaC09g24290D [Brassica napus]
BnaC09g31430D	17.6146	12.0488	42.8215	17.2335	0.760962	-0.552924	normal	0.000268415	-1.2507	down	K03113|4.45629e-35|brp:103844945|protein translation factor SUI1 homolog; K03113 translation initiation factor 1 (A)	Protein translation factor SUI1 homolog OS=Pimpinella brachycarpa PE=3 SV=1	BnaC09g31430D [Brassica napus]
BnaC09g33180D	5.01258	2.70029	6.96859	2.27358	0.66643	-0.79578	normal	0.00459934	-1.53544	down	K14165|7.82776e-137|brp:103845095|putative dual specificity protein phosphatase DSP8; K14165 atypical dual specificity phosphatase [EC:3.1.3.16 3.1.3.48] (A)	Putative dual specificity protein phosphatase DSP8 GN=DSP8 OS=Arabidopsis thaliana (Mouse-ear cress) PE=2 SV=2	BnaC09g33180D [Brassica napus]
BnaC09g33860D	0.269966	0.895847	1.03962	0.00262344	0.114604	1.69616	normal	2.92751e-07	-4.80057	down	--	CBL-interacting serine/threonine-protein kinase 10 GN=At5g58380 OS=Arabidopsis thaliana (Mouse-ear cress) PE=1 SV=1	BnaC09g33860D [Brassica napus]
BnaC09g36620D	0.00362964	0.000141467	0.00137909	0.902625	--	--	--	0.000181009	4.23901	up	--	Protein ROOT PRIMORDIUM DEFECTIVE 1 GN=RPD1 OS=Arabidopsis thaliana (Mouse-ear cress) PE=1 SV=1	BnaC09g36620D [Brassica napus]
BnaC09g36790D	0.110748	0.322365	0.351911	1.36324	--	--	--	0.00923416	1.8742	up	--	L-ascorbate oxidase (Precursor) OS=Cucumis sativus (Cucumber) PE=1 SV=1	BnaC09g36790D [Brassica napus]
BnaC09g36920D	14.6838	22.2732	15.3463	33.4499	0.536374	0.601889	normal	8.63216e-05	1.0914	up	K05349|0|brp:103845624|lysosomal beta glucosidase-like; K05349 beta-glucosidase [EC:3.2.1.21] (A)	Alpha-L-arabinofuranosidase (Precursor) OS=Medicago sativa subsp. varia (Alfalfa) PE=2 SV=1	BnaC09g36920D [Brassica napus]
BnaC09g37100D	0.468602	0	16.8578	1.46032	--	--	--	0	-3.48829	down	--	--	BnaC09g37100D [Brassica napus]
[truncated: 200 more rows]
