# Supplementary material for: Integrative RNA- and miRNA-Profile Analysis Reveals a Likely Role of BR and Auxin Signaling in Branch Angle Regulation of B. napus
Source: Int J Mol Sci. 2017 May 8;18(5):887. doi: 10.3390/ijms18050887 (PMC5454811; doi:10.3390/ijms18050887)
Supplement: Supplementary file 1 [file ijms-18-00887-s001.zip › Table S5.xls]

## Sheet: Differential expression genes a
Table S5.Differential expressed genes at two stages
Gene ID	S1	S2	S3	S4	S1_vs_S2_FDR	S1_vs_S2_log2FC	S1_vs_S2_(FDR_0.01_FC_2)_regulated	S3_vs_S4_FDR	S3_vs_S4_log2FC	S3_vs_S4_(FDR_0.01_FC_2)_regulated	KEGG_annotation	Swiss_Prot_annotation	NR_annotation
BnaA01g00930D	5.05039	13.2913	8.44985	25.0145	3.98134e-05	1.42257	up	4.17897e-08	1.56419	up	--	Thioredoxin-like protein HCF164, chloroplastic (Precursor) GN=HCF164 OS=Arabidopsis thaliana (Mouse-ear cress) PE=2 SV=2	BnaA01g00930D [Brassica napus]
BnaA01g01000D	1.73766	9.62452	57.0948	4.73181	1.44762e-12	2.46647	up	0	-3.57667	down	--	--	BnaA01g01000D [Brassica napus]
BnaA01g01070D	5.47717	0.592815	6.69455	1.44694	0	-3.12091	down	2.77767e-12	-2.18285	down	K01262|0|brp:103866076|probable Xaa-Pro aminopeptidase P; K01262 Xaa-Pro aminopeptidase [EC:3.4.11.9] (A)	--	BnaA01g01070D [Brassica napus]
BnaA01g01150D	1.66953	11.3461	3.07276	21.9076	2.86215e-13	2.78673	up	0	2.82394	up	--	--	BnaA01g01150D [Brassica napus]
BnaA01g01250D	1.44536	0.0772683	1.49221	0.0440042	2.57686e-06	-3.98653	down	1.2254e-06	-4.02423	down	K00654|0|brp:103868026|long chain base biosynthesis protein 1; K00654 serine palmitoyltransferase [EC:2.3.1.50] (A)	Long chain base biosynthesis protein 1 OS=Arabidopsis thaliana (Mouse-ear cress) PE=1 SV=1	BnaA01g01250D [Brassica napus]
BnaA01g01420D	15.4913	5.8126	12.2266	5.3139	3.74123e-06	-1.35372	down	0.000137996	-1.18793	down	--	Probable serine protease EDA2 (Precursor) GN=EDA2 OS=Arabidopsis thaliana (Mouse-ear cress) PE=2 SV=2	BnaA01g01420D [Brassica napus]
BnaA01g01560D	21.1927	9.53018	19.7702	9.60049	0.000409262	-1.15672	down	0.00235852	-1.04125	down	K09250|4.32777e-84|brp:103871381|cold shock domain-containing protein 3-like; K09250 cellular nucleic acid-binding protein (A)	Cold shock protein 1 GN=T19K4.150 OS=Arabidopsis thaliana (Mouse-ear cress) PE=1 SV=1	BnaA01g01560D [Brassica napus]
BnaA01g01680D	15.7116	5.40259	10.8895	4.27358	8.57505e-08	-1.50278	down	3.60765e-06	-1.3783	down	--	Pentatricopeptide repeat-containing protein At4g35850, mitochondrial (Precursor) GN=At4g35850 OS=Arabidopsis thaliana (Mouse-ear cress) PE=2 SV=1	BnaA01g01680D [Brassica napus]
BnaA01g01800D	15.4443	1.97581	37.9888	2.84444	0	-2.92222	down	0	-3.69806	down	--	--	BnaA01g01800D [Brassica napus]
BnaA01g01990D	0.69008	2.01159	3.53774	7.3724	0.00151079	1.58857	up	0.000887989	1.10999	up	--	Chloride channel protein CLC-e OS=Arabidopsis thaliana (Mouse-ear cress) PE=2 SV=2	BnaA01g01990D [Brassica napus]
BnaA01g02070D	2.06437	5.63805	1.73292	7.64337	0.00266564	1.40411	up	9.78732e-08	2.03667	up	K15272|0|brp:103828661|CMP-sialic acid transporter 4; K15272 solute carrier family 35 (UDP-sugar transporter), member A1/2/3 (A)	CMP-sialic acid transporter 4 OS=Arabidopsis thaliana (Mouse-ear cress) PE=2 SV=1	BnaA01g02070D [Brassica napus]
BnaA01g02180D	6.40332	2.10362	5.55756	2.55393	5.28468e-09	-1.71166	down	5.5986e-05	-1.26274	down	--	--	BnaA01g02180D [Brassica napus]
BnaA01g02190D	14.2411	5.06148	18.092	7.01199	4.71435e-07	-1.44983	down	6.16935e-07	-1.36275	down	K14500|0|brp:103830257|probable serine/threonine-protein kinase At4g35230; K14500 BR-signaling kinase [EC:2.7.11.1] (A)	Probable serine/threonine-protein kinase At4g35230 GN=At4g35230 OS=Arabidopsis thaliana (Mouse-ear cress) PE=1 SV=1	BnaA01g02190D [Brassica napus]
BnaA01g02290D	4.45387	0.539679	4.48693	0.812384	2.54241e-14	-2.93867	down	5.98832e-12	-2.47072	down	K14810|0|brp:103833493|DEAD-box ATP-dependent RNA helicase 16; K14810 ATP-dependent RNA helicase DDX56/DBP9 [EC:3.6.4.13] (A)	DEAD-box ATP-dependent RNA helicase 16 GN=RH16 OS=Arabidopsis thaliana (Mouse-ear cress) PE=2 SV=1	BnaA01g02290D [Brassica napus]
BnaA01g02340D	805.291	344.784	759.676	276.813	6.94267e-06	-1.23484	down	1.43665e-08	-1.39687	down	--	Peptidyl-prolyl cis-trans isomerase CYP18-4 GN=At4g34870 OS=Arabidopsis thaliana (Mouse-ear cress) PE=1 SV=1	BnaA01g02340D [Brassica napus]
BnaA01g02350D	3.98491	1.49142	5.03873	1.58601	0.000914152	-1.36558	down	2.33825e-06	-1.65776	down	--	Probable alkaline/neutral invertase B {ECO:0000305} OS=Arabidopsis thaliana (Mouse-ear cress) PE=1 SV=1	PREDICTED: alkaline/neutral invertase CINV2 [Brassica rapa]
BnaA01g02470D	18.8733	0.914322	20.2407	0.92515	0	-4.17835	down	0	-4.29441	down	K03965|2.16662e-81|brp:103835339|NADH dehydrogenase [ubiquinone] 1 beta subcomplex subunit 9-like; K03965 NADH dehydrogenase (ubiquinone) 1 beta subcomplex subunit 9 (A)	NADH dehydrogenase [ubiquinone] 1 beta subcomplex subunit 9 GN=CIB22 OS=Arabidopsis thaliana (Mouse-ear cress) PE=1 SV=1	BnaA01g02470D [Brassica napus]
BnaA01g02540D	95.4123	36.7105	100.315	44.7133	8.46397e-07	-1.31694	down	1.17107e-05	-1.18001	down	K02959|2.08979e-78|brp:103836333|30S ribosomal protein S16, chloroplastic; K02959 small subunit ribosomal protein S16 (A)	30S ribosomal protein S16, chloroplastic {ECO:0000255|HAMAP-Rule:MF_00385} OS=Mesostigma viride (Green alga) PE=3 SV=1	BnaA01g02540D [Brassica napus]
BnaA01g02650D	9.16988	18.4782	11.943	40.4954	0.00172023	1.01346	up	1.74527e-13	1.77796	up	--	Glucan endo-1,3-beta-glucosidase 7 (Precursor) GN=At4g34480 OS=Arabidopsis thaliana (Mouse-ear cress) PE=1 SV=2	BnaA01g02650D [Brassica napus]
BnaA01g02690D	4.82931	1.09314	2.99899	0.854071	7.58726e-12	-2.1034	down	1.1687e-07	-1.81776	down	K11649|0|brp:103837926|SWI/SNF complex subunit SWI3D-like; K11649 SWI/SNF related-matrix-associated actin-dependent regulator of chromatin subfamily C (A)	SWI/SNF complex subunit SWI3D OS=Arabidopsis thaliana (Mouse-ear cress) PE=1 SV=3	BnaA01g02690D [Brassica napus]
BnaA01g02840D	8.69277	2.3611	9.01734	2.02732	3.2552e-06	-1.77735	down	4.08268e-09	-2.15882	down	K17607|0|brp:103839702|TIP41-like protein; K17607 type 2A phosphatase activator TIP41 (A)	--	TIP41-like family protein [Brassica napus]
BnaA01g02970D	17.738	6.54259	6.00164	1.49817	9.07657e-06	-1.38269	down	3.08149e-06	-1.96336	down	K14505|0|brp:103841511|cyclin-D3-1; K14505 cyclin D3, plant (A)	Cyclin-D3-1 GN=F28A23.80 OS=Arabidopsis thaliana (Mouse-ear cress) PE=1 SV=3	cyclin D-type protein [Brassica napus]
BnaA01g03060D	16.5044	5.89171	16.1125	6.18115	2.7237e-08	-1.44461	down	8.52506e-08	-1.36971	down	K10661|0|brp:103842338|probable E3 ubiquitin ligase SUD1; K10661 E3 ubiquitin-protein ligase MARCH6 [EC:6.3.2.19] (A)	Probable E3 ubiquitin ligase SUD1 GN=F28A23.140 OS=Arabidopsis thaliana (Mouse-ear cress) PE=1 SV=1	cleistogamy A [Brassica napus]
BnaA01g03120D	4.43252	9.14904	2.91858	8.49691	0.00296799	1.11045	up	4.30565e-06	1.54116	up	--	--	ARM repeat superfamily protein [Brassica napus]
BnaA01g03140D	5.86174	0	5.38885	0.230325	1.00428e-05	-4.55595	down	0.000497799	-3.50215	down	--	--	BnaA01g03140D [Brassica napus]
BnaA01g03440D	13.301	5.47369	12.7614	6.4633	0.000898597	-1.19699	down	0.00529621	-1.04982	down	--	--	BnaA01g03440D [Brassica napus]
BnaA01g03590D	14.7036	3.75955	6.42999	2.31101	8.84337e-12	-1.89963	down	2.20401e-05	-1.44884	down	K03363|0|brp:103848411|cell division cycle 20.1, cofactor of APC complex-like; K03363 cell division cycle 20, cofactor of APC complex (A)	Cell division cycle 20.1, cofactor of APC complex GN=F17M5.30 OS=Arabidopsis thaliana (Mouse-ear cress) PE=1 SV=1	BnaA01g03590D [Brassica napus]
BnaA01g03730D	15.1879	2.17668	9.58181	1.83436	0	-2.75803	down	9.99331e-11	-2.34467	down	--	--	BnaA01g03730D [Brassica napus]
BnaA01g04110D	26.5974	5.10478	26.0883	7.92223	0	-2.36476	down	7.98472e-13	-1.77386	down	K00850|0|brp:103850396|ATP-dependent 6-phosphofructokinase 6; K00850 6-phosphofructokinase 1 [EC:2.7.1.11] (A)	ATP-dependent 6-phosphofructokinase 6 {ECO:0000255|HAMAP-Rule:MF_03186} GN=At4g32840 OS=Arabidopsis thaliana (Mouse-ear cress) PE=1 SV=1	BnaA01g04110D [Brassica napus]
BnaA01g04420D	8.48517	23.7679	10.5055	24.0667	1.73085e-08	1.50282	up	0.000197132	1.08888	up	--	--	BnaA01g04420D [Brassica napus]
BnaA01g04540D	34.533	74.9929	49.8036	101.313	4.3859e-05	1.1727	up	0.000377819	1.03774	up	K00417|2.61962e-71|brp:103850902|cytochrome b-c1 complex subunit 7-1; K00417 ubiquinol-cytochrome c reductase subunit 7 (A)	Cytochrome b-c1 complex subunit 7-1 GN=QCR7-1 OS=Arabidopsis thaliana (Mouse-ear cress) PE=1 SV=1	PREDICTED: cytochrome b-c1 complex subunit 7-1 [Brassica rapa]
BnaA01g04650D	5.48711	0.467862	3.75901	0.0531864	2.55351e-14	-3.44497	down	8.88178e-16	-5.15313	down	--	--	PREDICTED: uncharacterized protein LOC103851057 [Brassica rapa]
BnaA01g05070D	15.3603	6.88566	13.8866	6.48274	0.000355309	-1.15334	down	0.000669959	-1.10948	down	K00586|0|brp:103851539|probable diphthine synthase; K00586 diphthine synthase [EC:2.1.1.98] (A)	Probable diphthine synthase GN=At4g31790 OS=Arabidopsis thaliana (Mouse-ear cress) PE=2 SV=1	BnaA01g05070D [Brassica napus]
BnaA01g05110D	7.18566	23.7057	7.93308	22.1246	1.20031e-09	1.77182	up	9.33653e-07	1.46366	up	K03134|1.22601e-84|brp:103851590|transcription initiation factor TFIID subunit 10; K03134 transcription initiation factor TFIID subunit 10 (A)	Transcription initiation factor TFIID subunit 10 GN=F28M20.90 OS=Arabidopsis thaliana (Mouse-ear cress) PE=1 SV=1	PREDICTED: transcription initiation factor TFIID subunit 10 [Brassica rapa]
BnaA01g05240D	3.87501	0.986802	3.38402	0.727871	4.11177e-10	-2.02771	down	4.06942e-11	-2.23139	down	K11498|0|brp:103864107|kinesin-like protein NACK1; K11498 centromeric protein E (A)	Kinesin-like protein NACK1 GN=F15H18.12 OS=Arabidopsis thaliana (Mouse-ear cress) PE=1 SV=1	BnaA01g05240D [Brassica napus]
BnaA01g05320D	38.0092	94.4055	30.395	72.0559	6.47178e-07	1.30342	up	3.83293e-07	1.30387	up	K01373|0|brp:103873055|cysteine proteinase RD19a; K01373 cathepsin F [EC:3.4.22.41] (A)	Cysteine proteinase RD19a (Precursor) GN=RD19A OS=Arabidopsis thaliana (Mouse-ear cress) PE=2 SV=1	BnaA01g05320D [Brassica napus]
BnaA01g05450D	0.55643	2.78854	0.823319	2.84899	1.16437e-11	2.409	up	1.16917e-07	1.8265	up	K10999|0|brp:103840033|cellulose synthase A catalytic subunit 2 [UDP-forming]; K10999 cellulose synthase A [EC:2.4.1.12] (A)	Cellulose synthase A catalytic subunit 2 [UDP-forming] GN=T22F8.250 OS=Arabidopsis thaliana (Mouse-ear cress) PE=1 SV=1	BnaA01g05450D [Brassica napus]
BnaA01g05820D	7.84904	15.0923	5.2512	14.9998	0.00351316	1.00276	up	3.32918e-07	1.46672	up	K14816|0|brp:103851869|zinc finger protein 622; K14816 pre-60S factor REI1 (A)	--	BnaA01g05820D [Brassica napus]
BnaA01g05830D	3.60414	1.25752	4.05509	1.00517	0.00195904	-1.46942	down	1.77729e-06	-1.99244	down	--	--	BnaA01g05830D [Brassica napus]
BnaA01g05900D	16.34	8.26016	16.8526	6.92065	0.000527272	-1.10953	down	1.92231e-07	-1.46125	down	--	--	PREDICTED: uncharacterized protein LOC103851936 [Brassica rapa]
BnaA01g05950D	54.3772	18.2743	56.1505	22.4536	2.64944e-09	-1.54974	down	6.75669e-07	-1.30622	down	K02738|9.2405e-167|crb:CARUB_v10005646mg|hypothetical protein; K02738 20S proteasome subunit beta 1 [EC:3.4.25.1] (A)	Proteasome subunit beta type-6 (Precursor) GN=F8F16.120 OS=Arabidopsis thaliana (Mouse-ear cress) PE=1 SV=2	hypothetical protein CARUB_v10005646mg [Capsella rubella]
BnaA01g06050D	6.17676	0	3.21041	0	0	-7.30975	down	0	-6.36492	down	--	Wall-associated receptor kinase-like 18 (Precursor) GN=WAKL18 OS=Arabidopsis thaliana (Mouse-ear cress) PE=2 SV=1	BnaA01g06050D [Brassica napus]
BnaA01g06180D	120.759	26.5069	218.143	48.1598	0	-2.16822	down	0	-2.18861	down	--	CBL-interacting serine/threonine-protein kinase 6 GN=At4g30960 OS=Arabidopsis thaliana (Mouse-ear cress) PE=1 SV=1	BnaA01g06180D [Brassica napus]
BnaA01g06190D	29.0793	12.2243	38.6211	13.9707	2.58219e-05	-1.1986	down	4.83059e-09	-1.47481	down	K10255|0|brp:103852217|omega-6 fatty acid desaturase, chloroplastic; K10255 omega-6 fatty acid desaturase (delta-12 desaturase) [EC:1.14.19.-] (A)	Omega-6 fatty acid desaturase, chloroplastic (Precursor) OS=Brassica napus (Rape) PE=2 SV=1	BnaA01g06190D [Brassica napus]
BnaA01g06220D	24.5663	11.6781	34.398	13.9177	0.000884905	-1.02636	down	4.45862e-07	-1.30032	down	K01255|0|brp:103852260|leucine aminopeptidase 3, chloroplastic; K01255 leucyl aminopeptidase [EC:3.4.11.1] (A)	Leucine aminopeptidase 3, chloroplastic (Precursor) GN=At4g30920 OS=Arabidopsis thaliana (Mouse-ear cress) PE=2 SV=2	PREDICTED: leucine aminopeptidase 3, chloroplastic [Brassica rapa]
BnaA01g06230D	15.962	5.49041	19.7596	8.3783	6.8897e-06	-1.54368	down	0.00727516	-1.05668	down	--	--	BnaA01g06230D [Brassica napus]
BnaA01g06410D	1.32778	7.49319e-05	0.0002888	1.20943	0.00106181	-4.07458	down	0.00374328	3.88933	up	K11982|4.85196e-119|brp:103852439|E3 ubiquitin-protein ligase RING1-like; K11982 E3 ubiquitin-protein ligase RNF115/126 [EC:6.3.2.19] (A)	E3 ubiquitin-protein ligase RING1 GN=RING1 OS=Gossypium hirsutum (Upland cotton) PE=1 SV=1	PREDICTED: E3 ubiquitin-protein ligase RING1-like [Brassica rapa]
BnaA01g07280D	7.10893	16.2074	2.72656	17.7366	0.00012829	1.26759	up	0	2.71314	up	--	Thioredoxin-like 2-2, chloroplastic (Precursor) GN=At4g29670 OS=Arabidopsis thaliana (Mouse-ear cress) PE=2 SV=2	BnaA01g07280D [Brassica napus]
BnaA01g07360D	46.7544	109.485	44.6924	127.366	1.79843e-06	1.28715	up	1.5425e-09	1.50444	up	K02140|2.48932e-86|brp:103853496|uncharacterized LOC103853496; K02140 F-type H+-transporting ATPase subunit g (A)	--	PREDICTED: uncharacterized protein LOC103853496 [Brassica rapa]
BnaA01g07430D	8.53748	29.329	4.88054	42.2932	5.71954e-10	1.82402	up	0	3.03379	up	K02957|9.75123e-91|brp:103853587|40S ribosomal protein S15a-5; K02957 small subunit ribosomal protein S15Ae (A)	40S ribosomal protein S15a-5 GN=RPS15AE OS=Arabidopsis thaliana (Mouse-ear cress) PE=2 SV=1	BnaA01g07430D [Brassica napus]
BnaA01g07750D	6.21289	0.0631026	5.36016	0.183447	0	-6.43603	down	0	-4.84052	down	K02470|0|brp:103850536|DNA gyrase subunit B, mitochondrial; K02470 DNA gyrase subunit B [EC:5.99.1.3] (A)	DNA gyrase subunit B, mitochondrial (Precursor) GN=GYRBM OS=Arabidopsis thaliana (Mouse-ear cress) PE=2 SV=1	BnaA01g07750D [Brassica napus]
BnaA01g07930D	8.23552	0.0499249	7.51678	0	0	-7.04398	down	0	-6.86562	down	--	--	BnaA01g07930D [Brassica napus]
BnaA01g08430D	2.08423	9.48774	2.04822	9.9215	5.16013e-11	2.207	up	2.42193e-11	2.22384	up	K09510|0|aly:ARALYDRAFT_491921|DNAJ heat shock family protein; K09510 DnaJ homolog subfamily B member 4 (A)	DnaJ protein ERDJ3B (Precursor) GN=F26K9.30 OS=Arabidopsis thaliana (Mouse-ear cress) PE=1 SV=1	BnaA01g08430D [Brassica napus]
BnaA01g08440D	15.0458	32.4595	14.173	32.3335	3.51233e-05	1.14935	up	1.19599e-05	1.16597	up	K03028|0|brp:103854417|26S proteasome non-ATPase regulatory subunit 2 homolog A-like; K03028 26S proteasome regulatory subunit N1 (A)	26S proteasome non-ATPase regulatory subunit 2 homolog B GN=RPN1B OS=Arabidopsis thaliana (Mouse-ear cress) PE=1 SV=1	BnaA01g08440D [Brassica napus]
BnaA01g08560D	0	12.7551	5.20823	14.2711	0	7.81475	up	2.40207e-06	1.42416	up	--	--	BnaA01g08560D [Brassica napus]
BnaA01g08710D	1.66351	0.209073	3.62761	0.0572497	0.000634594	-2.8712	down	2.20934e-13	-4.91618	down	--	--	BnaA01g08710D [Brassica napus]
BnaA01g08800D	7.41328	1.49511	8.7303	1.02692	3.49984e-06	-2.22394	down	1.12904e-10	-3.00857	down	--	--	BnaA01g08800D [Brassica napus]
BnaA01g09130D	3.4624	0.46961	1.583	0.266752	1.50872e-10	-2.72424	down	2.14032e-05	-2.50277	down	K13162|0|brp:103856291|KH domain-containing protein At4g18375; K13162 poly(rC)-binding protein 2/3/4 (A)	KH domain-containing protein At4g18375 GN=At4g18375 OS=Arabidopsis thaliana (Mouse-ear cress) PE=2 SV=1	BnaA01g09130D [Brassica napus]
BnaA01g09260D	2.60569	0.503569	3.51609	0.666724	2.50485e-10	-2.62063	down	1.7179e-11	-2.41124	down	K13117|0|brp:103856434|probable ATP-dependent RNA helicase DHX35; K13117 ATP-dependent RNA helicase DDX35 [EC:3.6.4.13] (A)	Probable pre-mRNA-splicing factor ATP-dependent RNA helicase GN=At3g26560 OS=Arabidopsis thaliana (Mouse-ear cress) PE=1 SV=2	BnaA01g09260D [Brassica napus]
BnaA01g09290D	0	22.4156	8.69565	26.5033	0	8.63103	up	1.78997e-09	1.58944	up	--	--	BnaA01g09290D [Brassica napus]
BnaA01g09310D	0.712999	0	0.828996	0	0.000100533	-4.33525	down	5.10611e-06	-4.57274	down	--	Protein STICHEL-like 3 GN=At4g18820 OS=Arabidopsis thaliana (Mouse-ear cress) PE=3 SV=1	BnaA01g09310D [Brassica napus]
BnaA01g09540D	308.738	63.091	294.992	65.107	5.83977e-14	-1.7853	down	3.33067e-16	-1.87343	down	K02868|9.821e-114|brp:103862966|60S ribosomal protein L11-1-like; K02868 large subunit ribosomal protein L11e (A)	60S ribosomal protein L11-1 GN=F7D19.26 OS=Arabidopsis thaliana (Mouse-ear cress) PE=2 SV=2	BnaC01g11160D [Brassica napus]
BnaA01g10390D	0.98221	0.0862335	4.68016	1.01458	0.00275502	-3.32149	down	1.37987e-07	-2.16805	down	--	Polygalacturonase QRT3 (Precursor) GN=QRT3 OS=Arabidopsis thaliana (Mouse-ear cress) PE=2 SV=1	BnaA01g10390D [Brassica napus]
BnaA01g10440D	9.84324	0	7.94324	0	1.95399e-14	-5.80875	down	3.87901e-12	-5.49079	down	--	--	BnaA01g10440D [Brassica napus]
BnaA01g10520D	65.8545	18.3861	50.0169	10.7336	0.000277706	-1.64775	down	4.63924e-05	-2.10094	down	--	--	BnaA01g10520D [Brassica napus]
BnaA01g10540D	46.1297	9.14105	63.2964	12.797	0	-2.0703	down	0	-2.09193	down	K10744|0|brp:103858140|ribonuclease H2 subunit B; K10744 ribonuclease H2 subunit B (A)	--	BnaA01g10540D [Brassica napus]
BnaA01g10590D	4.69989	12.255	3.73841	7.85738	1.47238e-08	1.49379	up	0.000726269	1.05252	up	K11446|0|brp:103858232|probable lysine-specific demethylase JMJ14; K11446 histone demethylase JARID1 [EC:1.14.11.-] (A)	Probable lysine-specific demethylase JMJ14 GN=F9F13.50 OS=Arabidopsis thaliana (Mouse-ear cress) PE=1 SV=1	BnaA01g10590D [Brassica napus]
BnaA01g10780D	55.443	22.7377	87.3429	33.0724	6.78797e-06	-1.24813	down	9.28473e-08	-1.35305	down	--	Fatty acid 2-hydroxylase 2 GN=FAH2 OS=Arabidopsis thaliana (Mouse-ear cress) PE=1 SV=1	PREDICTED: fatty acid 2-hydroxylase 2 [Brassica rapa]
BnaA01g11320D	14.0147	1.57632	17.7966	0.703808	0	-3.03267	down	0	-4.58588	down	K00861|0|brp:103859068|bifunctional riboflavin kinase/FMN phosphatase; K00861 riboflavin kinase [EC:2.7.1.26] (A)	Riboflavin kinase GN=F18E5.90 OS=Arabidopsis thaliana (Mouse-ear cress) PE=1 SV=1	BnaA01g11320D [Brassica napus]
BnaA01g12190D	341.851	54.9636	336.271	61.4168	0	-2.58772	down	0	-2.41013	down	K12845|7.53723e-74|brp:103858643|NHP2-like protein 1; K12845 U4/U6 small nuclear ribonucleoprotein SNU13 (A)	H/ACA ribonucleoprotein complex subunit 2-like protein GN=At5g08180 OS=Arabidopsis thaliana (Mouse-ear cress) PE=1 SV=1	PREDICTED: NHP2-like protein 1 [Brassica rapa]
BnaA01g12200D	39.6412	10.7467	51.4081	10.7726	1.42083e-11	-1.8158	down	0	-2.21513	down	--	--	BnaA01g12200D [Brassica napus]
BnaA01g12380D	4.70864	0.938545	1.94748	0.607562	5.03878e-09	-2.28323	down	0.00664581	-1.68852	down	--	3,9-dihydroxypterocarpan 6A-monooxygenase GN=CYP93A1 OS=Glycine max (Soybean) PE=1 SV=1	BnaA01g12380D [Brassica napus]
BnaA01g13460D	0.196465	3.34664	0.326634	8.60657	2.16382e-13	3.8282	up	0	4.56128	up	--	Probable polygalacturonase OS=Vitis vinifera (Grape) PE=1 SV=1	BnaA01g13460D [Brassica napus]
BnaA01g14240D	6.7965	2.66762	6.709	2.29047	0.000136354	-1.30268	down	1.18203e-06	-1.55773	down	--	Probable inactive purple acid phosphatase 24 (Precursor) GN=PAP24 OS=Arabidopsis thaliana (Mouse-ear cress) PE=2 SV=1	PREDICTED: probable inactive purple acid phosphatase 24 [Brassica rapa]
BnaA01g14590D	3.65154	0.0839091	2.41413	0.0231455	0	-5.2494	down	0	-5.54879	down	K10636|0|brp:103863030|E3 ubiquitin protein ligase RIN2; K10636 autocrine motility factor receptor [EC:6.3.2.19] (A)	E3 ubiquitin protein ligase RIN2 GN=F24A6.70 OS=Arabidopsis thaliana (Mouse-ear cress) PE=1 SV=1	BnaA01g14590D [Brassica napus]
BnaA01g14600D	27.7323	9.61935	14.6542	6.41589	7.22691e-09	-1.49532	down	6.06685e-05	-1.16562	down	--	Monocopper oxidase-like protein SKS1 (Precursor) GN=SKS1 OS=Arabidopsis thaliana (Mouse-ear cress) PE=1 SV=1	BnaA01g14600D [Brassica napus]
BnaA01g14710D	7.97209	2.25059	7.96105	3.7138	1.54517e-08	-1.81681	down	0.0015345	-1.1249	down	--	--	BnaA01g14710D [Brassica napus]
BnaA01g14870D	0.335501	4.83706	1.27165	11.9111	0	3.80884	up	0	3.10505	up	K03327|0|brp:103863377|protein TRANSPARENT TESTA 12-like; K03327 multidrug resistance protein, MATE family (A)	Protein TRANSPARENT TESTA 12 GN=F17J16_80 OS=Arabidopsis thaliana (Mouse-ear cress) PE=2 SV=1	BnaA01g14870D [Brassica napus]
BnaA01g14900D	1.00156	7.07934	3.4016	8.42916	1.24239e-09	2.78723	up	0.00817816	1.2394	up	--	--	BnaA01g14900D [Brassica napus]
BnaA01g15050D	0.386008	2.46867	1.08184	3.48751	0.000918807	2.39946	up	0.00686084	1.62279	up	--	--	BnaA01g15050D [Brassica napus]
BnaA01g15140D	11.8017	5.18058	9.02914	3.70881	0.000251957	-1.13657	down	1.15777e-05	-1.30984	down	K01613|0|brp:103863759|phosphatidylserine decarboxylase proenzyme 3; K01613 phosphatidylserine decarboxylase [EC:4.1.1.65] (A)	Phosphatidylserine decarboxylase 3 alpha chain GN=PSD3 OS=Arabidopsis thaliana (Mouse-ear cress) PE=1 SV=1	BnaA01g15140D [Brassica napus]
BnaA01g15250D	4.10787	1.48661	4.6015	1.31245	0.000155547	-1.45146	down	1.76583e-07	-1.81812	down	K14497|0|brp:103863846|protein phosphatase 2C 56-like; K14497 protein phosphatase 2C [EC:3.1.3.16] (A)	Protein phosphatase 2C 56 GN=ABI1 OS=Arabidopsis thaliana (Mouse-ear cress) PE=1 SV=2	BnaA01g15250D [Brassica napus]
BnaA01g15490D	14.3896	5.95188	13.9424	4.67369	0.000210501	-1.21452	down	1.56651e-07	-1.57444	down	--	--	BnaC01g18410D [Brassica napus]
BnaA01g15500D	5.0902	1.63006	4.55566	1.45934	0.000495569	-1.56437	down	0.000258542	-1.66533	down	K11982|0|brp:103866098|E3 ubiquitin-protein ligase RNF126-like; K11982 E3 ubiquitin-protein ligase RNF115/126 [EC:6.3.2.19] (A)	E3 ubiquitin-protein ligase RING1 GN=RING1 OS=Gossypium hirsutum (Upland cotton) PE=1 SV=1	BnaA01g15500D [Brassica napus]
BnaA01g15510D	29.0638	12.132	31.7821	15.3243	2.12513e-05	-1.25017	down	0.000242285	-1.0955	down	--	--	BnaA01g15510D [Brassica napus]
BnaA01g16250D	1.03833	0.0421757	1.42691	0	0.000180323	-4.27436	down	5.15409e-07	-4.75779	down	K12869|3.23917e-59|brp:103850228|crooked neck-like protein 1; K12869 crooked neck (A)	--	BnaA01g16250D [Brassica napus]
BnaA01g16450D	9.89953	29.3948	3.13317	11.7597	4.50024e-09	1.61785	up	1.97161e-08	1.88341	up	--	Stem-specific protein TSJT1 GN=TSJT1 OS=Nicotiana tabacum (Common tobacco) PE=2 SV=1	PREDICTED: stem-specific protein TSJT1 [Brassica rapa]
BnaA01g16530D	12.0959	105.192	15.9774	60.1904	0	3.13291	up	2.22045e-16	2.0674	up	--	Early nodulin-like protein 2 (Precursor) GN=At4g27520 OS=Arabidopsis thaliana (Mouse-ear cress) PE=1 SV=1	BnaC01g20120D [Brassica napus]
BnaA01g16540D	0.443954	1.81561	0.499829	1.77645	0.000422181	2.04132	up	0.00504291	1.74787	up	--	PRA1 family protein H GN=PRA1H OS=Arabidopsis thaliana (Mouse-ear cress) PE=2 SV=1	BnaA01g16540D [Brassica napus]
BnaA01g16560D	5.52722	18.4984	7.59872	20.6455	7.45148e-11	1.7738	up	2.00784e-07	1.41444	up	--	Hypersensitive-induced response protein 1 GN=HIR1 OS=Arabidopsis thaliana (Mouse-ear cress) PE=1 SV=1	PREDICTED: stomatin-like protein 2, mitochondrial [Brassica rapa]
BnaA01g16990D	4.79527	0.894007	3.56035	0.988038	8.47304e-06	-2.25654	down	0.00348661	-1.78027	down	--	--	BnaA01g16990D [Brassica napus]
BnaA01g17570D	77.9892	20.3459	64.8041	15.1593	1.22125e-15	-1.93854	down	0	-2.07631	down	K01373|0|brp:103870004|cysteine proteinase 15A-like; K01373 cathepsin F [EC:3.4.22.41] (A)	Cysteine proteinase RD19a (Precursor) GN=RD19A OS=Arabidopsis thaliana (Mouse-ear cress) PE=2 SV=1	PREDICTED: cysteine proteinase 15A-like [Brassica rapa]
BnaA01g17780D	0	2.95745	0.0997028	2.25782	1.16456e-08	5.06121	up	1.70094e-05	4.46821	up	K08272|6.17639e-74|brp:103860905|putative MO25-like protein At4g17270; K08272 calcium binding protein 39 (A)	Putative MO25-like protein At5g47540 GN=At5g47540 OS=Arabidopsis thaliana (Mouse-ear cress) PE=2 SV=1	BnaA01g17780D [Brassica napus]
BnaA01g18050D	25.6065	8.43704	100.617	38.6132	4.99211e-06	-1.55918	down	3.47994e-06	-1.25453	down	--	--	--
BnaA01g18190D	1.00945	0	0.967594	0	1.84652e-06	-4.7018	down	2.94747e-05	-4.4165	down	--	--	BnaA01g18190D [Brassica napus]
BnaA01g18320D	14.0821	2.69335	7.43689	2.3329	3.33067e-16	-2.35951	down	1.51941e-07	-1.69387	down	--	Prolycopene isomerase, chloroplastic (Precursor) GN=F4H5.10 OS=Arabidopsis thaliana (Mouse-ear cress) PE=2 SV=2	BnaA01g18320D [Brassica napus]
BnaA01g18800D	2.43999	0.172488	1.276	0	8.29605e-08	-3.55736	down	9.13018e-06	-4.52252	down	--	--	BnaA01g18800D [Brassica napus]
BnaA01g18870D	0.988601	9.00779	5.08917	17.4563	2.17232e-06	2.9892	up	2.44581e-05	1.8273	up	K02639|1.02895e-97|brp:103871530|ferredoxin-2; K02639 ferredoxin (A)	Ferredoxin-3, chloroplastic (Precursor) GN=FD3 OS=Arabidopsis thaliana (Mouse-ear cress) PE=1 SV=1	BnaA01g18870D [Brassica napus]
BnaA01g18940D	2.28585	7.09347	2.64569	6.18232	2.1881e-06	1.67766	up	0.00260077	1.22034	up	--	F-box protein DOR GN=DOR OS=Arabidopsis thaliana (Mouse-ear cress) PE=1 SV=2	BnaA01g18940D [Brassica napus]
BnaA01g19110D	0.116166	6.44824	13.7283	52.7173	1.07122e-11	4.75658	up	1.80855e-13	1.95939	up	--	Early light-induced protein 2, chloroplastic (Precursor) GN=ELIP2 OS=Arabidopsis thaliana (Mouse-ear cress) PE=1 SV=1	BnaA01g19110D [Brassica napus]
BnaA01g19230D	7.07805	0.862748	4.47668	0.536439	0	-3.06551	down	0	-3.20654	down	--	--	BnaA01g19230D [Brassica napus]
BnaA01g20050D	1.60938	0.0406652	1.99229	0	6.7875e-08	-4.95557	down	2.43617e-10	-5.26503	down	--	--	BnaA01g20050D [Brassica napus]
BnaA01g21560D	0.859226	2.62817	7.78246	2.26922	0.00358851	1.65496	up	3.37472e-07	-1.74617	down	K00765|0|brp:103828719|ATP phosphoribosyltransferase 1, chloroplastic; K00765 ATP phosphoribosyltransferase [EC:2.4.2.17] (A)	ATP phosphoribosyltransferase 1, chloroplastic (Precursor) GN=HISN1A OS=Arabidopsis thaliana (Mouse-ear cress) PE=1 SV=1	BnaA01g21560D [Brassica napus]
BnaA01g22130D	15.3014	0	13.0975	0	1.64318e-09	-5.20432	down	9.5299e-08	-4.88249	down	--	--	BnaA01g22130D [Brassica napus]
BnaA01g23010D	9.46008	2.40316	8.41656	2.57471	2.70087e-07	-1.81319	down	3.84459e-06	-1.67537	down	K08490|0|brp:103831757|syntaxin-32-like; K08490 syntaxin 5 (A)	Syntaxin-32 GN=SYP32 OS=Arabidopsis thaliana (Mouse-ear cress) PE=2 SV=1	BnaA01g23010D [Brassica napus]
BnaA01g23290D	8.83706	0	5.34836	0	0	-6.42767	down	4.42979e-14	-5.70859	down	--	Uncharacterized protein At4g02000 GN=At4g02000 OS=Arabidopsis thaliana (Mouse-ear cress) PE=2 SV=1	BnaA01g23290D [Brassica napus]
BnaA01g23560D	33.9241	9.46374	19.2011	8.92395	4.89652e-11	-1.78857	down	0.0014478	-1.08254	down	--	Protein TIC 22-like, chloroplastic (Precursor) GN=MYM9.5 OS=Arabidopsis thaliana (Mouse-ear cress) PE=3 SV=1	BnaA01g23560D [Brassica napus]
BnaA01g23870D	7.09884	0.169129	1.96812	0	0	-5.2315	down	1.20061e-09	-5.17035	down	--	Cytochrome P450 89A2 GN=F13O11.20 OS=Arabidopsis thaliana (Mouse-ear cress) PE=2 SV=2	BnaA01g23870D [Brassica napus]
BnaA01g23890D	44.1031	17.341	30.4328	12.2491	1.19738e-05	-1.28062	down	8.06269e-05	-1.23303	down	--	Protein LIGHT-DEPENDENT SHORT HYPOCOTYLS 4 GN=LSH4 OS=Arabidopsis thaliana (Mouse-ear cress) PE=1 SV=1	BnaCnng65050D [Brassica napus]
BnaA01g24020D	11.2471	0.821635	3.96919	0.398004	2.57572e-14	-3.06403	down	2.58951e-07	-2.87381	down	--	Transcription factor bHLH34 GN=K14B15.12 OS=Arabidopsis thaliana (Mouse-ear cress) PE=2 SV=1	BnaA01g24020D [Brassica napus]
BnaA01g24050D	3.10722	0	2.67048	0	1.01479e-11	-5.49857	down	8.52342e-11	-5.32487	down	K11584|2.45515e-93|brp:103842776|serine/threonine protein phosphatase 2A 57 kDa regulatory subunit B' alpha isoform-like; K11584 serine/threonine-protein phosphatase 2A regulatory subunit B' (A)	Serine/threonine protein phosphatase 2A 57 kDa regulatory subunit B&apos; alpha isoform GN=B&apos;ALPHA OS=Arabidopsis thaliana (Mouse-ear cress) PE=1 SV=1	BnaA01g24050D [Brassica napus]
BnaA01g24150D	0.0997301	2.57914	1.47122	6.20309	3.03329e-10	4.1653	up	2.1403e-07	1.96728	up	--	Protein WVD2-like 1 GN=WDL1 OS=Arabidopsis thaliana (Mouse-ear cress) PE=1 SV=1	BnaA01g24150D [Brassica napus]
BnaA01g24640D	30.5377	4.81188	27.246	5.34495	1.42109e-14	-2.62081	down	1.63031e-11	-2.29272	down	--	--	BnaA01g24640D [Brassica napus]
BnaA01g24820D	51.6891	17.8571	26.1417	10.7857	3.94953e-09	-1.48621	down	6.32286e-07	-1.31692	down	K16871|0|brp:103834779|gamma-aminobutyrate transaminase POP2, mitochondrial-like; K16871 4-aminobutyrate---pyruvate transaminase [EC:2.6.1.96] (A)	Gamma-aminobutyrate transaminase POP2, mitochondrial (Precursor) GN=MKA23.11 OS=Arabidopsis thaliana (Mouse-ear cress) PE=1 SV=1	BnaA01g24820D [Brassica napus]
BnaA01g25030D	0.363036	4.96961	0.109592	3.78928	6.63925e-07	3.42615	up	9.51372e-07	4.71142	up	--	--	BnaA01g25030D [Brassica napus]
BnaA01g25090D	0	1.82615	0	2.85949	2.25748e-09	5.16767	up	2.94209e-14	5.72854	up	--	--	BnaA01g25090D [Brassica napus]
BnaA01g25880D	249.602	60.1297	188.693	63.0527	0	-2.02812	down	8.42271e-12	-1.60664	down	K09828|0|brp:103836950|delta(24)-sterol reductase; K09828 delta24-sterol reductase [EC:1.3.1.72] (A)	Delta(24)-sterol reductase GN=MPN9.6 OS=Arabidopsis thaliana (Mouse-ear cress) PE=1 SV=2	BnaA01g25880D [Brassica napus]
BnaA01g25960D	24.4765	0	27.7855	0	0	-6.59883	down	0	-6.73939	down	K02969|6.33252e-93|brp:103837034|40S ribosomal protein S20-2-like; K02969 small subunit ribosomal protein S20e (A)	40S ribosomal protein S20-2 GN=RPS20B OS=Arabidopsis thaliana (Mouse-ear cress) PE=2 SV=1	BnaA01g25960D [Brassica napus]
BnaA01g26230D	12.1257	3.365	7.89307	3.47464	2.89846e-12	-1.80905	down	3.07523e-05	-1.2062	down	K06972|0|brp:103837495|presequence protease 1, chloroplastic/mitochondrial; K06972 (A)	Presequence protease 1, chloroplastic/mitochondrial (Precursor) OS=Arabidopsis thaliana (Mouse-ear cress) PE=1 SV=2	BnaA01g26230D [Brassica napus]
BnaA01g26500D	158.902	37.5401	237.414	88.9619	0	-2.03736	down	6.21397e-09	-1.42285	down	K10355|0|eus:EUTSA_v10020906mg|hypothetical protein; K10355 actin, other eukaryote (A)	Actin-2 GN=ACT2 OS=Arabidopsis thaliana (Mouse-ear cress) PE=1 SV=1	actin 2 [Arabidopsis thaliana]
BnaA01g26640D	5.55059	0	2.23384	0	3.13083e-14	-5.78712	down	1.6378e-05	-4.47048	down	K03648|1.29816e-167|eus:EUTSA_v10021116mg|hypothetical protein; K03648 uracil-DNA glycosylase [EC:3.2.2.27] (A)	--	BnaA01g26640D [Brassica napus]
BnaA01g26920D	5.74552	0.963652	4.01348	0.355707	6.75926e-05	-2.42111	down	4.68411e-05	-3.10068	down	--	F-box protein At1g11270 GN=At1g11270 OS=Arabidopsis thaliana (Mouse-ear cress) PE=2 SV=1	BnaA01g26920D [Brassica napus]
BnaA01g27160D	2.52625	5.33473	2.50024	6.1356	0.00146321	1.10282	up	4.72055e-05	1.26105	up	--	--	BnaA01g27160D [Brassica napus]
BnaA01g27550D	2.10119	9.7172	2.69896	8.84619	2.22045e-16	2.22276	up	3.64796e-09	1.6116	up	K14805|0|brp:103839437|DEAD-box ATP-dependent RNA helicase 13; K14805 ATP-dependent RNA helicase DDX24/MAK5 [EC:3.6.4.13] (A)	DEAD-box ATP-dependent RNA helicase 13 GN=RH13 OS=Arabidopsis thaliana (Mouse-ear cress) PE=2 SV=3	BnaA01g27550D [Brassica napus]
BnaA01g27690D	0.193001	1.91489	0.34826	2.53275	3.6821e-07	3.10427	up	1.31737e-07	2.73548	up	K12862|0|brp:103839906|protein pleiotropic regulatory locus 1; K12862 pleiotropic regulator 1 (A)	Protein pleiotropic regulator PRL2 GN=PRL2 OS=Arabidopsis thaliana (Mouse-ear cress) PE=2 SV=2	BnaA01g27690D [Brassica napus]
BnaA01g27810D	11.0599	2.03301	100.801	25.3971	6.9008e-11	-2.32048	down	0	-1.96463	down	--	Purple acid phosphatase 17 (Precursor) GN=MEB5.10 OS=Arabidopsis thaliana (Mouse-ear cress) PE=2 SV=1	BnaA01g27810D [Brassica napus]
BnaA01g28190D	6.82231	0.111919	6.42091	2.54011	0	-5.70953	down	0.00286133	-1.30662	down	K13051|0|brp:103840193|probable isoaspartyl peptidase/L-asparaginase 2; K13051 beta-aspartyl-peptidase (threonine type) [EC:3.4.19.5] (A)	Isoaspartyl peptidase/L-asparaginase 2 subunit beta (Precursor) GN=At3g16150 OS=Arabidopsis thaliana (Mouse-ear cress) PE=2 SV=2	BnaA01g28190D [Brassica napus]
BnaA01g28460D	0.0440433	5.44998	0.101496	8.30146	0	6.34882	up	0	6.19713	up	--	--	BnaA01g28460D [Brassica napus]
BnaA01g28610D	24.099	55.0636	19.4183	60.4017	5.60687e-06	1.26536	up	1.07318e-10	1.64254	up	K07390|1.31115e-120|brp:103840599|monothiol glutaredoxin-S15, mitochondrial-like; K07390 monothiol glutaredoxin (A)	Monothiol glutaredoxin-S15, mitochondrial (Precursor) GN=GRXS15 OS=Arabidopsis thaliana (Mouse-ear cress) PE=1 SV=2	BnaA01g28610D [Brassica napus]
BnaA01g28820D	1.31939	8.44531	0.513969	7.483	5.15429e-10	2.7224	up	1.12566e-12	3.73784	up	--	--	BnaA01g28820D [Brassica napus]
BnaA01g28830D	1.70943	5.23078	0.813274	3.60685	0.00360545	1.68252	up	0.00264882	2.12178	up	--	--	PREDICTED: uncharacterized protein LOC103840829 [Brassica rapa]
BnaA01g28910D	5.88317	0.392677	4.07946	0.149867	2.35023e-12	-3.72142	down	1.74612e-10	-4.17439	down	K14820|0|brp:103840749|ribosome biogenesis protein BRX1-like; K14820 ribosome biogenesis protein BRX1 (A)	--	PREDICTED: ribosome biogenesis protein BRX1-like [Brassica rapa]
BnaA01g28980D	32.5614	9.47823	35.1643	15.8442	5.14063e-10	-1.75301	down	0.000110253	-1.15455	down	K02968|1.06432e-91|brp:103841657|30S ribosomal protein S20, chloroplastic-like; K02968 small subunit ribosomal protein S20 (A)	30S ribosomal protein S20, chloroplastic (Precursor) GN=RPS20 OS=Arabidopsis thaliana (Mouse-ear cress) PE=2 SV=1	PREDICTED: 30S ribosomal protein S20, chloroplastic-like [Brassica rapa]
BnaA01g29010D	8.55461	0	16.6777	0	0	-7.07108	down	0	-7.96662	down	--	F-box/kelch-repeat protein At3g04660 GN=At3g04660 OS=Arabidopsis thaliana (Mouse-ear cress) PE=1 SV=1	BnaA01g29010D [Brassica napus]
BnaA01g29180D	13.1489	3.13603	11.4856	4.92407	1.28786e-14	-2.0763	down	4.69574e-06	-1.29763	down	K12450|0|brp:103869992|probable rhamnose biosynthetic enzyme 3; K12450 UDP-glucose 4,6-dehydratase [EC:4.2.1.76] (A)	UDP-4-keto-6-deoxy-D-glucose 3,5-epimerase/UDP-4-keto-L-rhamnose 4-keto-reductase {ECO:0000305|PubMed:17190829} GN=T21E2_4 OS=Arabidopsis thaliana (Mouse-ear cress) PE=1 SV=1	BnaA01g29180D [Brassica napus]
BnaA01g29470D	1.67528	7.41494	3.22116	8.21032	2.7545e-11	2.14636	up	3.85186e-05	1.32968	up	K01051|0|brp:103842123|pectinesterase/pectinesterase inhibitor 3-like; K01051 pectinesterase [EC:3.1.1.11] (A)	Pectinesterase 3 (Precursor) GN=MLN21.10 OS=Arabidopsis thaliana (Mouse-ear cress) PE=2 SV=2	BnaA01g29470D [Brassica napus]
BnaA01g29500D	16.4068	2.98077	8.94733	1.96297	3.33067e-15	-2.42196	down	1.06402e-09	-2.16472	down	--	GDSL esterase/lipase At3g14220 (Precursor) GN=At3g14220 OS=Arabidopsis thaliana (Mouse-ear cress) PE=1 SV=1	BnaA01g29500D [Brassica napus]
BnaA01g29630D	9.4072	30.6503	3.96676	17.0659	1.7401e-11	1.67528	up	0	2.18663	up	--	Subtilisin-like protease (Precursor) GN=At5g67360 OS=Arabidopsis thaliana (Mouse-ear cress) PE=1 SV=1	BnaA01g29630D [Brassica napus]
BnaA01g29650D	1.22237	4.8892	0.548796	3.25274	1.71908e-05	1.92422	up	9.33051e-07	2.70399	up	K08064|0|brp:103842343|nuclear transcription factor Y subunit A-6; K08064 nuclear transcription factor Y, alpha (A)	Nuclear transcription factor Y subunit A-6 GN=NFYA6 OS=Arabidopsis thaliana (Mouse-ear cress) PE=2 SV=1	PREDICTED: nuclear transcription factor Y subunit A-6 isoform X1 [Brassica rapa]
BnaA01g29960D	81.7867	0	32.3197	0	0	-7.23981	down	6.32827e-15	-5.79575	down	--	--	BnaA01g29960D [Brassica napus]
BnaA01g30500D	18.9989	0.00519622	18.4533	4.7763	0	-8.94099	down	1.07692e-14	-1.99318	down	--	--	BnaA01g30500D [Brassica napus]
BnaA01g30570D	0.098399	26.8224	1.86206	10.2172	0	7.07009	up	5.451e-09	2.40389	up	--	Cysteine proteinase inhibitor 6 (Precursor) GN=CYS6 OS=Arabidopsis thaliana (Mouse-ear cress) PE=1 SV=2	BnaA01g30570D [Brassica napus]
BnaA01g30830D	267.142	61.0527	34.9364	10.0258	0	-2.08504	down	8.62014e-10	-1.66369	down	--	Polygalacturonase inhibitor 1 (Precursor) GN=PGIP1 OS=Arabidopsis thaliana (Mouse-ear cress) PE=2 SV=1	PREDICTED: polygalacturonase inhibitor 1-like [Brassica rapa]
BnaA01g32290D	5.38025	1.02104	4.01552	1.7447	1.75649e-11	-2.37226	down	0.00228683	-1.25513	down	K04688|0|brp:103870596|serine/threonine-protein kinase AtPK1/AtPK6; K04688 p70 ribosomal S6 kinase [EC:2.7.11.1] (A)	Serine/threonine-protein kinase AtPK1/AtPK6 GN=F17O14.20 OS=Arabidopsis thaliana (Mouse-ear cress) PE=1 SV=1	BnaA01g32290D [Brassica napus]
BnaA01g32910D	0.797169	2.74279	1.01857	3.57385	2.53791e-07	1.81982	up	1.34159e-07	1.71629	up	K01892|0|brp:103843343|histidine--tRNA ligase-like; K01892 histidyl-tRNA synthetase [EC:6.1.1.21] (A)	Histidine--tRNA ligase OS=Oryza sativa subsp. japonica (Rice) PE=2 SV=2	BnaA01g32910D [Brassica napus]
BnaA01g32940D	30.7833	63.6614	41.3123	120.86	8.70404e-05	1.30473	up	2.85194e-07	1.43985	up	--	--	hypothetical protein EUTSA_v10015839mg [Eutrema salsugineum]
BnaA01g33420D	3.40787	11.2554	9.41189	25.5272	6.96881e-06	1.68906	up	2.82724e-05	1.29784	up	K14484|2.18078e-145|brp:103850030|auxin-responsive protein IAA16-like; K14484 auxin-responsive protein IAA (A)	Auxin-responsive protein IAA16 GN=IAA16 OS=Arabidopsis thaliana (Mouse-ear cress) PE=1 SV=1	PREDICTED: auxin-responsive protein IAA16-like [Brassica rapa]
BnaA01g33590D	2.13164	7.45219	2.79261	6.03566	2.84688e-08	1.81321	up	0.00439724	1.124	up	--	--	BnaA01g33590D [Brassica napus]
BnaA01g33640D	2.51795	11.0479	3.26515	7.0519	5.55112e-16	2.16938	up	0.000824126	1.08958	up	K09667|0|brp:103850053|probable UDP-N-acetylglucosamine--peptide N-acetylglucosaminyltransferase SEC; K09667 protein O-GlcNAc transferase [EC:2.4.1.255] (A)	Probable UDP-N-acetylglucosamine--peptide N-acetylglucosaminyltransferase SEC GN=SEC OS=Arabidopsis thaliana (Mouse-ear cress) PE=2 SV=1	BnaA01g33640D [Brassica napus]
BnaA01g34060D	1.41031	11.9734	0.997516	3.99045	0	3.08207	up	3.03504e-06	1.88629	up	K01188|0|brp:103828204|probable inactive beta-glucosidase 25; K01188 beta-glucosidase [EC:3.2.1.21] (A)	Probable inactive beta-glucosidase 25 (Precursor) GN=T12J13.8 OS=Arabidopsis thaliana (Mouse-ear cress) PE=2 SV=1	PREDICTED: probable inactive beta-glucosidase 25 [Brassica rapa]
BnaA01g34070D	3.23157	6.92155	1.71148	5.10754	0.00638732	1.07751	up	0.00010876	1.49184	up	K01738|0|brp:103828203|probable S-sulfocysteine synthase, chloroplastic; K01738 cysteine synthase A [EC:2.5.1.47] (A)	Probable S-sulfocysteine synthase, chloroplastic (Precursor) GN=At3g03630 OS=Arabidopsis thaliana (Mouse-ear cress) PE=1 SV=1	PREDICTED: probable S-sulfocysteine synthase, chloroplastic [Brassica rapa]
BnaA01g34310D	0.0850468	3.48634	0.535727	4.13169	7.22853e-09	4.3917	up	1.41888e-06	2.87816	up	K03327|1.05978e-130|brp:103852705|MATE efflux family protein 5-like; K03327 multidrug resistance protein, MATE family (A)	MATE efflux family protein DTX1 GN=F3L12.13 OS=Arabidopsis thaliana (Mouse-ear cress) PE=2 SV=1	BnaA01g34310D [Brassica napus]
BnaA01g34400D	1.9785	11.4693	2.18537	9.75906	1.99585e-08	2.55095	up	1.74113e-05	2.08529	up	K18156|1.86851e-144|brp:103844201|mitochondrial inner membrane protease ATP23; K18156 mitochondrial inner membrane protease ATP23 [EC:3.4.24.-] (A)	--	PREDICTED: mitochondrial inner membrane protease ATP23 [Brassica rapa]
BnaA01g34410D	3.26993	7.35505	2.00448	6.40555	0.00124907	1.08026	up	1.23619e-08	1.67819	up	--	Protease Do-like 7 GN=DEGP7 OS=Arabidopsis thaliana (Mouse-ear cress) PE=2 SV=1	BnaA01g34410D [Brassica napus]
BnaA01g34640D	6.02076	0.995962	6.5844	1.91538	1.91624e-05	-2.43472	down	0.00196668	-1.72649	down	--	--	BnaA01g34640D [Brassica napus]
BnaA01g34650D	55.0319	22.8578	43.1314	21.4359	1.91205e-05	-1.26249	down	0.00211275	-1.02734	down	K02892|6.1835e-98|brp:103853478|uncharacterized LOC103853478; K02892 large subunit ribosomal protein L23 (A)	--	BnaA01g34650D [Brassica napus]
BnaA01g34670D	46.0231	16.7748	20.776	9.7345	1.47226e-07	-1.41819	down	0.000966517	-1.09039	down	--	Alpha-ketoglutarate-dependent dioxygenase alkB homolog 2 GN=ALKBH2 OS=Arabidopsis thaliana (Mouse-ear cress) PE=2 SV=2	BnaA01g34670D [Brassica napus]
BnaA01g34850D	0.925963	0.0808436	0.766171	0	0.00275502	-3.32149	down	0.00364895	-3.89155	down	--	B3 domain-containing protein REM3 GN=REM3 OS=Arabidopsis thaliana (Mouse-ear cress) PE=2 SV=1	BnaA01g34850D [Brassica napus]
BnaA01g35190D	5.51694	22.9888	4.02685	18.673	1.00242e-07	2.12918	up	7.58483e-07	2.19567	up	--	--	BnaA01g35190D [Brassica napus]
BnaA01g36280D	136.487	19.3425	75.0094	28.162	0	-2.78794	down	8.44437e-08	-1.35877	down	K15283|0|brp:103831151|glucose-6-phosphate/phosphate translocator 2, chloroplastic; K15283 solute carrier family 35, member E1 (A)	Glucose-6-phosphate/phosphate translocator 2, chloroplastic (Precursor) GN=GPT2 OS=Arabidopsis thaliana (Mouse-ear cress) PE=2 SV=2	BnaA01g36280D [Brassica napus]
BnaA01g36460D	0	6.74693	2.0689	7.79599	0	6.14746	up	1.11122e-06	2.01633	up	K12669|0|brp:103831124|probable dolichyl-diphosphooligosaccharide--protein glycosyltransferase subunit 3B; K12669 oligosaccharyltransferase complex subunit gamma (A)	Probable dolichyl-diphosphooligosaccharide--protein glycosyltransferase subunit 3B (Precursor) GN=OST3B OS=Arabidopsis thaliana (Mouse-ear cress) PE=2 SV=1	BnaA01g36460D [Brassica napus]
BnaA01g36480D	38.1265	5.40026	24.5514	4.73287	0	-2.80099	down	4.4853e-14	-2.22884	down	K12669|0|brp:103831124|probable dolichyl-diphosphooligosaccharide--protein glycosyltransferase subunit 3B; K12669 oligosaccharyltransferase complex subunit gamma (A)	Probable dolichyl-diphosphooligosaccharide--protein glycosyltransferase subunit 3B (Precursor) GN=OST3B OS=Arabidopsis thaliana (Mouse-ear cress) PE=2 SV=1	BnaA01g36480D [Brassica napus]
BnaA01g36520D	3.23853	0.281023	5.14439	0.633765	1.33599e-06	-3.37372	down	2.47858e-08	-2.9093	down	K00430|0|brp:103835007|peroxidase 30; K00430 peroxidase [EC:1.11.1.7] (A)	Peroxidase 30 (Precursor) OS=Arabidopsis thaliana (Mouse-ear cress) PE=1 SV=1	BnaA01g36520D [Brassica napus]
BnaA01g36960D	3.45433	5.95672	3.45531	7.32148	3.49677e-06	1.67059	up	0.000103402	1.35734	up	--	Probable sugar phosphate/phosphate translocator At3g17430 GN=At3g17430 OS=Arabidopsis thaliana (Mouse-ear cress) PE=1 SV=1	PREDICTED: probable sugar phosphate/phosphate translocator At3g17430 [Brassica rapa]
BnaA01g37010D	0	0.676414	2.14572	7.33574	0.00877116	3.78495	up	4.76629e-08	1.92704	up	--	Probable protein phosphatase 2C 41 GN=At3g16800 OS=Arabidopsis thaliana (Mouse-ear cress) PE=2 SV=1	BnaA01g37010D [Brassica napus]
BnaA02g00180D	0.424278	3.58526	0.391928	5.25898	4.77887e-11	2.99484	up	0	3.67076	up	--	Pectinesterase 51 (Precursor) GN=F17I14.50 OS=Arabidopsis thaliana (Mouse-ear cress) PE=2 SV=1	BnaA02g00180D [Brassica napus]
BnaA02g00210D	3.71858	14.2047	3.185	14.3581	1.71863e-13	1.95762	up	1.88738e-15	2.08373	up	K12878|0|brp:103850354|THO complex subunit 1; K12878 THO complex subunit 1 (A)	THO complex subunit 1 GN=MYH9.7 OS=Arabidopsis thaliana (Mouse-ear cress) PE=1 SV=1	BnaA02g00210D [Brassica napus]
BnaA02g00620D	3.47402	8.32502	4.65537	9.85327	2.41882e-05	1.29187	up	0.000897059	1.05715	up	K14416|0|brp:103850312|elongation factor 1-alpha 1-like; K14416 elongation factor 1 alpha-like protein (A)	Elongation factor 1-alpha OS=Vicia faba (Broad bean) PE=2 SV=1	BnaA02g00620D [Brassica napus]
BnaA02g01460D	6.17125	1.70295	8.2884	3.3279	7.90899e-07	-1.75467	down	6.16774e-05	-1.32867	down	--	NAC transcription factor 29 GN=At1g69490 OS=Arabidopsis thaliana (Mouse-ear cress) PE=2 SV=1	BnaA02g01460D [Brassica napus]
BnaA02g02020D	8.66897	1.06443	0.224247	1.98294	0	-2.97435	down	2.11016e-06	2.98028	up	K00052|0|brp:103850918|3-isopropylmalate dehydrogenase 3, chloroplastic; K00052 3-isopropylmalate dehydrogenase [EC:1.1.1.85] (A)	3-isopropylmalate dehydrogenase 3, chloroplastic (Precursor) GN=IMDH3 OS=Arabidopsis thaliana (Mouse-ear cress) PE=1 SV=1	BnaA02g02020D [Brassica napus]
BnaA02g02160D	37.0794	13.2681	45.2622	17.59	2.3509e-05	-1.1862	down	2.2916e-06	-1.23822	down	K16280|0|brp:103850928|E3 ubiquitin-protein ligase RGLG2; K16280 E3 ubiquitin-protein ligase RGLG [EC:6.3.2.19] (A)	E3 ubiquitin-protein ligase RGLG2 GN=RGLG2 OS=Arabidopsis thaliana (Mouse-ear cress) PE=1 SV=1	PREDICTED: E3 ubiquitin-protein ligase RGLG2 [Brassica rapa]
BnaA02g02220D	21.6431	5.39498	17.9472	5.21225	3.44169e-15	-1.97614	down	9.35474e-13	-1.78433	down	K12823|0|aly:ARALYDRAFT_909428|ATP binding protein; K12823 ATP-dependent RNA helicase DDX5/DBP2 [EC:3.6.4.13] (A)	DEAD-box ATP-dependent RNA helicase 46 GN=RH46 OS=Arabidopsis thaliana (Mouse-ear cress) PE=2 SV=2	BnaA02g02220D [Brassica napus]
BnaA02g02350D	12.3371	2.69609	48.4722	7.86478	1.12247e-06	-2.12243	down	0	-2.579	down	--	--	BnaA02g02350D [Brassica napus]
BnaA02g02460D	31.2394	15.2741	45.1405	19.387	0.00153764	-1.00522	down	1.64454e-05	-1.1689	down	--	--	PREDICTED: xylosyltransferase 1 [Brassica rapa]
BnaA02g02610D	5.68033	1.08928	7.01109	2.33456	1.91561e-07	-2.34583	down	6.32218e-05	-1.62064	down	K03695|2.0318e-175|brp:103850983|chaperone protein ClpB3, chloroplastic; K03695 ATP-dependent Clp protease ATP-binding subunit ClpB (A)	Chaperone protein ClpB3, chloroplastic (Precursor) GN=T20K14.60 OS=Arabidopsis thaliana (Mouse-ear cress) PE=2 SV=1	BnaA02g02610D [Brassica napus]
BnaA02g02650D	8.53305	2.36381	3.77624	1.25456	9.8122e-10	-1.82978	down	9.19231e-06	-1.65993	down	--	Protein TPX2 GN=TPX2 OS=Arabidopsis thaliana (Mouse-ear cress) PE=1 SV=1	BnaA02g02650D [Brassica napus]
BnaA02g02720D	73.731	18.0445	108.097	19.7051	1.11022e-16	-2.00391	down	0	-2.43486	down	K13379|0|eus:EUTSA_v10013907mg|hypothetical protein; K13379 reversibly glycosylated polypeptide / UDP-arabinopyranose mutase [EC:2.4.1.- 5.4.99.30] (A)	UDP-arabinopyranose mutase 2 GN=RGP2 OS=Arabidopsis thaliana (Mouse-ear cress) PE=1 SV=1	BnaA02g02720D [Brassica napus]
BnaA02g03370D	4.08058	9.32584	6.79845	14.3402	0.00048189	1.21066	up	0.000758265	1.08246	up	K10757|0|brp:103851079|UDP-glycosyltransferase 78D2-like; K10757 flavonol 3-O-glucosyltransferase [EC:2.4.1.91] (A)	UDP-glycosyltransferase 78D2 GN=F2K13.200 OS=Arabidopsis thaliana (Mouse-ear cress) PE=2 SV=1	BnaA02g03370D [Brassica napus]
BnaA02g03380D	15.7019	5.48369	16.2485	7.18218	1.53797e-06	-1.47844	down	5.34257e-05	-1.25238	down	K15425|2.52712e-150|brp:103851081|serine/threonine-protein phosphatase 4 regulatory subunit 2; K15425 serine/threonine-protein phosphatase 4 regulatory subunit 2 (A)	--	PREDICTED: serine/threonine-protein phosphatase 4 regulatory subunit 2 [Brassica rapa]
BnaA02g03390D	8.88292	0.594597	3.91288	0.404935	0	-3.79805	down	0	-3.3486	down	--	--	BnaA02g03390D [Brassica napus]
BnaA02g03490D	14.7654	1.21017	16.5562	1.16969	9.71009e-10	-3.4346	down	1.46153e-10	-3.51747	down	--	--	BnaA02g03490D [Brassica napus]
BnaA02g03580D	1.90607	0.171932	5.13822	0.935272	2.20221e-09	-3.04204	down	1.44249e-11	-2.20669	down	K10999|0|brp:103851106|cellulose synthase A catalytic subunit 7 [UDP-forming]; K10999 cellulose synthase A [EC:2.4.1.12] (A)	Cellulose synthase A catalytic subunit 7 [UDP-forming] GN=T10B6.80 OS=Arabidopsis thaliana (Mouse-ear cress) PE=1 SV=1	BnaA02g03580D [Brassica napus]
BnaA02g03620D	2.30141	0.184053	1.70876	0.373104	3.30855e-07	-3.46846	down	0.0050986	-2.14049	down	--	--	BnaA02g03620D [Brassica napus]
BnaA02g03640D	8.75675	0.439803	5.06458	1.22313	0	-4.05019	down	1.02468e-06	-2.02095	down	--	Maltose excess protein 1, chloroplastic (Precursor) GN=K3M16.90 OS=Arabidopsis thaliana (Mouse-ear cress) PE=2 SV=2	BnaA02g03640D [Brassica napus]
BnaA02g03760D	9.31814	52.7333	25.8083	58.6346	0	2.49311	up	6.37864e-05	1.21199	up	--	50S ribosomal protein 6, chloroplastic (Precursor) GN=PSRP6 OS=Arabidopsis thaliana (Mouse-ear cress) PE=3 SV=1	BnaA02g03760D [Brassica napus]
BnaA02g04340D	14.8962	0.000261356	4.57401	0.0018397	4.996e-14	-5.76516	down	0.00197615	-3.9686	down	--	--	PREDICTED: uncharacterized protein LOC103851287 [Brassica rapa]
BnaA02g04460D	59.8741	10.4778	53.3844	18.84	0	-2.47763	down	5.17904e-09	-1.45362	down	K07374|0|brp:103851300|tubulin alpha-3 chain-like; K07374 tubulin alpha (A)	Tubulin alpha-5 chain GN=T29J13.200 OS=Arabidopsis thaliana (Mouse-ear cress) PE=1 SV=2	BnaA02g04460D [Brassica napus]
BnaA02g04470D	29.8451	66.0033	48.8721	109.444	1.79162e-05	1.17675	up	6.45671e-06	1.18652	up	K07374|0|brp:103851300|tubulin alpha-3 chain-like; K07374 tubulin alpha (A)	Tubulin alpha-5 chain GN=T29J13.200 OS=Arabidopsis thaliana (Mouse-ear cress) PE=1 SV=2	BnaA02g04460D [Brassica napus]
BnaA02g04900D	26.6307	95.944	44.8065	118.766	8.80407e-14	1.886	up	5.51024e-08	1.38535	up	K03676|1.07263e-60|brp:103851352|glutaredoxin-C4; K03676 glutaredoxin 3 (A)	Glutaredoxin-C4 GN=F7C8.90 OS=Arabidopsis thaliana (Mouse-ear cress) PE=2 SV=2	BnaA02g04900D [Brassica napus]
BnaA02g05130D	57.8714	23.2043	68.623	30.0944	4.0917e-06	-1.25359	down	1.47197e-06	-1.25324	down	K03238|3.49434e-175|brp:103851388|eukaryotic translation initiation factor 2 subunit beta; K03238 translation initiation factor 2 subunit 2 (A)	Eukaryotic translation initiation factor 2 subunit beta GN=EMB1401 OS=Arabidopsis thaliana (Mouse-ear cress) PE=1 SV=3	BnaA02g05130D [Brassica napus]
BnaA02g05140D	1.86757	5.74384	2.03034	5.09379	4.14492e-08	1.71357	up	0.000130199	1.29972	up	K08864|0|brp:103851389|serine/threonine-protein kinase TOUSLED; K08864 tousled-like kinase [EC:2.7.11.1] (A)	Serine/threonine-protein kinase TOUSLED GN=F22D1.100 OS=Arabidopsis thaliana (Mouse-ear cress) PE=1 SV=1	BnaA02g05140D [Brassica napus]
BnaA02g05160D	42.7008	263.291	66.9982	295.12	0	2.66103	up	0	2.11418	up	K05349|0|brp:103851390|lysosomal beta glucosidase-like; K05349 beta-glucosidase [EC:3.2.1.21] (A)	Alpha-L-arabinofuranosidase (Precursor) OS=Medicago sativa subsp. varia (Alfalfa) PE=2 SV=1	BnaA02g05160D [Brassica napus]
BnaA02g05410D	2.2874	0.0407684	2.3039	0.0937198	1.01479e-11	-5.49857	down	1.17761e-09	-4.07171	down	--	E3 ubiquitin-protein ligase RHF2A GN=RHF2A OS=Arabidopsis thaliana (Mouse-ear cress) PE=2 SV=1	PREDICTED: E3 ubiquitin-protein ligase RHF2A-like [Brassica rapa]
BnaA02g05460D	2.12773	0	1.45835	0	0	-6.57379	down	0	-6.0114	down	--	Pentatricopeptide repeat-containing protein At4g33990 GN=F17I5.180 OS=Arabidopsis thaliana (Mouse-ear cress) PE=3 SV=2	BnaA02g05460D [Brassica napus]
BnaA02g05650D	6.70598	21.2769	0.163325	8.95262	4.034e-06	1.73728	up	6.92069e-12	5.4621	up	--	--	BnaA02g05650D [Brassica napus]
BnaA02g05810D	324.701	85.0745	217.284	78.4541	1.11022e-15	-1.88462	down	9.3539e-11	-1.53851	down	--	Histone deacetylase HDT2 GN=MDJ22.7 OS=Arabidopsis thaliana (Mouse-ear cress) PE=1 SV=2	PREDICTED: histone deacetylase HDT2-like [Brassica rapa]
BnaA02g05820D	2.57266	6.46863	1.22098	4.73212	0.0053386	1.30443	up	0.000140539	1.88689	up	--	Histone deacetylase HDT1 GN=HDT1 OS=Zea mays (Maize) PE=1 SV=1	BnaA02g05820D [Brassica napus]
BnaA02g05940D	2.94345	1.28056	2.4536	1.11365	0.0032362	-1.1662	down	0.00374986	-1.18751	down	K01872|0|brp:103851463|probable alanine--tRNA ligase, chloroplastic; K01872 alanyl-tRNA synthetase [EC:6.1.1.7] (A)	Probable alanine--tRNA ligase, chloroplastic {ECO:0000255|HAMAP-Rule:MF_03134} (Precursor) GN=MRN17.3 OS=Arabidopsis thaliana (Mouse-ear cress) PE=1 SV=2	BnaA02g05940D [Brassica napus]
BnaA02g06120D	3.54745	11.1748	4.4118	10.6153	3.39418e-06	1.70641	up	0.00060763	1.3371	up	K07052|0|brp:103851485|uncharacterized LOC103851485; K07052 (A)	--	BnaA02g06120D [Brassica napus]
BnaA02g06620D	3.39892	0.267758	2.92953	0.401194	6.81957e-06	-3.52017	down	0.00124836	-2.62576	down	K12881|3.96597e-126|brp:103851533|THO complex subunit 4A-like; K12881 THO complex subunit 4 (A)	THO complex subunit 4A GN=MMN10.26 OS=Arabidopsis thaliana (Mouse-ear cress) PE=1 SV=1	BnaA02g06620D [Brassica napus]
BnaA02g06920D	11.7807	0	10.0218	0	0	-8.67855	down	0	-8.41504	down	--	Probable LRR receptor-like serine/threonine-protein kinase At5g59680 (Precursor) GN=At5g59680 OS=Arabidopsis thaliana (Mouse-ear cress) PE=2 SV=1	BnaA02g06920D [Brassica napus]
BnaA02g07250D	23.3511	9.9307	31.7809	12.2171	0.00458007	-1.13085	down	3.78696e-05	-1.34117	down	K03015|5.48151e-127|brp:103851602|DNA-directed RNA polymerase II subunit 7; K03015 DNA-directed RNA polymerase II subunit RPB7 (A)	DNA-directed RNA polymerase II subunit 7 GN=MNC17.9 OS=Arabidopsis thaliana (Mouse-ear cress) PE=1 SV=1	PREDICTED: DNA-directed RNA polymerase II subunit 7 [Brassica rapa]
BnaA02g07940D	1.57073	8.60765	1.49322	8.38523	1.07439e-11	2.45019	up	3.08323e-11	2.40959	up	--	--	BnaA02g07940D [Brassica napus]
BnaA02g08800D	1.15338	0.0246632	0.516151	0	5.81798e-10	-5.26817	down	0.000584649	-4.11136	down	--	--	BnaA02g08800D [Brassica napus]
BnaA02g08850D	11.6722	40.6452	0.740717	71.4892	0.000102348	2.01711	up	0	6.36257	up	--	RPM1-interacting protein 4 GN=RIN4 OS=Arabidopsis thaliana (Mouse-ear cress) PE=1 SV=1	PREDICTED: uncharacterized protein LOC103856963 [Brassica rapa]
BnaA02g10050D	661.833	184.982	1677.34	514.878	7.35962e-07	-1.51724	down	1.41104e-08	-1.47687	down	--	--	PREDICTED: UPF0329 protein ECU05_1680/ECU11_0050 [Brassica rapa]
BnaA02g11510D	3.67896	0.949964	3.62888	1.11517	1.21223e-05	-1.91587	down	9.54793e-05	-1.71035	down	--	GDSL esterase/lipase At4g10955 GN=At4g10955 OS=Arabidopsis thaliana (Mouse-ear cress) PE=2 SV=1	BnaA02g11510D [Brassica napus]
BnaA02g11850D	23.9507	9.12268	21.4384	6.09908	1.30687e-05	-1.39981	down	3.94344e-08	-1.73798	down	--	--	BnaA02g11850D [Brassica napus]
BnaA02g12730D	0.130898	1.20652	0	0.690975	2.08572e-05	2.98101	up	0.000181009	4.23901	up	--	Glycerophosphodiester phosphodiesterase GDPDL3 {ECO:0000305} (Precursor) GN=F10M23.30 OS=Arabidopsis thaliana (Mouse-ear cress) PE=1 SV=3	BnaA02g12730D [Brassica napus]
BnaA02g12910D	8.61558	2.45728	6.35664	1.98387	6.65121e-06	-1.60535	down	0.000143318	-1.50184	down	--	Protein FLX-like 2 GN=F5A8.8 OS=Arabidopsis thaliana (Mouse-ear cress) PE=1 SV=1	BnaA02g12910D [Brassica napus]
BnaA02g13090D	62.847	17.4708	89.2747	17.9539	7.77156e-16	-2.22049	down	0	-2.75597	down	--	--	PREDICTED: uncharacterized protein LOC103852399 [Brassica rapa]
BnaA02g13170D	1.28777	0	1.23207	0	0.00058605	-4.14429	down	0.00107321	-4.04175	down	--	Calmodulin-like protein 9 GN=F4F15.30 OS=Arabidopsis thaliana (Mouse-ear cress) PE=1 SV=1	BnaA02g13170D [Brassica napus]
BnaA02g13400D	2.49977	5.59175	1.26166	4.97451	0.00345442	1.20866	up	8.30526e-07	1.9183	up	--	--	BnaA02g13400D [Brassica napus]
BnaA02g13540D	4.339	9.54816	0.938449	5.26356	0.00538593	1.17426	up	4.78529e-07	2.41923	up	--	E3 ubiquitin protein ligase RIE1 GN=RIE1 OS=Arabidopsis thaliana (Mouse-ear cress) PE=2 SV=1	BnaA02g13540D [Brassica napus]
BnaA02g13950D	4.42524	9.80221	3.23933	4.26677	7.97761e-06	1.51052	up	0.00855103	1.20727	up	--	Ethylene-responsive transcription factor ERF118 GN=ERF118 OS=Arabidopsis thaliana (Mouse-ear cress) PE=2 SV=1	BnaA02g13950D [Brassica napus]
BnaA02g13970D	40.3706	11.5329	9.39201	3.63616	1.54321e-13	-1.78194	down	1.20718e-06	-1.35523	down	K15925|0|brp:103829450|alpha-xylosidase 1; K15925 alpha-D-xyloside xylohydrolase [EC:3.2.1.177] (A)	Alpha-xylosidase 1 (Precursor) GN=At1g68560 OS=Arabidopsis thaliana (Mouse-ear cress) PE=1 SV=1	BnaA02g13970D [Brassica napus]
BnaA02g14260D	14.6089	30.7083	22.4491	47.6386	0.00242518	1.14071	up	0.000775138	1.11094	up	--	--	BnaA02g14260D [Brassica napus]
BnaA02g14460D	9.57776	2.74735	8.31197	1.26062	0.000143015	-1.74475	down	2.49187e-07	-2.56449	down	K04713|0|brp:103852599|sphinganine C(4)-monooxygenase 1-like; K04713 sphinganine C4-monooxygenase [EC:1.14.13.169] (A)	Sphinganine C(4)-monooxygenase 1 GN=SBH1 OS=Arabidopsis thaliana (Mouse-ear cress) PE=1 SV=1	BnaA02g14460D [Brassica napus]
BnaA02g14510D	126.069	307.034	130.656	308.9	2.21956e-07	1.33254	up	2.54578e-06	1.21986	up	K02866|1.32728e-161|brp:103830915|60S ribosomal protein L10-3; K02866 large subunit ribosomal protein L10e (A)	60S ribosomal protein L10-3 GN=RPL10C OS=Arabidopsis thaliana (Mouse-ear cress) PE=2 SV=1	BnaA02g14510D [Brassica napus]
BnaA02g14790D	1.33664	6.17106	0.806977	2.64595	5.41789e-14	2.24481	up	3.14254e-05	1.62541	up	K16055|0|brp:103852641|probable alpha,alpha-trehalose-phosphate synthase [UDP-forming] 8; K16055 trehalose 6-phosphate synthase/phosphatase [EC:2.4.1.15 3.1.3.12] (A)	Probable alpha,alpha-trehalose-phosphate synthase [UDP-forming] 8 GN=F17O7.18 OS=Arabidopsis thaliana (Mouse-ear cress) PE=2 SV=1	BnaA02g14790D [Brassica napus]
BnaA02g14830D	5.16237	12.1358	5.25963	17.8588	0.000127378	1.27636	up	2.64988e-11	1.85425	up	K15014|0|brp:103852646|equilibrative nucleotide transporter 1; K15014 solute carrier family 29 (equilibrative nucleoside transporter), member 1/2/3 (A)	Equilibrative nucleotide transporter 1 GN=ENT1 OS=Arabidopsis thaliana (Mouse-ear cress) PE=1 SV=1	BnaA02g14830D [Brassica napus]
BnaA02g14840D	2.47433	11.908	0.270703	12.4733	7.89685e-07	2.24054	up	0	5.3212	up	--	--	BnaA02g14840D [Brassica napus]
BnaA02g15070D	6.00341	1.82591	10.5157	2.03751	0.00879432	-1.65937	down	1.35803e-05	-2.06637	down	K10704|1.13481e-110|brp:103852673|ubiquitin-conjugating enzyme E2 variant 1B; K10704 ubiquitin-conjugating enzyme E2 variant (A)	Ubiquitin-conjugating enzyme E2 variant 1B GN=F5A18.16 OS=Arabidopsis thaliana (Mouse-ear cress) PE=1 SV=1	PREDICTED: ubiquitin-conjugating enzyme E2 variant 1B [Brassica rapa]
BnaA02g15140D	0.827895	6.77407	6.41229	19.6166	7.97812e-09	2.98284	up	8.65263e-07	1.60849	up	--	--	BnaA02g15140D [Brassica napus]
BnaA02g15200D	0	1.88458	0	2.0033	1.96534e-05	4.47943	up	3.05708e-05	4.41423	up	--	--	BnaA02g15200D [Brassica napus]
BnaA02g15450D	3.25188	7.10265	4.63999	9.26742	0.000277276	1.16557	up	0.00154815	1.0173	up	K17541|0|brp:103852718|SCY1-like protein 2; K17541 SCY1-like protein 2 (A)	Mitogen-activated protein kinase 3 OS=Oryza sativa subsp. japonica (Rice) PE=2 SV=1	BnaA02g15450D [Brassica napus]
BnaA02g15510D	2.16356	0	21.9305	0.57443	2.08199e-10	-5.32931	down	0	-5.18419	down	--	Endoglucanase 9 (Precursor) GN=CEL3 OS=Arabidopsis thaliana (Mouse-ear cress) PE=1 SV=1	BnaA02g15510D [Brassica napus]
BnaA02g15720D	91.3975	328.944	123.595	312.293	3.33067e-16	1.92887	up	9.51644e-09	1.4058	up	--	--	PREDICTED: uncharacterized protein LOC103852746 [Brassica rapa]
BnaA02g15760D	17.606	2.63288	13.5729	0.288386	2.4869e-14	-2.64023	down	0	-5.12355	down	--	--	BnaA02g15760D [Brassica napus]
BnaA02g16200D	8.45755	0.910276	0.95925	0.0360707	0	-3.0161	down	1.05771e-05	-3.85544	down	K15403|0|brp:103852814|protein HOTHEAD-like; K15403 fatty acid omega-hydroxy dehydrogenase [EC:1.1.-.-] (A)	Protein HOTHEAD (Precursor) GN=F3N23.17 OS=Arabidopsis thaliana (Mouse-ear cress) PE=1 SV=1	PREDICTED: protein HOTHEAD-like [Brassica rapa]
BnaA02g16460D	0.222804	10.4016	4.36453	0.345966	0	4.97075	up	2.53031e-06	-3.32178	down	K07766|1.25031e-126|brp:103852850|nudix hydrolase 21, chloroplastic; K07766 diphosphoinositol-polyphosphate diphosphatase [EC:3.6.1.52] (A)	Nudix hydrolase 21, chloroplastic (Precursor) GN=T9L24.30 OS=Arabidopsis thaliana (Mouse-ear cress) PE=2 SV=1	BnaA02g16460D [Brassica napus]
BnaA02g16540D	1.83806	4.65892	1.20454	5.10904	0.00820004	1.33044	up	1.26424e-06	2.08142	up	--	F-box/kelch-repeat protein At5g49000 GN=At5g49000 OS=Arabidopsis thaliana (Mouse-ear cress) PE=2 SV=1	BnaA02g16540D [Brassica napus]
BnaA02g16590D	15.3303	6.34528	42.2059	11.3154	0.000303977	-1.24488	down	5.52114e-13	-1.8523	down	--	--	BnaA02g16590D [Brassica napus]
BnaA02g16850D	0.337715	1.6672	0.156518	1.68896	4.20134e-07	2.27442	up	1.18648e-10	3.17061	up	K09506|0|brp:103852897|dnaJ homolog subfamily C member 21; K09506 DnaJ homolog subfamily A member 5 (A)	Chaperone protein dnaJ 15 GN=T2E12.8 OS=Arabidopsis thaliana (Mouse-ear cress) PE=1 SV=1	BnaA02g16850D [Brassica napus]
BnaA02g16890D	2.45677	30.1947	6.36387	39.0159	0	3.52682	up	3.77476e-15	2.58845	up	K09658|2.04739e-41|eus:EUTSA_v10019650mg|hypothetical protein; K09658 dolichyl-phosphate mannosyltransferase polypeptide 2, regulatory subunit (A)	--	hypothetical protein EUTSA_v10019650mg [Eutrema salsugineum]
BnaA02g16910D	0	4.12972	0	5.79385	1.90442e-07	4.86421	up	9.0921e-11	5.32255	up	K08238|1.02842e-69|brp:103831911|putative glycosyltransferase 5; K08238 xyloglucan 6-xylosyltransferase [EC:2.4.2.39] (A)	Putative glycosyltransferase 5 GN=GT5 OS=Arabidopsis thaliana (Mouse-ear cress) PE=2 SV=1	BnaA02g16910D [Brassica napus]
BnaA02g16970D	3.75651	12.7702	11.6661	48.5189	5.15846e-06	1.75839	up	9.99201e-16	2.13166	up	--	--	hypothetical protein [Brassica napus]
BnaA02g17020D	13.2111	1.36496	25.672	1.45577	0	-3.22097	down	0	-4.10447	down	K00966|0|brp:103852926|mannose-1-phosphate guanyltransferase alpha-like; K00966 mannose-1-phosphate guanylyltransferase [EC:2.7.7.13] (A)	Mannose-1-phosphate guanylyltransferase 1 GN=At2g39770 OS=Arabidopsis thaliana (Mouse-ear cress) PE=1 SV=1	BnaA02g17020D [Brassica napus]
BnaA02g17160D	7.45727	1.46771	6.31527	0.361318	0.00100754	-2.20445	down	8.97584e-06	-3.48978	down	--	--	BnaA02g17160D [Brassica napus]
BnaA02g17260D	8.83338	72.5082	1.97622	123.162	0	3.04434	up	0	6.13884	up	--	Protein WALLS ARE THIN 1 GN=WAT1 OS=Arabidopsis thaliana (Mouse-ear cress) PE=1 SV=1	BnaA02g17260D [Brassica napus]
BnaA02g17330D	51.5291	115.459	33.4075	133.779	2.2424e-05	1.23662	up	5.55112e-16	2.09853	up	K11253|1.4963e-93|crb:CARUB_v10002094mg|hypothetical protein; K11253 histone H3 (A)	Histone H3.3 OS=Vitis vinifera (Grape) PE=2 SV=3	hypothetical protein CARUB_v10002094mg, partial [Capsella rubella]
BnaA02g17480D	15.5852	54.9645	9.19579	30.7265	2.25298e-12	1.81564	up	2.70192e-11	1.8325	up	--	Thaumatin-like protein 1 (Precursor) OS=Prunus persica (Peach) PE=2 SV=1	thaumatin-like protein 1b precursor [Brassica rapa]
BnaA02g17780D	42.1287	109.078	61.1851	151.447	0.00017923	1.21222	up	0.000135565	1.15991	up	K12622|7.6699e-63|brp:103853050|U6 snRNA-associated Sm-like protein LSm3; K12622 U6 snRNA-associated Sm-like protein LSm3 (A)	Sm-like protein LSM3B {ECO:0000305} OS=Arabidopsis thaliana (Mouse-ear cress) PE=1 SV=1	PREDICTED: U6 snRNA-associated Sm-like protein LSm3 [Brassica rapa]
BnaA02g17890D	6.43732	32.2871	2.13357	29.3787	0	4.3783	up	6.66134e-16	3.56475	up	--	NADH dehydrogenase [ubiquinone] 1 beta subcomplex subunit 2 GN=At1g76200 OS=Arabidopsis thaliana (Mouse-ear cress) PE=3 SV=1	PREDICTED: NADH dehydrogenase [ubiquinone] 1 beta subcomplex subunit 2 [Brassica rapa]
BnaA02g17970D	6.07406	0.816801	4.84056	0.652206	7.98855e-10	-2.74673	down	9.09431e-09	-2.80268	down	--	Egg cell-secreted protein 1.1 (Precursor) GN=EC1.1 OS=Arabidopsis thaliana (Mouse-ear cress) PE=2 SV=1	BnaA02g17970D [Brassica napus]
BnaA02g18310D	0.526306	1.48241	0.178746	1.23772	0.00113786	1.51342	up	1.31827e-07	2.66298	up	--	--	BnaA02g18310D [Brassica napus]
BnaA02g18340D	2.40896	20.7659	2.31773	17.8568	1.69642e-13	2.74462	up	5.21805e-14	2.79224	up	--	--	BnaA02g18340D [Brassica napus]
BnaA02g18400D	2.71963	12.8862	1.69424	11.9794	3.34855e-11	2.26078	up	1.15463e-14	2.7847	up	K02735|3.86589e-139|brp:103853073|proteasome subunit beta type-3-A; K02735 20S proteasome subunit beta 3 [EC:3.4.25.1] (A)	Proteasome subunit beta type-3-A GN=F8K7.15 OS=Arabidopsis thaliana (Mouse-ear cress) PE=1 SV=2	BnaA02g18400D [Brassica napus]
BnaA02g18780D	3.83548	10.8848	6.59052	15.8558	2.23537e-05	1.55436	up	0.00011733	1.2879	up	--	Uncharacterized methyltransferase At1g78140, chloroplastic (Precursor) GN=At1g78140 OS=Arabidopsis thaliana (Mouse-ear cress) PE=2 SV=1	BnaA02g18780D [Brassica napus]
BnaA02g18830D	2.46139	6.28987	4.59569	17.2442	7.45785e-06	1.40338	up	3.57825e-13	1.83292	up	--	Probable pectin methyltransferase QUA2 OS=Arabidopsis thaliana (Mouse-ear cress) PE=1 SV=2	BnaA02g18830D [Brassica napus]
BnaA02g18920D	0	0.468041	0	1.11413	6.47884e-05	4.36475	up	4.39559e-10	5.23184	up	K16055|0|brp:103832336|alpha,alpha-trehalose-phosphate synthase [UDP-forming] 1; K16055 trehalose 6-phosphate synthase/phosphatase [EC:2.4.1.15 3.1.3.12] (A)	Alpha,alpha-trehalose-phosphate synthase [UDP-forming] 1 GN=TPS1 OS=Arabidopsis thaliana (Mouse-ear cress) PE=1 SV=1	BnaA02g18920D [Brassica napus]
BnaA02g18970D	8.85167	26.3672	10.3085	36.3575	4.99869e-08	1.60941	up	1.72284e-11	1.82165	up	K02871|9.87356e-172|brp:103853139|50S ribosomal protein L13, chloroplastic-like; K02871 large subunit ribosomal protein L13 (A)	50S ribosomal protein L13, chloroplastic (Precursor) GN=T30F21.4 OS=Arabidopsis thaliana (Mouse-ear cress) PE=2 SV=1	PREDICTED: 50S ribosomal protein L13, chloroplastic-like [Brassica rapa]
BnaA02g19000D	2.35599	13.0117	2.68613	12.0818	3.3451e-13	2.48338	up	3.35773e-10	2.1524	up	K01307|0|brp:103853141|gamma-glutamyl hydrolase 1; K01307 gamma-glutamyl hydrolase [EC:3.4.19.9] (A)	Gamma-glutamyl hydrolase 1 (Precursor) GN=GGH1 OS=Arabidopsis thaliana (Mouse-ear cress) PE=2 SV=1	PREDICTED: gamma-glutamyl hydrolase 1 [Brassica rapa]
BnaA02g19180D	1.28784	3.98034	0.550054	1.99727	3.55847e-08	1.66728	up	9.66221e-07	1.82621	up	--	--	BnaA02g19180D [Brassica napus]
BnaA02g19190D	10.0962	41.5822	9.17538	53.3656	0	2.30024	up	0	2.65201	up	K02726|2.17503e-171|eus:EUTSA_v10008648mg|hypothetical protein; K02726 20S proteasome subunit alpha 2 [EC:3.4.25.1] (A)	Proteasome subunit alpha type-2-A GN=F3O9.27 OS=Arabidopsis thaliana (Mouse-ear cress) PE=1 SV=1	20S proteasome subunit PAB1 [Arabidopsis thaliana]
BnaA02g19290D	3.72176	11.3338	3.70117	9.66335	9.12909e-07	1.63547	up	0.000256917	1.33439	up	K08503|3.23068e-170|brp:103853203|syntaxin-52; K08503 syntaxin of plants SYP5 (A)	Syntaxin-52 GN=SYP52 OS=Arabidopsis thaliana (Mouse-ear cress) PE=1 SV=1	PREDICTED: syntaxin-52 isoform X1 [Brassica rapa]
BnaA02g19550D	3.5194	9.91427	0.905065	10.6981	1.81657e-06	1.51413	up	0	3.5246	up	K00818|0|brp:103853233|acetylornithine aminotransferase, chloroplastic/mitochondrial-like; K00818 acetylornithine aminotransferase [EC:2.6.1.11] (A)	Acetylornithine aminotransferase, chloroplastic/mitochondrial (Precursor) GN=WIN1 OS=Arabidopsis thaliana (Mouse-ear cress) PE=1 SV=1	BnaA02g19550D [Brassica napus]
BnaA02g19770D	6.75538	2.42353	12.2639	4.56467	9.48684e-05	-1.43041	down	2.21964e-06	-1.42546	down	K15918|0|brp:103853260|D-glycerate 3-kinase, chloroplastic; K15918 D-glycerate 3-kinase [EC:2.7.1.31] (A)	D-glycerate 3-kinase, chloroplastic (Precursor) GN=GLYK OS=Arabidopsis thaliana (Mouse-ear cress) PE=1 SV=2	BnaA02g19770D [Brassica napus]
BnaA02g19840D	3.69169	9.26246	4.55437	9.4074	3.00747e-05	1.34531	up	0.00530579	1.01351	up	--	Glycosyltransferase family protein 64 C3 {ECO:0000303|PubMed:24905498} (Precursor) OS=Arabidopsis thaliana (Mouse-ear cress) PE=2 SV=1	BnaA02g19840D [Brassica napus]
BnaA02g20530D	151.765	51.138	84.4472	27.3567	1.42037e-09	-1.49874	down	2.07853e-11	-1.59395	down	--	Endoglucanase 17 (Precursor) GN=At4g02290 OS=Arabidopsis thaliana (Mouse-ear cress) PE=2 SV=1	BnaA02g20530D [Brassica napus]
BnaA02g20540D	0.605123	3.7462	1.32614	4.62289	1.20277e-06	2.54965	up	7.76198e-05	1.82141	up	--	--	BnaA02g20540D [Brassica napus]
BnaA02g20550D	2.88525	7.33684	1.93453	6.62169	0.00100358	1.30786	up	3.00775e-06	1.77059	up	K12890|4.02713e-98|brp:103868210|serine/arginine-rich-splicing factor SR34-like; K12890 splicing factor, arginine/serine-rich 1/9 (A)	Serine/arginine-rich-splicing factor SR34 OS=Arabidopsis thaliana (Mouse-ear cress) PE=1 SV=1	BnaA02g20550D [Brassica napus]
BnaA02g21020D	0	6.08234	0	2.75669	9.99201e-16	5.92267	up	9.51372e-07	4.71142	up	K15152|8.89683e-49|aly:ARALYDRAFT_352398|hypothetical protein; K15152 mediator of RNA polymerase II transcription subunit 21 (A)	Mediator of RNA polymerase II transcription subunit 21 GN=T4B21.7 OS=Arabidopsis thaliana (Mouse-ear cress) PE=1 SV=1	BnaA02g21020D [Brassica napus]
BnaA02g21230D	4.87822	54.8513	7.22383	67.8051	0	3.51744	up	0	3.24588	up	K12845|1.19392e-74|brp:103868150|NHP2-like protein 1; K12845 U4/U6 small nuclear ribonucleoprotein SNU13 (A)	H/ACA ribonucleoprotein complex subunit 2-like protein GN=At5g08180 OS=Arabidopsis thaliana (Mouse-ear cress) PE=1 SV=1	PREDICTED: NHP2-like protein 1 [Brassica rapa]
BnaA02g21890D	88.0985	212.12	86.4171	186.917	7.26225e-07	1.29277	up	8.00673e-05	1.0939	up	K00940|1.43698e-146|brp:103853542|nucleoside diphosphate kinase III, chloroplastic/mitochondrial; K00940 nucleoside-diphosphate kinase [EC:2.7.4.6] (A)	Nucleoside diphosphate kinase III, chloroplastic/mitochondrial (Precursor) OS=Arabidopsis thaliana (Mouse-ear cress) PE=1 SV=1	BnaC02g28980D [Brassica napus]
BnaA02g22590D	0.838936	3.31849	0.436369	2.02366	0.000142047	1.99445	up	0.00577312	2.04821	up	--	Probable tetraacyldisaccharide 4&apos;-kinase, mitochondrial (Precursor) GN=LPXK OS=Arabidopsis thaliana (Mouse-ear cress) PE=2 SV=1	BnaA02g22590D [Brassica napus]
BnaA02g23810D	0.0175962	0.942835	0.0127322	0.87047	3.61933e-14	5.02715	up	7.81597e-14	5.68362	up	K16226|0|brp:103839132|protein SUPPRESSOR OF npr1-1, CONSTITUTIVE 1-like; K16226 disease resistance protein RPS4 (A)	Disease resistance protein RPS4 {ECO:0000303|PubMed:10571887} OS=Arabidopsis thaliana (Mouse-ear cress) PE=1 SV=1	BnaA02g23810D [Brassica napus]
BnaA02g23870D	12.5394	35.4686	21.3789	82.0499	3.67085e-09	1.5428	up	1.11022e-16	1.95201	up	--	--	BnaA02g23870D [Brassica napus]
BnaA02g23900D	1.28128	3.91798	1.05763	4.32107	0.000490104	1.73201	up	1.9881e-05	2.04276	up	K07466|1.60641e-129|brp:103853634|replication protein A 70 kDa DNA-binding subunit C; K07466 replication factor A1 (A)	Replication protein A 70 kDa DNA-binding subunit C GN=MFC19.7 OS=Arabidopsis thaliana (Mouse-ear cress) PE=3 SV=1	BnaA02g23900D [Brassica napus]
BnaA02g24000D	1.24442e-05	14.9887	1.29624e-05	5.83131	0	7.8202	up	0	6.30441	up	--	Probable disease resistance protein At5g45490 GN=At5g45490 OS=Arabidopsis thaliana (Mouse-ear cress) PE=2 SV=1	BnaA02g24000D [Brassica napus]
BnaA02g24010D	0.102104	1.34063	0.0261763	1.45003	1.31967e-08	3.46466	up	1.52001e-12	5.53978	up	--	Disease resistance RPP13-like protein 4 GN=RPP13L4 OS=Arabidopsis thaliana (Mouse-ear cress) PE=2 SV=2	BnaA02g24010D [Brassica napus]
BnaA02g24020D	1.85474	8.80758	1.16961	5.26336	0	2.28213	up	3.69704e-14	2.09069	up	--	Probable disease resistance protein At5g45510 GN=At5g45510 OS=Arabidopsis thaliana (Mouse-ear cress) PE=1 SV=2	BnaA02g24020D [Brassica napus]
BnaA02g24400D	39.9283	0	45.3787	0	0	-9.50026	down	0	-9.67245	down	K09458|0|brp:103853696|3-oxoacyl-[acyl-carrier-protein] synthase I, chloroplastic-like; K09458 3-oxoacyl-[acyl-carrier-protein] synthase II [EC:2.3.1.179] (A)	3-oxoacyl-[acyl-carrier-protein] synthase I, chloroplastic (Precursor) GN=KAS1 OS=Arabidopsis thaliana (Mouse-ear cress) PE=2 SV=2	BnaA02g24400D [Brassica napus]
BnaA02g25170D	2.29691	0.0182941	1.98243	0	0	-7.36189	down	0	-6.772	down	--	Probable disease resistance protein At5g47260 GN=At5g47260 OS=Arabidopsis thaliana (Mouse-ear cress) PE=3 SV=2	BnaA02g25170D [Brassica napus]
BnaA02g25210D	1.02477	0	1.14931	0	1.16829e-07	-4.91625	down	1.80928e-08	-4.99727	down	--	Rop guanine nucleotide exchange factor 6 GN=ROPGEF6 OS=Arabidopsis thaliana (Mouse-ear cress) PE=2 SV=1	BnaA02g25210D [Brassica napus]
BnaA02g25530D	3.92375	13.2654	6.85263	18.2532	1.89296e-10	1.80326	up	6.89121e-07	1.36801	up	K08272|0|brp:103853820|putative MO25-like protein At5g47540; K08272 calcium binding protein 39 (A)	Putative MO25-like protein At5g47540 GN=At5g47540 OS=Arabidopsis thaliana (Mouse-ear cress) PE=2 SV=1	BnaA02g25530D [Brassica napus]
BnaA02g25590D	5.54459	17.6335	9.15153	24.2375	3.74323e-07	1.7444	up	2.71885e-05	1.36246	up	K03955|2.32555e-64|brp:103853828|acyl carrier protein 3, mitochondrial; K03955 NADH dehydrogenase (ubiquinone) 1 alpha/beta subcomplex 1 (A)	Acyl carrier protein 3, mitochondrial (Precursor) GN=MTACP2 OS=Arabidopsis thaliana (Mouse-ear cress) PE=2 SV=1	BnaA02g25590D [Brassica napus]
BnaA02g25610D	3.40384	11.6427	8.7595	22.846	1.93521e-08	1.79856	up	2.13714e-06	1.34846	up	--	Nudix hydrolase 2 GN=MNJ7.24 OS=Arabidopsis thaliana (Mouse-ear cress) PE=1 SV=1	BnaA02g25610D [Brassica napus]
BnaA02g25810D	13.9905	0.667293	47.9153	7.16006	3.44169e-15	-4.17076	down	0	-2.63737	down	--	21 kDa protein (Precursor) OS=Daucus carota (Wild carrot) PE=2 SV=1	BnaA02g25810D [Brassica napus]
BnaA02g26990D	10.5605	1.9358	10.4679	1.58564	0	-2.37592	down	0	-2.71345	down	--	ABC transporter G family member 7 GN=F10A8.20 OS=Arabidopsis thaliana (Mouse-ear cress) PE=2 SV=1	BnaA02g26990D [Brassica napus]
BnaA02g27020D	0.819751	0	2.45884	0.148909	0.00351801	-3.92416	down	8.44769e-09	-3.68261	down	--	Probable E3 ubiquitin ligase SUD1 GN=F28A23.140 OS=Arabidopsis thaliana (Mouse-ear cress) PE=1 SV=1	BnaA02g27020D [Brassica napus]
BnaA02g27130D	0.81274	2.8029	0.330928	3.50163	0.000809396	1.77198	up	2.83055e-11	3.33608	up	--	Amino-acid permease BAT1 GN=F10A8.5 OS=Arabidopsis thaliana (Mouse-ear cress) PE=2 SV=2	BnaA02g27130D [Brassica napus]
BnaA02g28040D	5.69898	13.5603	4.33802	11.1253	7.94068e-06	1.2774	up	5.56974e-06	1.3044	up	--	Alpha-galactosidase (Precursor) OS=Coffea arabica (Arabian coffee) PE=1 SV=1	BnaA02g28040D [Brassica napus]
BnaA02g28050D	3.5225	8.81495	3.61013	8.45931	2.61279e-08	1.74083	up	1.7142e-05	1.3932	up	K15430|0|brp:103854318|tRNA (guanine(10)-N2)-methyltransferase homolog; K15430 tRNA (guanine10-N2)-methyltransferase [EC:2.1.1.214] (A)	--	BnaA02g28050D [Brassica napus]
BnaA02g28150D	0.835184	4.83923	3.07243	7.5405	7.22429e-09	2.51435	up	0.000685538	1.29253	up	K05298|0|brp:103875281|glyceraldehyde-3-phosphate dehydrogenase GAPA1, chloroplastic; K05298 glyceraldehyde-3-phosphate dehydrogenase (NADP+) (phosphorylating) [EC:1.2.1.13] (A)	Glyceraldehyde-3-phosphate dehydrogenase GAPA1, chloroplastic (Precursor) OS=Arabidopsis thaliana (Mouse-ear cress) PE=1 SV=3	BnaA02g28150D [Brassica napus]
BnaA02g28610D	24.49	4.42622	17.3468	2.73917	0	-2.41795	down	0	-2.69337	down	--	B2 protein OS=Daucus carota (Wild carrot) PE=2 SV=1	BnaA02g28610D [Brassica napus]
BnaA02g30290D	14.7658	0	15.7373	0	0	-7.28681	down	0	-7.37041	down	K09569|3.14376e-86|brp:103854545|peptidyl-prolyl cis-trans isomerase FKBP15-2-like; K09569 FK506-binding protein 2 [EC:5.2.1.8] (A)	Peptidyl-prolyl cis-trans isomerase FKBP15-2 (Precursor) GN=FKBP15-2 OS=Arabidopsis thaliana (Mouse-ear cress) PE=2 SV=2	BnaA02g30290D [Brassica napus]
BnaA02g31600D	0.282552	56.2119	0.463689	9.90743	0	7.39504	up	0	4.25289	up	--	Ubiquitin carboxyl-terminal hydrolase 12 GN=UBP12 OS=Arabidopsis thaliana (Mouse-ear cress) PE=1 SV=2	PREDICTED: uncharacterized protein LOC103854708 [Brassica rapa]
BnaA02g31620D	1.5648	4.82897	0.746514	2.20984	6.36863e-09	1.66393	up	1.44155e-05	1.53429	up	K15535|0|brp:103854710|phosphoglucan, water dikinase, chloroplastic-like; K15535 phosphoglucan, water dikinase [EC:2.7.9.5] (A)	Phosphoglucan, water dikinase, chloroplastic (Precursor) OS=Arabidopsis thaliana (Mouse-ear cress) PE=1 SV=1	BnaA02g31620D [Brassica napus]
BnaA02g31710D	19.9595	45.7314	13.6771	34.7579	6.12961e-06	1.21572	up	1.60961e-07	1.32458	up	K01885|0|brp:103854720|glutamate--tRNA ligase, cytoplasmic; K01885 glutamyl-tRNA synthetase [EC:6.1.1.17] (A)	Glutamine--tRNA ligase OS=Lupinus luteus (European yellow lupin) PE=2 SV=2	BnaA02g31710D [Brassica napus]
BnaA02g31980D	43.0697	6.23329	85.6656	22.9163	0	-2.78391	down	3.33067e-16	-1.9061	down	--	--	PREDICTED: uncharacterized protein LOC103854751 [Brassica rapa]
BnaA02g32230D	0	0.829199	0.0724077	0.778877	5.95197e-07	4.7772	up	0.000205775	3.22481	up	K08869|0|brp:103854779|uncharacterized aarF domain-containing protein kinase At1g79600, chloroplastic-like; K08869 aarF domain-containing kinase (A)	Uncharacterized aarF domain-containing protein kinase At1g79600, chloroplastic (Precursor) GN=At1g79600 OS=Arabidopsis thaliana (Mouse-ear cress) PE=2 SV=1	BnaA02g32230D [Brassica napus]
BnaA02g32260D	0	1.29072	0	1.61794	0.00252449	3.95316	up	0.000181009	4.23901	up	K00924|2.81067e-09|eus:EUTSA_v10010211mg|hypothetical protein; K00924 [EC:2.7.1.-] (A)	CDPK-related kinase 5 GN=T20E23.130 OS=Arabidopsis thaliana (Mouse-ear cress) PE=2 SV=1	BnaA02g32260D [Brassica napus]
BnaA02g32370D	3.5291	1.06766	2.56922	0.731065	0.000368018	-1.61334	down	0.000329434	-1.82937	down	--	Sterol 3-beta-glucosyltransferase UGT80B1 GN=T10P12.7 OS=Arabidopsis thaliana (Mouse-ear cress) PE=2 SV=1	BnaA02g32370D [Brassica napus]
BnaA02g32400D	0.358851	7.8498	0.359318	2.93576	1.01363e-13	3.31623	up	8.08277e-06	2.42098	up	--	Pathogenesis-related protein 5 (Precursor) GN=At1g75040 OS=Arabidopsis thaliana (Mouse-ear cress) PE=1 SV=1	PREDICTED: pathogenesis-related protein 5-like [Brassica rapa]
BnaA02g32610D	8.57	0	8.13867	0	3.49228e-07	-4.83426	down	9.10172e-07	-4.7137	down	--	--	BnaA02g32610D [Brassica napus]
BnaA02g33480D	52.702	2.76185	19.9832	0.390732	0	-4.47777	down	0	-5.43205	down	K10573|7.86137e-109|brp:103855016|ubiquitin-conjugating enzyme E2 3; K10573 ubiquitin-conjugating enzyme E2 A [EC:6.3.2.19] (A)	Ubiquitin-conjugating enzyme E2 3 GN=UBC3 OS=Arabidopsis thaliana (Mouse-ear cress) PE=2 SV=1	PREDICTED: ubiquitin-conjugating enzyme E2 3 [Brassica rapa]
BnaA02g33500D	2.80514	8.68686	4.01905	13.4993	1.2756e-06	1.62037	up	4.534e-10	1.80003	up	--	U-box domain-containing protein 41 GN=PUB41 OS=Arabidopsis thaliana (Mouse-ear cress) PE=2 SV=1	BnaA02g33500D [Brassica napus]
BnaA02g33520D	4.45724	16.6944	6.36858	15.7995	3.39728e-14	1.96019	up	2.54538e-06	1.28344	up	K01535|0|brp:103855020|ATPase 11, plasma membrane-type; K01535 H+-transporting ATPase [EC:3.6.3.6] (A)	ATPase 11, plasma membrane-type GN=AHA11 OS=Arabidopsis thaliana (Mouse-ear cress) PE=1 SV=1	BnaA02g33520D [Brassica napus]
BnaA02g33610D	13.8299	44.0538	20.4095	100.844	3.6533e-12	1.7351	up	0	2.33837	up	--	Nucleobase-ascorbate transporter 6 GN=NAT6 OS=Arabidopsis thaliana (Mouse-ear cress) PE=2 SV=2	BnaA02g33610D [Brassica napus]
BnaA02g33680D	10.0216	28.4909	14.2628	34.3276	8.98162e-08	1.51943	up	0.000206723	1.11383	up	--	--	BnaA02g33680D [Brassica napus]
BnaA02g33750D	0.218694	2.74476	1.06654	4.42096	1.27739e-07	3.33016	up	1.01749e-05	2.02092	up	--	--	--
BnaA02g33830D	0.986505	3.66742	1.16312	4.00193	1.71872e-07	2.10323	up	1.93573e-06	1.86057	up	--	--	BnaA02g33830D [Brassica napus]
BnaA02g33920D	0.87148	3.16263	2.30438	11.9688	1.39736e-06	1.84978	up	0	2.30094	up	--	Beta-galactosidase 6 (Precursor) GN=BGAL6 OS=Arabidopsis thaliana (Mouse-ear cress) PE=2 SV=1	BnaA02g33920D [Brassica napus]
BnaA02g33930D	0.0434732	3.01141	0.195844	37.6584	5.77316e-15	5.10712	up	0	7.45087	up	--	Amino acid permease 4 GN=AAP4 OS=Arabidopsis thaliana (Mouse-ear cress) PE=1 SV=1	BnaA02g33930D [Brassica napus]
BnaA02g34050D	11.8824	74.6265	8.86858	38.8569	0	2.68798	up	1.55431e-15	2.19558	up	--	Non-specific lipid-transfer protein-like protein At5g64080 (Precursor) GN=At5g64080 OS=Arabidopsis thaliana (Mouse-ear cress) PE=1 SV=1	BnaA02g34050D [Brassica napus]
BnaA02g34120D	0.366886	24.2707	1.03823	4.03308	0	5.71986	up	0.00162381	1.97735	up	--	Protein EXORDIUM-like 2 (Precursor) GN=EXL2 OS=Arabidopsis thaliana (Mouse-ear cress) PE=2 SV=1	PREDICTED: uncharacterized protein LOC103855233 [Brassica rapa]
BnaA02g34160D	9.92119	10.5086	26.84	16.3169	0.0021009	1.07995	up	0.00010813	1.13904	up	--	Transcription factor SAC51 GN=MSJ1.18 OS=Arabidopsis thaliana (Mouse-ear cress) PE=2 SV=1	BnaA02g34160D [Brassica napus]
BnaA02g34200D	2.00314	5.38039	7.23941	14.9001	2.87255e-05	1.44327	up	0.000457315	1.06258	up	--	Oligopeptide transporter 4 GN=OPT4 OS=Arabidopsis thaliana (Mouse-ear cress) PE=1 SV=1	BnaA02g34200D [Brassica napus]
BnaA02g34480D	8.4288	26.8266	7.79936	23.0301	1.89297e-11	1.70724	up	1.87443e-09	1.54294	up	K08819|0|brp:103855268|cyclin-dependent kinase C-2; K08819 cyclin-dependent kinase 12/13 [EC:2.7.11.22 2.7.11.23] (A)	Cyclin-dependent kinase C-2 GN=CDKC-2 OS=Arabidopsis thaliana (Mouse-ear cress) PE=1 SV=2	BnaA02g34480D [Brassica napus]
BnaA02g34510D	0.0728119	3.92714	0.065266	1.54774	4.06442e-12	4.80535	up	0.000181009	4.23901	up	--	Agamous-like MADS-box protein AGL27 GN=F22K20.15 OS=Arabidopsis thaliana (Mouse-ear cress) PE=1 SV=1	PREDICTED: agamous-like MADS-box protein AGL27 isoform X1 [Brassica rapa]
BnaA02g34540D	0	74.8632	1.01879	27.6279	0	8.89914	up	0	4.6311	up	--	--	BnaA02g34540D [Brassica napus]
BnaA02g34770D	0.12322	17.3979	0.743026	9.28765	0	5.73591	up	0	3.93676	up	--	Gamma carbonic anhydrase 3, mitochondrial (Precursor) GN=GAMMACA3 OS=Arabidopsis thaliana (Mouse-ear cress) PE=1 SV=1	BnaA02g34770D [Brassica napus]
BnaA02g34780D	11.7548	2.38342	19.8219	2.98909	4.15558e-10	-2.30402	down	1.11022e-16	-2.63587	down	K01711|0|brp:103855348|GDP-mannose 4,6 dehydratase 1; K01711 GDPmannose 4,6-dehydratase [EC:4.2.1.47] (A)	GDP-mannose 4,6 dehydratase 1 GN=GMD1 OS=Arabidopsis thaliana (Mouse-ear cress) PE=1 SV=1	BnaA02g34780D [Brassica napus]
BnaA02g35050D	1.4685	13.869	0.097442	8.38903	0	3.21398	up	0	6.14762	up	--	Putative disease resistance protein At4g11170 GN=At4g11170 OS=Arabidopsis thaliana (Mouse-ear cress) PE=2 SV=1	BnaA02g35050D, partial [Brassica napus]
BnaA02g35070D	2.01367	0.802946	2.3131	1.11409	0.00832985	-1.30306	down	0.00930026	-1.19486	down	--	GTP-binding protein OBGC, chloroplastic (Precursor) GN=T28N17.50 OS=Arabidopsis thaliana (Mouse-ear cress) PE=2 SV=1	BnaA02g35070D [Brassica napus]
BnaA02g35270D	2.60814	10.0724	2.16702	4.73991	7.45715e-12	1.91207	up	0.00328327	1.12173	up	--	--	BnaA02g35270D [Brassica napus]
BnaA02g35430D	4.55526	1.47575	4.50774	1.42261	0.000507873	-1.79962	down	0.00203322	-1.6437	down	K06268|9.07135e-165|brp:103851852|calcineurin B-like protein 2; K06268 serine/threonine-protein phosphatase 2B regulatory subunit (A)	Calcineurin B-like protein 2 GN=MDA7.3 OS=Arabidopsis thaliana (Mouse-ear cress) PE=1 SV=2	PREDICTED: calcineurin B-like protein 2 [Brassica rapa]
BnaA02g35440D	29.5961	8.35953	14.9989	5.65417	6.03517e-13	-1.79754	down	3.07364e-08	-1.4797	down	K04079|0|brp:103851857|heat shock protein 90-2-like; K04079 molecular chaperone HtpG (A)	Heat shock protein 90-4 GN=MDA7.4 OS=Arabidopsis thaliana (Mouse-ear cress) PE=2 SV=1	BnaA02g35440D [Brassica napus]
BnaA02g35730D	2.49965	7.08269	5.14116	25.7324	7.71841e-06	1.54123	up	0	2.37179	up	--	Protein NRT1/ PTR FAMILY 2.13 GN=T17F3.10 OS=Arabidopsis thaliana (Mouse-ear cress) PE=1 SV=1	BnaA02g35730D [Brassica napus]
BnaA02g36020D	2.15995	0	2.26735	0	6.7875e-08	-4.95557	down	1.80928e-08	-4.99727	down	--	Bifunctional nuclease 1 GN=BBD1 OS=Arabidopsis thaliana (Mouse-ear cress) PE=2 SV=1	BnaA02g36020D [Brassica napus]
BnaA02g36290D	2.01998	0	14.4372	0.906779	5.62382e-05	-4.39367	down	0	-3.87565	down	K09874|0|brp:103853220|aquaporin NIP6-1-like; K09874 aquaporin NIP (A)	Aquaporin NIP6-1 GN=NIP6-1 OS=Arabidopsis thaliana (Mouse-ear cress) PE=1 SV=1	BnaA02g36290D [Brassica napus]
BnaA03g00260D	30.7255	92.0913	41.3572	84.5379	1.13762e-10	1.62399	up	0.00081918	1.00205	up	K00522|3.06582e-164|brp:103855410|Fer1; ferritin-1, chloroplastic; K00522 ferritin heavy chain [EC:1.16.3.2] (A)	Ferritin-1, chloroplastic (Precursor) GN=LSC30 OS=Brassica napus (Rape) PE=2 SV=1	PREDICTED: ferritin-1, chloroplastic [Brassica rapa]
BnaA03g00360D	4.32809	1.49701	4.81227	1.67819	0.00196488	-1.45622	down	0.00047764	-1.51078	down	--	--	BnaA03g00360D [Brassica napus]
BnaA03g00460D	29.9674	9.49597	96.3236	9.23511	2.64647e-10	-1.60822	down	0	-3.39003	down	K06119|0|brp:103855432|uncharacterized LOC103855432; K06119 sulfoquinovosyltransferase [EC:2.4.1.-] (A)	--	BnaA03g00460D [Brassica napus]
BnaA03g00560D	36.0127	13.2546	37.1404	13.5208	8.58059e-07	-1.41007	down	3.823e-07	-1.41392	down	--	protein SLOW GREEN 1, chloroplastic {ECO:0000303|PubMed:24420572} (Precursor) OS=Arabidopsis thaliana (Mouse-ear cress) PE=1 SV=1	BnaA03g00560D [Brassica napus]
BnaA03g00670D	196.763	63.7323	199.125	70.5678	7.95725e-11	-1.58539	down	1.22782e-09	-1.46432	down	K02930|0|brp:103855502|60S ribosomal protein L4-1-like; K02930 large subunit ribosomal protein L4e (A)	60S ribosomal protein L4-1 GN=RPL4A OS=Arabidopsis thaliana (Mouse-ear cress) PE=2 SV=1	BnaA03g00670D [Brassica napus]
BnaA03g00730D	29.427	0	30.0892	0.716469	0	-7.46084	down	0	-5.92713	down	K09539|2.67935e-53|brp:103855489|mitochondrial import inner membrane translocase subunit TIM14-3-like; K09539 DnaJ homolog subfamily C member 19 (A)	Mitochondrial import inner membrane translocase subunit TIM14-3 GN=TIM14-3 OS=Arabidopsis thaliana (Mouse-ear cress) PE=1 SV=1	BnaA03g00730D [Brassica napus]
BnaA03g00740D	9.60031	0.136343	9.38858	0.103249	0	-5.95546	down	0	-5.93446	down	--	Protein IQ-DOMAIN 1 GN=IQD1 OS=Arabidopsis thaliana (Mouse-ear cress) PE=1 SV=1	BnaA03g00740D [Brassica napus]
BnaA03g00760D	12.3639	3.22851	11.784	3.54157	7.80531e-12	-1.95896	down	8.44464e-09	-1.64736	down	--	L-type lectin-domain containing receptor kinase VIII.2 (Precursor) GN=LECRK82 OS=Arabidopsis thaliana (Mouse-ear cress) PE=2 SV=1	BnaA03g00760D [Brassica napus]
BnaA03g00820D	40.8749	7.99347	35.2961	8.58882	0	-2.32459	down	2.22045e-16	-2.05771	down	K00030|0|eus:EUTSA_v10013851mg|hypothetical protein; K00030 isocitrate dehydrogenase (NAD+) [EC:1.1.1.41] (A)	Isocitrate dehydrogenase [NAD] catalytic subunit 5, mitochondrial (Precursor) GN=IDH5 OS=Arabidopsis thaliana (Mouse-ear cress) PE=2 SV=1	BnaA03g00820D [Brassica napus]
BnaA03g00830D	72.7021	19.9593	93.9469	37.3116	7.53841e-14	-1.83945	down	8.38751e-08	-1.34394	down	K00856|0|brp:103855481|adenosine kinase 2; K00856 adenosine kinase [EC:2.7.1.20] (A)	Adenosine kinase 2 GN=ADK2 OS=Arabidopsis thaliana (Mouse-ear cress) PE=1 SV=1	BnaA03g00830D [Brassica napus]
BnaA03g00850D	19.772	6.63076	14.5986	6.37964	6.40653e-07	-1.33517	down	1.1669e-06	-1.31742	down	K13525|0|brp:103855479|cell division control protein 48 homolog E; K13525 transitional endoplasmic reticulum ATPase (A)	Cell division control protein 48 homolog E GN=CDC48E OS=Arabidopsis thaliana (Mouse-ear cress) PE=1 SV=2	BnaA03g00850D [Brassica napus]
BnaA03g00870D	4.53234	0.652144	3.43693	1.44584	3.8031e-10	-2.68405	down	0.00752389	-1.3536	down	--	Heavy metal-associated isoprenylated plant protein 26 (Precursor) GN=F20M13.140 OS=Arabidopsis thaliana (Mouse-ear cress) PE=1 SV=1	BnaA03g00870D [Brassica napus]
BnaA03g00900D	33.0396	4.33781	44.5593	5.49058	4.78506e-14	-2.78507	down	0	-2.9529	down	K18065|1.91561e-104|brp:103855518|dual specificity phosphatase Cdc25; K18065 Cdc25 family phosphatase [EC:3.1.3.48 1.20.4.-] (A)	Dual specificity phosphatase Cdc25 GN=F12E4_220 OS=Arabidopsis thaliana (Mouse-ear cress) PE=1 SV=1	PREDICTED: dual specificity phosphatase Cdc25 [Brassica rapa]
BnaA03g00930D	2.82178	0.259456	10.9471	2.67367	3.06422e-14	-3.28455	down	5.40679e-14	-2.00332	down	K03457|0|brp:103855523|uracil permease; K03457 nucleobase:cation symporter-1, NCS1 family (A)	MATH domain and coiled-coil domain-containing protein At2g42465 GN=At2g42465 OS=Arabidopsis thaliana (Mouse-ear cress) PE=3 SV=1	BnaA03g00930D [Brassica napus]
BnaA03g01080D	2825.15	1.00522	2976.7	0	0	-11.0337	down	0	-11.8725	down	K02979|1.94008e-28|crb:CARUB_v10014999mg|hypothetical protein; K02979 small subunit ribosomal protein S28e (A)	40S ribosomal protein S28-1 GN=RPS28B OS=Arabidopsis thaliana (Mouse-ear cress) PE=3 SV=1	hypothetical protein CARUB_v10014999mg, partial [Capsella rubella]
BnaA03g01110D	5.91579	1.12099	3.4287	0.442189	3.08785e-05	-2.27499	down	0.000307204	-2.75416	down	--	--	BnaA03g01110D [Brassica napus]
BnaA03g01120D	13.7011	1.92013	18.7195	1.66409	3.33067e-16	-2.73068	down	0	-3.34355	down	--	--	BnaA03g01120D [Brassica napus]
BnaA03g01250D	19.2241	8.59698	17.0369	7.50399	0.000104145	-1.14697	down	1.40843e-05	-1.22393	down	--	NAC domain-containing protein 78 GN=T32M21.10 OS=Arabidopsis thaliana (Mouse-ear cress) PE=2 SV=2	BnaA03g01250D [Brassica napus]
BnaA03g01260D	16.4201	4.98499	17.7056	6.73857	2.61361e-10	-1.68079	down	4.48403e-08	-1.43602	down	--	Acyl-CoA-binding domain-containing protein 4 GN=ACBP4 OS=Arabidopsis thaliana (Mouse-ear cress) PE=1 SV=1	PREDICTED: acyl-CoA-binding domain-containing protein 4 [Brassica rapa]
BnaA03g01470D	13.6029	0	30.3657	0	0	-6.67147	down	0	-7.79213	down	--	--	BnaA03g01470D [Brassica napus]
BnaA03g01480D	34.0374	14.9625	40.619	18.8358	0.00015872	-1.15632	down	3.2908e-05	-1.18826	down	K12198|2.02913e-152|brp:103855589|charged multivesicular body protein 5-like; K12198 charged multivesicular body protein 5 (A)	Vacuolar protein sorting-associated protein 32 homolog 2 GN=At4g29160 OS=Arabidopsis thaliana (Mouse-ear cress) PE=1 SV=1	BnaA03g01480D [Brassica napus]
BnaA03g01490D	4.88339	1.07713	3.09855	0.97328	3.52612e-10	-2.22466	down	2.46382e-05	-1.74111	down	K13412|0|brp:103847252|calcium-dependent protein kinase 1; K13412 calcium-dependent protein kinase [EC:2.7.11.1] (A)	Calcium-dependent protein kinase 1 GN=MUK11.19 OS=Arabidopsis thaliana (Mouse-ear cress) PE=1 SV=1	BnaA03g01490D [Brassica napus]
BnaA03g01500D	57.8933	9.71677	33.486	6.02951	0	-2.77395	down	0	-2.74472	down	K05349|0|brp:103855592|lysosomal beta glucosidase-like; K05349 beta-glucosidase [EC:3.2.1.21] (A)	Alpha-L-arabinofuranosidase (Precursor) OS=Medicago sativa subsp. varia (Alfalfa) PE=2 SV=1	BnaA03g01500D [Brassica napus]
BnaA03g01600D	13.3821	1.38825	12.2248	0.956635	0	-3.04626	down	0	-3.72233	down	--	Peptide-N4-(N-acetyl-beta-glucosaminyl)asparagine amidase A heavy chain OS=Prunus dulcis (Almond) PE=1 SV=2	BnaA03g01600D [Brassica napus]
BnaA03g01810D	12.0343	0.936662	18.7873	0.734435	8.45846e-12	-3.52206	down	0	-4.38799	down	--	PRA1 family protein A2 GN=PRA1A2 OS=Arabidopsis thaliana (Mouse-ear cress) PE=2 SV=1	PREDICTED: PRA1 family protein A2 [Brassica rapa]
BnaA03g01900D	44.6985	19.0818	20.6959	9.24695	0.000588965	-1.03957	down	0.00127577	-1.02073	down	K05868|0|brp:103855656|cyclin-B1-2-like; K05868 cyclin B (A)	Cyclin-B1-2 GN=MBL20.2 OS=Arabidopsis thaliana (Mouse-ear cress) PE=1 SV=2	BnaA03g01900D [Brassica napus]
BnaA03g01910D	28.2227	12.3807	35.7542	14.1868	2.03019e-05	-1.19748	down	7.39857e-08	-1.36895	down	K14549|0|brp:103855657|U3 small nucleolar RNA-associated protein 15 homolog; K14549 U3 small nucleolar RNA-associated protein 15 (A)	Protein Mut11 GN=Mut11 OS=Chlamydomonas reinhardtii (Chlamydomonas smithii) PE=2 SV=1	BnaA03g01910D [Brassica napus]
BnaA03g01990D	10.7599	3.64157	13.5589	6.17296	4.68107e-07	-1.52387	down	0.000122297	-1.16555	down	--	Protein BONZAI 2 GN=BON2 OS=Arabidopsis thaliana (Mouse-ear cress) PE=1 SV=2	PREDICTED: protein BONZAI 2-like [Brassica rapa]
BnaA03g02040D	7.13215	2.67524	11.6357	4.04094	0.000414602	-1.34699	down	1.10789e-06	-1.50628	down	K00261|0|brp:103855726|glutamate dehydrogenase 2-like; K00261 glutamate dehydrogenase (NAD(P)+) [EC:1.4.1.3] (A)	Glutamate dehydrogenase 2 GN=GDH2 OS=Arabidopsis thaliana (Mouse-ear cress) PE=1 SV=1	BnaA03g02040D [Brassica napus]
BnaA03g02300D	10.1495	3.16872	6.58583	1.7631	2.15568e-08	-1.63615	down	6.19173e-10	-1.94653	down	K07466|0|brp:103855752|replication protein A 70 kDa DNA-binding subunit B; K07466 replication factor A1 (A)	Replication protein A 70 kDa DNA-binding subunit B GN=F13G24.220 OS=Arabidopsis thaliana (Mouse-ear cress) PE=3 SV=1	BnaA03g02300D [Brassica napus]
BnaA03g02310D	145.999	0	131.843	0	6.06534e-07	-4.79144	down	2.94747e-05	-4.4165	down	--	Mitochondrial import receptor subunit TOM5 homolog GN=TOM5 OS=Arabidopsis thaliana (Mouse-ear cress) PE=1 SV=3	BnaA03g02310D [Brassica napus]
BnaA03g02320D	55.401	7.87749	168.143	20.5211	0	-2.99736	down	0	-2.84921	down	--	--	BnaC03g03350D [Brassica napus]
BnaA03g02420D	30.9617	14.2456	45.2734	16.8226	0.00057171	-1.06918	down	3.06845e-08	-1.42328	down	K01749|0|brp:103855770|porphobilinogen deaminase, chloroplastic-like; K01749 hydroxymethylbilane synthase [EC:2.5.1.61] (A)	Porphobilinogen deaminase, chloroplastic (Precursor) GN=F8L15_10 OS=Arabidopsis thaliana (Mouse-ear cress) PE=1 SV=1	BnaA03g02420D [Brassica napus]
BnaA03g02450D	53.5686	0.699603	61.1512	0.666259	0	-6.03443	down	0	-6.27377	down	K01899|0|brp:103855774|succinyl-CoA ligase [ADP-forming] subunit alpha-1, mitochondrial; K01899 succinyl-CoA synthetase alpha subunit [EC:6.2.1.4 6.2.1.5] (A)	Succinyl-CoA ligase [ADP-forming] subunit alpha-1, mitochondrial (Precursor) GN=At5g08300 OS=Arabidopsis thaliana (Mouse-ear cress) PE=1 SV=1	BnaA03g02450D [Brassica napus]
BnaA03g02510D	3.92904	0.923738	3.5225	1.04637	8.25037e-06	-2.01103	down	7.74589e-05	-1.79987	down	K07407|0|brp:103855779|alpha-galactosidase; K07407 alpha-galactosidase [EC:3.2.1.22] (A)	Alpha-galactosidase (Precursor) OS=Coffea arabica (Arabian coffee) PE=1 SV=1	BnaA03g02510D [Brassica napus]
BnaA03g02540D	1.41619	0.265322	0.767632	0.12485	2.16972e-05	-2.29875	down	0.00160655	-2.46021	down	K13211|0|brp:103855799|PAX3- and PAX7-binding protein 1-like; K13211 GC-rich sequence DNA-binding factor (A)	--	BnaA03g02540D [Brassica napus]
BnaA03g02620D	173.776	61.3561	178.797	70.3282	1.03369e-08	-1.43806	down	3.27591e-07	-1.2929	down	K02133|0|brp:103855811|ATP synthase subunit beta-2, mitochondrial; K02133 F-type H+-transporting ATPase subunit beta [EC:3.6.3.14] (A)	ATP synthase subunit beta-2, mitochondrial (Precursor) GN=At5g08690 OS=Arabidopsis thaliana (Mouse-ear cress) PE=1 SV=1	BnaA03g02620D [Brassica napus]
BnaA03g02730D	4.4719	1.49777	2.78992	0.96923	0.000241871	-1.53674	down	0.00347272	-1.53762	down	--	--	BnaA03g02730D [Brassica napus]
BnaA03g02840D	40.6654	10.7788	21.7856	8.99778	8.43769e-14	-1.8527	down	2.38743e-06	-1.28942	down	K01953|0|brp:103855856|asparagine synthetase [glutamine-hydrolyzing] 3-like; K01953 asparagine synthase (glutamine-hydrolysing) [EC:6.3.5.4] (A)	Asparagine synthetase [glutamine-hydrolyzing] 3 OS=Arabidopsis thaliana (Mouse-ear cress) PE=1 SV=1	BnaA03g02840D [Brassica napus]
BnaA03g02890D	0.525953	140.859	17.7307	71.8213	0	7.14305	up	4.61692e-09	2.08999	up	K11253|1.04627e-39|mtr:MTR_7g065520|Histone H3; K11253 histone H3 (A)	Histone H3.2 OS=Triticum aestivum (Wheat) PE=1 SV=2	BnaA02g30070D [Brassica napus]
BnaA03g02950D	12.6962	46.6536	23.4877	55.6367	0	2.23653	up	2.03321e-06	1.28565	up	K10703|1.69836e-136|brp:103855870|very-long-chain (3R)-3-hydroxyacyl-CoA dehydratase PASTICCINO 2; K10703 very-long-chain (3R)-3-hydroxyacyl-CoA dehydratase [EC:4.2.1.134] (A)	Very-long-chain (3R)-3-hydroxyacyl-CoA dehydratase PASTICCINO 2 GN=F12B17.170 OS=Arabidopsis thaliana (Mouse-ear cress) PE=1 SV=1	BnaA03g02950D [Brassica napus]
BnaA03g03020D	42.4688	16.2421	20.6922	10.3983	1.18528e-06	-1.35455	down	0.000962953	-1.10202	down	--	Transcription factor GTE2 GN=GTE2 OS=Arabidopsis thaliana (Mouse-ear cress) PE=2 SV=2	BnaA03g03020D [Brassica napus]
BnaA03g03180D	41.0152	13.1244	18.3834	5.03786	1.80169e-05	-1.51776	down	0.000680939	-1.67834	down	K11253|1.4963e-93|crb:CARUB_v10002094mg|hypothetical protein; K11253 histone H3 (A)	Histone H3.3 OS=Vitis vinifera (Grape) PE=2 SV=3	hypothetical protein CARUB_v10002094mg, partial [Capsella rubella]
BnaA03g03230D	0.843396	0.0678974	1.60178	0.617341	3.30855e-07	-3.46846	down	0.00290824	-1.40069	down	K00696|0|brp:103855902|probable sucrose-phosphate synthase 2; K00696 sucrose-phosphate synthase [EC:2.4.1.14] (A)	Probable sucrose-phosphate synthase 2 GN=T5K6.100 OS=Arabidopsis thaliana (Mouse-ear cress) PE=1 SV=1	BnaA03g03230D [Brassica napus]
BnaA03g03380D	44.043	17.0414	40.7579	16.147	1.33466e-05	-1.26647	down	3.3005e-06	-1.31355	down	--	--	PREDICTED: coiled-coil domain-containing protein 25 [Brassica rapa]
BnaA03g03420D	24.3335	4.83207	9.54764	1.4188	1.13134e-08	-2.27086	down	0.000126728	-2.4606	down	--	--	BnaA03g03420D [Brassica napus]
BnaA03g03530D	694.414	55.7488	1067.31	129.648	0	-3.39012	down	0	-2.75106	down	--	--	--
BnaA03g03590D	38.1323	1.31702	39.5671	0.869393	0	-5.00861	down	0	-5.69877	down	K04424|0|brp:103855937|serine/threonine-protein kinase EDR1-like; K04424 sterile alpha motif and leucine zipper containing kinase AZK [EC:2.7.11.25] (A)	Serine/threonine-protein kinase EDR1 GN=F22O13.20 OS=Arabidopsis thaliana (Mouse-ear cress) PE=1 SV=1	BnaA03g03590D [Brassica napus]
BnaA03g03610D	25.8165	9.73988	20.629	9.69001	2.74755e-06	-1.36256	down	0.00242622	-1.02368	down	K17616|0|brp:103855940|CTD small phosphatase-like protein 2; K17616 CTD small phosphatase-like protein 2 [EC:3.1.3.-] (A)	Mitochondrial import inner membrane translocase subunit TIM50 (Precursor) GN=TIM50 OS=Phytophthora infestans (Potato late blight fungus) PE=2 SV=1	BnaA03g03610D [Brassica napus]
BnaA03g03630D	34.2706	12.6428	34.8841	14.911	9.62092e-06	-1.37615	down	0.00224284	-1.0471	down	--	--	BnaA03g03630D [Brassica napus]
BnaA03g03790D	6.5044	2.30292	4.6757	1.79874	5.56143e-06	-1.47807	down	6.28642e-05	-1.41986	down	--	--	BnaA03g03790D [Brassica napus]
BnaA03g03810D	18.098	80.5518	2.42098	74.2819	1.70752e-13	2.17858	up	0	4.94249	up	K12833|1.89892e-87|brp:103855957|splicing factor 3B subunit 6-like protein; K12833 pre-mRNA branch site protein p14 (A)	Splicing factor 3B subunit 6-like protein GN=At5g12190 OS=Arabidopsis thaliana (Mouse-ear cress) PE=2 SV=1	PREDICTED: splicing factor 3B subunit 6-like protein [Brassica rapa]
BnaA03g03940D	3.47641	1.10081	5.29588	0.957502	0.00835165	-1.77921	down	1.22625e-07	-2.66744	down	--	--	BnaA03g03940D [Brassica napus]
BnaA03g03960D	3.41589	1.29005	1.65065	0.683989	1.99092e-05	-1.35465	down	0.000803443	-1.32061	down	--	Protein CHROMATIN REMODELING 4 {ECO:0000303|PubMed:16547115} OS=Arabidopsis thaliana (Mouse-ear cress) PE=2 SV=1	BnaA03g03960D [Brassica napus]
BnaA03g03970D	9.65456	3.77074	7.68791	2.86482	0.000186748	-1.30355	down	8.28732e-06	-1.54935	down	K06963|0|brp:103855976|THUMP domain-containing protein 1-like; K06963 tRNA acetyltransferase TAN1 (A)	--	BnaA03g03970D [Brassica napus]
BnaA03g04040D	0.49386	3.52826	0.471082	2.89298	0.000192176	2.65353	up	0.00013016	3.01478	up	K08064|9.74134e-109|brp:103855982|nuclear transcription factor Y subunit A-1-like; K08064 nuclear transcription factor Y, alpha (A)	Nuclear transcription factor Y subunit A-1 GN=T24H18_10 OS=Arabidopsis thaliana (Mouse-ear cress) PE=2 SV=1	BnaA03g04040D [Brassica napus]
BnaA03g04090D	11.8471	0.592318	4.01263	0.366192	0	-4.23607	down	0	-3.46742	down	K09955|0|brp:103855987|uncharacterized LOC103855987; K09955 hypothetical protein (A)	--	BnaA03g04090D [Brassica napus]
BnaA03g04140D	16.2669	3.67541	18.2782	5.43158	2.9976e-15	-2.1431	down	1.46638e-12	-1.83551	down	--	--	BnaA03g04140D [Brassica napus]
BnaA03g04180D	20.8061	4.71987	24.4144	5.95794	3.58047e-13	-2.12334	down	3.85136e-13	-2.00732	down	--	--	BnaA03g04180D [Brassica napus]
BnaA03g04200D	52.4442	16.5299	71.853	22.9239	2.36825e-10	-1.6812	down	4.52857e-11	-1.64802	down	K03768|2.19442e-151|brp:103856001|peptidyl-prolyl cis-trans isomerase CYP20-2, chloroplastic; K03768 peptidyl-prolyl cis-trans isomerase B (cyclophilin B) [EC:5.2.1.8] (A)	Peptidyl-prolyl cis-trans isomerase CYP20-2, chloroplastic (Precursor) GN=CYP20-2 OS=Arabidopsis thaliana (Mouse-ear cress) PE=1 SV=1	BnaA03g04200D [Brassica napus]
BnaA03g04270D	9.28455	3.11703	4.89759	2.09824	7.79064e-08	-1.52228	down	9.62036e-05	-1.28765	down	K12489|0|brp:103856010|ADP-ribosylation factor GTPase-activating protein AGD3; K12489 Arf-GAP with coiled-coil, ANK repeat and PH domain-containing protein (A)	ADP-ribosylation factor GTPase-activating protein AGD3 GN=T31B5.120 OS=Arabidopsis thaliana (Mouse-ear cress) PE=1 SV=1	BnaA03g04270D [Brassica napus]
BnaA03g04310D	7.88243	3.398	8.86486	4.10336	0.00590272	-1.1371	down	0.00585126	-1.08562	down	K00616|0|brp:103856014|uncharacterized LOC103856014; K00616 transaldolase [EC:2.2.1.2] (A)	Transaldolase {ECO:0000250|UniProtKB:P48983} (Fragments) OS=Capsicum annuum var. annuum (Red pepper) PE=1 SV=1	BnaA03g04310D [Brassica napus]
BnaA03g04320D	135.624	53.3183	182.843	55.3285	1.62378e-07	-1.35708	down	3.65152e-13	-1.7104	down	K00411|0|brp:103856015|cytochrome b-c1 complex subunit Rieske-4, mitochondrial-like; K00411 ubiquinol-cytochrome c reductase iron-sulfur subunit [EC:1.10.2.2] (A)	Cytochrome b-c1 complex subunit Rieske-3, mitochondrial (Precursor) OS=Nicotiana tabacum (Common tobacco) PE=2 SV=1	BnaA03g04320D [Brassica napus]
BnaA03g04340D	86.7863	35.0757	109.27	46.04	1.01496e-06	-1.29273	down	1.77675e-08	-1.39084	down	K02137|4.94785e-164|brp:103856017|ATP synthase subunit O, mitochondrial-like; K02137 F-type H+-transporting ATPase subunit O (A)	ATP synthase subunit O, mitochondrial (Precursor) GN=At5g13450 OS=Arabidopsis thaliana (Mouse-ear cress) PE=1 SV=2	BnaA03g04340D [Brassica napus]
BnaA03g04370D	434.748	172.405	499.318	213.371	1.66949e-08	-1.4334	down	1.86429e-07	-1.32616	down	K05863|0|brp:103856020|ADP,ATP carrier protein 2, mitochondrial; K05863 solute carrier family 25 (mitochondrial adenine nucleotide translocator), member 4/5/6/31 (A)	ADP,ATP carrier protein 2, mitochondrial (Precursor) GN=T6I14_20 OS=Arabidopsis thaliana (Mouse-ear cress) PE=2 SV=2	BnaA03g04370D [Brassica napus]
BnaA03g04390D	17.0476	3.2242	12.0198	2.2922	0	-2.61445	down	0	-2.3369	down	--	E3 ubiquitin-protein ligase KEG GN=KEG OS=Arabidopsis thaliana (Mouse-ear cress) PE=1 SV=2	BnaA03g04390D [Brassica napus]
BnaA03g04420D	11.654	0	7.28864	0	0	-6.09943	down	1.79805e-11	-5.41021	down	--	--	BnaA03g04420D [Brassica napus]
BnaA03g04610D	28.2123	12.5468	12.5243	5.8428	1.60139e-05	-1.18882	down	4.85765e-05	-1.16196	down	K11420|0|brp:103856044|histone-lysine N-methyltransferase, H3 lysine-9 specific SUVH4; K11420 euchromatic histone-lysine N-methyltransferase [EC:2.1.1.43] (A)	Histone-lysine N-methyltransferase, H3 lysine-9 specific SUVH4 GN=MAC12.7 OS=Arabidopsis thaliana (Mouse-ear cress) PE=1 SV=2	BnaA03g04610D [Brassica napus]
BnaA03g04620D	55.5056	24.9269	32.3501	10.5997	9.75599e-05	-1.11529	down	4.63851e-12	-1.64414	down	K01191|0|brp:103856046|lysosomal alpha-mannosidase; K01191 alpha-mannosidase [EC:3.2.1.24] (A)	Alpha-mannosidase, light subunit {ECO:0000303|PubMed:24221485} OS=Canavalia ensiformis (Jack bean) PE=1 SV=1	BnaA03g04620D [Brassica napus]
BnaA03g04690D	27.9446	11.128	18.6935	7.1294	4.45626e-06	-1.25132	down	3.89147e-09	-1.51999	down	K00928|0|brp:103856056|aspartokinase 2, chloroplastic; K00928 aspartate kinase [EC:2.7.2.4] (A)	Aspartokinase 2, chloroplastic (Precursor) GN=MUA22.6 OS=Arabidopsis thaliana (Mouse-ear cress) PE=1 SV=2	BnaA03g04690D [Brassica napus]
BnaA03g04790D	13.8031	1.81025	23.9718	7.0014	2.33147e-14	-2.83984	down	2.21019e-09	-1.76209	down	--	--	BnaA03g04790D [Brassica napus]
BnaA03g04820D	90.4567	40.5748	183.287	79.1161	0.00129869	-1.0152	down	1.5368e-05	-1.16011	down	K02952|1.18461e-110|brp:103856071|30S ribosomal protein S13, chloroplastic; K02952 small subunit ribosomal protein S13 (A)	30S ribosomal protein S13, chloroplastic (Precursor) GN=RPS13 OS=Arabidopsis thaliana (Mouse-ear cress) PE=2 SV=1	PREDICTED: 30S ribosomal protein S13, chloroplastic [Brassica rapa]
BnaA03g04870D	3.00583	0.399598	2.11639	0.334837	4.23999e-07	-2.84972	down	4.50638e-05	-2.76323	down	--	Protein CHLOROPLAST IMPORT APPARATUS 2 (Precursor) GN=CIA2 OS=Arabidopsis thaliana (Mouse-ear cress) PE=2 SV=1	BnaA03g04870D [Brassica napus]
BnaA03g04880D	13.1488	7.1082	15.3486	13.2705	6.60632e-06	-1.35558	down	3.00888e-08	-1.53409	down	K16280|0|brp:103856078|E3 ubiquitin-protein ligase RGLG2; K16280 E3 ubiquitin-protein ligase RGLG [EC:6.3.2.19] (A)	E3 ubiquitin-protein ligase RGLG2 GN=RGLG2 OS=Arabidopsis thaliana (Mouse-ear cress) PE=1 SV=1	BnaA03g04880D [Brassica napus]
BnaA03g05110D	136.031	30.2952	148.907	34.8926	0	-2.05789	down	0	-1.94295	down	--	Gibberellin-regulated protein 14 (Precursor) GN=GASA14 OS=Arabidopsis thaliana (Mouse-ear cress) PE=1 SV=1	BnaA03g05110D [Brassica napus]
BnaA03g05180D	19.6588	5.39698	13.895	4.882	8.83627e-11	-1.78464	down	3.05161e-07	-1.49403	down	--	Probable receptor-like protein kinase At5g15080 GN=At5g15080 OS=Arabidopsis thaliana (Mouse-ear cress) PE=2 SV=1	PREDICTED: probable receptor-like protein kinase At5g15080 [Brassica rapa]
BnaA03g05300D	1123.27	480.44	1141.89	516.292	0.000145644	-1.12986	down	0.000957105	-1.03003	down	K02997|2.46885e-127|brp:103846432|40S ribosomal protein S9-1; K02997 small subunit ribosomal protein S9e (A)	40S ribosomal protein S9-1 GN=RPS9B OS=Arabidopsis thaliana (Mouse-ear cress) PE=1 SV=1	PREDICTED: 40S ribosomal protein S9-1 [Brassica rapa]
BnaA03g05310D	45.5102	22.4511	46.1563	22.8593	3.59744e-07	-1.42328	down	6.37457e-09	-1.55459	down	K02899|3.67992e-96|brp:103856126|probable 39S ribosomal protein L27, mitochondrial; K02899 large subunit ribosomal protein L27 (A)	50S ribosomal protein L27, chloroplastic {ECO:0000255|HAMAP-Rule:MF_00539} OS=Phaeodactylum tricornutum (strain CCAP 1055/1) PE=3 SV=1	BnaA03g05310D [Brassica napus]
BnaA03g05380D	435.602	77.9135	391.707	64.5887	0.000266838	-1.98094	down	0.000411914	-2.20919	down	--	--	PREDICTED: uncharacterized protein LOC103856131 [Brassica rapa]
BnaA03g05390D	113.246	8.61266	196.778	32.9848	0	-3.66152	down	0	-2.47279	down	--	Lamin-like protein (Precursor) GN=At5g15350 OS=Arabidopsis thaliana (Mouse-ear cress) PE=1 SV=1	PREDICTED: lamin-like protein [Brassica rapa]
BnaA03g05410D	5.82492	1.9658	6.97806	2.32423	0.00242645	-1.39499	down	0.000104936	-1.56883	down	--	EID1-like F-box protein 1 GN=EDL1 OS=Arabidopsis thaliana (Mouse-ear cress) PE=2 SV=1	BnaA03g05410D [Brassica napus]
BnaA03g05490D	0.891606	2.32546	0.293763	2.14125	0.000366422	1.46698	up	7.7426e-11	2.78635	up	K15030|0|brp:103856145|F-box protein At4g22390; K15030 translation initiation factor 3 subunit M (A)	F-box protein At4g22390 GN=At4g22390 OS=Arabidopsis thaliana (Mouse-ear cress) PE=2 SV=3	BnaA03g05490D [Brassica napus]
BnaA03g05510D	0	7.77844	0.804701	4.61283	0	7.08386	up	1.4812e-08	2.46427	up	--	F-box protein At4g22390 GN=At4g22390 OS=Arabidopsis thaliana (Mouse-ear cress) PE=2 SV=3	BnaA03g05510D [Brassica napus]
BnaA03g05520D	0	3.42548	0	1.72899	1.48459e-12	5.58122	up	5.3168e-06	4.57046	up	--	F-box protein At4g22390 GN=At4g22390 OS=Arabidopsis thaliana (Mouse-ear cress) PE=2 SV=3	BnaA03g05520D [Brassica napus]
BnaA03g05540D	0	5.85611	0.586986	2.53984	0	6.5918	up	0.000794021	2.03596	up	--	F-box protein At4g22390 GN=At4g22390 OS=Arabidopsis thaliana (Mouse-ear cress) PE=2 SV=3	BnaA03g05540D [Brassica napus]
BnaA03g05580D	1.00904	27.3581	8.76108	48.2764	0	4.74851	up	0	2.47042	up	K13379|0|brp:103856155|UDP-arabinopyranose mutase 2-like; K13379 reversibly glycosylated polypeptide / UDP-arabinopyranose mutase [EC:2.4.1.- 5.4.99.30] (A)	UDP-arabinopyranose mutase 2 GN=RGP2 OS=Arabidopsis thaliana (Mouse-ear cress) PE=1 SV=1	BnaA03g05580D [Brassica napus]
BnaA03g05620D	8.89576	3.6681	29.6661	9.92692	0.000199437	-1.2085	down	1.83357e-10	-1.58212	down	--	Uncharacterized protein At1g04910 GN=At1g04910 OS=Arabidopsis thaliana (Mouse-ear cress) PE=2 SV=1	BnaA03g05620D [Brassica napus]
BnaA03g05800D	11.2693	2.6158	18.0921	4.02809	2.84043e-07	-2.05284	down	2.70513e-10	-2.11178	down	--	Steroid 5-alpha-reductase DET2 GN=DET2 OS=Gossypium hirsutum (Upland cotton) PE=1 SV=1	BnaA03g05800D [Brassica napus]
BnaA03g05810D	7.62631	3.0206	13.0263	5.83955	0.00445329	-1.1927	down	0.000797392	-1.14794	down	--	--	BnaA03g05810D [Brassica napus]
BnaA03g05820D	146.903	52.3837	150.485	53.728	1.06386e-09	-1.50796	down	2.51408e-11	-1.57488	down	K09498|0|brp:103856179|T-complex protein 1 subunit zeta-like; K09498 T-complex protein 1 subunit zeta (A)	T-complex protein 1 subunit zeta 1 {ECO:0000303|PubMed:11599560} OS=Arabidopsis thaliana (Mouse-ear cress) PE=1 SV=1	PREDICTED: T-complex protein 1 subunit zeta-like [Brassica rapa]
BnaA03g05830D	20.4484	5.47391	20.4019	2.95724	1.8063e-08	-1.70231	down	0	-2.62178	down	--	--	BnaA03g05830D [Brassica napus]
BnaA03g05870D	8.8043	1.67293	11.2633	4.15508	1.13642e-12	-2.36507	down	1.27428e-06	-1.48012	down	--	Probable mannan synthase 15 GN=CSLA15 OS=Arabidopsis thaliana (Mouse-ear cress) PE=3 SV=2	PREDICTED: probable mannan synthase 11 [Brassica rapa]
BnaA03g05890D	276.027	140.249	156.964	67.9301	0.000844757	-1.01768	down	0.000239866	-1.06552	down	--	--	BnaA03g05890D [Brassica napus]
BnaA03g05900D	3.86824	0.803057	2.02498	0.701884	1.18128e-13	-2.27688	down	1.80819e-06	-1.73058	down	K06670|0|brp:103856189|sister chromatid cohesion 1 protein 3-like; K06670 cohesin complex subunit SCC1 (A)	Sister chromatid cohesion 1 protein 4 GN=SYN4 OS=Arabidopsis thaliana (Mouse-ear cress) PE=2 SV=1	BnaA03g05900D [Brassica napus]
BnaA03g05920D	10.4851	2.98353	12.2995	4.25639	2.91507e-10	-1.6657	down	1.0519e-08	-1.46862	down	--	--	BnaA03g05920D [Brassica napus]
BnaA03g05930D	10.5161	3.64402	11.9107	2.91729	0.0002713	-1.34703	down	1.2171e-09	-2.01254	down	K05610|0|eus:EUTSA_v10014049mg|hypothetical protein; K05610 ubiquitin carboxyl-terminal hydrolase L5 [EC:3.4.19.12] (A)	--	BnaA03g05930D [Brassica napus]
BnaA03g06050D	258.617	61.2827	192.532	48.7597	2.57572e-14	-1.94904	down	5.85421e-13	-1.8709	down	--	--	PREDICTED: uncharacterized protein LOC103856199 [Brassica rapa]
BnaA03g06140D	25.2148	4.24392	41.7475	4.2495	5.43637e-11	-2.42595	down	0	-3.2272	down	--	--	BnaA03g06140D [Brassica napus]
BnaA03g06160D	7.36173	1.60856	12.0227	4.02952	1.4988e-14	-2.14913	down	8.6875e-12	-1.72539	down	--	WEB family protein At5g16730, chloroplastic (Precursor) GN=At5g16730 OS=Arabidopsis thaliana (Mouse-ear cress) PE=1 SV=1	BnaA03g06160D [Brassica napus]
BnaA03g06890D	5.12007	33.8104	9.27454	25.3695	0	2.47467	up	4.00148e-07	1.48122	up	K03259|2.59214e-159|brp:103856289|eukaryotic translation initiation factor NCBP; K03259 translation initiation factor 4E (A)	Eukaryotic translation initiation factor NCBP GN=NCBP OS=Arabidopsis thaliana (Mouse-ear cress) PE=2 SV=1	BnaA03g06890D [Brassica napus]
BnaA03g07460D	3.91745	0	5.22723	0	2.08199e-10	-5.32931	down	7.21645e-14	-5.68595	down	--	--	BnaA03g07460D [Brassica napus]
BnaA03g07510D	38.723	12.8207	29.1447	10.5749	1.87362e-09	-1.53536	down	5.31317e-09	-1.48924	down	K10686|0|brp:103856370|NEDD8-activating enzyme E1 catalytic subunit; K10686 ubiquitin-activating enzyme E1 C [EC:6.3.2.19] (A)	NEDD8-activating enzyme E1 catalytic subunit GN=ECR1 OS=Arabidopsis thaliana (Mouse-ear cress) PE=1 SV=2	BnaA03g07510D [Brassica napus]
BnaA03g07530D	56.6404	20.4837	28.8434	12.6622	1.46091e-07	-1.4357	down	0.00022238	-1.17574	down	--	--	PREDICTED: uncharacterized protein LOC103856373 [Brassica rapa]
BnaA03g07610D	226.181	4.54633	279.671	3.22332	0	-5.44556	down	0	-6.32459	down	K03232|1.2841e-118|brp:103856381|elongation factor 1-beta 2-like; K03232 elongation factor 1-beta (A)	Elongation factor 1-beta 2 GN=At5g19510 OS=Arabidopsis thaliana (Mouse-ear cress) PE=1 SV=1	BnaA03g07610D [Brassica napus]
BnaA03g07670D	15.4462	4.66671	16.3953	5.87836	1.84075e-07	-1.69229	down	4.86276e-06	-1.45768	down	K07018|1.75886e-152|brp:103856388|uncharacterized LOC103856388; K07018 (A)	--	PREDICTED: uncharacterized protein LOC103856388 [Brassica rapa]
BnaA03g07740D	199.279	48.768	332.597	98.3901	0	-1.98442	down	2.4758e-14	-1.75916	down	K07374|0|eus:EUTSA_v10013523mg|hypothetical protein; K07374 tubulin alpha (A)	Tubulin alpha-5 chain GN=T29J13.200 OS=Arabidopsis thaliana (Mouse-ear cress) PE=1 SV=2	BnaA03g07740D [Brassica napus]
BnaA03g07860D	6.99088	0.41416	6.62651	0.807684	0	-3.91492	down	9.99201e-16	-2.95389	down	K00791|0|brp:103856414|tRNA dimethylallyltransferase 9-like; K00791 tRNA dimethylallyltransferase [EC:2.5.1.75] (A)	tRNA dimethylallyltransferase 9 GN=IPT9 OS=Arabidopsis thaliana (Mouse-ear cress) PE=2 SV=1	BnaA03g07860D [Brassica napus]
BnaA03g07930D	6.65574	0.937214	68.7523	7.82461	9.63078e-10	-2.64271	down	0	-3.13829	down	--	SPX domain-containing protein 1 GN=SPX1 OS=Arabidopsis thaliana (Mouse-ear cress) PE=2 SV=2	BnaA03g07930D [Brassica napus]
BnaA03g07960D	12.7104	0.239471	14.2793	0.272644	0	-5.52395	down	0	-5.4049	down	K12845|1.24714e-71|brp:103856428|NHP2-like protein 1; K12845 U4/U6 small nuclear ribonucleoprotein SNU13 (A)	--	BnaA03g07960D [Brassica napus]
BnaA03g07970D	6.02098	2.02814	5.08777	1.66769	1.219e-05	-1.50577	down	5.57487e-06	-1.60143	down	K15133|0|brp:103856430|mediator of RNA polymerase II transcription subunit 17; K15133 mediator of RNA polymerase II transcription subunit 17 (A)	Mediator of RNA polymerase II transcription subunit 17 GN=F5O24.60 OS=Arabidopsis thaliana (Mouse-ear cress) PE=1 SV=1	BnaA03g07970D [Brassica napus]
BnaA03g07990D	0	99.6599	1.34965	120.029	0	9.67205	up	0	6.5262	up	--	--	BnaA03g07990D [Brassica napus]
BnaA03g08200D	1.38876	5.04192	1.00779	4.53925	9.51863e-09	1.87085	up	2.5212e-10	2.12576	up	K15376|0|brp:103856477|molybdopterin biosynthesis protein CNX1; K15376 gephyrin [EC:2.10.1.1 2.7.7.75] (A)	Molybdopterin adenylyltransferase GN=CNX1 OS=Arabidopsis thaliana (Mouse-ear cress) PE=1 SV=2	BnaA03g08200D [Brassica napus]
BnaA03g08500D	5.91092	14.9064	9.58287	20.6088	6.02564e-05	1.36497	up	0.000798808	1.11431	up	K08515|1.4577e-147|brp:103856513|vesicle-associated membrane protein 714-like; K08515 vesicle-associated membrane protein 7 (A)	Vesicle-associated membrane protein 714 GN=VAMP714 OS=Arabidopsis thaliana (Mouse-ear cress) PE=1 SV=1	BnaA03g08500D [Brassica napus]
BnaA03g08580D	0	9.81303	0.176198	11.9731	8.96949e-13	5.60668	up	2.66454e-15	5.83509	up	--	--	BnaA03g08580D [Brassica napus]
BnaA03g08660D	0.968772	0.261319	0.69556	0.238011	4.61753e-05	-1.83632	down	0.00613729	-1.53306	down	--	Protein CHROMATIN REMODELING 4 {ECO:0000303|PubMed:16547115} OS=Arabidopsis thaliana (Mouse-ear cress) PE=2 SV=1	BnaA03g08660D [Brassica napus]
BnaA03g08750D	2.9011	8.12286	3.80206	10.8843	0.000134385	1.50964	up	6.52588e-05	1.43341	up	K12193|1.42904e-132|brp:103856542|vacuolar protein sorting-associated protein 24 homolog 1; K12193 charged multivesicular body protein 3 (A)	Vacuolar protein sorting-associated protein 24 homolog 1 GN=MRN17.18 OS=Arabidopsis thaliana (Mouse-ear cress) PE=1 SV=1	PREDICTED: vacuolar protein sorting-associated protein 24 homolog 1 [Brassica rapa]
BnaA03g08940D	75.4245	31.9551	70.3171	31.2909	8.45122e-06	-1.20644	down	8.50851e-06	-1.17629	down	--	Thiol protease aleurain (Precursor) GN=MUF9.1 OS=Arabidopsis thaliana (Mouse-ear cress) PE=1 SV=2	BnaA03g08940D [Brassica napus]
BnaA03g09010D	0.9993	2.9656	2.9503	6.62339	0.0035226	1.60636	up	0.00533579	1.15945	up	--	L-type lectin-domain containing receptor kinase I.9 (Precursor) GN=F15L12.17 OS=Arabidopsis thaliana (Mouse-ear cress) PE=1 SV=2	BnaA03g09010D [Brassica napus]
BnaA03g09690D	16.5861	6.98144	16.8016	3.67059	0.00370701	-1.19602	down	3.03208e-09	-2.15421	down	--	--	BnaA03g09690D [Brassica napus]
BnaA03g09830D	77.1957	27.8472	77.5864	32.8807	2.2296e-08	-1.41819	down	1.97439e-06	-1.22972	down	K03063|0|brp:103856703|26S protease regulatory subunit 6B homolog; K03063 26S proteasome regulatory subunit T3 (A)	26S protease regulatory subunit 6B homolog GN=MCK7.16 OS=Arabidopsis thaliana (Mouse-ear cress) PE=1 SV=1	BnaA03g09830D [Brassica napus]
BnaA03g09910D	22.645	4.1217	25.4013	2.68462	0	-2.46074	down	0	-3.35418	down	--	--	BnaA03g09910D [Brassica napus]
BnaA03g09990D	2.29994	0.0929023	5.60212	0.217907	0.000180323	-4.27436	down	4.51831e-10	-4.12396	down	K03013|1.46885e-138|brp:103856722|DNA-directed RNA polymerase subunit 5-like protein 1; K03013 DNA-directed RNA polymerases I, II, and III subunit RPABC1 (A)	DNA-directed RNA polymerase subunit 5-like protein 1 GN=MTI20.24 OS=Arabidopsis thaliana (Mouse-ear cress) PE=3 SV=1	PREDICTED: DNA-directed RNA polymerase subunit 5-like protein 1 [Brassica rapa]
BnaA03g10650D	6.32344	16.6256	4.03189	18.2704	2.93127e-07	1.41688	up	0	2.15934	up	K01893|0|brp:103856804|asparagine--tRNA ligase, cytoplasmic 1-like; K01893 asparaginyl-tRNA synthetase [EC:6.1.1.22] (A)	Asparagine--tRNA ligase, cytoplasmic 1 GN=MIK19.13 OS=Arabidopsis thaliana (Mouse-ear cress) PE=1 SV=1	BnaA03g10650D [Brassica napus]
BnaA03g10960D	7.24849	33.1174	3.71864	22.4739	0	2.23917	up	0	2.69524	up	--	--	BnaA03g10960D [Brassica napus]
BnaA03g11100D	335.43	73.4733	253.997	86.7484	0	-2.53161	down	0	-2.09204	down	K04079|3.19095e-107|brp:103856953|heat shock protein 90-2-like; K04079 molecular chaperone HtpG (A)	Heat shock protein 90-4 GN=MDA7.4 OS=Arabidopsis thaliana (Mouse-ear cress) PE=2 SV=1	BnaA03g11140D [Brassica napus]
BnaA03g11340D	0.593256	3.81226e-05	0.769264	3.18185e-05	0.00058605	-4.14429	down	9.13018e-06	-4.52252	down	--	--	BnaA03g11340D [Brassica napus]
BnaA03g11350D	20.7122	0.65632	32.1337	0.723013	0	-4.81423	down	0	-5.2889	down	--	Mitochondrial import inner membrane translocase subunit TIM22-3 GN=TIM22-3 OS=Arabidopsis thaliana (Mouse-ear cress) PE=2 SV=1	BnaA03g11350D [Brassica napus]
BnaA03g11360D	8.90833	3.32031	9.81901	3.5277	1.2674e-05	-1.39375	down	3.36477e-06	-1.41205	down	K03714|0|brp:103856986|beta-(1,2)-xylosyltransferase-like; K03714 glycoprotein 2-beta-D-xylosyltransferase [EC:2.4.2.38] (A)	Beta-(1,2)-xylosyltransferase GN=XYLT OS=Arabidopsis thaliana (Mouse-ear cress) PE=1 SV=1	BnaA03g11360D [Brassica napus]
BnaA03g12140D	17.6483	6.85876	14.1687	5.76278	1.26066e-06	-1.33416	down	8.35511e-07	-1.34662	down	--	--	BnaA03g12140D [Brassica napus]
BnaA03g12600D	6.06177	1.33456	6.6102	1.41689	0.000101142	-2.04998	down	1.20251e-05	-2.1868	down	--	Sec-independent protein translocase protein TATB, chloroplastic (Precursor) GN=K24M7.19 OS=Arabidopsis thaliana (Mouse-ear cress) PE=1 SV=1	BnaA03g12600D [Brassica napus]
BnaA03g13240D	4.89576	1.57006	4.9846	2.22743	2.78113e-05	-1.59344	down	0.00768357	-1.13074	down	--	--	BnaA03g13240D [Brassica napus]
BnaA03g13620D	7.22642	17.8561	18.5232	39.8735	0.000431766	1.26969	up	8.31084e-05	1.16999	up	K09286|1.47577e-135|brp:103857283|dehydration-responsive element-binding protein 1B-like; K09286 EREBP-like factor (A)	Dehydration-responsive element-binding protein 1B GN=M7J2.140 OS=Arabidopsis thaliana (Mouse-ear cress) PE=2 SV=2	DREB2-2 [Brassica napus]
BnaA03g14150D	55.6467	19.359	276.202	78.5008	3.11816e-08	-1.45709	down	2.22045e-16	-1.872	down	K00799|4.00221e-154|brp:103857342|glutathione S-transferase F10; K00799 glutathione S-transferase [EC:2.5.1.18] (A)	Glutathione S-transferase F10 GN=F7F1.8 OS=Arabidopsis thaliana (Mouse-ear cress) PE=1 SV=3	BnaA03g14150D [Brassica napus]
BnaA03g14430D	20.9468	0	24.0882	0	0	-8.40797	down	0	-8.61703	down	--	Pentatricopeptide repeat-containing protein At2g31400, chloroplastic (Precursor) GN=At2g31400 OS=Arabidopsis thaliana (Mouse-ear cress) PE=2 SV=1	BnaA03g14430D [Brassica napus]
BnaA03g14440D	33.1294	13.4078	28.9683	8.57594	6.44121e-05	-1.22221	down	7.11662e-09	-1.65111	down	--	Gamma-secretase subunit APH1-like GN=At2g31440 OS=Arabidopsis thaliana (Mouse-ear cress) PE=2 SV=2	BnaA03g14440D [Brassica napus]
BnaA03g14580D	38.9799	17.0023	60.6276	15.8581	0.000198707	-1.14396	down	4.996e-15	-1.97008	down	K00432|1.87437e-120|brp:103857388|probable glutathione peroxidase 2; K00432 glutathione peroxidase [EC:1.11.1.9] (A)	Probable glutathione peroxidase 2 GN=GPX2 OS=Arabidopsis thaliana (Mouse-ear cress) PE=1 SV=1	PREDICTED: probable glutathione peroxidase 2 [Brassica rapa]
BnaA03g15590D	31.9194	7.95969	21.434	5.70657	5.06734e-09	-1.89322	down	3.86065e-07	-1.83434	down	--	--	BnaA03g15590D [Brassica napus]
BnaA03g16100D	73.6541	30.2716	128.181	49.6711	9.05773e-06	-1.23417	down	3.59195e-08	-1.37804	down	K02437|5.884e-110|brp:103857558|glycine cleavage system H protein 2, mitochondrial-like; K02437 glycine cleavage system H protein (A)	Glycine cleavage system H protein 2, mitochondrial (Precursor) GN=GDH2 OS=Arabidopsis thaliana (Mouse-ear cress) PE=2 SV=1	PREDICTED: glycine cleavage system H protein 2, mitochondrial-like [Brassica rapa]
BnaA03g16650D	0.000819024	2.93805	3.48198	9.77185	3.36927e-06	4.63599	up	0.000254442	1.562	up	--	Zinc finger A20 and AN1 domain-containing stress-associated protein 4 GN=SAP4 OS=Arabidopsis thaliana (Mouse-ear cress) PE=1 SV=1	PREDICTED: zinc finger A20 and AN1 domain-containing stress-associated protein 4-like [Brassica rapa]
BnaA03g17040D	102.419	0.58451	131.416	0.164971	0	-7.2369	down	0	-8.55982	down	K02870|6.22989e-103|brp:103865580|60S ribosomal protein L12-2-like; K02870 large subunit ribosomal protein L12e (A)	60S ribosomal protein L12-2 GN=F4P12_130 OS=Arabidopsis thaliana (Mouse-ear cress) PE=1 SV=1	BnaA02g10390D [Brassica napus]
BnaA03g17200D	0.000101644	18.0361	3.20495e-05	12.9998	0	7.65311	up	0	7.18674	up	K17795|2.39e-99|brp:103842758|mitochondrial import inner membrane translocase subunit TIM17-2-like; K17795 mitochondrial import inner membrane translocase subunit TIM17 (A)	Mitochondrial import inner membrane translocase subunit TIM17-2 GN=TIM17-2 OS=Arabidopsis thaliana (Mouse-ear cress) PE=1 SV=2	BnaA03g17200D [Brassica napus]
BnaA03g17380D	5.72058	16.7761	12.047	26.3297	7.61394e-09	1.54533	up	7.8955e-05	1.10593	up	--	L-type lectin-domain containing receptor kinase IV.1 (Precursor) GN=F13M22.21 OS=Arabidopsis thaliana (Mouse-ear cress) PE=2 SV=1	BnaA03g17380D [Brassica napus]
BnaA03g17780D	5.79395	7.71394	1.84857	3.06474	0.00175481	1.13568	up	6.95758e-06	1.74019	up	--	WEB family protein At2g38370 GN=At2g38370 OS=Arabidopsis thaliana (Mouse-ear cress) PE=2 SV=1	BnaA03g17780D [Brassica napus]
BnaA03g18010D	11.5406	25.8357	9.7006	22.6626	0.000127094	1.13098	up	6.51561e-05	1.15399	up	K00967|0|brp:103857803|ethanolamine-phosphate cytidylyltransferase-like; K00967 ethanolamine-phosphate cytidylyltransferase [EC:2.7.7.14] (A)	Ethanolamine-phosphate cytidylyltransferase GN=PECT1 OS=Arabidopsis thaliana (Mouse-ear cress) PE=1 SV=1	BnaA03g18010D [Brassica napus]
BnaA03g18140D	9.99096	0	8.66862	0	0	-6.53538	down	0	-6.15018	down	K11251|8.37991e-67|brp:103857819|probable histone H2A variant 2; K11251 histone H2A (A)	Histone H2A variant 1 GN=H2AV OS=Arabidopsis thaliana (Mouse-ear cress) PE=1 SV=1	PREDICTED: probable histone H2A variant 2 [Brassica rapa]
BnaA03g18760D	8.37417	1.12944	6.93963	0.675915	0	-2.81139	down	0	-3.36496	down	K12657|0|brp:103857883|delta-1-pyrroline-5-carboxylate synthase A-like; K12657 delta-1-pyrroline-5-carboxylate synthetase [EC:2.7.2.11 1.2.1.41] (A)	Gamma-glutamyl phosphate reductase GN=T5I7.10 OS=Arabidopsis thaliana (Mouse-ear cress) PE=1 SV=1	BnaA03g18760D [Brassica napus]
BnaA03g19000D	14.5049	5.34764	18.0244	7.77771	5.2549e-07	-1.41615	down	1.37215e-05	-1.21495	down	--	Probable methyltransferase PMT23 GN=At2g40280 OS=Arabidopsis thaliana (Mouse-ear cress) PE=2 SV=2	PREDICTED: probable methyltransferase PMT23 [Brassica rapa]
BnaA03g19600D	8.71949	1.7246	6.05765	1.72368	4.5204e-07	-2.26418	down	0.00106805	-1.77361	down	--	Protein N-terminal glutamine amidohydrolase GN=At2g41760 OS=Arabidopsis thaliana (Mouse-ear cress) PE=1 SV=1	BnaA03g19600D [Brassica napus]
BnaA03g19680D	0.371258	0	0.812875	0.0462265	0.00351801	-3.92416	down	1.17426e-06	-3.64088	down	--	--	BnaA03g19680D [Brassica napus]
BnaA03g19970D	1.18209	3.8466	0.379515	1.96256	2.60981e-05	1.72177	up	0.000111409	2.24274	up	K16189|0|brp:103858039|transcription factor PIF4-like; K16189 phytochrome-interacting factor 4 (A)	Transcription factor PIF4 GN=MFL8.13 OS=Arabidopsis thaliana (Mouse-ear cress) PE=1 SV=1	BnaA03g19970D [Brassica napus]
BnaA03g20310D	7.44828	1.02053	32.5625	7.63487	9.70002e-12	-2.8385	down	2.9976e-15	-2.07577	down	K01183|4.77835e-164|brp:103858080|basic endochitinase CHB4; K01183 chitinase [EC:3.2.1.14] (A)	Basic endochitinase CHB4 (Precursor) OS=Brassica napus (Rape) PE=1 SV=2	BnaC03g24290D [Brassica napus]
BnaA03g20360D	3.07736	6.32236	3.46105	8.36397	0.00192046	1.06385	up	0.000238084	1.13408	up	K14767|0|brp:103858087|something about silencing protein 10; K14767 U3 small nucleolar RNA-associated protein 3 (A)	--	BnaA03g20360D [Brassica napus]
BnaA03g21180D	18.1693	3.02845	13.6927	2.75439	0	-2.52766	down	1.44329e-14	-2.29927	down	--	--	BnaA03g21180D [Brassica napus]
BnaA03g21270D	45.1718	17.8311	35.2133	11.4957	6.84301e-06	-1.25507	down	1.31026e-09	-1.59395	down	K17427|5.94518e-163|brp:103858204|39S ribosomal protein L46, mitochondrial-like; K17427 large subunit ribosomal protein L46 (A)	--	PREDICTED: 39S ribosomal protein L46, mitochondrial-like [Brassica rapa]
BnaA03g21440D	48.8993	0	40.5639	0	0	-7.34718	down	0	-6.99096	down	--	--	BnaA03g21440D [Brassica napus]
BnaA03g21690D	0.900833	14.8281	5.12721	15.6225	0	4.07274	up	5.47024e-10	1.60478	up	K12820|0|brp:103858239|probable pre-mRNA-splicing factor ATP-dependent RNA helicase; K12820 pre-mRNA-splicing factor ATP-dependent RNA helicase DHX15/PRP43 [EC:3.6.4.13] (A)	Probable pre-mRNA-splicing factor ATP-dependent RNA helicase GN=At2g47250 OS=Arabidopsis thaliana (Mouse-ear cress) PE=2 SV=1	PREDICTED: probable pre-mRNA-splicing factor ATP-dependent RNA helicase [Brassica rapa]
BnaA03g21950D	2.68806	7.18651	3.37051	7.25677	3.58299e-06	1.44777	up	0.00269655	1.05285	up	K01657|0|brp:103858269|anthranilate synthase alpha subunit 2, chloroplastic; K01657 anthranilate synthase component I [EC:4.1.3.27] (A)	Anthranilate synthase alpha subunit 2, chloroplastic (Precursor) GN=ASA2 OS=Arabidopsis thaliana (Mouse-ear cress) PE=2 SV=1	BnaA03g21950D [Brassica napus]
BnaA03g22100D	0.0325352	0.643165	0.148543	0.925215	0.00582834	3.22867	up	0.00521349	2.4807	up	K09284|0|brp:103858289|ethylene-responsive transcription factor RAP2-7-like; K09284 AP2-like factor, euAP2 lineage (A)	Ethylene-responsive transcription factor RAP2-7 GN=T17D12.11 OS=Arabidopsis thaliana (Mouse-ear cress) PE=2 SV=2	BnaA03g22100D [Brassica napus]
BnaA03g22260D	7.9479	0.170635	6.99379	0.109721	0	-5.3752	down	0	-5.70947	down	--	RuBisCO large subunit-binding protein subunit alpha, chloroplastic (Precursor; Fragment) OS=Brassica napus (Rape) PE=2 SV=2	BnaA03g22260D [Brassica napus]
BnaA03g22350D	13.5794	4.72785	18.7086	6.89943	0.00245036	-1.42797	down	0.000329112	-1.42063	down	K02639|1.0472e-111|brp:103858315|ferredoxin, root R-B2-like; K02639 ferredoxin (A)	Ferredoxin-3, chloroplastic (Precursor) GN=FD3 OS=Arabidopsis thaliana (Mouse-ear cress) PE=1 SV=1	PREDICTED: ferredoxin, root R-B2-like [Brassica rapa]
BnaA03g23270D	5.31636	16.7589	8.90968	17.8081	9.27454e-11	1.69003	up	0.000613809	1.02604	up	K05016|0|brp:103858420|chloride channel protein CLC-c; K05016 chloride channel 7 (A)	Chloride channel protein CLC-c GN=K9P8.3 OS=Arabidopsis thaliana (Mouse-ear cress) PE=1 SV=1	BnaA03g23270D [Brassica napus]
BnaA03g23470D	14.4473	4.45898	16.0186	6.44998	2.07679e-07	-1.60157	down	1.28325e-05	-1.32503	down	K00939|1.43815e-172|brp:103858450|adenylate kinase 3; K00939 adenylate kinase [EC:2.7.4.3] (A)	Adenylate kinase 3 GN=ADK2 OS=Arabidopsis thaliana (Mouse-ear cress) PE=1 SV=1	PREDICTED: adenylate kinase 3 [Brassica rapa]
BnaA03g23570D	10.4742	2.11758	12.1939	2.34586	0	-2.41132	down	0	-2.55662	down	K14548|0|brp:103858462|U3 small nucleolar RNA-associated protein 4; K14548 U3 small nucleolar RNA-associated protein 4 (A)	Transcription initiation factor TFIID subunit 5 GN=TAF5 OS=Arabidopsis thaliana (Mouse-ear cress) PE=1 SV=1	BnaA03g23570D [Brassica napus]
BnaA03g24520D	6.04307	2.15811	5.51926	2.19757	0.000149351	-1.41642	down	0.000114335	-1.42667	down	K01237|0|brp:103854698|myrosinase; K01237 myrosinase [EC:3.2.1.147] (A)	Myrosinase (Precursor) OS=Brassica napus (Rape) PE=2 SV=1	BnaA03g24520D [Brassica napus]
BnaA03g25130D	14.4362	0.177567	28.7063	0	1.11022e-16	-6.00889	down	0	-6.90536	down	--	Lipid transfer protein EARLI 1 (Precursor) GN=EARLI1 OS=Arabidopsis thaliana (Mouse-ear cress) PE=1 SV=1	BnaA03g25130D [Brassica napus]
BnaA03g25620D	26.3268	5.92856	25.574	7.54785	6.66134e-16	-2.09704	down	3.93074e-12	-1.76713	down	--	Monothiol glutaredoxin-S17 GN=GRXS17 OS=Arabidopsis thaliana (Mouse-ear cress) PE=2 SV=1	BnaA03g25620D [Brassica napus]
BnaA03g25760D	194.206	58.7392	225.34	45.0494	7.84828e-12	-1.65672	down	0	-2.3023	down	K08235|0|brp:103858712|xyloglucan endotransglucosylase/hydrolase protein 9; K08235 xyloglucan:xyloglucosyl transferase [EC:2.4.1.207] (A)	Xyloglucan endotransglucosylase/hydrolase protein 9 (Precursor) GN=F4C21.14 OS=Arabidopsis thaliana (Mouse-ear cress) PE=2 SV=2	BnaA03g25760D [Brassica napus]
BnaA03g26090D	50.2594	106.616	82.6787	157.357	3.57308e-08	1.43637	up	6.43072e-07	1.28214	up	K02151|1.0498e-87|brp:103836729|V-type proton ATPase subunit F; K02151 V-type H+-transporting ATPase subunit F (A)	V-type proton ATPase subunit F GN=T10P11.25 OS=Arabidopsis thaliana (Mouse-ear cress) PE=1 SV=1	PREDICTED: V-type proton ATPase subunit F [Brassica rapa]
BnaA03g26110D	6.90354	52.5945	10.9339	67.9236	0	2.97147	up	0	2.63883	up	K03943|0|brp:103836732|NADH dehydrogenase [ubiquinone] flavoprotein 2, mitochondrial; K03943 NADH dehydrogenase (ubiquinone) flavoprotein 2 [EC:1.6.5.3 1.6.99.3] (A)	NADH dehydrogenase [ubiquinone] flavoprotein 2, mitochondrial (Precursor) GN=At4g02580 OS=Arabidopsis thaliana (Mouse-ear cress) PE=2 SV=3	BnaA03g26110D [Brassica napus]
BnaA03g26160D	5.30114	11.6311	4.65525	11.6456	3.74623e-05	1.16534	up	7.14018e-07	1.30271	up	--	Katanin p60 ATPase-containing subunit A1 {ECO:0000255|HAMAP-Rule:MF_03023} GN=At1g80350 OS=Arabidopsis thaliana (Mouse-ear cress) PE=1 SV=1	BnaA03g26160D [Brassica napus]
BnaA03g26220D	44.7286	10.2871	72.765	19.0479	3.16807e-05	-2.01786	down	6.53637e-06	-1.78373	down	--	Late embryogenesis abundant protein Lea5 GN=LEA5 OS=Citrus sinensis (Sweet orange) PE=2 SV=1	PREDICTED: indole-3-acetic acid-induced protein ARG2-like [Brassica rapa]
BnaA03g26360D	4.79447	1.18281	1.57489	0.520131	3.95106e-12	-1.97093	down	1.57989e-05	-1.65206	down	K08737|0|brp:103858779|DNA mismatch repair protein MSH6; K08737 DNA mismatch repair protein MSH6 (A)	DNA mismatch repair protein MSH6 GN=T10M13.8 OS=Arabidopsis thaliana (Mouse-ear cress) PE=1 SV=2	BnaA03g26360D [Brassica napus]
BnaA03g26370D	14.5823	1.74294	6.50558	1.91793	0	-3.0179	down	2.48132e-09	-1.80366	down	K02210|0|brp:103858780|DNA replication licensing factor MCM7; K02210 DNA replication licensing factor MCM7 [EC:3.6.4.12] (A)	DNA replication licensing factor MCM7 OS=Arabidopsis thaliana (Mouse-ear cress) PE=1 SV=2	BnaA03g26370D [Brassica napus]
BnaA03g26480D	16.1275	0.858903	16.1346	0.845667	1.69765e-11	-3.632	down	6.31856e-11	-3.55742	down	--	--	BnaA03g26480D [Brassica napus]
BnaA03g27460D	0.366559	24.1927	11.1034	50.4712	0	5.73058	up	1.11022e-16	2.15134	up	--	Putative ribonuclease H protein At1g65750 GN=At1g65750 OS=Arabidopsis thaliana (Mouse-ear cress) PE=3 SV=1	BnaA03g27460D [Brassica napus]
BnaA03g27710D	153.286	378.489	155.665	344.307	1.0167e-07	1.36046	up	5.40824e-05	1.1128	up	K02966|7.67748e-101|brp:103858939|40S ribosomal protein S19-1-like; K02966 small subunit ribosomal protein S19e (A)	40S ribosomal protein S19-1 GN=RPS19A OS=Arabidopsis thaliana (Mouse-ear cress) PE=2 SV=1	BnaC03g32720D [Brassica napus]
BnaA03g27890D	202.222	29.9229	299.926	45.9478	0	-4.17947	down	0	-4.32615	down	--	--	hypothetical protein EUTSA_v10015839mg [Eutrema salsugineum]
BnaA03g28360D	7.41161	3.21756	6.21324	2.89835	0.000209272	-1.1505	down	0.000168261	-1.15908	down	K00962|0|brp:103859008|polyribonucleotide nucleotidyltransferase 1, chloroplastic-like; K00962 polyribonucleotide nucleotidyltransferase [EC:2.7.7.8] (A)	Polyribonucleotide nucleotidyltransferase 1, chloroplastic (Precursor) OS=Arabidopsis thaliana (Mouse-ear cress) PE=1 SV=1	BnaA03g28360D [Brassica napus]
BnaA03g28450D	22.3632	10.4025	22.4966	11.2687	0.000512655	-1.05446	down	0.000447593	-1.03527	down	K09500|0|brp:103859020|T-complex protein 1 subunit theta-like; K09500 T-complex protein 1 subunit theta (A)	T-complex protein 1 subunit theta {ECO:0000303|PubMed:11599560} OS=Arabidopsis thaliana (Mouse-ear cress) PE=1 SV=1	BnaA03g28450D [Brassica napus]
BnaA03g28730D	14.0632	3.84533	12.7323	3.55527	1.9898e-10	-1.81452	down	8.09003e-11	-1.84184	down	K14399|0|brp:103859052|protein CLP1 homolog; K14399 polyribonucleotide 5'-hydroxyl-kinase [EC:2.7.1.78] (A)	Protein CLP1 homolog {ECO:0000255|HAMAP-Rule:MF_03035} GN=CLPS3 OS=Arabidopsis thaliana (Mouse-ear cress) PE=1 SV=1	BnaA03g28730D [Brassica napus]
BnaA03g29370D	2.14052	5.64326	4.99781	11.6445	0.00279207	1.42378	up	0.00061816	1.24504	up	K00472|0|brp:103854470|prolyl 4-hydroxylase 2; K00472 prolyl 4-hydroxylase [EC:1.14.11.2] (A)	Prolyl 4-hydroxylase 2 (Precursor) GN=P4H2 OS=Arabidopsis thaliana (Mouse-ear cress) PE=1 SV=1	BnaA03g29370D [Brassica napus]
BnaA03g29390D	0.513018	2.22643	1.03765	8.11609e-07	9.8662e-06	2.09647	up	5.46139e-08	-4.92178	down	--	--	BnaA03g29390D [Brassica napus]
BnaA03g29550D	0.98598	0.0878971	1.22252	0.0946791	0.00159451	-3.38506	down	0.000332943	-3.18003	down	K11666|7.12477e-179|brp:103859174|INO80 complex subunit B-like; K11666 INO80 complex subunit B (A)	--	BnaA03g29550D [Brassica napus]
BnaA03g29950D	23.9626	5.06339	8.02358	2.38308	0	-2.24007	down	5.87647e-07	-1.63622	down	--	Probable glucan endo-1,3-beta-glucosidase A6 (Precursor) GN=A6 OS=Arabidopsis thaliana (Mouse-ear cress) PE=2 SV=1	BnaA03g29950D [Brassica napus]
BnaA03g30740D	0.058053	212.711	4.34288	170.936	0	10.8181	up	0	5.41745	up	--	--	BnaA03g30740D [Brassica napus]
BnaA03g30970D	0.994055	2.89498	0.885096	2.62946	8.16572e-06	1.58529	up	4.39818e-05	1.51811	up	--	Importin beta-like SAD2 homolog {ECO:0000305} OS=Arabidopsis thaliana (Mouse-ear cress) PE=1 SV=1	PREDICTED: importin-11-like [Brassica rapa]
BnaA03g31040D	2.69743	0.746861	1.50222	0.508774	5.89354e-07	-1.79617	down	0.000576211	-1.57971	down	--	--	BnaA03g31040D [Brassica napus]
BnaA03g31110D	6.11547	18.2678	5.83232	15.282	1.03074e-09	1.61985	up	1.91604e-07	1.41537	up	--	Putative zinc transporter At3g08650 GN=At3g08650 OS=Arabidopsis thaliana (Mouse-ear cress) PE=2 SV=2	BnaA03g31110D [Brassica napus]
BnaA03g31820D	15.0384	1.42747	10.0617	2.22852	0	-3.31144	down	1.78593e-09	-2.08762	down	K07052|0|brp:103851485|uncharacterized LOC103851485; K07052 (A)	--	BnaA03g31820D [Brassica napus]
BnaA03g31880D	5.90145	14.9107	1.87089	11.7093	5.40689e-06	1.36916	up	9.99201e-16	2.49413	up	--	--	BnaA03g31880D [Brassica napus]
BnaA03g32180D	64.9987	27.0682	50.5452	21.4095	2.67389e-05	-1.217	down	5.84148e-05	-1.1886	down	K03950|8.12277e-81|brp:103845648|NADH dehydrogenase [ubiquinone] 1 alpha subcomplex subunit 6-like; K03950 NADH dehydrogenase (ubiquinone) 1 alpha subcomplex subunit 6 (A)	NADH dehydrogenase [ubiquinone] 1 alpha subcomplex subunit 6 GN=At3g12260 OS=Arabidopsis thaliana (Mouse-ear cress) PE=2 SV=1	BnaA03g32180D [Brassica napus]
BnaA03g32210D	18.36	0.30266	13.543	0.0689422	0	-5.72819	down	0	-6.56785	down	--	Methenyltetrahydrofolate cyclohydrolase GN=F28J15.8 OS=Arabidopsis thaliana (Mouse-ear cress) PE=2 SV=1	BnaA03g32210D [Brassica napus]
BnaA03g34540D	0.138203	4.65494	0.878183	5.49067	0	4.77358	up	2.99538e-13	2.59893	up	--	Probable GTP diphosphokinase CRSH, chloroplastic (Precursor) GN=CRSH OS=Arabidopsis thaliana (Mouse-ear cress) PE=2 SV=1	BnaA03g34540D [Brassica napus]
BnaA03g35580D	0.58553	2.91693	6.369	20.5173	1.00964e-06	2.30181	up	6.14258e-10	1.63076	up	--	Cytochrome P450 705A5 GN=MDN11.4 OS=Arabidopsis thaliana (Mouse-ear cress) PE=2 SV=1	BnaA03g35580D [Brassica napus]
BnaA03g35850D	14.0645	5.73814	9.82537	3.72848	0.00418308	-1.22728	down	0.004533	-1.36835	down	--	Protein NDR1 (Precursor) GN=NDR1 OS=Arabidopsis thaliana (Mouse-ear cress) PE=1 SV=1	PREDICTED: protein NDR1-like [Brassica rapa]
BnaA03g36910D	1.05744	15.1522	1.5547	25.4563	0	3.82678	up	0	4.01013	up	K00873|0|brp:103859986|plastidial pyruvate kinase 1, chloroplastic; K00873 pyruvate kinase [EC:2.7.1.40] (A)	Plastidial pyruvate kinase 1, chloroplastic (Precursor) GN=F5N5.15 OS=Arabidopsis thaliana (Mouse-ear cress) PE=1 SV=1	BnaA03g36910D [Brassica napus]
BnaA03g37120D	6.45841	1.82242	6.54505	1.76124	3.03713e-06	-1.81902	down	2.14672e-06	-1.82676	down	K08679|0|brp:103860010|UDP-glucuronate 4-epimerase 6-like; K08679 UDP-glucuronate 4-epimerase [EC:5.1.3.6] (A)	UDP-glucuronate 4-epimerase 6 GN=F14O13.1 OS=Arabidopsis thaliana (Mouse-ear cress) PE=1 SV=1	BnaA03g37120D [Brassica napus]
BnaA03g37290D	5.64015	0.723625	8.31324	0.81725	1.11022e-16	-2.93132	down	0	-3.58965	down	K02434|0|brp:103860030|glutamyl-tRNA(Gln) amidotransferase subunit B, chloroplastic/mitochondrial; K02434 aspartyl-tRNA(Asn)/glutamyl-tRNA(Gln) amidotransferase subunit B [EC:6.3.5.6 6.3.5.7] (A)	Glutamyl-tRNA(Gln) amidotransferase subunit B, chloroplastic/mitochondrial {ECO:0000255|HAMAP-Rule:MF_03147} (Precursor) GN=At1g48520 OS=Arabidopsis thaliana (Mouse-ear cress) PE=2 SV=1	BnaA03g37290D [Brassica napus]
BnaA03g37300D	1.60406	0.0686324	1.9846	0	0.000324535	-4.21079	down	9.13018e-06	-4.52252	down	K08497|8.83306e-127|brp:103828645|uncharacterized LOC103828645; K08497 protein transport protein SEC20 (A)	--	BnaA03g37300D [Brassica napus]
BnaA03g37330D	6.82053	0	6.8097	0	0	-6.9103	down	0	-6.87566	down	K05605|0|brp:103860033|3-hydroxyisobutyryl-CoA hydrolase-like protein 4, mitochondrial; K05605 3-hydroxyisobutyryl-CoA hydrolase [EC:3.1.2.4] (A)	3-hydroxyisobutyryl-CoA hydrolase-like protein 4, mitochondrial (Precursor) GN=At3g24360 OS=Arabidopsis thaliana (Mouse-ear cress) PE=2 SV=1	BnaA03g37330D [Brassica napus]
BnaA03g38630D	1.89953	12.5352	20.9472	4.40184	1.26718e-07	2.6786	up	2.30736e-07	-2.07357	down	K13449|3.23233e-105|brp:103860401|pathogenesis-related protein 1-like; K13449 pathogenesis-related protein 1 (A)	Pathogenesis-related protein 1 (Precursor) GN=At2g14610 OS=Arabidopsis thaliana (Mouse-ear cress) PE=1 SV=1	PREDICTED: pathogenesis-related protein 1-like [Brassica rapa]
BnaA03g38660D	13.0088	0.725091	10.5666	0.604116	0	-4.10192	down	0	-4.08722	down	--	Vacuolar-sorting receptor 3 (Precursor) GN=F26C24.12 OS=Arabidopsis thaliana (Mouse-ear cress) PE=2 SV=1	BnaA03g38660D [Brassica napus]
BnaA03g39030D	172.961	26.2467	157.114	29.4017	0	-2.31396	down	0	-2.09855	down	K13998|0|brp:103860451|bifunctional dihydrofolate reductase-thymidylate synthase 1; K13998 dihydrofolate reductase / thymidylate synthase [EC:1.5.1.3 2.1.1.45] (A)	Thymidylate synthase GN=THY-1 OS=Arabidopsis thaliana (Mouse-ear cress) PE=1 SV=2	BnaA03g39030D [Brassica napus]
BnaA03g40160D	10.0367	1.16069	3.32859	0.488338	0	-3.03096	down	5.16664e-12	-2.80514	down	K12127|0|brp:103860589|two-component response regulator-like APRR1; K12127 pseudo-response regulator 1 (A)	Two-component response regulator-like APRR1 GN=MFB13.16 OS=Arabidopsis thaliana (Mouse-ear cress) PE=1 SV=1	BnaA03g40160D [Brassica napus]
BnaA03g40190D	6.71868	1.35047	3.40196	1.04138	1.80369e-10	-2.25094	down	0.000250679	-1.68545	down	K09422|0|brp:103860592|transcription factor MYB28; K09422 myb proto-oncogene protein, plant (A)	Transcription factor MYB28 GN=MFB13.22 OS=Arabidopsis thaliana (Mouse-ear cress) PE=1 SV=1	BnaA03g40190D [Brassica napus]
BnaA03g41430D	7.91688	23.2036	7.5597	21.728	0.000447771	1.43759	up	0.000929576	1.36453	up	--	--	PREDICTED: macrophage migration inhibitory factor homolog [Brassica rapa]
BnaA03g43840D	18.9457	0	21.6183	0	0	-6.08177	down	0	-6.21486	down	--	--	BnaA03g43840D [Brassica napus]
BnaA03g44640D	25.0017	10.9805	35.5455	14.187	0.000146962	-1.1463	down	1.31153e-06	-1.29416	down	K07375|0|brp:103834176|tubulin beta-9 chain; K07375 tubulin beta (A)	Tubulin beta-9 chain GN=T13K14.50 OS=Arabidopsis thaliana (Mouse-ear cress) PE=1 SV=1	BnaA03g44640D [Brassica napus]
BnaA03g44780D	5.09293	0	3.7017	0	0	-7.33977	down	0	-6.83509	down	--	Subtilisin-like protease SBT3.3 {ECO:0000303|PubMed:16193095} (Precursor) OS=Arabidopsis thaliana (Mouse-ear cress) PE=2 SV=1	BnaA03g44780D [Brassica napus]
BnaA03g44930D	22.4699	10.8034	23.6066	10.9933	0.00794778	-1.08021	down	0.00982612	-1.04172	down	--	Peptide methionine sulfoxide reductase B2, chloroplastic (Precursor) GN=MSRB2 OS=Arabidopsis thaliana (Mouse-ear cress) PE=1 SV=1	BnaA03g44930D [Brassica napus]
BnaA03g45280D	65.3087	7.64308	104.034	13.1854	1.11022e-16	-2.98301	down	0	-2.9168	down	--	Mitochondrial pyruvate carrier 4 {ECO:0000305} OS=Arabidopsis thaliana (Mouse-ear cress) PE=3 SV=1	PREDICTED: mitochondrial pyruvate carrier 2-like [Brassica rapa]
BnaA03g45650D	0.781945	4.65628	2.93759	9.26577	1.02221e-08	2.58368	up	2.54842e-05	1.49937	up	--	Agamous-like MADS-box protein AGL19 GN=AGL19 OS=Arabidopsis thaliana (Mouse-ear cress) PE=1 SV=1	BnaA03g45650D [Brassica napus]
BnaA03g45710D	3.14432	0	1.45885	0	1.28675e-13	-5.72021	down	5.10611e-06	-4.57274	down	--	--	BnaA03g45710D [Brassica napus]
BnaA03g46250D	27.0091	0	9.80751	0	0	-6.53538	down	1.80928e-08	-4.99727	down	--	--	BnaA03g46250D [Brassica napus]
BnaA03g46260D	90.8223	0	71.311	0	3.33067e-16	-5.99008	down	3.87901e-12	-5.49079	down	--	--	BnaA03g46260D [Brassica napus]
BnaA03g46660D	55.6915	25.1896	64.2863	32.0139	0.000169727	-1.08768	down	0.000292539	-1.04003	down	--	Heat shock 70 kDa protein 7, chloroplastic (Precursor) GN=At5g49910 OS=Arabidopsis thaliana (Mouse-ear cress) PE=1 SV=1	PREDICTED: heat shock 70 kDa protein 6, chloroplastic-like [Brassica rapa]
BnaA03g46880D	37.0462	15.2772	23.4425	11.1436	2.63521e-06	-1.2591	down	0.000148899	-1.08366	down	K17987|0|brp:103861501|uncharacterized LOC103861501; K17987 next to BRCA1 gene 1 protein (A)	--	BnaA03g46880D [Brassica napus]
BnaA03g46910D	58.1914	13.6053	93.7177	25.3994	5.55112e-16	-2.06534	down	1.18794e-14	-1.84592	down	--	31 kDa ribonucleoprotein, chloroplastic (Precursor) GN=F22K18.30 OS=Arabidopsis thaliana (Mouse-ear cress) PE=1 SV=1	BnaA03g46910D [Brassica napus]
BnaA03g47020D	31.1155	14.6482	35.6253	14.4871	0.000928168	-1.04563	down	2.88567e-07	-1.36807	down	K02936|2.06023e-141|brp:103861515|60S ribosomal protein L7a-2-like; K02936 large subunit ribosomal protein L7Ae (A)	60S ribosomal protein L7a-1 GN=RPL7AA OS=Arabidopsis thaliana (Mouse-ear cress) PE=1 SV=2	BnaA03g47020D [Brassica napus]
BnaA03g47630D	0	1.54768	0.595354	2.72388	6.04458e-06	4.58567	up	0.000716736	2.10043	up	K17623|0|brp:103861593|(DL)-glycerol-3-phosphatase 2; K17623 pseudouridine-5'-monophosphatase [EC:3.1.3.-] (A)	(DL)-glycerol-3-phosphatase 1 (Precursor) GN=GPP1 OS=Arabidopsis thaliana (Mouse-ear cress) PE=1 SV=1	PREDICTED: (DL)-glycerol-3-phosphatase 2 [Brassica rapa]
BnaA03g47640D	1.55303	0	1.46214	0	1.00428e-05	-4.55595	down	2.94747e-05	-4.4165	down	K17623|0|brp:103861593|(DL)-glycerol-3-phosphatase 2; K17623 pseudouridine-5'-monophosphatase [EC:3.1.3.-] (A)	(DL)-glycerol-3-phosphatase 1 (Precursor) GN=GPP1 OS=Arabidopsis thaliana (Mouse-ear cress) PE=1 SV=1	PREDICTED: (DL)-glycerol-3-phosphatase 2 [Brassica rapa]
BnaA03g48210D	2.51513	0.684349	1.0814	0.0548004	4.58354e-05	-1.77773	down	7.09054e-07	-3.6763	down	--	Glycerophosphodiester phosphodiesterase GDPDL3 {ECO:0000305} (Precursor) GN=F10M23.30 OS=Arabidopsis thaliana (Mouse-ear cress) PE=1 SV=3	BnaA03g48210D [Brassica napus]
BnaA03g48250D	12.2182	2.98785	9.42099	3.30958	7.45568e-11	-1.96138	down	1.35652e-06	-1.53948	down	K15423|0|brp:103861650|serine/threonine-protein phosphatase PP-X isozyme 1-like; K15423 serine/threonine-protein phosphatase 4 catalytic subunit [EC:3.1.3.16] (A)	Serine/threonine-protein phosphatase PP-X isozyme 1 GN=F10M23.60 OS=Arabidopsis thaliana (Mouse-ear cress) PE=2 SV=1	BnaA03g48250D [Brassica napus]
BnaA03g48260D	57.8685	0.724351	84.9625	0.646459	0	-6.217	down	0	-6.7835	down	K02153|7.46699e-43|brp:103861651|V-type proton ATPase subunit e-like; K02153 V-type H+-transporting ATPase subunit e (A)	V-type proton ATPase subunit e2 GN=F10M23.50 OS=Arabidopsis thaliana (Mouse-ear cress) PE=2 SV=1	PREDICTED: V-type proton ATPase subunit e-like [Brassica rapa]
BnaA03g48410D	0.263847	1.24676	0.16334	0.995127	8.93568e-07	2.26972	up	1.80336e-06	2.51375	up	--	Glycerophosphodiester phosphodiesterase GDPDL3 {ECO:0000305} (Precursor) GN=F10M23.30 OS=Arabidopsis thaliana (Mouse-ear cress) PE=1 SV=3	BnaA03g48410D [Brassica napus]
BnaA03g48450D	45.5927	17.4179	44.6618	10.5033	1.91339e-06	-1.34848	down	5.9952e-15	-2.06304	down	K03113|1.50429e-89|eus:EUTSA_v10026037mg|hypothetical protein; K03113 translation initiation factor 1 (A)	Protein translation factor SUI1 homolog 1 GN=At4g27130 OS=Arabidopsis thaliana (Mouse-ear cress) PE=1 SV=2	BnaA03g48450D [Brassica napus]
BnaA03g48600D	6.97092	0.359012	16.4096	0.401821	1.52882e-06	-4.02695	down	2.10942e-15	-4.68974	down	--	--	BnaA03g48600D [Brassica napus]
BnaA03g48830D	0	1.9908	0.080994	1.16331	5.95197e-07	4.7772	up	0.00374328	3.88933	up	--	Regulator of nonsense transcripts 1 homolog GN=MQD22.15 OS=Arabidopsis thaliana (Mouse-ear cress) PE=1 SV=2	BnaA03g48830D [Brassica napus]
BnaA03g49110D	17.4683	6.629	16.1547	7.01315	0.000112843	-1.1594	down	0.000704394	-1.04773	down	--	--	BnaA03g49110D [Brassica napus]
BnaA03g51850D	15.9982	1.08335	17.6707	1.13413	0	-3.88903	down	0	-4.02062	down	K00811|0|brp:103862102|aspartate aminotransferase, chloroplastic-like; K00811 aspartate aminotransferase, chloroplastic [EC:2.6.1.1] (A)	Aspartate aminotransferase, chloroplastic (Precursor) GN=F10N7.200 OS=Arabidopsis thaliana (Mouse-ear cress) PE=1 SV=2	BnaA03g51850D [Brassica napus]
BnaA03g54780D	258.632	130.038	316.127	158.352	2.95517e-05	-1.16202	down	0.000604373	-1.01156	down	K12881|4.20068e-118|brp:103855473|THO complex subunit 4B-like; K12881 THO complex subunit 4 (A)	THO complex subunit 4B GN=ALY2 OS=Arabidopsis thaliana (Mouse-ear cress) PE=1 SV=1	PREDICTED: THO complex subunit 4B-like [Brassica rapa]
BnaA03g54930D	5.39383	0.675315	4.75573	0.746391	4.44089e-16	-3.20324	down	1.32339e-13	-2.9424	down	--	BEL1-like homeodomain protein 9 GN=At5g02030 OS=Arabidopsis thaliana (Mouse-ear cress) PE=1 SV=1	BnaA03g54930D [Brassica napus]
BnaA03g54960D	20.945	48.9625	20.8302	60.6946	2.94457e-06	1.29473	up	1.00723e-09	1.54899	up	K15414|7.90643e-158|brp:103855444|uncharacterized protein At2g39795, mitochondrial-like; K15414 complement component 1 Q subcomponent-binding protein, mitochondrial (A)	Uncharacterized protein At2g39795, mitochondrial (Precursor) GN=At2g39795 OS=Arabidopsis thaliana (Mouse-ear cress) PE=2 SV=1	BnaA03g54960D [Brassica napus]
BnaA03g54970D	6.4937	1.10134	5.638	0.487783	0.00888919	-2.41545	down	0.00451086	-2.90936	down	--	CASP-like protein 5B1 GN=At5g02060 OS=Arabidopsis thaliana (Mouse-ear cress) PE=2 SV=1	BnaA03g54970D [Brassica napus]
BnaA03g55110D	56.8223	25.9853	42.9729	17.9658	0.000134736	-1.10403	down	2.82862e-06	-1.25316	down	K10583|4.23764e-165|brp:103855606|ubiquitin-conjugating enzyme E2 22; K10583 ubiquitin-conjugating enzyme E2 S [EC:6.3.2.19] (A)	Ubiquitin-conjugating enzyme E2 22 GN=UBC22 OS=Arabidopsis thaliana (Mouse-ear cress) PE=1 SV=1	BnaA03g55110D [Brassica napus]
BnaA03g55250D	16.3662	3.16332	13.6615	2.45518	0	-2.6184	down	0	-2.93134	down	--	--	BnaA03g55250D [Brassica napus]
BnaA03g55350D	8.42505	3.89077	20.2288	9.73341	0.00346769	-1.11873	down	0.000112308	-1.13503	down	--	Fasciclin-like arabinogalactan protein 17 (Precursor) GN=FLA17 OS=Arabidopsis thaliana (Mouse-ear cress) PE=2 SV=1	BnaA03g55350D [Brassica napus]
BnaA03g55480D	4.72322	1.81414	8.26649	3.02006	0.00018963	-1.38164	down	1.57621e-06	-1.45581	down	--	Protein trichome birefringence GN=TBR OS=Arabidopsis thaliana (Mouse-ear cress) PE=1 SV=1	BnaA03g55480D [Brassica napus]
BnaA03g55550D	458.082	131.091	453.149	159.498	2.17493e-13	-1.7497	down	3.03406e-10	-1.50986	down	K02987|9.91652e-175|brp:103855714|40S ribosomal protein S4-1-like; K02987 small subunit ribosomal protein S4e (A)	40S ribosomal protein S4-1 GN=RPS4A OS=Arabidopsis thaliana (Mouse-ear cress) PE=2 SV=1	BnaA03g55550D [Brassica napus]
BnaA03g55560D	592.101	190.706	578.292	221.141	1.12783e-11	-1.6485	down	4.5325e-07	-1.29919	down	--	Protein ASPARTIC PROTEASE IN GUARD CELL 2 (Precursor) GN=ASPG2 OS=Arabidopsis thaliana (Mouse-ear cress) PE=2 SV=1	BnaA03g55560D [Brassica napus]
BnaA03g55600D	5.46732	0	6.99399	0	2.9976e-15	-5.89216	down	0	-6.3791	down	--	--	BnaA03g55600D [Brassica napus]
BnaA03g55640D	1.95197	14.6616	2.0951	5.38996	0	2.90816	up	0.00878068	1.38062	up	--	Polygalacturonase inhibitor 2 (Precursor) GN=PGIP2 OS=Arabidopsis thaliana (Mouse-ear cress) PE=2 SV=2	polygalacturonase inhibitor protein 11 [Brassica napus]
BnaA03g55720D	8.51967	0.143366	28.1301	0.491387	3.7812e-12	-5.55085	down	0	-5.41532	down	--	Ferredoxin-thioredoxin reductase, variable chain OS=Zea mays (Maize) PE=1 SV=1	BnaA03g55720D [Brassica napus]
BnaA03g55850D	37.086	10.4425	27.6195	10.6558	8.32356e-12	-1.76653	down	7.11178e-08	-1.44304	down	K03035|0|brp:103855840|26S proteasome non-ATPase regulatory subunit 12 homolog A-like; K03035 26S proteasome regulatory subunit N5 (A)	26S proteasome non-ATPase regulatory subunit 12 homolog A GN=MYH9.11 OS=Arabidopsis thaliana (Mouse-ear cress) PE=1 SV=1	BnaA03g55850D, partial [Brassica napus]
BnaA03g55870D	16.5784	4.76315	15.7109	5.86216	1.96486e-09	-1.77213	down	1.3841e-05	-1.32505	down	--	Probable mediator of RNA polymerase II transcription subunit 26c GN=MYH9.6 OS=Arabidopsis thaliana (Mouse-ear cress) PE=1 SV=1	BnaA03g55870D [Brassica napus]
BnaA03g55880D	4.73119	0.223298	3.16602	0.42212	1.17742e-10	-4.21465	down	0.000110208	-2.69323	down	--	Probable plastid-lipid-associated protein 7, chloroplastic (Precursor) GN=MYH9.3 OS=Arabidopsis thaliana (Mouse-ear cress) PE=2 SV=1	BnaA03g55880D [Brassica napus]
BnaA03g55890D	59.0274	142.372	82.3669	222.811	9.39388e-07	1.28404	up	2.49216e-09	1.44497	up	--	Actin-7 GN=ACT7 OS=Arabidopsis thaliana (Mouse-ear cress) PE=1 SV=1	BnaA03g55890D [Brassica napus]
BnaA03g56000D	11.5088	0	12.5947	0	0	-6.64766	down	0	-6.73939	down	K07936|3.05552e-150|brp:103856413|GTP-binding nuclear protein Ran-2; K07936 GTP-binding nuclear protein Ran (A)	GTP-binding nuclear protein Ran-1 GN=RAN1 OS=Arabidopsis thaliana (Mouse-ear cress) PE=1 SV=1	BnaC03g09880D [Brassica napus]
BnaA03g56350D	38.209	118.127	66.2892	377.693	7.4585e-10	1.7716	up	0	2.66742	up	--	--	BnaA03g56350D [Brassica napus]
BnaA03g56540D	61.552	0	65.5085	0	0	-9.00797	down	0	-9.03488	down	--	--	BnaA03g56540D [Brassica napus]
BnaA03g56620D	22.3562	5.64972	30.2968	7.89744	6.81892e-09	-1.90309	down	8.51882e-11	-1.92294	down	K09377|7.35693e-129|brp:103857889|pollen-specific protein SF3-like; K09377 cysteine and glycine-rich protein (A)	LIM domain-containing protein WLIM2a {ECO:0000305} OS=Arabidopsis thaliana (Mouse-ear cress) PE=1 SV=1	BnaA03g56620D [Brassica napus]
BnaA03g56750D	4.42344	102.641	11.988	64.0453	0	4.587	up	1.11022e-16	2.41424	up	--	--	low-temperature regulated protein BN115 [Brassica napus]
BnaA03g56770D	4.39307	9.45998	6.53308	13.4071	0.00431595	1.10031	up	0.0021021	1.06189	up	K08679|0|brp:103858172|UDP-glucuronate 4-epimerase 4; K08679 UDP-glucuronate 4-epimerase [EC:5.1.3.6] (A)	UDP-glucuronate 4-epimerase 4 GN=F4L23 OS=Arabidopsis thaliana (Mouse-ear cress) PE=1 SV=1	BnaA03g56770D [Brassica napus]
BnaA03g57280D	11.8842	88.9486	8.60221	42.0217	0	2.97517	up	1.24567e-13	2.33253	up	--	Auxin-repressed 12.5 kDa protein OS=Fragaria ananassa (Strawberry) PE=2 SV=1	BnaA03g57280D [Brassica napus]
BnaA03g57300D	7.21715	15.64	5.17649	13.1272	0.000134939	1.11249	up	5.51356e-07	1.33516	up	--	ETO1-like protein 1 GN=EOL1 OS=Arabidopsis thaliana (Mouse-ear cress) PE=1 SV=1	BnaA03g57300D [Brassica napus]
BnaA03g59010D	2.43634	8.09713	6.58594	16.4349	2.61247e-06	1.75911	up	4.57041e-05	1.28836	up	--	Protein LOW PSII ACCUMULATION 1, chloroplastic (Precursor) GN=LPA1 OS=Arabidopsis thaliana (Mouse-ear cress) PE=1 SV=1	BnaA03g59010D [Brassica napus]
BnaA03g59290D	16.4406	2.92056	18.6425	1.8846	9.11219e-10	-2.49505	down	4.88498e-15	-3.26789	down	--	Dirigent protein 19 (Precursor) GN=DIR19 OS=Arabidopsis thaliana (Mouse-ear cress) PE=2 SV=1	BnaA03g59290D [Brassica napus]
BnaA03g59750D	9.13299	0	4.58917	0	0	-7.19123	down	0	-6.18288	down	K15032|0|brp:103838705|uncharacterized LOC103838705; K15032 mTERF domain-containing protein, mitochondrial (A)	--	BnaA03g59750D [Brassica napus]
BnaA03g60430D	11.2375	2.03358	23.1502	7.76707	4.64073e-14	-2.36862	down	1.71081e-10	-1.67853	down	K05933|0|brp:103848186|1-aminocyclopropane-1-carboxylate oxidase-like; K05933 aminocyclopropanecarboxylate oxidase [EC:1.14.17.4] (A)	1-aminocyclopropane-1-carboxylate oxidase GN=ACO OS=Brassica juncea (Indian mustard) PE=2 SV=1	BnaA03g60430D [Brassica napus]
BnaA03g60750D	2.51984	0	1.47199	0	1.9984e-15	-5.91229	down	2.05413e-09	-5.13735	down	--	Outer envelope protein 64, chloroplastic GN=MEB5.19 OS=Arabidopsis thaliana (Mouse-ear cress) PE=1 SV=1	BnaA03g60750D [Brassica napus]
BnaA04g01020D	70.2503	13.1631	41.2511	9.58363	0	-2.36591	down	1.07692e-14	-2.15389	down	--	--	BnaA04g01020D [Brassica napus]
BnaA04g01240D	2.70742	1.53517e-06	3.05456	1.98231e-06	7.96032e-09	-5.10291	down	7.03635e-10	-5.2026	down	--	--	BnaA04g01240D [Brassica napus]
BnaA04g01890D	4.18945	1.20495	5.4834	1.61421	0.000163155	-1.77797	down	1.09051e-05	-1.80184	down	K10712|6.06868e-180|brp:103862968|2-aminoethanethiol dioxygenase-like; K10712 cysteamine dioxygenase [EC:1.13.11.19] (A)	--	BnaA04g01890D [Brassica napus]
BnaA04g02770D	4.68636	0.168089	4.85038	0	1.18794e-14	-4.64637	down	0	-6.08245	down	--	--	BnaA04g02770D [Brassica napus]
BnaA04g03580D	209.983	552.384	330.791	851.167	3.34711e-06	1.25666	up	3.87518e-05	1.15687	up	K01803|2.91174e-168|brp:103863161|triosephosphate isomerase, cytosolic; K01803 triosephosphate isomerase (TIM) [EC:5.3.1.1] (A)	Triosephosphate isomerase, cytosolic GN=CTIMC OS=Arabidopsis thaliana (Mouse-ear cress) PE=1 SV=2	BnaA04g03580D [Brassica napus]
BnaA04g03710D	6.64726	14.9348	6.72095	14.5848	2.63436e-05	1.37629	up	0.000884505	1.17075	up	--	3-oxoacyl-[acyl-carrier-protein] reductase 4 (Fragment) GN=bkr4 OS=Brassica napus (Rape) PE=2 SV=1	BnaA04g03710D [Brassica napus]
BnaA04g04050D	0.164936	1.09444	0.269599	1.49808	0.00115882	2.49383	up	0.000166193	2.35321	up	K00383|0|brp:103863219|glutathione reductase, chloroplastic-like; K00383 glutathione reductase (NADPH) [EC:1.8.1.7] (A)	Glutathione reductase, chloroplastic (Precursor) GN=EMB2360 OS=Arabidopsis thaliana (Mouse-ear cress) PE=2 SV=1	BnaA04g04050D [Brassica napus]
BnaA04g04590D	90.9691	0	37.1071	0	7.77156e-16	-5.95171	down	9.13018e-06	-4.52252	down	K11252|8.69076e-41|eus:EUTSA_v10010811mg|hypothetical protein; K11252 histone H2B (A)	Histone H2B.1 GN=At1g07790 OS=Arabidopsis thaliana (Mouse-ear cress) PE=1 SV=3	BnaA09g33890D [Brassica napus]
BnaA04g04740D	0	4.78333	0.197712	4.74236	2.55351e-15	5.88155	up	2.87341e-11	4.26643	up	K04078|2.88345e-56|brp:103845647|20 kDa chaperonin, chloroplastic-like; K04078 chaperonin GroES (A)	20 kDa chaperonin, chloroplastic (Precursor) GN=T1M15.120 OS=Arabidopsis thaliana (Mouse-ear cress) PE=1 SV=2	BnaA04g04740D [Brassica napus]
BnaA04g04920D	0	17.6002	0.351239	7.17337	0	6.92092	up	1.80581e-11	4.28943	up	--	--	BnaA04g04920D [Brassica napus]
BnaA04g05070D	31.2998	2.39129	25.1458	1.52637	0	-3.60968	down	0	-3.95689	down	K00873|0|brp:103872160|pyruvate kinase, cytosolic isozyme-like; K00873 pyruvate kinase [EC:2.7.1.40] (A)	Pyruvate kinase, cytosolic isozyme OS=Glycine max (Soybean) PE=1 SV=1	BnaA04g05070D [Brassica napus]
BnaA04g05100D	18.244	6.38674	30.319	8.12161	5.87237e-05	-1.5204	down	3.63971e-08	-1.73582	down	--	Peroxiredoxin-2E, chloroplastic (Precursor) GN=PRXIIE OS=Arabidopsis thaliana (Mouse-ear cress) PE=1 SV=2	BnaA04g05100D [Brassica napus]
BnaA04g05120D	56.6741	222.772	90.1152	298.189	0	2.00962	up	8.77076e-15	1.78452	up	K01623|0|brp:103841225|fructose-bisphosphate aldolase, cytoplasmic isozyme-like; K01623 fructose-bisphosphate aldolase, class I [EC:4.1.2.13] (A)	Fructose-bisphosphate aldolase, cytoplasmic isozyme 2 OS=Pisum sativum (Garden pea) PE=3 SV=1	BnaCnng50220D [Brassica napus]
BnaA04g05330D	0	14.1429	2.17606	11.5758	0	7.07477	up	5.2673e-10	2.3903	up	K02927|9.99891e-38|pop:POPTR_0016s07790g|UBIQUITIN EXTENSION protein 1; K02927 large subunit ribosomal protein L40e (A)	60S ribosomal protein L40 (Precursor) OS=Brassica rapa subsp. pekinensis (Chinese cabbage) PE=2 SV=2	BnaA04g05330D [Brassica napus]
BnaA04g05360D	26.3406	70.4572	36.5794	89.8853	1.04402e-08	1.47749	up	9.5204e-07	1.2716	up	K10704|2.63959e-101|brp:103863456|ubiquitin-conjugating enzyme E2 variant 1D-like; K10704 ubiquitin-conjugating enzyme E2 variant (A)	Ubiquitin-conjugating enzyme E2 variant 1D GN=F22O6.60 OS=Arabidopsis thaliana (Mouse-ear cress) PE=1 SV=1	PREDICTED: ubiquitin-conjugating enzyme E2 variant 1D-like [Brassica rapa]
BnaA04g06040D	4.95268	11.5959	4.2769	10.1916	0.00173029	1.21211	up	0.00154199	1.24369	up	K18880|1.76361e-159|brp:103863519|glyoxysomal fatty acid beta-oxidation multifunctional protein MFP-a-like; K18880 very-long-chain (3R)-3-hydroxyacyl-CoA dehydratase [EC:4.2.1.134] (A)	3-hydroxyacyl-CoA dehydrogenase OS=Cucumis sativus (Cucumber) PE=1 SV=1	BnaA04g06040D [Brassica napus]
BnaA04g06090D	53.7866	0.196449	34.3506	0.324386	0	-8.05658	down	0	-6.47711	down	--	Polyadenylate-binding protein-interacting protein 2 GN=CID2 OS=Arabidopsis thaliana (Mouse-ear cress) PE=2 SV=1	PREDICTED: polyadenylate-binding protein-interacting protein 2 [Brassica rapa]
BnaA04g06830D	0.127769	7.81964	1.03921	6.78858	0	5.72174	up	0	2.59805	up	--	--	BnaA04g06830D [Brassica napus]
BnaA04g06850D	0.102459	3.83613	0.787194	2.82753	5.44009e-15	4.67854	up	0.00148455	1.77918	up	K03064|5.06847e-52|brp:103848837|26S protease regulatory subunit 10B homolog A-like; K03064 26S proteasome regulatory subunit T4 (A)	26S protease regulatory subunit 10B homolog A GN=RPT4A OS=Arabidopsis thaliana (Mouse-ear cress) PE=1 SV=1	BnaA04g06850D [Brassica napus]
BnaA04g06900D	4.69564	13.5202	9.32145	20.1123	1.04222e-07	1.5333	up	0.000401906	1.06599	up	--	Probable mannan synthase 15 GN=CSLA15 OS=Arabidopsis thaliana (Mouse-ear cress) PE=3 SV=2	BnaA04g06900D [Brassica napus]
BnaA04g06930D	15.3913	37.1717	21.2645	44.1677	8.67713e-07	1.31852	up	0.000371331	1.03513	up	K05605|0|brp:103863634|3-hydroxyisobutyryl-CoA hydrolase-like protein 3, mitochondrial; K05605 3-hydroxyisobutyryl-CoA hydrolase [EC:3.1.2.4] (A)	3-hydroxyisobutyryl-CoA hydrolase-like protein 3, mitochondrial (Precursor) GN=At4g13360 OS=Arabidopsis thaliana (Mouse-ear cress) PE=2 SV=2	BnaA04g06930D [Brassica napus]
BnaA04g06970D	4.27409	11.8342	6.48722	17.086	4.69848e-08	1.53448	up	2.34011e-07	1.38301	up	--	Probable ADP-ribosylation factor GTPase-activating protein AGD14 GN=At1g08680/At1g08690 OS=Arabidopsis thaliana (Mouse-ear cress) PE=1 SV=2	BnaA04g06970D [Brassica napus]
BnaA04g08140D	2.90683	6.20123	2.67011	5.37634	0.0094868	1.02939	up	0.00329649	1.10606	up	--	GDSL esterase/lipase At4g10955 GN=At4g10955 OS=Arabidopsis thaliana (Mouse-ear cress) PE=2 SV=1	BnaA04g08140D [Brassica napus]
BnaA04g08180D	1.81326	5.47848	2.16512	5.79601	0.000703167	1.57552	up	0.00197419	1.42768	up	--	Cysteine-rich repeat secretory protein 60 (Precursor) GN=CRRSP60 OS=Arabidopsis thaliana (Mouse-ear cress) PE=1 SV=1	BnaA04g08180D [Brassica napus]
BnaA04g08450D	0.541983	3.92727	0.3344	4.38776	8.95557e-11	2.84968	up	1.65423e-14	3.53614	up	--	--	BnaA04g08450D [Brassica napus]
BnaA04g08570D	8.62327	152.814	294.268	676.626	0	4.19596	up	6.14126e-06	1.21322	up	K01602|9.66372e-123|brp:103863779|ribulose bisphosphate carboxylase small chain F1, chloroplastic; K01602 ribulose-bisphosphate carboxylase small chain [EC:4.1.1.39] (A)	Ribulose bisphosphate carboxylase small chain, chloroplastic (Precursor) GN=RBCS OS=Brassica napus (Rape) PE=2 SV=2	RecName: Full=Ribulose bisphosphate carboxylase small chain, chloroplastic; Short=RuBisCO small subunit; Flags: Precursor [Brassica napus]
BnaA04g08640D	701.553	168.282	1924.44	612.873	0	-2.13454	down	1.0425e-13	-1.74076	down	K01602|6.00992e-132|brp:103863779|ribulose bisphosphate carboxylase small chain F1, chloroplastic; K01602 ribulose-bisphosphate carboxylase small chain [EC:4.1.1.39] (A)	Ribulose bisphosphate carboxylase small chain, chloroplastic (Precursor) GN=RBCS OS=Brassica napus (Rape) PE=2 SV=2	ribulose 1,5-bisphosphate carboxylase/oxygenase [Brassica rapa subsp. chinensis]
BnaA04g08740D	1.00815	0	1.07322	0	0.000180323	-4.27436	down	5.3218e-05	-4.36042	down	--	Putative FBD-associated F-box protein At5g38570 GN=At5g38570 OS=Arabidopsis thaliana (Mouse-ear cress) PE=4 SV=2	BnaA04g08740D [Brassica napus]
BnaA04g09750D	4.84196	1.95865	4.86268	1.61875	0.000799702	-1.23825	down	2.55763e-06	-1.576	down	--	Probable tRNA modification GTPase MnmE {ECO:0000255|HAMAP-Rule:MF_00379} OS=Cyanidium caldarium PE=3 SV=1	BnaA04g09750D [Brassica napus]
BnaA04g09760D	1.1795	5.02698	0.831639	4.348	1.31253e-07	2.11626	up	1.05376e-08	2.44223	up	--	--	BnaA04g09760D [Brassica napus]
BnaA04g10270D	1.87782	0.224827	1.56105	0.359386	8.85998e-07	-2.9129	down	0.000990025	-2.07464	down	--	Pentatricopeptide repeat-containing protein At5g40400 GN=At5g40400 OS=Arabidopsis thaliana (Mouse-ear cress) PE=2 SV=1	BnaA04g10270D [Brassica napus]
BnaA04g10520D	5.4692	14.48	4.83923	12.915	3.49289e-06	1.43058	up	1.57812e-05	1.37163	up	K07556|0|brp:103864015|ATP synthase mitochondrial F1 complex assembly factor 2; K07556 ATP synthase mitochondrial F1 complex assembly factor 2 (A)	--	BnaA04g10520D [Brassica napus]
BnaA04g10730D	56.2628	21.7063	53.2479	21.6576	0.000440311	-1.30622	down	0.00239301	-1.19088	down	--	--	PREDICTED: uncharacterized protein LOC103864042 [Brassica rapa]
BnaA04g11080D	6.21524	2.13073	4.67494	0.854218	1.19859e-05	-1.52715	down	1.22687e-10	-2.42455	down	--	BTB/POZ domain-containing protein At5g41330 GN=At5g41330 OS=Arabidopsis thaliana (Mouse-ear cress) PE=2 SV=1	BnaA04g11080D [Brassica napus]
BnaA04g11200D	6.67982	19.2929	11.0178	25.7527	2.73504e-05	1.58997	up	0.000720663	1.23984	up	K11792|1.71252e-63|eus:EUTSA_v10028001mg|hypothetical protein; K11792 DET1- and DDB1-associated protein 1 (A)	--	BnaA04g11200D [Brassica napus]
BnaA04g11310D	0.310077	2.39215	0.552174	3.37062	0.00751393	2.61487	up	0.00404421	2.36915	up	--	--	BnaA04g11310D, partial [Brassica napus]
BnaA04g11630D	2.4053	0.142271	4.61561	0	3.19929e-08	-3.89391	down	0	-6.23059	down	--	Phenolic glucoside malonyltransferase 2 GN=PMAT2 OS=Arabidopsis thaliana (Mouse-ear cress) PE=1 SV=1	BnaA04g11630D [Brassica napus]
BnaA04g11890D	10.7817	27.1574	9.8838	29.13	0.000605634	1.34432	up	4.32812e-06	1.63577	up	--	--	PREDICTED: uncharacterized protein LOC103864241 [Brassica rapa]
BnaA04g11980D	1.74876	0.241435	1.05985	0.142884	8.74529e-06	-3.23686	down	0.00451086	-2.90936	down	K13119|1.07217e-136|brp:103864250|protein XAP5 CIRCADIAN TIMEKEEPER-like; K13119 protein FAM50 (A)	Protein XAP5 CIRCADIAN TIMEKEEPER GN=XCT OS=Arabidopsis thaliana (Mouse-ear cress) PE=1 SV=1	BnaA04g11980D [Brassica napus]
BnaA04g11990D	19.9776	66.6007	27.3423	78.014	1.48881e-13	1.81374	up	8.44671e-10	1.50303	up	K13249|2.90224e-115|brp:103864251|translocon-associated protein subunit alpha-like; K13249 translocon-associated protein subunit alpha (A)	Translocon-associated protein subunit alpha (Precursor) GN=At2g21160 OS=Arabidopsis thaliana (Mouse-ear cress) PE=2 SV=3	BnaA04g11990D [Brassica napus]
BnaA04g12110D	8.39583	41.3242	4.52715	41.2963	2.2775e-06	1.26206	up	2.22045e-16	1.96964	up	K11498|0|brp:103864266|kinesin-like protein NACK1; K11498 centromeric protein E (A)	Kinesin-like protein NACK1 GN=NACK1 OS=Nicotiana tabacum (Common tobacco) PE=1 SV=1	BnaA04g12110D [Brassica napus]
BnaA04g12390D	2.07472	0	1.30416	0	2.07057e-13	-5.6972	down	1.80928e-08	-4.99727	down	K01889|0|brp:103864291|probable phenylalanine--tRNA ligase alpha subunit; K01889 phenylalanyl-tRNA synthetase alpha chain [EC:6.1.1.20] (A)	Probable phenylalanine--tRNA ligase alpha subunit GN=At4g39280 OS=Arabidopsis thaliana (Mouse-ear cress) PE=2 SV=3	BnaA04g12390D [Brassica napus]
BnaA04g12990D	13.2614	3.11074	11.5575	4.68197	1.67197e-08	-1.96474	down	0.000460062	-1.32097	down	--	MADS-box protein SVP GN=SVP OS=Arabidopsis thaliana (Mouse-ear cress) PE=1 SV=1	BnaA04g12990D [Brassica napus]
BnaA04g13260D	1.15765	0.14185	1.7049	0.161881	6.30612e-07	-2.82555	down	5.53557e-13	-3.50414	down	--	--	BnaA04g13260D [Brassica napus]
BnaA04g13480D	6.88143	1.69292	0.626224	0	3.01396e-09	-2.00451	down	0.00364895	-3.89155	down	--	Cytochrome P450 708A2 GN=MDN11.7 OS=Arabidopsis thaliana (Mouse-ear cress) PE=2 SV=3	BnaA04g13480D [Brassica napus]
BnaA04g13940D	0.199406	4.78188	1.92081	7.16875	0	4.54036	up	7.22403e-09	1.87494	up	--	--	BnaA04g13940D [Brassica napus]
BnaA04g14310D	3.38573	0	2.18769	0	2.31637e-12	-5.5763	down	3.13892e-08	-4.96002	down	--	F-box/FBD/LRR-repeat protein At5g56420 GN=At5g56420 OS=Arabidopsis thaliana (Mouse-ear cress) PE=2 SV=1	BnaA04g14310D [Brassica napus]
BnaA04g14430D	6.89203	2.71287	8.60268	3.70819	0.000929513	-1.2794	down	0.000179349	-1.28945	down	K14816|0|brp:103864558|zinc finger protein 622; K14816 pre-60S factor REI1 (A)	--	BnaA04g14430D [Brassica napus]
BnaA04g14800D	18.2527	6.04529	14.5683	3.90156	7.72395e-08	-1.55663	down	3.2695e-11	-1.94104	down	--	--	BnaA04g14800D [Brassica napus]
BnaA04g14900D	1.73624	11.5812	1.91016	7.40102	1.11022e-16	2.7539	up	5.49692e-08	1.97066	up	--	BAHD acyltransferase At3g29680 GN=At3g29680 OS=Arabidopsis thaliana (Mouse-ear cress) PE=2 SV=1	BnaA04g14900D [Brassica napus]
BnaA04g15490D	20.7734	8.24894	31.2971	11.9765	1.48135e-06	-1.33467	down	2.25232e-07	-1.33977	down	--	Probable inactive receptor kinase At2g26730 (Precursor) GN=At2g26730 OS=Arabidopsis thaliana (Mouse-ear cress) PE=1 SV=1	BnaA04g15490D [Brassica napus]
BnaA04g15990D	46.9785	20.7619	51.6502	22.5626	0.000156522	-1.1326	down	3.12685e-06	-1.26971	down	--	Uncharacterized protein At2g27730, mitochondrial GN=At2g27730 OS=Arabidopsis thaliana (Mouse-ear cress) PE=1 SV=1	PREDICTED: uncharacterized protein At2g27730, mitochondrial-like [Brassica rapa]
BnaA04g16360D	2.31069	6.02091	3.69277	13.8485	1.30179e-05	1.437	up	3.85447e-12	1.84625	up	--	--	BnaA04g16360D [Brassica napus]
BnaA04g16630D	1.44168	0.115806	3.73912	0.153877	2.12585e-05	-3.8125	down	1.0163e-12	-4.13554	down	--	UDP-glucuronic acid decarboxylase 6 GN=UXS6 OS=Arabidopsis thaliana (Mouse-ear cress) PE=2 SV=1	BnaA04g16630D [Brassica napus]
BnaA04g17210D	2.82428	0.301517	3.94738	0.199464	0.000555008	-2.18293	down	1.28193e-08	-3.15347	down	K14004|0|brp:103865005|protein SEC13 homolog; K14004 protein transport protein SEC13 (A)	Protein transport protein SEC13 homolog B {ECO:0000305} OS=Arabidopsis thaliana (Mouse-ear cress) PE=1 SV=1	BnaA04g17210D [Brassica napus]
BnaA04g17240D	11.3194	3.23877	8.17194	2.84748	1.14799e-07	-1.71226	down	1.31953e-05	-1.53898	down	--	LRR repeats and ubiquitin-like domain-containing protein At2g30105 GN=At2g30105 OS=Arabidopsis thaliana (Mouse-ear cress) PE=1 SV=1	BnaA04g17240D [Brassica napus]
BnaA04g17300D	0.681392	0	3.87095	0	3.1565e-05	-4.44981	down	0	-6.90536	down	--	Subtilisin-like protease (Precursor) GN=At5g67360 OS=Arabidopsis thaliana (Mouse-ear cress) PE=1 SV=1	BnaA04g17300D [Brassica napus]
BnaA04g17570D	8.41261	2.97865	14.3089	5.60639	2.64761e-06	-1.46462	down	7.20443e-07	-1.37357	down	K00487|0|brp:103865043|trans-cinnamate 4-monooxygenase-like; K00487 trans-cinnamate 4-monooxygenase [EC:1.14.13.11] (A)	Trans-cinnamate 4-monooxygenase GN=T6B20.16 OS=Arabidopsis thaliana (Mouse-ear cress) PE=2 SV=1	cinnamate 4-hydroxylase isoform 2 [Brassica napus]
BnaA04g18190D	157.232	379.392	208.365	403.305	1.48141e-08	1.42288	up	0.000673303	1.02275	up	K02985|0|brp:103865129|40S ribosomal protein S3-2-like; K02985 small subunit ribosomal protein S3e (A)	40S ribosomal protein S3-3 GN=RPS3C OS=Arabidopsis thaliana (Mouse-ear cress) PE=1 SV=1	BnaA04g18190D [Brassica napus]
BnaA04g18850D	75.7126	31.552	56.0306	17.2927	8.49954e-06	-1.23633	down	1.19431e-10	-1.66901	down	K01061|3.85269e-174|brp:103865204|carboxymethylenebutenolidase homolog; K01061 carboxymethylenebutenolidase [EC:3.1.1.45] (A)	--	BnaA04g18850D [Brassica napus]
BnaA04g19440D	0	1.94416	0	0.807484	1.3141e-09	5.20148	up	0.00374328	3.88933	up	K14411|8.17616e-102|brp:103865267|heterogeneous nuclear ribonucleoprotein 1-like; K14411 RNA-binding protein Musashi (A)	Heterogeneous nuclear ribonucleoprotein 1 GN=RNP1 OS=Arabidopsis thaliana (Mouse-ear cress) PE=1 SV=1	BnaA04g19440D [Brassica napus]
BnaA04g19470D	1.85049	0	1.98324	0	1.16829e-07	-4.91625	down	5.46139e-08	-4.92178	down	K13280|1.20833e-07|brp:103840539|signal peptidase complex catalytic subunit SEC11A; K13280 signal peptidase, endoplasmic reticulum-type [EC:3.4.-.-] (A)	--	BnaA04g19470D [Brassica napus]
BnaA04g20380D	1.26586	5.03009	3.09849	24.7127	3.1542e-06	1.91631	up	0	2.90457	up	--	Cannabidiolic acid synthase (Precursor) GN=CBDAS OS=Cannabis sativa (Hemp) PE=1 SV=1	BnaA04g20380D [Brassica napus]
BnaA04g20460D	5.08437	11.1281	4.9172	11.4783	0.00521641	1.1522	up	0.00354709	1.16964	up	K03671|3.36341e-105|brp:103865369|thioredoxin O1, mitochondrial; K03671 thioredoxin 1 (A)	Thioredoxin O1, mitochondrial (Precursor) GN=At2g35010 OS=Arabidopsis thaliana (Mouse-ear cress) PE=2 SV=1	BnaA04g20460D [Brassica napus]
BnaA04g20490D	2.64069	6.70977	2.46927	10.0408	9.46813e-07	1.38097	up	4.21885e-15	1.97572	up	--	Serine/threonine-protein kinase CTR1 GN=CTR1 OS=Arabidopsis thaliana (Mouse-ear cress) PE=1 SV=1	BnaA04g20490D [Brassica napus]
BnaA04g20970D	4.36457	8.41918	4.1779	12.1938	0.00281159	1.01139	up	2.14298e-08	1.49323	up	--	BEL1-like homeodomain protein 1 GN=F11F19.15 OS=Arabidopsis thaliana (Mouse-ear cress) PE=1 SV=1	BnaA04g20970D [Brassica napus]
BnaA04g21160D	0.123227	2.52335	0.885343	3.23834	5.84014e-11	3.96494	up	0.000136069	1.78589	up	--	Heavy metal-associated isoprenylated plant protein 26 (Precursor) GN=F20M13.140 OS=Arabidopsis thaliana (Mouse-ear cress) PE=1 SV=1	BnaA04g21160D [Brassica napus]
BnaA04g21190D	3.02909	7.06752	3.519	7.65765	0.000129125	1.25942	up	0.0021877	1.06338	up	--	RNA polymerase sigma factor sigF, chloroplastic (Precursor) GN=T1J8 OS=Arabidopsis thaliana (Mouse-ear cress) PE=1 SV=1	BnaA04g21190D [Brassica napus]
BnaA04g21480D	3.73709	8.14667	2.5883	7.52352	0.00033902	1.16171	up	9.13852e-07	1.48095	up	--	--	BnaA04g21480D [Brassica napus]
BnaA04g21710D	0	4.09893	0	3.41596	4.44089e-16	5.96266	up	3.40949e-13	5.61349	up	--	UPF0725 protein At2g20620 GN=At2g20620 OS=Arabidopsis thaliana (Mouse-ear cress) PE=2 SV=1	BnaA04g21710D [Brassica napus]
BnaA04g21840D	0.046896	2.71814	0.0421713	1.51852	1.5552e-12	4.85252	up	5.3942e-07	4.7555	up	--	--	BnaA04g21840D [Brassica napus]
BnaA04g21850D	1.80149	14.5441	17.0121	60.7765	0	3.06876	up	1.88738e-15	1.87338	up	K07300|0|brp:103865655|vacuolar cation/proton exchanger 1; K07300 Ca2+:H+ antiporter (A)	Vacuolar cation/proton exchanger 1 GN=F16M14.10 OS=Arabidopsis thaliana (Mouse-ear cress) PE=1 SV=3	BnaA04g21850D [Brassica napus]
BnaA04g22660D	13.4077	35.1974	16.5019	39.5168	1.2985e-07	1.42602	up	2.9529e-05	1.16855	up	--	Clathrin light chain 2 GN=CLC2 OS=Arabidopsis thaliana (Mouse-ear cress) PE=1 SV=1	BnaA04g22660D [Brassica napus]
BnaA04g23250D	69.809	0	56.9301	0.0872629	0	-9.4564	down	0	-8.27403	down	--	Heat stress transcription factor A-1 OS=Oryza sativa subsp. japonica (Rice) PE=2 SV=1	PREDICTED: uncharacterized protein LOC103865804 [Brassica rapa]
BnaA04g23260D	0.449528	2.35508	0.22309	2.4778	3.30632e-06	2.42626	up	3.67239e-10	3.47214	up	--	Protein NRT1/ PTR FAMILY 5.1 GN=NPF5.1 OS=Arabidopsis thaliana (Mouse-ear cress) PE=2 SV=2	BnaA04g23260D [Brassica napus]
BnaA04g23290D	4.2201	8.97741	10.7391	34.7359	0.00109126	1.13158	up	9.80418e-11	1.60711	up	--	WEB family protein At2g40480 GN=At2g40480 OS=Arabidopsis thaliana (Mouse-ear cress) PE=2 SV=1	BnaA04g23290D [Brassica napus]
BnaA04g23330D	7.77335	17.4116	4.75246	17.2529	1.5858e-05	1.21131	up	3.67484e-14	1.89453	up	K03549|0|brp:103865816|potassium transporter 2; K03549 KUP system potassium uptake protein (A)	Potassium transporter 2 GN=T2P4.11 OS=Arabidopsis thaliana (Mouse-ear cress) PE=1 SV=2	BnaC04g47240D [Brassica napus]
BnaA04g23390D	23.4769	121.307	23.5809	141.401	0	2.44617	up	0	2.62558	up	K02976|4.78836e-40|brp:103857938|40S ribosomal protein S26-3-like; K02976 small subunit ribosomal protein S26e (A)	40S ribosomal protein S26-3 GN=RPS26C OS=Arabidopsis thaliana (Mouse-ear cress) PE=2 SV=1	BnaA04g23390D [Brassica napus]
BnaA04g23440D	0.689588	2.30747	0.343717	2.099	6.51418e-05	1.9781	up	3.81697e-06	2.46811	up	K12849|9.04094e-135|brp:103865826|pre-mRNA-splicing factor 38-like; K12849 pre-mRNA-splicing factor 38A (A)	Pre-mRNA-splicing factor 38 GN=PRP38 OS=Arabidopsis thaliana (Mouse-ear cress) PE=1 SV=1	BnaA04g23440D [Brassica napus]
BnaA04g23590D	2.806	9.7786	3.68678	9.66027	2.5922e-06	1.83207	up	0.00297877	1.29588	up	--	Cysteine proteinase inhibitor 3 (Precursor) GN=T20B5.8 OS=Arabidopsis thaliana (Mouse-ear cress) PE=2 SV=2	BnaA04g23590D [Brassica napus]
BnaA04g23650D	0.621904	3.16175	0.790305	4.33305	0.000837533	2.22784	up	1.17626e-05	2.39683	up	--	Chaperone protein dnaJ 72 GN=T3K9.23 OS=Arabidopsis thaliana (Mouse-ear cress) PE=2 SV=1	BnaA04g23650D [Brassica napus]
BnaA04g23920D	30.5467	65.9175	30.3842	62.5414	5.53939e-05	1.14581	up	0.000594527	1.01991	up	--	Protein EARLY RESPONSIVE TO DEHYDRATION 15 OS=Arabidopsis thaliana (Mouse-ear cress) PE=1 SV=1	protein EARLY RESPONSIVE TO DEHYDRATION 15-like [Brassica rapa]
BnaA04g24080D	8.28118	16.6618	13.1771	25.1948	0.00108718	1.02801	up	6.48865e-06	1.20834	up	--	Leucine-rich repeat receptor-like tyrosine-protein kinase At2g41820 (Precursor) GN=At2g41820 OS=Arabidopsis thaliana (Mouse-ear cress) PE=2 SV=1	BnaA04g24080D [Brassica napus]
BnaA04g24600D	2.56378	5.37918	4.58514	11.0806	0.000779322	1.13222	up	2.11628e-06	1.29751	up	K01595|0|brp:103865958|phosphoenolpyruvate carboxylase 2; K01595 phosphoenolpyruvate carboxylase [EC:4.1.1.31] (A)	Phosphoenolpyruvate carboxylase 2 GN=PPC2 OS=Arabidopsis thaliana (Mouse-ear cress) PE=1 SV=2	BnaA04g24600D [Brassica napus]
BnaA04g24700D	198.213	22.811	11.0095	2.84884	0	-3.18776	down	2.90444e-06	-1.84039	down	--	Protodermal factor 1 (Precursor) GN=PDF1 OS=Arabidopsis thaliana (Mouse-ear cress) PE=2 SV=1	PREDICTED: protodermal factor 1-like [Brassica rapa]
BnaA04g24880D	5.55049	12.9194	5.96341	17.6006	1.97446e-06	1.30534	up	2.49319e-10	1.57867	up	K12471|0|brp:103866050|clathrin interactor EPSIN 2-like; K12471 epsin (A)	Clathrin interactor EPSIN 2 OS=Arabidopsis thaliana (Mouse-ear cress) PE=1 SV=1	BnaA04g24880D [Brassica napus]
BnaA04g24890D	0.479053	1.72966	0.51694	2.07557	0.00100011	1.85048	up	0.000329282	1.85894	up	--	--	BnaA04g24890D [Brassica napus]
BnaA04g25070D	5.54417	43.0539	5.15979	38.2326	0	3.00395	up	0	2.86335	up	K01069|0|brp:103866071|hydroxyacylglutathione hydrolase 1, mitochondrial-like; K01069 hydroxyacylglutathione hydrolase [EC:3.1.2.6] (A)	Hydroxyacylglutathione hydrolase 1, mitochondrial (Precursor) GN=T1O24.17 OS=Arabidopsis thaliana (Mouse-ear cress) PE=2 SV=2	BnaA04g25070D [Brassica napus]
BnaA04g25080D	431.258	1837.12	384.174	1772.42	0	2.41476	up	0	2.4243	up	K02923|1.10265e-41|brp:103866072|60S ribosomal protein L38-like; K02923 large subunit ribosomal protein L38e (A)	60S ribosomal protein L38 GN=RPL38B OS=Arabidopsis thaliana (Mouse-ear cress) PE=3 SV=1	BnaA04g25080D [Brassica napus]
BnaA04g25190D	155.147	47.3523	326.429	42.3605	0.00035144	-1.18515	down	0	-2.59636	down	--	Defensin-like protein 197 (Precursor) GN=ATTI6 OS=Arabidopsis thaliana (Mouse-ear cress) PE=3 SV=1	PREDICTED: defensin-like protein 197 [Brassica rapa]
BnaA04g25470D	16.1311	52.5545	11.5006	41.8075	4.72756e-11	1.79184	up	4.90497e-12	1.9227	up	--	Probable thiocyanate methyltransferase 2 GN=TMT2 OS=Brassica oleracea (Wild cabbage) PE=2 SV=1	BnaA04g25470D [Brassica napus]
BnaA04g25510D	2.12621	11.2409	2.0363	11.5748	5.77316e-15	2.43543	up	1.55431e-15	2.446	up	K00215|0|brp:103866117|4-hydroxy-tetrahydrodipicolinate reductase 1, chloroplastic; K00215 4-hydroxy-tetrahydrodipicolinate reductase [EC:1.17.1.8] (A)	4-hydroxy-tetrahydrodipicolinate reductase 1, chloroplastic (Precursor) GN=DAPB1 OS=Arabidopsis thaliana (Mouse-ear cress) PE=2 SV=2	BnaA04g25510D [Brassica napus]
BnaA04g25520D	11.2643	44.0623	2.74494	55.7245	4.61409e-13	2.025	up	0	4.34805	up	K00794|8.52639e-128|brp:103866118|6,7-dimethyl-8-ribityllumazine synthase, chloroplastic; K00794 6,7-dimethyl-8-ribityllumazine synthase [EC:2.5.1.78] (A)	6,7-dimethyl-8-ribityllumazine synthase, chloroplastic (Precursor) GN=At2g44050 OS=Arabidopsis thaliana (Mouse-ear cress) PE=2 SV=1	BnaA04g25520D [Brassica napus]
BnaA04g25660D	12.6503	24.0145	12.7786	27.8963	0.000340408	1.07193	up	3.04219e-08	1.42002	up	K01647|0|brp:103866133|citrate synthase 4, mitochondrial-like; K01647 citrate synthase [EC:2.3.3.1] (A)	Citrate synthase 4, mitochondrial (Precursor) GN=CSY4 OS=Arabidopsis thaliana (Mouse-ear cress) PE=1 SV=3	PREDICTED: citrate synthase 4, mitochondrial-like [Brassica rapa]
BnaA04g25760D	8.7375	3.1412	8.53683	3.44951	0.000162801	-1.43565	down	0.00232587	-1.21827	down	K02257|0|brp:103866143|protoheme IX farnesyltransferase, mitochondrial; K02257 protoheme IX farnesyltransferase [EC:2.5.1.-] (A)	Protoheme IX farnesyltransferase, mitochondrial (Precursor) GN=COX10 OS=Arabidopsis thaliana (Mouse-ear cress) PE=2 SV=4	BnaA04g25760D [Brassica napus]
BnaA04g25800D	13.0866	25.5269	17.2065	39.2188	0.00173662	1.07518	up	2.54912e-05	1.22011	up	K07893|4.38066e-136|brp:103866149|ras-related protein RABH1b-like; K07893 Ras-related protein Rab-6A (A)	Ras-related protein RABH1b GN=F16B22.10 OS=Arabidopsis thaliana (Mouse-ear cress) PE=1 SV=1	PREDICTED: ras-related protein RABH1b-like [Brassica rapa]
BnaA04g25860D	7.01351	14.7605	11.6036	39.4535	0.000917791	1.16303	up	3.75144e-12	1.78696	up	--	--	BnaA04g25860D [Brassica napus]
BnaA04g26250D	4.60113	10.5527	4.51252	13.8949	0.00244837	1.22666	up	2.07122e-05	1.48129	up	--	--	BnaA04g26250D [Brassica napus]
BnaA04g26960D	0.865753	8.95046	0.165166	2.39388	0	3.57107	up	1.78746e-14	3.76208	up	K01897|0|brp:103843798|long chain acyl-CoA synthetase 1; K01897 long-chain acyl-CoA synthetase [EC:6.2.1.3] (A)	Long chain acyl-CoA synthetase 1 GN=T8I13.8 OS=Arabidopsis thaliana (Mouse-ear cress) PE=2 SV=1	PREDICTED: long chain acyl-CoA synthetase 1 [Brassica rapa]
BnaA04g27280D	5.76179	0.16609	10.2895	0.583891	1.84652e-06	-4.7018	down	8.44769e-09	-3.68261	down	K10577|1.99157e-117|brp:103862793|SUMO-conjugating enzyme SCE1-like; K10577 ubiquitin-conjugating enzyme E2 I [EC:6.3.2.19] (A)	SUMO-conjugating enzyme SCE1 GN=T10K17.80 OS=Arabidopsis thaliana (Mouse-ear cress) PE=1 SV=1	PREDICTED: SUMO-conjugating enzyme SCE1-like [Brassica rapa]
BnaA04g28560D	8.52153	22.2499	8.79331	20.4149	5.16694e-08	1.8382	up	0.00237033	1.17622	up	K17778|2.30397e-58|brp:103864976|mitochondrial import inner membrane translocase subunit TIM10-like; K17778 mitochondrial import inner membrane translocase subunit TIM10 (A)	Mitochondrial import inner membrane translocase subunit TIM10 GN=TIM10 OS=Arabidopsis thaliana (Mouse-ear cress) PE=1 SV=1	PREDICTED: mitochondrial import inner membrane translocase subunit TIM10-like [Brassica rapa]
BnaA04g28600D	0.521918	5.03933	0.943081	4.5183	8.1874e-06	3.0511	up	0.00529645	2.13617	up	K00799|8.05738e-157|brp:103864970|glutathione S-transferase U4; K00799 glutathione S-transferase [EC:2.5.1.18] (A)	Glutathione S-transferase U4 GN=F16P2.16 OS=Arabidopsis thaliana (Mouse-ear cress) PE=1 SV=1	BnaA04g28600D [Brassica napus]
BnaA04g28630D	1.87158	11.1284	2.06826	6.45703	4.49228e-10	2.56475	up	0.00214378	1.63913	up	K00799|2.0532e-142|brp:103864966|glutathione S-transferase U7; K00799 glutathione S-transferase [EC:2.5.1.18] (A)	Glutathione S-transferase U7 GN=F16P2.20 OS=Arabidopsis thaliana (Mouse-ear cress) PE=2 SV=1	BnaA04g28630D [Brassica napus]
BnaA04g29010D	18.5981	55.0123	16.1696	83.1932	1.33504e-09	1.52503	up	0	2.25829	up	--	Uncharacterized protein At2g37660, chloroplastic (Precursor) GN=At2g37660 OS=Arabidopsis thaliana (Mouse-ear cress) PE=1 SV=2	BnaA04g29010D [Brassica napus]
BnaA04g29040D	0	1.82712	0	1.65159	1.96534e-05	4.47943	up	9.97243e-05	4.29981	up	--	--	BnaA04g29040D [Brassica napus]
BnaA04g29120D	5.12096	11.2825	4.75204	12.4198	0.00399937	1.25814	up	0.00111391	1.3457	up	--	--	BnaA04g29120D [Brassica napus]
BnaA04g29210D	383.243	25.8264	381.533	31.4572	0	-3.69359	down	0	-3.42308	down	K11294|1.49081e-10|brp:103865583|ribonucleoprotein At2g37220, chloroplastic-like; K11294 nucleolin (A)	RNA-binding protein CP29B, chloroplastic {ECO:0000305} (Precursor) GN=F3G5.1 OS=Arabidopsis thaliana (Mouse-ear cress) PE=1 SV=1	BnaA04g29210D [Brassica napus]
BnaA04g29230D	51.143	0	44.1197	0	0	-8.76684	down	0	-8.5339	down	K02989|2.13344e-150|brp:103865585|40S ribosomal protein S5-1; K02989 small subunit ribosomal protein S5e (A)	40S ribosomal protein S5-1 GN=RPS5A OS=Arabidopsis thaliana (Mouse-ear cress) PE=1 SV=1	BnaA04g29230D [Brassica napus]
BnaA04g29370D	3.54713	8.69009	2.32546	11.7887	6.5485e-05	1.33153	up	8.10463e-14	2.21748	up	K14840|9.17545e-133|aly:ARALYDRAFT_903334|hypothetical protein; K14840 nucleolar protein 53 (A)	Uncharacterized protein At2g40430 GN=At2g40430 OS=Arabidopsis thaliana (Mouse-ear cress) PE=1 SV=2	BnaA04g29370D [Brassica napus]
BnaA05g00540D	7.37075	0.177799	11.3818	0.403428	0	-5.19502	down	0	-4.74571	down	K14191|0|brp:103866382|probable dimethyladenosine transferase; K14191 18S rRNA (adenine1779-N6/adenine1780-N6)-dimethyltransferase [EC:2.1.1.183] (A)	--	BnaA05g00540D [Brassica napus]
BnaA05g01320D	0.762312	0.0256496	0.215813	1.47952	2.57686e-06	-3.98653	down	8.98282e-08	2.75647	up	K18423|0|brp:103866460|exportin-2; K18423 exportin-2 (importin alpha re-exporter) (A)	Exportin-2 GN=CAS OS=Arabidopsis thaliana (Mouse-ear cress) PE=2 SV=1	BnaA05g01320D [Brassica napus]
BnaA05g01600D	0.352974	3.76376	0	4.10585	1.69576e-09	3.2744	up	1.11022e-15	5.87561	up	--	--	BnaA05g01600D [Brassica napus]
BnaA05g04090D	25.4283	8.90226	28.183	10.5692	6.03892e-05	-1.47811	down	7.61605e-05	-1.40002	down	K09008|1.14724e-122|brp:103866810|uncharacterized LOC103866810; K09008 NADH dehydrogenase [ubiquinone] 1 alpha subcomplex assembly factor 3 (A)	--	PREDICTED: uncharacterized protein LOC103866810 [Brassica rapa]
BnaA05g04180D	29.9661	7.24407	30.4268	11.3171	5.5671e-11	-1.97153	down	1.34114e-06	-1.44876	down	K07893|1.09393e-150|brp:103866816|ras-related protein RABH1b; K07893 Ras-related protein Rab-6A (A)	Ras-related protein RABH1b GN=F16B22.10 OS=Arabidopsis thaliana (Mouse-ear cress) PE=1 SV=1	BnaA05g04180D [Brassica napus]
BnaA05g04190D	137.406	75.3572	137.981	59.6266	0.000595297	-1.05551	down	2.773e-07	-1.36905	down	K03955|4.39295e-86|brp:103866817|acyl carrier protein 1, mitochondrial; K03955 NADH dehydrogenase (ubiquinone) 1 alpha/beta subcomplex 1 (A)	Acyl carrier protein 1, mitochondrial (Precursor) GN=MTACP1 OS=Arabidopsis thaliana (Mouse-ear cress) PE=2 SV=1	PREDICTED: acyl carrier protein 1, mitochondrial [Brassica rapa]
BnaA05g04200D	14.6381	4.96996	14.5715	7.04558	4.68107e-07	-1.52387	down	0.00190175	-1.0501	down	--	Protein TRIGALACTOSYLDIACYLGLYCEROL 4, chloroplastic GN=F17A9.11 OS=Arabidopsis thaliana (Mouse-ear cress) PE=1 SV=1	BnaA05g04200D [Brassica napus]
BnaA05g04210D	10.6177	3.02947	9.5146	3.95767	5.50658e-08	-1.77697	down	0.00120539	-1.18171	down	K03849|0|brp:103866821|probable dolichyl pyrophosphate Glc1Man9GlcNAc2 alpha-1,3-glucosyltransferase; K03849 alpha-1,3-glucosyltransferase [EC:2.4.1.265] (A)	Probable dolichyl pyrophosphate Glc1Man9GlcNAc2 alpha-1,3-glucosyltransferase GN=At2g44660 OS=Arabidopsis thaliana (Mouse-ear cress) PE=2 SV=3	BnaA05g04210D [Brassica napus]
BnaA05g04490D	16.3248	5.10963	12.4462	5.81856	3.45133e-09	-1.61919	down	0.00193198	-1.02123	down	K14306|4.71968e-160|brp:103866854|uncharacterized protein DDB_G0274915; K14306 nuclear pore complex protein Nup62 (A)	Nuclear pore complex protein NUP62 {ECO:0000303|PubMed:21189294} OS=Arabidopsis thaliana (Mouse-ear cress) PE=1 SV=1	BnaA05g04490D [Brassica napus]
BnaA05g05110D	4.20771	1.64671	4.60284	1.44672	0.00666857	-1.31041	down	2.6103e-05	-1.72306	down	K03110|0|brp:103866922|cell division protein FtsY homolog, chloroplastic; K03110 fused signal recognition particle receptor (A)	Cell division protein FtsY homolog, chloroplastic (Precursor) GN=F4I18.25 OS=Arabidopsis thaliana (Mouse-ear cress) PE=1 SV=2	BnaA05g05110D [Brassica napus]
BnaA05g06990D	1.94077	5.05398	2.44067	8.53668	0.000501372	1.34462	up	2.59193e-08	1.71934	up	K12492|0|brp:103867187|ADP-ribosylation factor GTPase-activating protein AGD7; K12492 ADP-ribosylation factor GTPase-activating protein 1 (A)	ADP-ribosylation factor GTPase-activating protein AGD7 GN=F13M22.5 OS=Arabidopsis thaliana (Mouse-ear cress) PE=1 SV=1	BnaA05g06990D [Brassica napus]
BnaA05g07190D	1.00445	3.00014	1.10101	5.83626	4.61261e-07	1.6266	up	0	2.36997	up	--	ABC transporter G family member 33 GN=F3G5.7 OS=Arabidopsis thaliana (Mouse-ear cress) PE=2 SV=1	BnaA05g07190D [Brassica napus]
BnaA05g07240D	67.6373	7.16118	126.625	20.2673	0	-3.00849	down	0	-2.3899	down	K11294|7.24391e-154|brp:103867216|ribonucleoprotein At2g37220, chloroplastic-like; K11294 nucleolin (A)	RNA-binding protein CP29B, chloroplastic {ECO:0000305} (Precursor) GN=F3G5.1 OS=Arabidopsis thaliana (Mouse-ear cress) PE=1 SV=1	BnaA05g07240D [Brassica napus]
BnaA05g07490D	11.3713	44.314	12.1975	50.1934	4.84871e-08	1.77881	up	1.19651e-09	1.85504	up	K14821|8.42379e-73|brp:103867242|zinc finger protein 593 homolog; K14821 bud site selection protein 20 (A)	--	BnaC04g08320D [Brassica napus]
BnaA05g07770D	438.387	145.089	666.386	198.333	8.62543e-12	-1.65872	down	5.21805e-15	-1.80731	down	K01689|0|brp:103867274|bifunctional enolase 2/transcriptional activator-like; K01689 enolase [EC:4.2.1.11] (A)	Bifunctional enolase 2/transcriptional activator GN=F1O11.16 OS=Arabidopsis thaliana (Mouse-ear cress) PE=1 SV=1	BnaC04g08780D [Brassica napus]
BnaA05g07820D	0.300999	23.3886	4.04292	16.3834	0	5.43614	up	2.90449e-05	2.09052	up	--	--	BnaA05g07820D [Brassica napus]
BnaA05g07870D	0.327656	2.26102	0.0893163	2.43334	3.42596e-10	2.79089	up	0	4.55028	up	--	Probable disease resistance RPP8-like protein 2 GN=RPP8L2 OS=Arabidopsis thaliana (Mouse-ear cress) PE=3 SV=1	BnaA05g07870D [Brassica napus]
BnaA05g07890D	1.20659	2.74785	1.25883	2.59099	0.00272831	1.41369	up	0.00922301	1.3138	up	--	Coiled-coil domain-containing protein lobo homolog (Fragment) GN=FAP50 OS=Chlamydomonas reinhardtii (Chlamydomonas smithii) PE=2 SV=1	BnaA05g07890D [Brassica napus]
BnaA05g08110D	22.1572	123.588	11.1369	125.393	0	2.63086	up	0	3.50351	up	K02927|3.41023e-90|tcc:TCM_015479|Ubiquitin supergroup,Ribosomal protein L40e; K02927 large subunit ribosomal protein L40e (A)	60S ribosomal protein L40 (Precursor) GN=UBICEP52-7 OS=Nicotiana sylvestris (Wood tobacco) PE=2 SV=2	Ubiquitin supergroup,Ribosomal protein L40e [Theobroma cacao]
BnaA05g08120D	828.231	283.091	711.854	258.03	3.66409e-08	-1.39667	down	4.44363e-09	-1.42616	down	K02927|3.41023e-90|tcc:TCM_015479|Ubiquitin supergroup,Ribosomal protein L40e; K02927 large subunit ribosomal protein L40e (A)	60S ribosomal protein L40 (Precursor) GN=UBICEP52-7 OS=Nicotiana sylvestris (Wood tobacco) PE=2 SV=2	Ubiquitin supergroup,Ribosomal protein L40e [Theobroma cacao]
BnaA05g08470D	8.16304	18.0343	11.3868	33.2763	0.000148443	1.19234	up	1.64488e-09	1.56543	up	--	Secretory carrier-associated membrane protein 4 GN=SCAMP4 OS=Arabidopsis thaliana (Mouse-ear cress) PE=2 SV=1	BnaA05g08470D [Brassica napus]
BnaA05g08560D	0.831599	3.928	1.09204	4.15053	6.18992e-05	2.23417	up	0.00143337	1.8159	up	--	--	BnaA05g08560D [Brassica napus]
BnaA05g08630D	3.79168	9.35988	1.58449	7.75965	0.000106038	1.33275	up	7.13716e-11	2.25326	up	K00948|0|brp:103867363|ribose-phosphate pyrophosphokinase 1, chloroplastic; K00948 ribose-phosphate pyrophosphokinase [EC:2.7.6.1] (A)	Ribose-phosphate pyrophosphokinase 1, chloroplastic (Precursor) GN=PRS1 OS=Arabidopsis thaliana (Mouse-ear cress) PE=2 SV=2	PREDICTED: ribose-phosphate pyrophosphokinase 1, chloroplastic [Brassica rapa]
BnaA05g08930D	7.21944	0	6.42373	0.624481	3.95495e-08	-4.99384	down	7.64332e-05	-3.0603	down	K03240|1.05985e-26|brp:103867403|translation initiation factor eIF-2B subunit epsilon; K03240 translation initiation factor eIF-2B subunit epsilon (A)	--	BnaA05g08930D [Brassica napus]
BnaA05g09780D	20.4034	0	14.1178	0	0	-6.70646	down	0	-6.13354	down	--	--	BnaA05g09780D [Brassica napus]
BnaA05g11250D	2.64854	30.1096	1.52378	27.571	0	3.53975	up	0	4.13305	up	K02985|3.21595e-180|brp:103865129|40S ribosomal protein S3-2-like; K02985 small subunit ribosomal protein S3e (A)	40S ribosomal protein S3-3 GN=RPS3C OS=Arabidopsis thaliana (Mouse-ear cress) PE=1 SV=1	BnaC04g42280D [Brassica napus]
BnaA05g11340D	4.73738	0	1.74263	0	0	-7.36189	down	4.44089e-16	-5.91735	down	--	Pentatricopeptide repeat-containing protein At2g31400, chloroplastic (Precursor) GN=At2g31400 OS=Arabidopsis thaliana (Mouse-ear cress) PE=2 SV=1	BnaA05g11340D [Brassica napus]
BnaA05g13220D	6.95289	2.09029	7.45713	1.89644	8.32582e-05	-1.60076	down	8.28634e-07	-1.8736	down	--	Non-specific lipid transfer protein GPI-anchored 2 (Precursor) GN=T28A8.10 OS=Arabidopsis thaliana (Mouse-ear cress) PE=2 SV=1	BnaA05g13220D [Brassica napus]
BnaA05g13530D	5.86231	0.986876	5.8123	0.972261	2.48197e-11	-2.0376	down	4.31988e-13	-2.16544	down	--	Putative AC transposase OS=Zea mays (Maize) PE=2 SV=2	BnaA05g13530D [Brassica napus]
BnaA05g13550D	0.351967	1.2589	0.254011	1.71808	0.00679254	1.80609	up	1.32326e-06	2.60268	up	--	Cellulose synthase-like protein E1 GN=CSLE1 OS=Arabidopsis thaliana (Mouse-ear cress) PE=2 SV=1	BnaA05g13550D [Brassica napus]
BnaA05g14050D	2.64839	0.616995	4.59195	0.590499	0.000640159	-1.95634	down	7.64584e-11	-2.89468	down	--	Inactive GDSL esterase/lipase-like protein 25 (Precursor) GN=At1g54030 OS=Arabidopsis thaliana (Mouse-ear cress) PE=1 SV=1	BnaA05g14050D [Brassica napus]
BnaA05g14170D	12.0683	5.25472	7.71696	5.20079	6.51818e-08	-1.74117	down	3.75603e-05	-1.40929	down	--	--	PREDICTED: uncharacterized protein C23H3.12c-like [Brassica rapa]
BnaA05g14370D	0.0676356	1.98438	0.217921	1.756	1.24311e-05	3.85654	up	0.000976811	3.07403	up	--	Auxin response factor 2 GN=MTG10.3 OS=Arabidopsis thaliana (Mouse-ear cress) PE=1 SV=2	BnaA05g14370D [Brassica napus]
BnaA05g14440D	0.375777	1.26707	1.26525	2.84385	0.000208695	1.79076	up	0.00504464	1.11518	up	--	Probable LRR receptor-like serine/threonine-protein kinase At1g53430 (Precursor) GN=At1g53430 OS=Arabidopsis thaliana (Mouse-ear cress) PE=1 SV=1	BnaA05g14440D [Brassica napus]
BnaA05g14490D	1.82894	8.37065	0.51281	4.52895	1.63082e-08	1.72202	up	2.13975e-09	2.35742	up	--	--	BnaA05g14490D [Brassica napus]
BnaA05g14840D	4.66507	1.32142	3.9329	1.0903	5.31333e-05	-1.73465	down	0.00024225	-1.70686	down	--	--	BnaA05g14840D [Brassica napus]
BnaA05g14890D	278.772	821.458	63.6348	31.5678	1.66719e-10	1.5937	up	0.000180323	-1.05954	down	K15748|0|brp:103868505|beta-D-glucopyranosyl abscisate beta-glucosidase; K15748 beta-D-glucopyranosyl abscisate beta-glucosidase [EC:3.2.1.175] (A)	Beta-D-glucopyranosyl abscisate beta-glucosidase (Precursor) GN=F19K6.15 OS=Arabidopsis thaliana (Mouse-ear cress) PE=1 SV=2	BnaA05g14890D [Brassica napus]
BnaA05g15950D	5.50143	0.67236	2.86127	0.237719	0	-2.99213	down	0	-3.60957	down	K01872|0|eus:EUTSA_v10011205mg|hypothetical protein; K01872 alanyl-tRNA synthetase [EC:6.1.1.7] (A)	Alanine--tRNA ligase {ECO:0000255|HAMAP-Rule:MF_03133} (Precursor) GN=F14I3.17 OS=Arabidopsis thaliana (Mouse-ear cress) PE=1 SV=3	BnaA05g15950D [Brassica napus]
BnaA05g15980D	0.784134	4.57723	0.736806	4.23797	2.36211e-12	2.99999	up	2.0661e-10	2.74463	up	--	Phosphoinositide phosphatase SAC2 GN=SAC2 OS=Arabidopsis thaliana (Mouse-ear cress) PE=2 SV=1	BnaA05g15980D [Brassica napus]
BnaA05g16980D	4.10495	20.5092	6.34862	19.9808	7.76631e-10	2.30276	up	1.00006e-05	1.65526	up	--	Protein RDM1 GN=RDM1 OS=Arabidopsis thaliana (Mouse-ear cress) PE=1 SV=1	BnaA05g16980D [Brassica napus]
BnaA05g17000D	0	70.14	1.87599	70.5253	0	9.26761	up	0	5.29515	up	K02734|6.81647e-150|brp:103869021|proteasome subunit beta type-2-A; K02734 20S proteasome subunit beta 4 [EC:3.4.25.1] (A)	Proteasome subunit beta type-2-A GN=F16J14.18 OS=Arabidopsis thaliana (Mouse-ear cress) PE=1 SV=1	PREDICTED: proteasome subunit beta type-2-A [Brassica rapa]
BnaA05g17120D	4.57103	12.0244	2.33876	7.12002	3.43851e-08	1.52323	up	5.42761e-08	1.62843	up	--	--	BnaA05g17120D [Brassica napus]
BnaA05g17160D	21.4196	0.000133629	30.0621	0.00278182	0	-7.23981	down	0	-7.69343	down	K09549|8.25483e-81|brp:103869036|probable prefoldin subunit 2; K09549 prefoldin subunit 2 (A)	Probable prefoldin subunit 2 GN=At3g22480 OS=Arabidopsis thaliana (Mouse-ear cress) PE=2 SV=1	BnaA05g17160D [Brassica napus]
BnaA05g18240D	5.88734	0.684867	5.35763	1.05036	4.44089e-16	-3.076	down	6.03405e-11	-2.364	down	--	--	PREDICTED: ran-binding protein 10-like [Brassica rapa]
BnaA05g18850D	14.8904	6.01537	28.5411	9.22287	0.00315442	-1.2704	down	1.98359e-07	-1.62908	down	K02881|3.32093e-114|brp:103869346|uncharacterized LOC103869346; K02881 large subunit ribosomal protein L18 (A)	--	BnaA05g18850D [Brassica napus]
BnaA05g19090D	2.88151	11.1884	2.86525	14.0068	5.51902e-08	1.97546	up	2.89063e-11	2.27169	up	K06688|7.20105e-130|brp:103869364|ubiquitin-conjugating enzyme E2 19; K06688 ubiquitin-conjugating enzyme E2 C [EC:6.3.2.19] (A)	Ubiquitin-conjugating enzyme E2 19 GN=UBC19 OS=Arabidopsis thaliana (Mouse-ear cress) PE=1 SV=1	BnaA05g19090D [Brassica napus]
BnaA05g19240D	8.08156	2.70167	10.7157	3.62613	1.36077e-05	-1.56933	down	2.96839e-06	-1.51694	down	K11982|6.15416e-175|brp:103869384|E3 ubiquitin-protein ligase RING1-like; K11982 E3 ubiquitin-protein ligase RNF115/126 [EC:6.3.2.19] (A)	E3 ubiquitin-protein ligase RING1-like GN=At3g19950 OS=Arabidopsis thaliana (Mouse-ear cress) PE=1 SV=1	BnaA05g19240D [Brassica napus]
BnaA05g19270D	12.4777	4.91207	13.6164	5.03468	3.30159e-05	-1.34834	down	1.29839e-06	-1.4689	down	--	E3 ubiquitin ligase BIG BROTHER-related GN=BBR OS=Arabidopsis thaliana (Mouse-ear cress) PE=2 SV=1	BnaA05g19270D [Brassica napus]
BnaA05g19300D	0	3.60246	0.150471	4.74034	6.55032e-15	5.83923	up	2.22045e-16	4.80243	up	--	Cytosolic Fe-S cluster assembly factor NBP35 {ECO:0000255|HAMAP-Rule:MF_03038} GN=At5g50960 OS=Arabidopsis thaliana (Mouse-ear cress) PE=1 SV=1	BnaA05g19300D [Brassica napus]
BnaA05g19350D	182.064	55.2079	238.891	93.9458	1.78801e-12	-1.69231	down	5.99128e-08	-1.35849	down	K09828|0|brp:103869418|delta(24)-sterol reductase-like; K09828 delta24-sterol reductase [EC:1.3.1.72] (A)	Delta(24)-sterol reductase GN=MPN9.6 OS=Arabidopsis thaliana (Mouse-ear cress) PE=1 SV=2	BnaA05g19350D [Brassica napus]
BnaA05g19390D	23.5159	0.0320054	16.0352	0	0	-9.2491	down	0	-9.57725	down	K14544|0|brp:103834989|nucleolar protein 6; K14544 U3 small nucleolar RNA-associated protein 22 (A)	--	BnaA05g19390D [Brassica napus]
BnaA05g19850D	1.78779	0	4.19057	0	4.54456e-11	-5.41642	down	0	-6.64864	down	K07466|0|brp:103844716|replication protein A 70 kDa DNA-binding subunit C-like; K07466 replication factor A1 (A)	Replication protein A 70 kDa DNA-binding subunit C OS=Oryza sativa subsp. japonica (Rice) PE=1 SV=1	BnaA05g19850D [Brassica napus]
BnaA05g20400D	3.45475	26.5861	3.0867	19.7297	0	2.97544	up	0	2.60127	up	K02335|0|brp:103869311|DNA polymerase I B, chloroplastic/mitochondrial; K02335 DNA polymerase I [EC:2.7.7.7] (A)	DNA polymerase I B, chloroplastic/mitochondrial (Precursor) GN=POLIB OS=Arabidopsis thaliana (Mouse-ear cress) PE=2 SV=1	BnaA05g20400D [Brassica napus]
BnaA05g20480D	0.809604	4.27858	2.28122	0.0816439	2.45262e-05	2.35756	up	3.1475e-05	-3.76301	down	K15732|0|brp:103869439|RNA polymerase II C-terminal domain phosphatase-like 4; K18999 RNA polymerase II C-terminal domain phosphatase-like 3/4 [EC:3.1.3.16] (A)	RNA polymerase II C-terminal domain phosphatase-like 4 GN=CPL4 OS=Arabidopsis thaliana (Mouse-ear cress) PE=1 SV=1	BnaA05g20480D [Brassica napus]
BnaA05g20580D	7.35504	21.6132	12.571	27.7861	9.0219e-10	1.61734	up	3.42955e-05	1.15055	up	--	--	PREDICTED: uncharacterized protein LOC103869451 [Brassica rapa]
BnaA05g22860D	19.0731	46.8746	19.5421	55.3468	1.32935e-06	1.27903	up	1.78133e-10	1.54091	up	K00382|0|brp:103869701|dihydrolipoyl dehydrogenase 2, mitochondrial; K00382 dihydrolipoamide dehydrogenase [EC:1.8.1.4] (A)	Dihydrolipoyl dehydrogenase 2, mitochondrial (Precursor) GN=LPD2 OS=Arabidopsis thaliana (Mouse-ear cress) PE=1 SV=1	BnaA05g22860D [Brassica napus]
BnaA05g23410D	4.4819	13.3595	3.77772	11.2397	1.18196e-09	1.57744	up	1.68933e-08	1.47887	up	--	ATP-dependent zinc metalloprotease FtsH {ECO:0000255|HAMAP-Rule:MF_01458} OS=Porphyra purpurea (Red seaweed) PE=3 SV=1	BnaA05g23410D [Brassica napus]
BnaA05g23800D	2.32972	9.57557	2.71271	9.45984	5.33573e-13	2.09668	up	2.81017e-09	1.72279	up	--	F-box protein At3g17320 GN=At3g17320 OS=Arabidopsis thaliana (Mouse-ear cress) PE=2 SV=2	BnaA05g23800D [Brassica napus]
BnaA05g23890D	8.48196	26.2176	12.2797	31.3311	3.16284e-09	1.63422	up	1.87229e-06	1.31191	up	K02265|7.18548e-72|brp:103869896|cytochrome c oxidase subunit 5b-1, mitochondrial-like; K02265 cytochrome c oxidase subunit 5b (A)	Cytochrome c oxidase subunit 5b-1, mitochondrial (Precursor) GN=COX5B-1 OS=Arabidopsis thaliana (Mouse-ear cress) PE=2 SV=1	BnaA05g23890D [Brassica napus]
BnaA05g23940D	28.3895	11.6104	27.8404	11.3909	0.00125364	-1.15936	down	0.000388056	-1.21822	down	K08341|2.33551e-79|brp:103869900|autophagy-related protein 8i; K08341 GABA(A) receptor-associated protein (A)	Autophagy-related protein 8i GN=MQD17.3 OS=Arabidopsis thaliana (Mouse-ear cress) PE=2 SV=1	PREDICTED: autophagy-related protein 8i [Brassica rapa]
BnaA05g24530D	26.0809	54.8024	19.6246	43.1846	0.000548161	1.03503	up	8.69229e-05	1.09623	up	--	Uncharacterized protein At3g15000, mitochondrial GN=At3g15000 OS=Arabidopsis thaliana (Mouse-ear cress) PE=1 SV=1	BnaA05g24530D [Brassica napus]
BnaA05g24540D	1.96841	43.6141	3.48182	46.5057	0	4.50757	up	0	3.71684	up	K03152|0|brp:103869964|TJLP1; protein DJ-1 homolog A; K03152 4-methyl-5(b-hydroxyethyl)-thiazole monophosphate biosynthesis (A)	Protein DJ-1 homolog A GN=DJ1A OS=Arabidopsis thaliana (Mouse-ear cress) PE=1 SV=1	BnaA05g24540D [Brassica napus]
BnaA05g24640D	2.83101	5.79951	1.39494	3.82915	0.00398986	1.06114	up	0.000300776	1.3609	up	K08073|0|brp:103869977|polynucleotide 3'-phosphatase ZDP; K08073 bifunctional polynucleotide phosphatase/kinase [EC:3.1.3.32 2.7.1.78] (A)	Polynucleotide 3&apos;-phosphatase ZDP GN=ZDP OS=Arabidopsis thaliana (Mouse-ear cress) PE=1 SV=1	BnaA05g24640D [Brassica napus]
BnaA05g24740D	0	14.5209	0.355439	12.4727	0	9.59305	up	0	5.50237	up	--	Probable leucine-rich repeat receptor-like serine/threonine-protein kinase At3g14840 (Precursor) GN=LRR-RLK OS=Arabidopsis thaliana (Mouse-ear cress) PE=2 SV=1	BnaA05g24740D [Brassica napus]
BnaA05g24880D	6.00544	1.77814	2.82122	0.787945	2.60458e-06	-1.63739	down	0.000134565	-1.7652	down	--	Cytochrome P450 72A15 GN=CYP72A15 OS=Arabidopsis thaliana (Mouse-ear cress) PE=2 SV=1	BnaA05g24880D [Brassica napus]
BnaA05g24970D	4.94353	0.0651887	24.7567	0.00102578	1.00428e-05	-4.55595	down	0	-6.81436	down	--	--	PREDICTED: uncharacterized protein LOC103870017 [Brassica rapa]
BnaA05g25810D	7.64037	2.7661	9.85225	3.64702	9.33421e-05	-1.30168	down	7.79148e-06	-1.34362	down	K04567|0|brp:103870126|probable lysine--tRNA ligase, cytoplasmic; K04567 lysyl-tRNA synthetase, class II [EC:6.1.1.6] (A)	Lysine--tRNA ligase GN=At3g11710 OS=Arabidopsis thaliana (Mouse-ear cress) PE=1 SV=1	BnaA05g25810D [Brassica napus]
BnaA05g26020D	5.47956	0.245197	3.49512	0.230594	0	-4.57366	down	3.45279e-14	-3.73673	down	K07300|0|brp:103870184|vacuolar cation/proton exchanger 2-like; K07300 Ca2+:H+ antiporter (A)	Vacuolar cation/proton exchanger 2 GN=CAX2 OS=Arabidopsis thaliana (Mouse-ear cress) PE=1 SV=2	BnaA05g26020D [Brassica napus]
BnaA05g26130D	1.94953	0	4.45653	0.104251	0.00106181	-4.07458	down	1.09102e-08	-4.34434	down	--	--	BnaA05g26130D [Brassica napus]
BnaA05g26410D	9.27655	25.5367	7.25612	21.8108	5.09109e-08	1.54365	up	4.72646e-08	1.56784	up	K17822|5.84428e-168|brp:103870227|DCN1-like protein 2; K17822 DCN1-like protein 1/2 (A)	--	BnaA05g26410D [Brassica napus]
BnaA05g26470D	6.85711	13.5846	23.3481	52.5088	0.00743675	1.01727	up	2.14838e-05	1.16578	up	K01246|0|brp:103870233|uncharacterized LOC103870233; K01246 DNA-3-methyladenine glycosylase I [EC:3.2.2.20] (A)	--	BnaA05g26470D [Brassica napus]
BnaA05g26540D	0	5.66049	0.195693	3.88207	2.46325e-12	5.55531	up	4.44294e-07	4.09838	up	--	--	BnaA05g26540D [Brassica napus]
BnaA05g26650D	38.4778	0	28.4804	0	0	-8.60628	down	0	-8.13486	down	--	Cysteine proteinase inhibitor 6 (Precursor) GN=CYS6 OS=Arabidopsis thaliana (Mouse-ear cress) PE=1 SV=2	BnaA05g26650D [Brassica napus]
BnaA05g28490D	2.06616	4.31388	0.896031	2.20402	0.00116737	1.12347	up	0.00353118	1.23194	up	K10406|0|brp:103870477|kinesin-4; K10406 kinesin family member C2/C3 (A)	Kinesin-4 GN=F2P16.12 OS=Arabidopsis thaliana (Mouse-ear cress) PE=1 SV=2	BnaA05g28490D [Brassica napus]
BnaA05g28760D	1.41148	3.50004	1.45435	4.33447	0.00134106	1.3314	up	8.49563e-06	1.5877	up	--	Serine/threonine-protein kinase-like protein CCR1 (Precursor) OS=Arabidopsis thaliana (Mouse-ear cress) PE=1 SV=1	BnaA05g28760D [Brassica napus]
BnaA05g28910D	32.9087	14.812	37.7628	17.8667	7.8063e-05	-1.14387	down	0.000492147	-1.02763	down	--	--	BnaA05g28910D [Brassica napus]
BnaA05g29070D	4.03675	10.5339	3.76961	12.6563	1.6483e-05	1.3907	up	8.08718e-09	1.70052	up	K09562|0|brp:103870549|uncharacterized LOC103870549; K09562 hsp70-interacting protein (A)	--	BnaA05g29070D [Brassica napus]
BnaA05g29090D	0.0507554	2.21032	0.046407	2.50411	9.81303e-08	4.22246	up	5.40485e-11	5.35156	up	K18932|0|brp:103870552|probable protein S-acyltransferase 16; K18932 palmitoyltransferase [EC:2.3.1.225] (A)	Probable protein S-acyltransferase 16 GN=PAT16 OS=Arabidopsis thaliana (Mouse-ear cress) PE=2 SV=1	BnaA05g29090D [Brassica napus]
BnaA05g29790D	5.22485	12.0729	3.01444	12.4747	6.40675e-05	1.22369	up	3.83582e-13	2.01423	up	--	--	PREDICTED: growth hormone-regulated TBC protein 1-A [Brassica rapa]
BnaA05g29820D	0.341064	2.51245	0.0255227	1.44856	5.9495e-06	2.3349	up	6.40723e-09	5.0667	up	--	Exopolygalacturonase clone GBGA483 (Precursor) GN=At3g07850 OS=Arabidopsis thaliana (Mouse-ear cress) PE=2 SV=2	BnaA05g29820D [Brassica napus]
BnaA05g30290D	0.255739	6.21304	0.416682	3.6586	1.11022e-16	4.28472	up	4.82599e-08	3.08016	up	--	--	BnaA05g30290D [Brassica napus]
BnaA05g30400D	7.23745	2.67306	9.96294	2.56426	0.00109084	-1.37668	down	9.49427e-10	-2.12586	down	--	--	BnaA05g30400D [Brassica napus]
BnaA05g30550D	1.36552	9.90018	0.766992	9.1756	0	2.85389	up	0	3.49182	up	K13179|0|brp:103870712|DEAD-box ATP-dependent RNA helicase 50; K13179 ATP-dependent RNA helicase DDX18/HAS1 [EC:3.6.4.13] (A)	DEAD-box ATP-dependent RNA helicase 50 GN=F17A9.13 OS=Arabidopsis thaliana (Mouse-ear cress) PE=2 SV=2	BnaA05g30550D [Brassica napus]
BnaA05g30610D	1.18223	3.59135	1.15183	3.16587	8.91149e-06	1.63197	up	0.000520795	1.40038	up	K10527|0|brp:103870717|glyoxysomal fatty acid beta-oxidation multifunctional protein MFP-a-like; K10527 enoyl-CoA hydratase/3-hydroxyacyl-CoA dehydrogenase [EC:4.2.1.17 1.1.1.35 1.1.1.211] (A)	3-hydroxyacyl-CoA dehydrogenase OS=Brassica napus (Rape) PE=2 SV=2	BnaA05g30610D [Brassica napus]
BnaA05g30890D	5.92252	14.7103	3.1444	11.9155	0.000412968	1.33565	up	1.31168e-07	1.98996	up	--	Elongation of fatty acids protein 3-like GN=HOS3 OS=Arabidopsis thaliana (Mouse-ear cress) PE=2 SV=1	BnaA05g30890D [Brassica napus]
BnaA05g30990D	5.0056	1.19767	5.51444	0.144965	4.45196e-08	-1.99374	down	0	-4.97506	down	K13832|0|brp:103854474|bifunctional 3-dehydroquinate dehydratase/shikimate dehydrogenase, chloroplastic-like; K13832 3-dehydroquinate dehydratase / shikimate dehydrogenase [EC:4.2.1.10 1.1.1.25] (A)	Shikimate dehydrogenase (Precursor) GN=EMB3004 OS=Arabidopsis thaliana (Mouse-ear cress) PE=1 SV=1	BnaA05g30990D [Brassica napus]
BnaA05g31170D	13.0484	44.1297	6.45499	28.5736	6.03257e-11	1.8441	up	1.86873e-12	2.18708	up	K14165|1.18458e-128|brp:103854454|dual specificity protein phosphatase 1B; K14165 atypical dual specificity phosphatase [EC:3.1.3.16 3.1.3.48] (A)	Dual specificity protein phosphatase 1B GN=F28L1.5 OS=Arabidopsis thaliana (Mouse-ear cress) PE=1 SV=1	BnaA05g31170D [Brassica napus]
BnaA05g31660D	9.16025	16.6878	17.8487	17.3592	0.00171466	1.43542	up	0.00290237	1.36772	up	--	--	BnaA05g31660D [Brassica napus]
BnaA05g31850D	0.92645	3.50851	0.0648001	2.23274	1.14929e-06	2.05142	up	1.07783e-11	4.73	up	K18636|0|brp:103870832|microtubule-binding protein TANGLED; K18636 microtubule-binding protein TANGLED1 (A)	Microtubule-binding protein TANGLED GN=TAN OS=Arabidopsis thaliana (Mouse-ear cress) PE=1 SV=1	BnaA05g31850D [Brassica napus]
BnaA05g31880D	1.90431	7.01457	0.415863	16.8072	2.08958e-05	1.93666	up	0	5.27116	up	--	--	BnaA05g31880D [Brassica napus]
BnaA05g33580D	56.2349	15.7493	51.1606	25.3902	7.84928e-14	-1.82536	down	0.00011581	-1.07947	down	K00033|0|brp:103870918|6-phosphogluconate dehydrogenase, decarboxylating 3; K00033 6-phosphogluconate dehydrogenase [EC:1.1.1.44 1.1.1.343] (A)	6-phosphogluconate dehydrogenase, decarboxylating 3 GN=At3g02360 OS=Arabidopsis thaliana (Mouse-ear cress) PE=2 SV=1	BnaA05g33580D [Brassica napus]
BnaA05g33630D	7.79216	3.34823	1.04946	2.80799	4.63856e-05	-1.15958	down	1.98698e-06	1.414	up	K10691|0|brp:103870922|auxin transport protein BIG; K10691 E3 ubiquitin-protein ligase UBR4 [EC:6.3.2.19] (A)	Auxin transport protein BIG GN=At3g02260 OS=Arabidopsis thaliana (Mouse-ear cress) PE=1 SV=2	BnaA05g33630D [Brassica napus]
BnaA05g33990D	12.6784	4.57309	7.4314	2.99986	2.89205e-06	-1.42363	down	9.80002e-05	-1.34478	down	--	Receptor-like serine/threonine-protein kinase At3g01300 GN=At3g01300 OS=Arabidopsis thaliana (Mouse-ear cress) PE=2 SV=1	PREDICTED: receptor-like serine/threonine-protein kinase At3g01300 [Brassica rapa]
BnaA05g34030D	9.48798	4.264	8.26487	3.53265	0.000382658	-1.11616	down	2.94517e-05	-1.24181	down	K00703|0|brp:103870956|starch synthase 2, chloroplastic/amyloplastic; K00703 starch synthase [EC:2.4.1.21] (A)	Starch synthase 2, chloroplastic/amyloplastic (Precursor) GN=SS2 OS=Arabidopsis thaliana (Mouse-ear cress) PE=1 SV=1	BnaA05g34030D [Brassica napus]
BnaA05g34050D	9.68012	3.79369	7.08234	3.37466	3.29786e-06	-1.33123	down	4.94722e-05	-1.21958	down	--	--	BnaA05g34050D [Brassica napus]
BnaA05g34060D	41.3321	22.9365	48.4213	23.1448	0.000184935	-1.16194	down	3.99986e-05	-1.19728	down	K14948|0|brp:103870954|polypyrimidine tract-binding protein homolog 1; K14948 polypyrimidine tract-binding protein 2 (A)	Polypyrimidine tract-binding protein homolog 1 GN=PTB OS=Arabidopsis thaliana (Mouse-ear cress) PE=1 SV=1	BnaA05g34060D [Brassica napus]
BnaA05g34080D	161.518	58.5394	116.712	51.1667	6.07476e-09	-1.4543	down	1.05307e-05	-1.16962	down	K01739|0|brp:103870949|cystathionine gamma-synthase, chloroplastic-like; K01739 cystathionine gamma-synthase [EC:2.5.1.48] (A)	Cystathionine gamma-synthase 1, chloroplastic {ECO:0000305} (Precursor) GN=At3g01120 OS=Arabidopsis thaliana (Mouse-ear cress) PE=1 SV=3	BnaA05g34080D [Brassica napus]
BnaA05g34130D	8.72536	3.44178	10.9429	4.26918	0.000207727	-1.27005	down	1.18714e-05	-1.34846	down	K13648|0|brp:103870943|probable galacturonosyltransferase 13; K13648 alpha-1,4-galacturonosyltransferase [EC:2.4.1.43] (A)	Probable galacturonosyltransferase 13 GN=GAUT13 OS=Arabidopsis thaliana (Mouse-ear cress) PE=2 SV=1	PREDICTED: probable galacturonosyltransferase 13 isoform X1 [Brassica rapa]
BnaA05g34150D	148.351	59.7404	153.834	70.2225	5.29297e-07	-1.30819	down	6.88738e-05	-1.10417	down	K17732|0|brp:103870941|probable mitochondrial-processing peptidase subunit beta; K17732 mitochondrial-processing peptidase subunit beta [EC:3.4.24.64] (A)	Probable mitochondrial-processing peptidase subunit beta (Precursor) GN=At3g02090 OS=Arabidopsis thaliana (Mouse-ear cress) PE=2 SV=2	PREDICTED: probable mitochondrial-processing peptidase subunit beta [Brassica rapa]
BnaA05g34460D	31.4731	6.86387	0.640433	10.814	9.76885e-13	-2.14597	down	2.22045e-16	4.07621	up	K01704|6.01972e-155|brp:103866695|3-isopropylmalate dehydratase small subunit 1; K01704 3-isopropylmalate/(R)-2-methylmalate dehydratase small subunit [EC:4.2.1.33 4.2.1.35] (A)	3-isopropylmalate dehydratase small subunit 1 (Precursor) GN=IPMI2 OS=Arabidopsis thaliana (Mouse-ear cress) PE=1 SV=1	BnaA05g34460D [Brassica napus]
BnaA05g35030D	7.59804	24.9745	2.41353	26.6393	1.45831e-11	1.77669	up	0	3.32659	up	K09584|0|brp:103867595|protein disulfide-isomerase 2-3; K09584 protein disulfide-isomerase A6 [EC:5.3.4.1] (A)	Protein disulfide-isomerase 2-3 (Precursor) GN=T21L14.14 OS=Arabidopsis thaliana (Mouse-ear cress) PE=2 SV=1	BnaA05g35030D [Brassica napus]
BnaA05g35040D	1.77709	0.653716	1.3493	0.444961	0.00627051	-1.42322	down	0.00360592	-1.64944	down	K11578|0|brp:103867594|centromere/kinetochore protein zw10 homolog; K11578 centromere/kinetochore protein ZW10 (A)	Centromere/kinetochore protein zw10 homolog OS=Arabidopsis thaliana (Mouse-ear cress) PE=1 SV=1	BnaA05g35040D [Brassica napus]
BnaA05g35110D	5.22909	14.7484	1.39291	6.3744	1.52527e-06	1.57835	up	5.57245e-07	2.21193	up	--	--	BnaA05g35110D [Brassica napus]
BnaA05g35160D	10.8563	1.71749	26.8646	2.34955	1.54411e-07	-2.48725	down	0	-3.45962	down	--	--	BnaA05g35160D [Brassica napus]
BnaA05g35680D	1.68864	32.9688	2.56883	14.2827	2.22045e-16	4.08796	up	8.80874e-05	2.48781	up	--	--	BnaA05g35680D [Brassica napus]
BnaA05g35890D	0.313973	2.12535	0.117117	1.62834	3.5317e-09	2.73786	up	5.86985e-10	3.61649	up	K14799|0|brp:103849552|pre-rRNA-processing protein TSR1 homolog; K14799 pre-rRNA-processing protein TSR1 (A)	--	BnaA05g35890D [Brassica napus]
BnaA05g36810D	6.25675	2.74714	13.0009	5.83945	0.00944245	-1.16943	down	0.00246569	-1.0661	down	--	--	BnaA05g36810D [Brassica napus]
BnaA05g37000D	16.6539	3.14553	27.9444	3.53472	5.65649e-08	-2.44847	down	0	-3.35176	down	K06689|2.00854e-132|brp:103870120|constitutive photomorphogenesis protein 10; K06689 ubiquitin-conjugating enzyme E2 D/E [EC:6.3.2.19] (A)	Constitutive photomorphogenesis protein 10 GN=COP10 OS=Arabidopsis thaliana (Mouse-ear cress) PE=1 SV=1	BnaA05g37000D [Brassica napus]
BnaA05g37040D	49.4664	0	490.401	0	0.000180323	-4.27436	down	0	-7.43293	down	--	Arabinogalactan peptide 12 (Precursor) GN=AGP12 OS=Arabidopsis thaliana (Mouse-ear cress) PE=1 SV=1	BnaA05g37040D [Brassica napus]
BnaA05g37480D	156.387	29.4491	175.872	31.1133	0	-2.31693	down	0	-2.44535	down	K15040|0|brp:103870959|mitochondrial outer membrane protein porin 1-like; K15040 voltage-dependent anion channel protein 2 (A)	Mitochondrial outer membrane protein porin 1 GN=VDAC1 OS=Arabidopsis thaliana (Mouse-ear cress) PE=1 SV=3	BnaA05g37480D [Brassica napus]
BnaA06g00200D	3.91866	17.1696	7.1006	19.3617	5.66214e-15	2.12265	up	1.00235e-07	1.43991	up	--	Transcription initiation factor TFIID subunit 5 GN=TAF5 OS=Arabidopsis thaliana (Mouse-ear cress) PE=1 SV=1	PREDICTED: uncharacterized WD repeat-containing protein C2A9.03-like [Brassica rapa]
BnaA06g00690D	0.608814	3.48815	0.397696	1.48318	9.69101e-09	2.46251	up	0.00666484	1.85244	up	--	Pectinesterase 1 (Precursor) GN=T18A20.7 OS=Arabidopsis thaliana (Mouse-ear cress) PE=2 SV=1	BnaA06g00690D [Brassica napus]
BnaA06g01390D	302.46	1174.18	152.003	776.643	1.11022e-16	1.94437	up	0	2.31938	up	--	Epithiospecifier protein GN=F15I1.12 OS=Arabidopsis thaliana (Mouse-ear cress) PE=1 SV=2	BnaA06g01390D [Brassica napus]
BnaA06g01980D	1.52212	17.3079	0.893596	4.30806	0	3.50894	up	5.42339e-08	2.16377	up	--	Myrosinase-binding protein 2 GN=F5F19.9 OS=Arabidopsis thaliana (Mouse-ear cress) PE=2 SV=1	PREDICTED: myrosinase-binding protein-like At1g52030 [Brassica rapa]
BnaA06g02010D	0.769639	10.718	0.212266	9.09386	0	3.78206	up	0	5.21431	up	K14484|0|brp:103871247|auxin-responsive protein IAA18; K14484 auxin-responsive protein IAA (A)	Auxin-responsive protein IAA18 GN=IAA18 OS=Arabidopsis thaliana (Mouse-ear cress) PE=1 SV=2	BnaA06g02010D [Brassica napus]
BnaA06g02770D	0.691081	1.99888	0.238028	1.21555	0.00457738	1.56252	up	0.00104094	2.28725	up	--	--	BnaA06g02770D [Brassica napus]
BnaA06g02790D	28.6718	8.09576	28.7123	10.171	5.72986e-13	-1.79085	down	1.49125e-09	-1.49812	down	K01938|0|brp:103871345|formate--tetrahydrofolate ligase; K01938 formate--tetrahydrofolate ligase [EC:6.3.4.3] (A)	Formate--tetrahydrofolate ligase GN=THFS OS=Arabidopsis thaliana (Mouse-ear cress) PE=1 SV=1	BnaA06g02790D [Brassica napus]
BnaA06g03210D	1.61165	18.1845	19.2172	73.8262	8.88178e-16	3.4903	up	3.14593e-12	1.86193	up	--	--	BnaA06g03210D [Brassica napus]
BnaA06g03320D	3.04718	0	0.920305	0	1.01479e-11	-5.49857	down	0.00197615	-3.9686	down	--	--	BnaA06g03320D [Brassica napus]
BnaA06g03570D	33.7715	43.8819	25.5644	40.1583	5.09132e-10	1.55176	up	0	2.76301	up	K14487|0|brp:103871448|4-substituted benzoates-glutamate ligase GH3.12-like; K14487 auxin responsive GH3 gene family (A)	4-substituted benzoates-glutamate ligase GH3.12 OS=Arabidopsis thaliana (Mouse-ear cress) PE=1 SV=1	BnaA06g03570D [Brassica napus]
BnaA06g04160D	1.56002	0.353348	1.55057	0.251726	3.98212e-06	-2.08083	down	7.12903e-09	-2.63466	down	--	Probable LRR receptor-like serine/threonine-protein kinase At1g07650 (Precursor) GN=At1g07650 OS=Arabidopsis thaliana (Mouse-ear cress) PE=1 SV=1	BnaA06g04160D [Brassica napus]
BnaA06g04320D	170.645	0.120788	82.1132	0	0	-10.0504	down	0	-8.98938	down	K14838|8.9079e-51|zma:100282268|pco082380(357); LOC100282268; K11254 histone H4 (A)	Histone H4 OS=Glycine max (Soybean) PE=3 SV=1	hypothetical protein ZEAMMB73_313798 [Zea mays]
BnaA06g04890D	33.8301	114.023	29.21	94.6798	6.59361e-13	1.77789	up	6.91092e-12	1.69183	up	--	--	BnaA06g04890D [Brassica napus]
BnaA06g05050D	4.31373	11.6324	2.71908	8.6917	8.00567e-06	1.45019	up	6.10896e-07	1.68976	up	K04505|0|brp:103871613|presenilin-like protein At1g08700; K04505 presenilin 1 [EC:3.4.23.-] (A)	Presenilin-like protein At1g08700 GN=At1g08700 OS=Arabidopsis thaliana (Mouse-ear cress) PE=1 SV=1	BnaA06g05050D [Brassica napus]
BnaA06g05250D	2.83465	6.93254	2.1842	7.08379	4.62425e-06	1.35974	up	7.94518e-10	1.72319	up	K18577|0|brp:103871635|mannosylglycoprotein endo-beta-mannosidase; K18577 mannosylglycoprotein endo-beta-mannosidase [EC:3.2.1.152] (A)	Mannosylglycoprotein endo-beta-mannosidase 42 kDa subunit GN=EBM OS=Arabidopsis thaliana (Mouse-ear cress) PE=1 SV=3	BnaA06g05250D [Brassica napus]
BnaA06g05530D	8.54361	40.3504	10.3583	38.8928	0	2.23562	up	7.30527e-13	1.89057	up	K07904|2.20193e-157|zma:100280860|ras-related protein Rab11C; K07904 Ras-related protein Rab-11A (A)	Ras-related protein RABA2a (Precursor) GN=F21M12.2 OS=Arabidopsis thaliana (Mouse-ear cress) PE=2 SV=1	BnaA06g05530D [Brassica napus]
BnaA06g05650D	15.7136	3.63777	16.3978	3.49037	2.86472e-11	-2.03866	down	1.24012e-13	-2.2186	down	K11092|6.00806e-114|brp:103871750|U2 small nuclear ribonucleoprotein A'-like; K11092 U2 small nuclear ribonucleoprotein A' (A)	U2 small nuclear ribonucleoprotein A&apos; GN=At1g09760 OS=Arabidopsis thaliana (Mouse-ear cress) PE=2 SV=2	BnaA06g05650D [Brassica napus]
BnaA06g06380D	4.85908	1.49548	4.20575	1.48325	7.05995e-06	-1.6398	down	3.49468e-05	-1.57135	down	K16287|0|brp:103871833|ubiquitin-like-specific protease 1C; K16287 ubiquitin-like-specific protease 1C/D [EC:3.4.22.68] (A)	Ubiquitin-like-specific protease 1C GN=T10O24.20 OS=Arabidopsis thaliana (Mouse-ear cress) PE=1 SV=1	BnaA06g06380D [Brassica napus]
BnaA06g06390D	5.78171	18.8537	0.0905824	1.00571	5.92726e-12	1.83555	up	9.80422e-05	3.66091	up	K14487|0|brp:103871836|4-substituted benzoates-glutamate ligase GH3.12-like; K14487 auxin responsive GH3 gene family (A)	4-substituted benzoates-glutamate ligase GH3.12 OS=Arabidopsis thaliana (Mouse-ear cress) PE=1 SV=1	BnaA06g06390D [Brassica napus]
BnaA06g06470D	29.7672	12.0989	43.9431	10.9625	5.62194e-05	-1.22678	down	3.33067e-15	-2.02531	down	K07466|2.0177e-94|brp:103871841|uncharacterized protein At4g28440; K07466 replication factor A1 (A)	Uncharacterized protein At4g28440 GN=At4g28440 OS=Arabidopsis thaliana (Mouse-ear cress) PE=1 SV=1	PREDICTED: uncharacterized protein At4g28440 [Brassica rapa]
BnaA06g06890D	36.6513	12.0987	39.9004	18.31	3.61974e-08	-1.53724	down	0.000331201	-1.08255	down	--	Secretory carrier-associated membrane protein 5 GN=SCAMP5 OS=Arabidopsis thaliana (Mouse-ear cress) PE=2 SV=2	PREDICTED: secretory carrier-associated membrane protein 5 [Brassica rapa]
BnaA06g07120D	7.92872	2.80882	12.6941	3.53249	0.000308541	-1.42538	down	1.81009e-09	-1.90668	down	--	Uncharacterized protein At5g39570 GN=At5g39570 OS=Arabidopsis thaliana (Mouse-ear cress) PE=1 SV=1	BnaA06g07120D [Brassica napus]
BnaA06g07560D	3.95384	1.1121	3.78357	1.08214	3.43427e-05	-1.70099	down	4.73833e-06	-1.81513	down	K18584|0|brp:103871955|actin-related protein 3; K18584 actin-related protein 3 (A)	Actin-related protein 3 GN=F3F19.20 OS=Arabidopsis thaliana (Mouse-ear cress) PE=1 SV=1	PREDICTED: actin-related protein 3 isoform X1 [Brassica rapa]
BnaA06g07920D	0.209501	1.37501	0.30856	1.58778	0.000740004	2.53544	up	0.000458079	2.35725	up	K02492|0|brp:103871977|glutamyl-tRNA reductase 2, chloroplastic-like; K02492 glutamyl-tRNA reductase [EC:1.2.1.70] (A)	Glutamyl-tRNA reductase 2, chloroplastic (Precursor) GN=HEMA2 OS=Arabidopsis thaliana (Mouse-ear cress) PE=2 SV=2	BnaA06g07920D [Brassica napus]
BnaA06g08050D	6.79629	0	2.13015	0.35196	0	-6.5483	down	0.00065884	-2.54214	down	--	Glyoxylate/hydroxypyruvate reductase HPR3 GN=HPR3 OS=Arabidopsis thaliana (Mouse-ear cress) PE=2 SV=1	BnaA06g08050D [Brassica napus]
BnaA06g08330D	6.22818	1.05306	10.7386	2.14196	3.7147e-06	-2.41206	down	4.07567e-08	-2.20102	down	--	Flavin-containing monooxygenase FMO GS-OX-like 2 GN=At1g12200 OS=Arabidopsis thaliana (Mouse-ear cress) PE=2 SV=1	BnaA06g08330D [Brassica napus]
BnaA06g08600D	42.3767	0	52.4883	0	0	-8.14862	down	0	-8.41504	down	K00025|1.18539e-157|brp:103839246|malate dehydrogenase, cytoplasmic 1; K00025 malate dehydrogenase [EC:1.1.1.37] (A)	Malate dehydrogenase, cytoplasmic 1 GN=MDH1 OS=Arabidopsis thaliana (Mouse-ear cress) PE=1 SV=2	BnaA06g08600D [Brassica napus]
BnaA06g08630D	0.783062	0	0.92419	0	0.00058605	-4.14429	down	5.3218e-05	-4.36042	down	K07466|0|brp:103839701|uncharacterized LOC103839701; K07466 replication factor A1 (A)	--	BnaA06g08630D [Brassica napus]
BnaA06g08750D	1.75245	6.95117	1.94498	5.92278	1.45484e-08	1.94367	up	1.14132e-05	1.5879	up	--	--	BnaA06g08750D [Brassica napus]
BnaA06g08790D	0.607944	1.95665	0.39499	1.60895	0.0093663	1.6953	up	0.00615433	1.97335	up	--	F-box/FBD/LRR-repeat protein At1g13780 GN=At1g13780 OS=Arabidopsis thaliana (Mouse-ear cress) PE=2 SV=1	BnaA06g08790D [Brassica napus]
BnaA06g09010D	3.12283	0.00117848	1.89993	0.00106273	4.996e-14	-5.76516	down	1.04584e-08	-5.03359	down	--	E3 ubiquitin-protein ligase RING1-like GN=At3g19950 OS=Arabidopsis thaliana (Mouse-ear cress) PE=1 SV=1	BnaA06g09010D [Brassica napus]
BnaA06g09520D	17.7691	2.86891	22.5477	3.91815	2.75378e-09	-1.70056	down	9.22484e-13	-1.85615	down	--	--	BnaA06g09520D [Brassica napus]
BnaA06g09750D	7.93053	0.0437377	2.07979	0	0	-7.20761	down	2.43617e-10	-5.26503	down	K09645|0|brp:103872291|serine carboxypeptidase-like 50; K09645 vitellogenic carboxypeptidase-like protein [EC:3.4.16.-] (A)	Serine carboxypeptidase-like 50 (Precursor) GN=SCPL50 OS=Arabidopsis thaliana (Mouse-ear cress) PE=2 SV=1	PREDICTED: serine carboxypeptidase-like 50 [Brassica rapa]
BnaA06g10020D	11.9415	2.41894	7.24876	2.53368	2.9593e-09	-2.26229	down	0.00255215	-1.49115	down	--	--	BnaA06g10020D [Brassica napus]
BnaA06g10220D	1.79607	0.346309	1.25146	0.388915	3.78156e-07	-2.34916	down	0.00196668	-1.72649	down	--	Pentatricopeptide repeat-containing protein At1g15510, chloroplastic (Precursor) GN=PCMP-H73 OS=Arabidopsis thaliana (Mouse-ear cress) PE=3 SV=1	PREDICTED: pentatricopeptide repeat-containing protein At1g15510, chloroplastic [Brassica rapa]
BnaA06g10310D	6.27458	2.07204	3.85023	1.70435	2.66039e-07	-1.56755	down	0.000321485	-1.2928	down	--	--	BnaA06g10310D [Brassica napus]
BnaA06g10440D	3.15446	0.383405	2.4216	0.216817	6.58422e-08	-2.8632	down	7.56241e-06	-2.8938	down	--	Mediator of RNA polymerase II transcription subunit 15a GN=F7H2.12 OS=Arabidopsis thaliana (Mouse-ear cress) PE=1 SV=1	BnaA06g10440D [Brassica napus]
BnaA06g10520D	33.2621	176.882	74.2461	355.076	0	2.39234	up	0	2.3128	up	K08917|1.29356e-154|brp:103872378|chlorophyll a-b binding protein CP24, chloroplastic; K08917 light-harvesting complex II chlorophyll a/b binding protein 6 (A)	Chlorophyll a-b binding protein CP24 10A, chloroplastic (Precursor) GN=CAP10A OS=Solanum lycopersicum (Tomato) PE=3 SV=1	BnaA06g10520D [Brassica napus]
BnaA06g11020D	18.7487	5.34744	12.7103	3.97737	7.66567e-05	-1.68197	down	0.00204334	-1.59843	down	K15139|2.26237e-81|brp:103872434|mediator of RNA polymerase II transcription subunit 22b; K15139 mediator of RNA polymerase II transcription subunit 22 (A)	Mediator of RNA polymerase II transcription subunit 22b GN=T6D22.4 OS=Arabidopsis thaliana (Mouse-ear cress) PE=1 SV=1	BnaA06g11020D [Brassica napus]
BnaA06g11150D	4.03217	1.26591	5.50368	1.51568	8.55492e-05	-1.64765	down	3.86065e-07	-1.83434	down	K12617|0|brp:103872452|protein PAT1 homolog 1-like; K12617 DNA topoisomerase 2-associated protein PAT1 (A)	--	BnaA06g11150D [Brassica napus]
BnaA06g11240D	1.99436	4.60385	6.85288	22.6493	0.000755446	1.28199	up	2.44249e-15	1.96694	up	--	Uncharacterized protein At5g02240 GN=At5g02240 OS=Arabidopsis thaliana (Mouse-ear cress) PE=1 SV=1	BnaA06g11240D [Brassica napus]
BnaA06g11330D	8.48965	15.384	7.21799	20.941	0.000608241	1.08571	up	8.96394e-12	1.7566	up	--	Uncharacterized membrane protein At1g16860 GN=At1g16860 OS=Arabidopsis thaliana (Mouse-ear cress) PE=1 SV=1	BnaA06g11330D [Brassica napus]
BnaA06g11570D	2.51858	0	2.96416	0	1.00428e-05	-4.55595	down	9.5299e-08	-4.88249	down	--	--	BnaA06g11570D [Brassica napus]
BnaA06g11670D	4.45954	1.83865	6.60311	3.31498	0.000162624	-1.22016	down	0.000482944	-1.0752	down	--	--	BnaA06g11670D [Brassica napus]
BnaA06g11790D	14.3935	3.01144	16.0669	3.23249	9.62209e-08	-2.17063	down	4.02468e-09	-2.25764	down	--	--	BnaA06g11790D [Brassica napus]
BnaA06g11800D	3.09249	1.15399	2.13294	0.637482	0.00668466	-1.59544	down	0.00858874	-1.94143	down	K09422|0|brp:103872538|telomere repeat-binding factor 4; K09422 myb proto-oncogene protein, plant (A)	Telomere repeat-binding factor 4 GN=At1g17520 OS=Arabidopsis thaliana (Mouse-ear cress) PE=2 SV=2	BnaA06g11800D [Brassica napus]
BnaA06g11880D	1.19271	0.148062	1.45673	0.213114	0.000634594	-2.8712	down	0.000269576	-2.61966	down	K12741|0|brp:103872546|heterogeneous nuclear ribonucleoprotein 1; K12741 heterogeneous nuclear ribonucleoprotein A1/A3 (A)	Heterogeneous nuclear ribonucleoprotein 1 GN=RNP1 OS=Arabidopsis thaliana (Mouse-ear cress) PE=1 SV=1	BnaA06g11880D [Brassica napus]
BnaA06g12100D	67.3813	19.6167	80.2756	21.704	1.88738e-15	-2.00374	down	0	-2.16767	down	K01527|8.54318e-85|brp:103872567|transcription factor BTF3 homolog 4; K01527 nascent polypeptide-associated complex subunit beta (A)	--	PREDICTED: transcription factor BTF3 homolog 4 [Brassica rapa]
BnaA06g12800D	12.619	33.5672	14.0727	50.4426	5.79357e-08	1.47286	up	3.77476e-14	1.86765	up	K01079|0|brp:103872665|phosphoserine phosphatase, chloroplastic; K01079 phosphoserine phosphatase [EC:3.1.3.3] (A)	Phosphoserine phosphatase, chloroplastic (Precursor) GN=F26I16.2 OS=Arabidopsis thaliana (Mouse-ear cress) PE=1 SV=2	BnaA06g12800D [Brassica napus]
BnaA06g13150D	2.96848	0.81164	1.76205	0.648874	2.88197e-07	-1.83936	down	0.00059108	-1.53473	down	--	--	BnaA06g13150D [Brassica napus]
BnaA06g13750D	17.3082	51.2448	6.51115	19.5888	2.046e-10	1.63372	up	6.77185e-08	1.59013	up	--	Isoflavone reductase homolog P3 GN=At1g75280 OS=Arabidopsis thaliana (Mouse-ear cress) PE=2 SV=1	BnaA06g13750D [Brassica napus]
BnaA06g13830D	4.40815	22.9887	4.41457	20.4353	0	2.4202	up	1.44329e-15	2.24317	up	K08099|0|brp:103872768|chlorophyllase-1; K08099 chlorophyllase [EC:3.1.1.14] (A)	Chlorophyllase-1 GN=F6F9.28 OS=Arabidopsis thaliana (Mouse-ear cress) PE=1 SV=1	BnaA06g13830D [Brassica napus]
BnaA06g14090D	0	2.48785	0	2.01115	5.95197e-07	4.7772	up	9.97243e-05	4.29981	up	--	Auxin response factor 2 GN=MTG10.3 OS=Arabidopsis thaliana (Mouse-ear cress) PE=1 SV=2	BnaA06g14090D [Brassica napus]
BnaA06g14150D	0.703686	4.10382	1.50171	6.32706	6.51706e-11	2.54927	up	7.17823e-10	2.02274	up	--	Endoglucanase 2 (Precursor) GN=At1g19940 OS=Arabidopsis thaliana (Mouse-ear cress) PE=2 SV=1	BnaA06g14150D [Brassica napus]
BnaA06g14190D	5.92116	1.09632	3.75556	1.14852	1.36859e-09	-2.33972	down	8.21482e-05	-1.77539	down	--	--	BnaA06g14190D [Brassica napus]
BnaA06g14210D	3.78898	0.462955	3.68983	0.107776	6.08739e-05	-2.89062	down	7.18819e-07	-4.06351	down	K03000|3.47487e-81|brp:103872808|DNA-directed RNA polymerase I subunit RPA12-like; K03000 DNA-directed RNA polymerase I subunit RPA12 (A)	--	BnaA06g14210D [Brassica napus]
BnaA06g14860D	6.62389	2.12182	10.4289	4.31817	0.000785881	-1.53341	down	0.00356353	-1.18201	down	--	Protein MIZU-KUSSEI 1 GN=MIZ1 OS=Arabidopsis thaliana (Mouse-ear cress) PE=1 SV=1	BnaA06g14860D [Brassica napus]
BnaA06g14870D	2.63396	0	2.58612	0	3.49228e-07	-4.83426	down	2.92751e-07	-4.80057	down	K09598|6.4618e-62|brp:103828475|signal peptide peptidase-like 1; K09598 signal peptide peptidase-like 3 [EC:3.4.23.-] (A)	Signal peptide peptidase-like 1 GN=SPPL1 OS=Arabidopsis thaliana (Mouse-ear cress) PE=2 SV=1	BnaA06g14870D [Brassica napus]
BnaA06g14910D	3.53296	1.0605	2.87658	0.760805	0.000521046	-1.65854	down	0.000111943	-1.9665	down	--	Chaperone protein dnaJ 10 GN=F28O16.7 OS=Arabidopsis thaliana (Mouse-ear cress) PE=2 SV=2	BnaA06g14910D [Brassica napus]
BnaA06g14920D	52.0185	4.37136	50.6011	7.73977	0	-3.5678	down	0	-2.71364	down	--	--	BnaA06g14920D [Brassica napus]
BnaA06g15670D	2.4043	0	2.59328	0	5.62382e-05	-4.39367	down	1.6378e-05	-4.47048	down	K05543|3.63114e-130|brp:103873037|tRNA-dihydrouridine(20) synthase [NAD(P)+]-like; K05543 tRNA-dihydrouridine synthase 2 [EC:1.3.1.91] (A)	--	BnaA06g15670D [Brassica napus]
BnaA06g15680D	8.61825	0	12.514	0	0.00642782	-3.84262	down	9.64054e-05	-4.30207	down	--	--	BnaA06g15680D [Brassica napus]
BnaA06g15690D	7.78562	3.09348	11.5214	4.19202	6.71611e-08	-1.72943	down	1.72819e-06	-1.48424	down	K05543|0|brp:103873037|tRNA-dihydrouridine(20) synthase [NAD(P)+]-like; K05543 tRNA-dihydrouridine synthase 2 [EC:1.3.1.91] (A)	tRNA-dihydrouridine(47) synthase [NAD(P)(+)]-like OS=Oryza sativa subsp. japonica (Rice) PE=2 SV=2	BnaA06g15690D [Brassica napus]
BnaA06g16010D	0.100473	3.82034	0.183303	2.68056	7.22853e-09	4.3917	up	1.10381e-05	3.85208	up	--	--	BnaA06g16010D [Brassica napus]
BnaA06g16690D	0	1.98007	0	1.51336	1.88431e-06	4.68461	up	0.000181009	4.23901	up	--	Basic leucine zipper 25 GN=T14E10.190 OS=Arabidopsis thaliana (Mouse-ear cress) PE=1 SV=1	BnaA06g16690D [Brassica napus]
BnaA06g16950D	0.825122	36.0593	4.78557	37.3618	0	5.47088	up	0	2.94457	up	K00128|0|brp:103873180|aldehyde dehydrogenase family 2 member B4, mitochondrial; K00128 aldehyde dehydrogenase (NAD+) [EC:1.2.1.3] (A)	Aldehyde dehydrogenase family 2 member B4, mitochondrial (Precursor) GN=T17F15.130 OS=Arabidopsis thaliana (Mouse-ear cress) PE=2 SV=1	BnaA06g16950D [Brassica napus]
BnaA06g17220D	40.5895	173.757	12.213	54.8884	1.66533e-14	2.28737	up	4.55169e-07	2.25628	up	--	--	PREDICTED: uncharacterized protein LOC103873216 [Brassica rapa]
BnaA06g17500D	4.32977	0.933343	13.0423	1.27595	0.00902086	-2.07551	down	1.0979e-12	-3.20276	down	--	21 kDa protein (Precursor) OS=Daucus carota (Wild carrot) PE=2 SV=1	BnaA06g17500D [Brassica napus]
BnaA06g17840D	22.1597	0.632025	31.6307	0.277535	0	-4.94837	down	0	-6.17014	down	--	--	BnaA06g17840D [Brassica napus]
BnaA06g18180D	1.93466	6.11845	2.36316	6.06311	1.11411e-05	1.65527	up	0.00304088	1.24774	up	K17508|1.34685e-45|brp:103869374|probable protein phosphatase 2C 55; K17508 protein phosphatase 2C homolog 7 [EC:3.1.3.16] (A)	Probable protein phosphatase 2C 55 GN=At4g16580 OS=Arabidopsis thaliana (Mouse-ear cress) PE=2 SV=2	BnaA06g18180D [Brassica napus]
BnaA06g19120D	4.07759	0.416034	3.8035	0.353288	3.62137e-05	-3.12496	down	7.64332e-05	-3.0603	down	K17278|3.95527e-74|brp:103873511|membrane steroid-binding protein 2-like; K17278 membrane-associated progesterone receptor component (A)	Membrane steroid-binding protein 2 OS=Arabidopsis thaliana (Mouse-ear cress) PE=1 SV=1	BnaA06g19120D [Brassica napus]
BnaA06g19610D	45.7048	13.3817	50.2443	13.071	1.03995e-11	-1.78826	down	6.79456e-14	-1.89112	down	--	UPF0136 membrane protein At2g26240 GN=At2g26240 OS=Arabidopsis thaliana (Mouse-ear cress) PE=3 SV=1	PREDICTED: neurogenic protein mastermind [Brassica rapa]
BnaA06g20450D	0.365033	2.92612	0.234837	3.02286	1.81836e-07	2.90666	up	2.20309e-09	3.54748	up	K06892|0|brp:103873597|probable 2-oxoglutarate-dependent dioxygenase At3g49630; K06892 feruloyl-CoA ortho-hydroxylase [EC:1.14.11.-] (A)	Probable 2-oxoglutarate-dependent dioxygenase At3g49630 GN=At3g50210 OS=Arabidopsis thaliana (Mouse-ear cress) PE=2 SV=1	BnaA06g20450D [Brassica napus]
BnaA06g21910D	0.0737008	8.33049	0.134181	5.60914	0	6.08583	up	0	5.48892	up	K02890|2.56727e-135|brp:103855011|uncharacterized LOC103855011; K02890 large subunit ribosomal protein L22 (A)	50S ribosomal protein L22, chloroplastic GN=rpl22 OS=Odontella sinensis (Marine centric diatom) PE=3 SV=1	BnaA06g21910D [Brassica napus]
BnaA06g22070D	13.4869	0.996812	9.54805	1.58259	0	-3.67327	down	2.22045e-16	-2.55839	down	--	Microtubule-associated protein TORTIFOLIA1 GN=T24A18.10 OS=Arabidopsis thaliana (Mouse-ear cress) PE=1 SV=2	BnaA06g22070D [Brassica napus]
BnaA06g22400D	4.65035	12.2934	6.55329	14.7865	0.000249741	1.44205	up	0.00525874	1.13636	up	--	GDSL esterase/lipase At5g62930 GN=At5g62930 OS=Arabidopsis thaliana (Mouse-ear cress) PE=2 SV=3	BnaA06g22400D [Brassica napus]
BnaA06g22750D	7.26933	0.354487	8.0953	1.06035	1.55431e-15	-4.20075	down	8.47178e-12	-2.92942	down	K05278|0|brp:103873770|flavonol synthase 3; K05278 flavonol synthase [EC:1.14.11.23] (A)	Flavonol synthase 3 GN=FLS3 OS=Arabidopsis thaliana (Mouse-ear cress) PE=2 SV=1	BnaA06g22750D [Brassica napus]
BnaA06g22800D	1.62132	7.04754	0.97334	7.76705	1.60353e-08	2.15384	up	1.00919e-13	2.90998	up	K14498|0|brp:103873775|serine/threonine-protein kinase SRK2H; K14498 serine/threonine-protein kinase SRK2 [EC:2.7.11.1] (A)	Serine/threonine-protein kinase SRK2H GN=MBK5.13 OS=Arabidopsis thaliana (Mouse-ear cress) PE=1 SV=1	PREDICTED: serine/threonine-protein kinase SRK2H [Brassica rapa]
BnaA06g23000D	0.0830578	2.12236	0.0743164	1.86879	0.000113403	3.65841	up	9.51372e-07	4.71142	up	K04460|1.22526e-62|brp:103837504|serine/threonine-protein phosphatase 7; K04460 serine/threonine-protein phosphatase 5 [EC:3.1.3.16] (A)	Serine/threonine-protein phosphatase 7 GN=PP7 OS=Arabidopsis thaliana (Mouse-ear cress) PE=1 SV=1	BnaA06g23000D [Brassica napus]
BnaA06g23050D	8.09504	22.4993	7.77076	19.0564	1.98695e-08	1.51395	up	3.23657e-06	1.30097	up	K05906|0|brp:103873809|farnesylcysteine lyase; K05906 prenylcysteine oxidase / farnesylcysteine lyase [EC:1.8.3.5 1.8.3.6] (A)	Farnesylcysteine lyase (Precursor) GN=FLCY OS=Arabidopsis thaliana (Mouse-ear cress) PE=1 SV=1	BnaA06g23050D [Brassica napus]
BnaA06g23070D	4.0026	8.83952	2.06098	4.46186	5.16293e-05	1.24136	up	0.00767087	1.06271	up	--	Proline-rich receptor-like protein kinase PERK13 GN=F24J13.3 OS=Arabidopsis thaliana (Mouse-ear cress) PE=2 SV=1	BnaA06g23070D [Brassica napus]
BnaA06g23170D	3.09615	17.2604	4.81159	24.8101	0	2.46428	up	0	2.32387	up	--	Protein trichome birefringence-like 14 GN=TBL14 OS=Arabidopsis thaliana (Mouse-ear cress) PE=2 SV=1	BnaA06g23170D [Brassica napus]
BnaA06g23480D	7.85583	2.61173	9.20061	3.43767	4.7315e-06	-1.55153	down	1.18203e-05	-1.41072	down	--	Probable sphingolipid transporter spinster homolog 2 GN=At5g64500 OS=Arabidopsis thaliana (Mouse-ear cress) PE=2 SV=1	BnaA06g23480D [Brassica napus]
BnaA06g24050D	2.18647	0	1.25977	0	2.75024e-11	-5.44433	down	1.61223e-06	-4.66823	down	--	--	BnaA06g24050D [Brassica napus]
BnaA06g24350D	13.7151	5.85624	8.58865	3.65851	0.0070693	-1.05793	down	0.000580777	-1.37218	down	--	--	BnaA06g24350D [Brassica napus]
BnaA06g25090D	10.1997	0	10.2992	0	1.28675e-13	-5.72021	down	1.92624e-13	-5.63958	down	--	--	BnaA06g25090D [Brassica napus]
BnaA06g25550D	10.2481	34.2799	4.0997	18.7122	1.78824e-12	1.76775	up	4.44089e-16	2.14674	up	--	--	BnaA06g25550D [Brassica napus]
BnaA06g25670D	3.66013	1.13993	5.14184	1.51799	0.00884312	-1.62707	down	0.000390842	-1.7167	down	--	UPF0548 protein At2g17695 GN=At2g17695 OS=Arabidopsis thaliana (Mouse-ear cress) PE=2 SV=1	BnaA06g25670D [Brassica napus]
BnaA06g27270D	16.0703	3.62055	12.8871	4.22632	4.36325e-10	-2.09033	down	9.39965e-06	-1.58299	down	K03439|0|brp:103874350|tRNA (guanine-N(7)-)-methyltransferase; K03439 tRNA (guanine-N7-)-methyltransferase [EC:2.1.1.33] (A)	tRNA (guanine-N(7)-)-methyltransferase {ECO:0000255|HAMAP-Rule:MF_03055} GN=At5g24840 OS=Arabidopsis thaliana (Mouse-ear cress) PE=2 SV=1	BnaA06g27270D [Brassica napus]
BnaA06g27310D	1.51168	0.276147	1.50963	0.419428	0.000317473	-2.30131	down	0.000580363	-2.01073	down	--	Probable E3 ubiquitin-protein ligase HIP1 OS=Oryza sativa subsp. japonica (Rice) PE=1 SV=2	PREDICTED: E3 ubiquitin-protein ligase MBR1 [Brassica rapa]
BnaA06g28640D	1.1958	6.37758	2.17747	5.31879	1.12862e-11	2.53736	up	0.00136383	1.34012	up	--	Putative protease Do-like 14 OS=Arabidopsis thaliana (Mouse-ear cress) PE=3 SV=2	BnaA06g28640D [Brassica napus]
BnaA06g29160D	33.4227	15.7669	11.3921	2.4633	0.00850154	-1.05419	down	0.000177859	-2.00964	down	--	Protein LIGHT-DEPENDENT SHORT HYPOCOTYLS 1 GN=F24J2.30 OS=Arabidopsis thaliana (Mouse-ear cress) PE=1 SV=1	BnaA06g29160D [Brassica napus]
BnaA06g30550D	5.40226	0.00285485	14.6678	6.66327	0	-6.69489	down	0.000259513	-1.1438	down	K03265|0|brp:103874912|eukaryotic peptide chain release factor subunit 1-1; K03265 peptide chain release factor subunit 1 (A)	Eukaryotic peptide chain release factor subunit 1-1 GN=ERF1-1 OS=Arabidopsis thaliana (Mouse-ear cress) PE=1 SV=2	PREDICTED: eukaryotic peptide chain release factor subunit 1-1 [Brassica rapa]
BnaA06g31630D	0.137698	2.63594	2.26893	0.413322	4.82757e-07	3.71712	up	0.00297898	-2.287	down	--	Probable galacturonosyltransferase-like 10 GN=MZF16.17 OS=Arabidopsis thaliana (Mouse-ear cress) PE=2 SV=1	PREDICTED: probable galacturonosyltransferase-like 10 [Brassica rapa]
BnaA06g31830D	15.0818	53.8607	22.0727	85.4942	7.48877e-10	1.79159	up	8.88178e-16	2.09036	up	K02935|7.54687e-74|brp:103875187|50S ribosomal protein L12-1, chloroplastic-like; K02935 large subunit ribosomal protein L7/L12 (A)	50S ribosomal protein L12-1, chloroplastic (Precursor) GN=RPL12A OS=Arabidopsis thaliana (Mouse-ear cress) PE=2 SV=1	BnaA06g31830D [Brassica napus]
BnaA06g31990D	6.62713	16.8864	6.57674	20.2168	2.29513e-05	1.28939	up	6.8968e-08	1.49695	up	--	--	BnaA06g31990D [Brassica napus]
BnaA06g32560D	2.92099	0	1.70476	0	3.7812e-12	-5.55085	down	2.92751e-07	-4.80057	down	--	F-box/FBD/LRR-repeat protein At3g26920 GN=At3g26920 OS=Arabidopsis thaliana (Mouse-ear cress) PE=2 SV=3	BnaA06g32560D [Brassica napus]
BnaA06g33830D	21.7867	38.4772	24.4152	42.0714	0.000371019	1.07673	up	3.3506e-05	1.15221	up	K09595|0|brp:103875446|signal peptide peptidase; K09595 minor histocompatibility antigen H13 [EC:3.4.23.-] (A)	Signal peptide peptidase GN=SPP OS=Arabidopsis thaliana (Mouse-ear cress) PE=2 SV=1	PREDICTED: signal peptide peptidase [Brassica rapa]
BnaA06g34160D	6.99648	22.0784	5.93245	18.3331	0.000183109	1.35447	up	0.00060763	1.3371	up	K01800|7.54621e-156|brp:103827521|glutathione S-transferase Z1; K01800 maleylacetoacetate isomerase [EC:5.2.1.2] (A)	Glutathione S-transferase Z1 GN=T16F16.18 OS=Arabidopsis thaliana (Mouse-ear cress) PE=1 SV=1	BnaA06g34160D [Brassica napus]
BnaA06g34180D	2.25359	0	4.97959	0	1.84652e-06	-4.7018	down	6.32827e-15	-5.79575	down	--	F-box protein PP2-B10 GN=PP2B10 OS=Arabidopsis thaliana (Mouse-ear cress) PE=1 SV=1	BnaA06g34180D [Brassica napus]
BnaA06g34380D	3.88447	0.242213	5.46567	0	2.44249e-15	-3.85696	down	0	-6.90536	down	--	Protein NRT1/ PTR FAMILY 8.3 GN=F14H20.11 OS=Arabidopsis thaliana (Mouse-ear cress) PE=1 SV=1	BnaA06g34380D [Brassica napus]
BnaA06g35250D	0.934098	12.1932	1.13267	20.3029	0	3.70455	up	0	4.12564	up	K00787|0|brp:103827619|farnesyl pyrophosphate synthase 1, mitochondrial; K00787 farnesyl diphosphate synthase [EC:2.5.1.1 2.5.1.10] (A)	Farnesyl pyrophosphate synthase 1, mitochondrial (Precursor) GN=FPS1 OS=Arabidopsis thaliana (Mouse-ear cress) PE=2 SV=2	BnaA06g35250D [Brassica napus]
BnaA06g35330D	3.96297	0	4.83828	0.0533303	0	-6.09943	down	0	-5.52084	down	K15445|0|brp:103827625|tRNA (guanine(9)-N1)-methyltransferase-like; K15445 tRNA (guanine9-N1)-methyltransferase [EC:2.1.1.221] (A)	--	PREDICTED: tRNA (guanine(9)-N1)-methyltransferase-like [Brassica rapa]
BnaA06g36160D	25.3243	10.0565	28.2908	12.6619	1.95746e-06	-1.41493	down	5.60561e-06	-1.31205	down	K02874|1.03573e-85|brp:103827751|50S ribosomal protein HLP, mitochondrial; K02874 large subunit ribosomal protein L14 (A)	50S ribosomal protein HLP, mitochondrial (Precursor) GN=HLP OS=Arabidopsis thaliana (Mouse-ear cress) PE=2 SV=1	BnaA06g36160D [Brassica napus]
BnaA06g36380D	22.1345	10.2596	79.7724	35.4689	0.00413514	-1.00782	down	1.21401e-05	-1.17226	down	--	Acid phosphatase 1 (Precursor) GN=APS1 OS=Solanum lycopersicum (Tomato) PE=2 SV=1	BnaA06g36380D [Brassica napus]
BnaA06g38220D	235.858	23.8447	530.188	43.8689	0	-3.20189	down	0	-3.45741	down	--	Lipid transfer protein EARLI 1 (Precursor) GN=EARLI1 OS=Arabidopsis thaliana (Mouse-ear cress) PE=1 SV=1	PREDICTED: 14 kDa proline-rich protein DC2.15-like [Brassica rapa]
BnaA06g38260D	13.5829	27.4184	12.4224	31.6904	0.00121171	1.01711	up	1.65055e-07	1.36481	up	K01555|0|brp:103872031|fumarylacetoacetase; K01555 fumarylacetoacetase [EC:3.7.1.2] (A)	--	BnaA06g38260D [Brassica napus]
BnaA06g38680D	8.59775	19.4256	8.23175	18.8518	3.74127e-07	1.33456	up	4.91035e-07	1.29974	up	K03696|6.66926e-13|brp:103873112|chaperone protein ClpC2, chloroplastic; K03696 ATP-dependent Clp protease ATP-binding subunit ClpC (A)	--	BnaA06g38680D [Brassica napus]
BnaA06g38700D	3.34524	15.8569	5.14816	21.0169	1.33227e-15	2.30492	up	1.24456e-13	1.98905	up	--	Coiled-coil domain-containing protein SCD2 {ECO:0000305} OS=Arabidopsis thaliana (Mouse-ear cress) PE=1 SV=1	BnaA06g38700D [Brassica napus]
BnaA06g38950D	3.55235	36.4069	18.5864	3.12825	0	3.29092	up	1.74227e-12	-2.43687	down	K12581|0|brp:103848067|probable CCR4-associated factor 1 homolog 9; K12581 CCR4-NOT transcription complex subunit 7/8 (A)	Probable CCR4-associated factor 1 homolog 9 GN=CAF1-9 OS=Arabidopsis thaliana (Mouse-ear cress) PE=2 SV=1	BnaA06g38950D [Brassica napus]
BnaA06g39210D	4.73628	16.0511	4.95211	13.8027	1.67227e-08	1.79329	up	8.13878e-06	1.49202	up	--	Homeobox-leucine zipper protein ATHB-5 GN=ATHB-5 OS=Arabidopsis thaliana (Mouse-ear cress) PE=1 SV=1	BnaA06g39210D [Brassica napus]
BnaA06g39530D	13.9844	0.720418	13.7723	0.064132	0	-4.15149	down	0	-6.72922	down	--	Ubiquitin carboxyl-terminal hydrolase 12 GN=UBP12 OS=Arabidopsis thaliana (Mouse-ear cress) PE=1 SV=2	PREDICTED: uncharacterized protein LOC103874461 [Brassica rapa]
BnaA06g39840D	0.36959	1.34811	0.126078	0.837301	9.04072e-07	2.39657	up	0.000200892	2.79043	up	--	Cell division control protein 48 homolog B GN=CDC48B OS=Arabidopsis thaliana (Mouse-ear cress) PE=2 SV=1	BnaA06g39840D [Brassica napus]
BnaA07g02360D	0	7.64652	0	11.4622	0.00470102	3.87151	up	3.05708e-05	4.41423	up	--	Thaumatin-like protein 1a (Precursor) GN=TL1 OS=Malus domestica (Apple) PE=1 SV=1	BnaA07g02360D [Brassica napus]
BnaA07g03030D	3.96392	10.8462	2.95117	9.364	2.71137e-05	1.45943	up	9.83304e-06	1.5878	up	K04392|1.04536e-115|brp:103845915|rac-like GTP-binding protein ARAC1; K04392 Ras-related C3 botulinum toxin substrate 1 (A)	Rac-like GTP-binding protein ARAC1 (Precursor) GN=T17A5.14 OS=Arabidopsis thaliana (Mouse-ear cress) PE=2 SV=1	BnaA07g03030D [Brassica napus]
BnaA07g03580D	8.2257	3.15344	2.57303	0.904253	1.34241e-05	-1.32159	down	0.000159715	-1.55518	down	--	--	BnaA07g03580D [Brassica napus]
BnaA07g03600D	5.03368	1.96149	7.25575	2.41275	2.40252e-06	-1.72869	down	6.33901e-11	-2.04299	down	--	F-box protein At2g16365 GN=At2g16365 OS=Arabidopsis thaliana (Mouse-ear cress) PE=2 SV=2	BnaA07g03600D [Brassica napus]
BnaA07g04500D	86.617	31.9154	130.619	33.7166	0.000147825	-1.19904	down	4.36439e-10	-1.65673	down	--	--	BnaA07g04500D [Brassica napus]
BnaA07g04550D	3.19522e-05	7.12724	1.73157e-05	17.2157	7.67134e-10	5.23451	up	0	6.34825	up	K03236|5.67519e-76|brp:103828531|eukaryotic translation initiation factor 1A-like; K03236 translation initiation factor 1A (A)	Eukaryotic translation initiation factor 1A OS=Onobrychis viciifolia (Common sainfoin) PE=2 SV=2	PREDICTED: eukaryotic translation initiation factor 1A-like [Brassica rapa]
BnaA07g05170D	6.55572	13.861	10.6872	23.3719	0.00121728	1.15482	up	0.000112258	1.17628	up	--	Probable E3 ubiquitin-protein ligase LUL4 GN=F28L1.8 OS=Arabidopsis thaliana (Mouse-ear cress) PE=2 SV=1	BnaA07g05170D [Brassica napus]
BnaA07g05230D	3.69994	9.25086	3.10722	8.3467	0.000182244	1.36794	up	0.000299305	1.37855	up	--	E3 ubiquitin-protein ligase PRT1 GN=PRT1 OS=Arabidopsis thaliana (Mouse-ear cress) PE=2 SV=2	BnaA07g05230D [Brassica napus]
BnaA07g06900D	0	56.11	0.847234	139.163	0	8.59968	up	0	7.3192	up	K02694|3.86638e-145|brp:103828782|photosystem I reaction center subunit III, chloroplastic-like; K02694 photosystem I subunit III (A)	Photosystem I reaction center subunit III, chloroplastic (Precursor) GN=PSAF OS=Arabidopsis thaliana (Mouse-ear cress) PE=1 SV=1	BnaA07g06900D [Brassica napus]
BnaA07g06940D	23.135	7.25922	23.7162	9.30261	3.35148e-05	-1.40565	down	0.000386125	-1.21606	down	--	14 kDa zinc-binding protein GN=ZBP14 OS=Zea mays (Maize) PE=1 SV=1	BnaA07g06940D [Brassica napus]
BnaA07g07160D	32.7426	13.8258	31.5517	15.4058	1.68056e-05	-1.18565	down	4.89503e-05	-1.11444	down	--	Patellin-4 GN=PATL4 OS=Arabidopsis thaliana (Mouse-ear cress) PE=1 SV=2	BnaA07g07160D [Brassica napus]
BnaA07g07290D	0.85135	0	0.636041	0	3.23698e-06	-4.6548	down	0.000319537	-4.17777	down	K14404|0|brp:103828807|cleavage and polyadenylation specificity factor CPSF30-like; K14404 cleavage and polyadenylation specificity factor subunit 4 (A)	30-kDa cleavage and polyadenylation specificity factor 30 {ECO:0000303|PubMed:18479511} OS=Arabidopsis thaliana (Mouse-ear cress) PE=1 SV=1	BnaA07g07290D [Brassica napus]
BnaA07g08120D	2.03623	0	1.78435	0	3.95495e-08	-4.99384	down	5.15409e-07	-4.75779	down	--	--	BnaA07g08120D [Brassica napus]
BnaA07g09020D	0.521475	3.38684	1.21178	4.77743	0.00583063	2.4691	up	0.00423221	2.00877	up	K09775|2.13569e-101|brp:103835422|uncharacterized LOC103835422; K09775 hypothetical protein (A)	--	BnaA07g09020D [Brassica napus]
BnaA07g09060D	17.3007	4.59523	29.4581	5.58311	5.74285e-12	-1.89478	down	0	-2.36884	down	--	Probable galacturonosyltransferase-like 8 GN=F3I6.10 OS=Arabidopsis thaliana (Mouse-ear cress) PE=2 SV=1	BnaA07g09060D [Brassica napus]
BnaA07g09080D	4.5155	16.3214	1.06271	19.2753	1.20779e-10	1.83421	up	0	4.158	up	K00161|0|brp:103829227|pyruvate dehydrogenase E1 component subunit alpha-2, mitochondrial; K00161 pyruvate dehydrogenase E1 component alpha subunit [EC:1.2.4.1] (A)	Pyruvate dehydrogenase E1 component subunit alpha-2, mitochondrial (Precursor) GN=IAR4 OS=Arabidopsis thaliana (Mouse-ear cress) PE=1 SV=2	BnaA07g09080D [Brassica napus]
BnaA07g09120D	279.778	80.679	83.7059	27.2981	1.87295e-13	-1.75529	down	4.07179e-11	-1.61597	down	K00799|1.63905e-158|brp:103829825|glutathione S-transferase U13-like; K00799 glutathione S-transferase [EC:2.5.1.18] (A)	Glutathione S-transferase U13 GN=T7N9.190 OS=Arabidopsis thaliana (Mouse-ear cress) PE=2 SV=1	BnaA07g09120D [Brassica napus]
BnaA07g09210D	1.00237	4.49623	1.67346	6.40736	0.000550004	2.07121	up	5.62781e-05	1.9464	up	--	Uncharacterized protein At1g27050 GN=At1g27050 OS=Arabidopsis thaliana (Mouse-ear cress) PE=2 SV=1	BnaA07g09210D [Brassica napus]
BnaA07g09270D	54.4406	2.71364	14.3773	0.122493	0	-4.2905	down	0	-6.30072	down	--	--	BnaA07g09270D [Brassica napus]
BnaA07g09530D	3.02372	8.8497	5.05608	14.6647	5.60058e-06	1.57897	up	1.08026e-07	1.58029	up	--	PLASMODESMATA CALLOSE-BINDING PROTEIN 4 (Precursor) GN=PDCB4 OS=Arabidopsis thaliana (Mouse-ear cress) PE=1 SV=1	PREDICTED: PLASMODESMATA CALLOSE-BINDING PROTEIN 4 [Brassica rapa]
BnaA07g09550D	2.07031	6.87788	1.37893	5.30286	2.72434e-06	1.63867	up	7.13603e-07	1.88042	up	--	--	BnaA07g09550D [Brassica napus]
BnaA07g09580D	0	11.2139	0.45396	4.66783	0	6.91073	up	2.64372e-08	3.24707	up	K00799|3.52275e-133|brp:103829825|glutathione S-transferase U13-like; K00799 glutathione S-transferase [EC:2.5.1.18] (A)	Glutathione S-transferase U13 GN=T7N9.190 OS=Arabidopsis thaliana (Mouse-ear cress) PE=2 SV=1	BnaA07g09580D [Brassica napus]
BnaA07g09600D	10.1746	0.47874	12.0303	0.81576	3.01983e-11	-4.28481	down	1.46153e-10	-3.51747	down	--	--	BnaA07g09600D [Brassica napus]
BnaA07g10030D	4.72176	0.613187	7.35227	0.397311	0.00015088	-2.81507	down	8.35027e-10	-3.80986	down	K02900|1.6102e-55|brp:103835673|60S ribosomal protein L27a-2-like; K02900 large subunit ribosomal protein L27Ae (A)	60S ribosomal protein L27a-2 OS=Arabidopsis thaliana (Mouse-ear cress) PE=2 SV=1	BnaA07g10030D [Brassica napus]
BnaA07g10480D	0.143387	2.75288	0.526965	5.69687	0.00582834	3.22867	up	4.31717e-06	3.28321	up	K00121|2.81093e-78|brp:103829330|alcohol dehydrogenase-like 1; K00121 S-(hydroxymethyl)glutathione dehydrogenase / alcohol dehydrogenase [EC:1.1.1.284 1.1.1.1] (A)	Alcohol dehydrogenase-like 2 GN=At1g22440 OS=Arabidopsis thaliana (Mouse-ear cress) PE=2 SV=1	BnaA07g10480D [Brassica napus]
BnaA07g10870D	2.98675	80.5162	3.49477	47.5917	0	4.80169	up	0	3.76397	up	K09580|0|brp:103829367|protein disulfide isomerase-like 1-1; K09580 protein disulfide-isomerase A1 [EC:5.3.4.1] (A)	Protein disulfide isomerase-like 1-1 (Precursor) GN=F8K7.19 OS=Arabidopsis thaliana (Mouse-ear cress) PE=1 SV=1	BnaA07g10870D [Brassica napus]
BnaA07g11270D	1.04503	4.21537	0.331315	7.25003	9.80849e-12	2.25522	up	0	4.49198	up	--	U-box domain-containing protein 44 GN=F2D10.27 OS=Arabidopsis thaliana (Mouse-ear cress) PE=1 SV=1	PREDICTED: U-box domain-containing protein 44 [Brassica rapa]
BnaA07g11290D	2.39202	5.3332	1.84523	4.35969	0.000422258	1.15841	up	0.000448826	1.18416	up	--	--	BnaA07g11290D [Brassica napus]
BnaA07g11460D	170.782	70.6224	169.877	51.7535	6.00803e-05	-1.1853	down	4.70652e-10	-1.64944	down	--	--	PREDICTED: uncharacterized protein LOC103829429 [Brassica rapa]
BnaA07g12810D	6.43183	13.1669	2.29878	19.319	0.00442633	1.04139	up	0	2.99923	up	K00510|0|brp:103829625|heme oxygenase 1, chloroplastic; K00510 heme oxygenase [EC:1.14.99.3] (A)	Heme oxygenase 1, chloroplastic (Precursor) GN=F18A8.4 OS=Arabidopsis thaliana (Mouse-ear cress) PE=1 SV=2	BnaA07g12810D [Brassica napus]
BnaA07g13040D	6.41066	17.6172	1.78973	16.8555	4.48377e-08	1.45992	up	0	3.14726	up	--	Serrate RNA effector molecule GN=SE OS=Arabidopsis thaliana (Mouse-ear cress) PE=1 SV=2	BnaA07g13040D [Brassica napus]
BnaA07g13070D	0	2.3469	0.278978	1.51687	3.21785e-11	5.41826	up	0.00627645	2.32368	up	K06942|1.16031e-11|ath:AT1G56050|putative GTP-binding protein; K06942 (A)	--	BnaA07g13070D [Brassica napus]
BnaA07g13580D	31.4097	11.371	20.8801	5.33623	4.18406e-06	-1.38866	down	5.388e-10	-1.9588	down	--	SNF1-related protein kinase regulatory subunit beta-3 GN=KINB3 OS=Arabidopsis thaliana (Mouse-ear cress) PE=1 SV=1	BnaA07g13580D [Brassica napus]
BnaA07g13860D	5.30887	0.776739	4.05675	0.703594	5.4623e-14	-2.72623	down	8.82943e-11	-2.48935	down	--	--	BnaA07g13860D [Brassica napus]
BnaA07g14440D	2.0971	60.2974	3.47397	61.5576	0	4.88676	up	0	4.1747	up	K10839|0|brp:103850114|ubiquitin receptor RAD23d; K10839 UV excision repair protein RAD23 (A)	Ubiquitin receptor RAD23d GN=MXI10.20 OS=Arabidopsis thaliana (Mouse-ear cress) PE=1 SV=2	PREDICTED: ubiquitin receptor RAD23d [Brassica rapa]
BnaA07g14520D	7.97617	2.9793	8.58158	3.23407	1.13648e-06	-1.54609	down	2.7794e-08	-1.66804	down	K13128|0|brp:103850124|zinc finger CCHC domain-containing protein 8; K13128 zinc finger CCHC domain-containing protein 8 (A)	--	PREDICTED: zinc finger CCHC domain-containing protein 8 isoform X1 [Brassica rapa]
BnaA07g15320D	28.8913	9.76954	35.949	7.77537	1.68402e-06	-1.51249	down	4.16334e-14	-2.1992	down	K00799|1.23254e-176|brp:103850213|glutathione S-transferase T1-like; K00799 glutathione S-transferase [EC:2.5.1.18] (A)	Glutathione S-transferase T1 GN=MEE6.28 OS=Arabidopsis thaliana (Mouse-ear cress) PE=2 SV=1	BnaA07g15320D [Brassica napus]
BnaA07g15410D	1.16462	4.46516	0.893196	3.53013	2.88082e-05	1.4808	up	0.000205348	1.41921	up	K04706|0|brp:103850224|E3 SUMO-protein ligase PIAS2-like; K04706 E3 SUMO-protein ligase PIAS1 [EC:6.3.2.-] (A)	E3 SUMO-protein ligase SIZ2 OS=Oryza sativa subsp. japonica (Rice) PE=2 SV=1	BnaA07g15410D [Brassica napus]
BnaA07g15430D	4.66285	0.181018	5.97861	0	5.55112e-16	-4.46542	down	0	-6.6603	down	--	Probably inactive receptor-like protein kinase At5g41680 GN=At5g41680 OS=Arabidopsis thaliana (Mouse-ear cress) PE=2 SV=1	BnaA07g15430D [Brassica napus]
BnaA07g15520D	10.5312	3.56952	8.33158	1.59775	0.00504446	-1.47227	down	8.59421e-05	-2.20322	down	--	--	BnaA07g15520D [Brassica napus]
BnaA07g15660D	10.3973	3.48488	8.83474	3.34211	5.87237e-05	-1.5204	down	0.000118795	-1.50383	down	--	Protein ABIL4 GN=ABIL4 OS=Arabidopsis thaliana (Mouse-ear cress) PE=2 SV=1	BnaA07g15660D [Brassica napus]
BnaA07g15910D	21.8907	6.78735	33.0287	8.34768	8.05077e-10	-1.75343	down	9.99201e-16	-2.10297	down	K00222|6.57572e-84|brp:103850274|delta(14)-sterol reductase; K00222 delta14-sterol reductase [EC:1.3.1.70] (A)	Delta(14)-sterol reductase GN=FK OS=Arabidopsis thaliana (Mouse-ear cress) PE=1 SV=2	BnaA07g15910D [Brassica napus]
BnaA07g15940D	75.475	24.2782	105.303	38.1645	4.73449e-11	-1.61114	down	1.10805e-10	-1.53632	down	K00873|0|brp:103850276|pyruvate kinase, cytosolic isozyme-like; K00873 pyruvate kinase [EC:2.7.1.40] (A)	Pyruvate kinase, cytosolic isozyme OS=Glycine max (Soybean) PE=1 SV=1	BnaA07g15940D [Brassica napus]
BnaA07g17130D	8.00021	19.0321	2.55678	10.8438	3.3097e-05	1.2739	up	6.10525e-10	2.03852	up	--	Protein STRICTOSIDINE SYNTHASE-LIKE 9 {ECO:0000303|PubMed:10777701} (Precursor) OS=Arabidopsis thaliana (Mouse-ear cress) PE=2 SV=1	BnaA07g17130D [Brassica napus]
BnaA07g17380D	1.66239	5.61735	0	4.52224	1.56405e-06	1.79545	up	0	6.45903	up	K01939|0|brp:103830112|adenylosuccinate synthetase, chloroplastic-like; K01939 adenylosuccinate synthase [EC:6.3.4.4] (A)	Adenylosuccinate synthetase, chloroplastic {ECO:0000255|HAMAP-Rule:MF_03125} (Precursor) GN=At3g57610 OS=Arabidopsis thaliana (Mouse-ear cress) PE=1 SV=1	BnaA07g17380D [Brassica napus]
BnaA07g17520D	43.1721	5.91514	44.3305	5.98186	0	-2.84107	down	0	-2.90626	down	--	C2 and GRAM domain-containing protein At1g03370 GN=At1g03370 OS=Arabidopsis thaliana (Mouse-ear cress) PE=2 SV=4	BnaA07g17520D [Brassica napus]
BnaA07g17560D	2.31413	7.27562	1.37369	7.78335	1.91671e-05	1.64576	up	2.2663e-10	2.45111	up	--	--	BnaA07g17560D [Brassica napus]
BnaA07g17740D	2.31062	0	2.66334	0	7.52853e-11	-5.38796	down	5.1914e-13	-5.59167	down	--	MATH domain and coiled-coil domain-containing protein At3g58440 GN=At3g58440 OS=Arabidopsis thaliana (Mouse-ear cress) PE=3 SV=2	BnaA07g17740D [Brassica napus]
BnaA07g17890D	10.8495	0	11.6021	0	0	-8.53344	down	0	-8.63486	down	K11594|0|brp:103830164|DEAD-box ATP-dependent RNA helicase 11; K11594 ATP-dependent RNA helicase DDX3X [EC:3.6.4.13] (A)	DEAD-box ATP-dependent RNA helicase 11 GN=RH11 OS=Arabidopsis thaliana (Mouse-ear cress) PE=1 SV=1	BnaA07g17890D [Brassica napus]
BnaA07g18330D	2.86374	0.394866	9.31144	3.20381	3.1411e-07	-2.69262	down	2.56494e-06	-1.50757	down	K13436|0|brp:103830211|PTI1-like tyrosine-protein kinase 3; K13436 pto-interacting protein 1 [EC:2.7.11.1] (A)	PTI1-like tyrosine-protein kinase 3 GN=PTI13 OS=Arabidopsis thaliana (Mouse-ear cress) PE=1 SV=1	PREDICTED: PTI1-like tyrosine-protein kinase 3 isoform X2 [Brassica rapa]
BnaA07g18370D	1.64172	0.0887601	2.37577	0	0.00642782	-3.84262	down	5.3218e-05	-4.36042	down	--	Protein FAR1-RELATED SEQUENCE 5 GN=FRS5 OS=Arabidopsis thaliana (Mouse-ear cress) PE=2 SV=1	BnaA07g18370D [Brassica napus]
BnaA07g18500D	2.15487	6.79702	2.05202	6.02655	1.47969e-05	1.66973	up	5.42929e-05	1.6289	up	K12857|0|eus:EUTSA_v10006086mg|hypothetical protein; K12857 Prp8 binding protein (A)	Dynein assembly factor with WDR repeat domains 1 GN=DAW1 OS=Chlamydomonas reinhardtii (Chlamydomonas smithii) PE=1 SV=1	BnaA07g18500D [Brassica napus]
BnaA07g18510D	1.5513	3.80028	1.14109	3.68836	1.2119e-05	1.33366	up	8.97075e-09	1.66602	up	--	Probable phosphoinositide phosphatase SAC9 GN=F24G16.40 OS=Arabidopsis thaliana (Mouse-ear cress) PE=1 SV=1	BnaA07g18510D [Brassica napus]
BnaA07g18830D	16.9145	0.929591	16.9997	0.40191	0	-4.11114	down	0	-5.30867	down	K16615|0|brp:103830273|actin-related protein 7; K16615 actin-related protein 7, plant (A)	Actin-related protein 7 GN=ARP7 OS=Arabidopsis thaliana (Mouse-ear cress) PE=1 SV=1	BnaA07g18830D [Brassica napus]
BnaA07g18850D	33.1009	7.2318	35.03	8.65667	4.01376e-07	-2.05595	down	3.57556e-07	-1.99381	down	--	--	BnaA07g18850D [Brassica napus]
BnaA07g19320D	2.4787	17.2025	15.8053	20.8963	1.88738e-15	2.63621	up	1.82674e-05	1.3623	up	--	Calvin cycle protein CP12-2, chloroplastic (Precursor) GN=CP12-2 OS=Arabidopsis thaliana (Mouse-ear cress) PE=1 SV=1	BnaA07g19320D [Brassica napus]
BnaA07g19330D	0.20361	18.7556	0.747837	15.8202	0	5.52618	up	3.57492e-14	4.27917	up	--	Ocs element-binding factor 1 GN=OBF1 OS=Zea mays (Maize) PE=2 SV=2	BnaA07g19330D [Brassica napus]
BnaA07g19340D	1.03147	0.106286	1.05597	0.0615722	0.00476314	-3.25499	down	0.00266125	-3.31951	down	K09517|0|brp:103842067|dnaJ homolog subfamily B member 11; K09517 DnaJ homolog subfamily B member 11 (A)	DnaJ protein ERDJ3B (Precursor) GN=F26K9.30 OS=Arabidopsis thaliana (Mouse-ear cress) PE=1 SV=1	BnaA07g19340D [Brassica napus]
BnaA07g19440D	60.016	0	84.233	0	0	-6.52235	down	0	-6.91513	down	K03938|3.39053e-56|brp:103830368|NADH dehydrogenase [ubiquinone] iron-sulfur protein 5-B-like; K03938 NADH dehydrogenase (ubiquinone) Fe-S protein 5 (A)	NADH dehydrogenase [ubiquinone] iron-sulfur protein 5-B GN=At3g62790 OS=Arabidopsis thaliana (Mouse-ear cress) PE=3 SV=1	BnaA07g19440D [Brassica napus]
BnaA07g19710D	53.086	29.9183	49.7101	35.7851	0	-2.32441	down	0	-2.05217	down	K15919|0|brp:103830405|glyoxylate/hydroxypyruvate reductase A HPR2; K15919 hydroxypyruvate reductase 2 (A)	Glyoxylate/hydroxypyruvate reductase A HPR2 GN=HPR2 OS=Arabidopsis thaliana (Mouse-ear cress) PE=1 SV=1	BnaA07g19710D [Brassica napus]
BnaA07g19730D	18.3098	0	27.8417	0	0	-9.2426	down	0	-9.92532	down	K09540|0|brp:103830407|translocation protein SEC63 homolog; K09540 translocation protein SEC63 (A)	DnaJ protein ERDJ2A OS=Arabidopsis thaliana (Mouse-ear cress) PE=1 SV=1	PREDICTED: translocation protein SEC63 homolog [Brassica rapa]
BnaA07g19750D	2.30421	0	2.06796	0	0	-6.62345	down	0	-6.44799	down	K11136|0|brp:103830408|regulator of telomere elongation helicase 1; K11136 regulator of telomere elongation helicase 1 [EC:3.6.4.12] (A)	DNA repair helicase UVH6 GN=F15K9.20 OS=Arabidopsis thaliana (Mouse-ear cress) PE=1 SV=1	BnaA07g19750D [Brassica napus]
BnaA07g19760D	48.7644	0	37.2951	0	0	-9.04717	down	0	-8.52755	down	--	--	BnaA07g19760D [Brassica napus]
BnaA07g19910D	1.61243	0.113401	1.53486	0.0589617	0.000105814	-3.66664	down	0.000285517	-3.55823	down	--	--	BnaA07g19910D [Brassica napus]
BnaA07g20230D	4.5397	11.3134	3.50376	11.5438	6.3996e-05	1.34083	up	7.21418e-08	1.70293	up	K10839|0|brp:103830472|ubiquitin receptor RAD23b; K10839 UV excision repair protein RAD23 (A)	Ubiquitin receptor RAD23b GN=F20B17.8 OS=Arabidopsis thaliana (Mouse-ear cress) PE=1 SV=3	BnaA07g20230D [Brassica napus]
BnaA07g20250D	1.60471	3.67889	1.6993	3.56629	0.000380965	1.22558	up	0.00482079	1.04168	up	K14724|0|brp:103830473|sodium/hydrogen exchanger 6-like; K14724 solute carrier family 9 (sodium/hydrogen exchanger), member 8 (A)	Sodium/hydrogen exchanger 6 GN=NHX6 OS=Arabidopsis thaliana (Mouse-ear cress) PE=1 SV=3	BnaA07g20250D [Brassica napus]
BnaA07g20290D	19.9146	0.165532	22.7951	0.41447	0	-6.73844	down	0	-5.60613	down	K00927|0|brp:103832426|phosphoglycerate kinase, cytosolic; K00927 phosphoglycerate kinase [EC:2.7.2.3] (A)	Phosphoglycerate kinase, cytosolic OS=Nicotiana tabacum (Common tobacco) PE=1 SV=1	BnaA07g20290D [Brassica napus]
BnaA07g20320D	18.6519	3.54656	28.5924	4.8243	1.44329e-15	-2.28076	down	0	-2.49065	down	K01627|0|brp:103830480|2-dehydro-3-deoxyphosphooctonate aldolase 1; K01627 2-dehydro-3-deoxyphosphooctonate aldolase (KDO 8-P synthase) [EC:2.5.1.55] (A)	2-dehydro-3-deoxyphosphooctonate aldolase 1 GN=KDSA1 OS=Arabidopsis thaliana (Mouse-ear cress) PE=1 SV=2	BnaA07g20320D [Brassica napus]
BnaA07g20330D	4.44061	0.743933	2.29035	0.46551	1.58429e-13	-2.54011	down	6.9075e-08	-2.2558	down	--	Pentatricopeptide repeat-containing protein At1g79490, mitochondrial (Precursor) GN=EMB2217 OS=Arabidopsis thaliana (Mouse-ear cress) PE=2 SV=1	BnaA07g20330D [Brassica napus]
BnaA07g20360D	17.1221	4.07421	20.3902	4.19463	0.000507885	-1.93301	down	2.36326e-05	-2.14451	down	--	--	PREDICTED: uncharacterized protein LOC103830488 [Brassica rapa]
BnaA07g20720D	4.0358	11.0782	3.67677	8.25837	0.00025234	1.40191	up	0.00594925	1.23345	up	K09286|7.99181e-164|brp:103830541|ethylene-responsive transcription factor RAP2-4-like; K09286 EREBP-like factor (A)	Ethylene-responsive transcription factor RAP2-4 OS=Arabidopsis thaliana (Mouse-ear cress) PE=1 SV=1	BnaA07g20720D [Brassica napus]
BnaA07g20910D	10.2126	0.251393	11.2527	0.20906	0	-5.13851	down	0	-5.29866	down	--	UDP-galactose transporter 1 GN=UDP-GALT1 OS=Arabidopsis thaliana (Mouse-ear cress) PE=2 SV=1	BnaA07g20910D [Brassica napus]
BnaA07g21190D	0.821232	56.8349	2.36184	111.747	0	5.61251	up	0	5.58392	up	--	--	BnaA07g21190D [Brassica napus]
BnaA07g21560D	2.65308	16.7297	1.27576	13.2613	3.26641e-11	2.49648	up	3.294e-10	2.63549	up	K04392|5.64429e-132|brp:103830636|rac-like GTP-binding protein ARAC5; K04392 Ras-related C3 botulinum toxin substrate 1 (A)	Rac-like GTP-binding protein ARAC5 (Precursor) GN=T4O12.8 OS=Arabidopsis thaliana (Mouse-ear cress) PE=1 SV=1	PREDICTED: rac-like GTP-binding protein ARAC5 [Brassica rapa]
BnaA07g22010D	0	5.98171	0.171746	10.2287	1.07692e-14	5.81759	up	0	5.63915	up	K14492|9.1089e-123|brp:103830681|BrRR15; two-component response regulator ARR15-like; K14492 two-component response regulator ARR-A family (A)	Two-component response regulator ARR15 GN=ARR15 OS=Arabidopsis thaliana (Mouse-ear cress) PE=1 SV=1	BnaA07g22010D [Brassica napus]
BnaA07g22110D	0	1.63802	0	2.16147	0.00252449	3.95316	up	5.51238e-05	4.35816	up	--	--	BnaA07g22110D [Brassica napus]
BnaA07g22170D	10.124	4.1892	10.2831	4.82221	0.000180898	-1.21341	down	0.000718724	-1.10268	down	--	F-box/kelch-repeat protein At1g74510 GN=At1g74510 OS=Arabidopsis thaliana (Mouse-ear cress) PE=2 SV=1	BnaA07g22170D [Brassica napus]
BnaA07g22320D	12.6979	3.04904	7.36618	2.21386	5.55112e-16	-2.01798	down	1.0151e-11	-1.76153	down	K01952|0|brp:103830709|probable phosphoribosylformylglycinamidine synthase, chloroplastic/mitochondrial; K01952 phosphoribosylformylglycinamidine synthase [EC:6.3.5.3] (A)	Probable phosphoribosylformylglycinamidine synthase, chloroplastic/mitochondrial (Precursor) GN=At1g74260 OS=Arabidopsis thaliana (Mouse-ear cress) PE=2 SV=3	BnaA07g22320D [Brassica napus]
BnaA07g22580D	0.0746145	0.789064	0	0.941964	0.00547069	2.88788	up	1.70094e-05	4.46821	up	K04371|0|brp:103830739|mitogen-activated protein kinase 15; K04371 mitogen-activated protein kinase 1/3 [EC:2.7.11.24] (A)	Mitogen-activated protein kinase 15 GN=MPK15 OS=Arabidopsis thaliana (Mouse-ear cress) PE=1 SV=3	BnaA07g22580D [Brassica napus]
BnaA07g22620D	0.767631	4.39002	0.172181	2.65458	1.47215e-10	2.54604	up	2.81035e-11	3.76572	up	K05929|0|brp:103830744|phosphoethanolamine N-methyltransferase 3; K05929 phosphoethanolamine N-methyltransferase [EC:2.1.1.103] (A)	Phosphoethanolamine N-methyltransferase 3 GN=NMT3 OS=Arabidopsis thaliana (Mouse-ear cress) PE=2 SV=2	BnaA07g22620D [Brassica napus]
BnaA07g22890D	1.31763	3.21715	0.519752	1.79606	0.00108173	1.33225	up	0.000257925	1.8458	up	K12309|0|brp:103830770|beta-galactosidase 17; K12309 beta-galactosidase [EC:3.2.1.23] (A)	Beta-galactosidase 17 (Precursor) GN=BGAL17 OS=Arabidopsis thaliana (Mouse-ear cress) PE=2 SV=1	BnaA07g22890D [Brassica napus]
BnaA07g23160D	3.15757	8.82631	1.75876	6.21846	2.66733e-08	1.52467	up	1.99052e-12	1.96726	up	--	Receptor-like protein kinase HSL1 (Precursor) GN=HSL1 OS=Arabidopsis thaliana (Mouse-ear cress) PE=2 SV=1	BnaA07g23160D [Brassica napus]
BnaA07g23180D	3.28063	1.14533	9.67423	2.07773	0.00500706	-1.45655	down	3.90243e-12	-2.18973	down	--	Patellin-3 GN=PATL3 OS=Arabidopsis thaliana (Mouse-ear cress) PE=1 SV=2	BnaA07g23180D [Brassica napus]
BnaA07g23190D	2.71795	5.82911	2.15168	8.1358	0.00333709	1.12854	up	1.73033e-09	1.84686	up	--	Patellin-1 GN=PATL1 OS=Arabidopsis thaliana (Mouse-ear cress) PE=1 SV=2	BnaA07g23190D [Brassica napus]
BnaA07g23300D	5.05628	20.9242	0.392426	17.505	0.000102608	2.14596	up	7.47154e-10	5.20029	up	--	--	BnaA07g23300D [Brassica napus]
BnaA07g23450D	2.83495	8.62744	0.365168	3.69112	1.49181e-05	1.62211	up	1.71521e-08	3.27122	up	K00430|0|brp:103830836|peroxidase 12-like; K00430 peroxidase [EC:1.11.1.7] (A)	Peroxidase 12 (Precursor) OS=Arabidopsis thaliana (Mouse-ear cress) PE=1 SV=1	PREDICTED: peroxidase 12-like [Brassica rapa]
BnaA07g25540D	23.1466	4.65439	0.418321	5.38627	4.37944e-10	-2.23171	down	9.39886e-06	3.48601	up	--	Peroxiredoxin-2B GN=F12P19.14 OS=Arabidopsis thaliana (Mouse-ear cress) PE=1 SV=1	PREDICTED: peroxiredoxin-2B-like [Brassica rapa]
BnaA07g26320D	12.2849	6.54648	5.90192	3.29325	0.000118231	-1.21543	down	2.33015e-08	-1.71461	down	--	Calmodulin-binding transcription activator 4 GN=F1N21.13 OS=Arabidopsis thaliana (Mouse-ear cress) PE=1 SV=1	BnaA07g26320D [Brassica napus]
BnaA07g26350D	1.42703	0.101016	0.668555	0.0295904	8.51641e-09	-3.69434	down	0.000285517	-3.55823	down	--	--	BnaA07g26350D [Brassica napus]
BnaA07g26880D	1.25237	3.54182	0.613979	3.37835	0.00145777	1.5099	up	4.39811e-07	2.37693	up	--	--	BnaA07g26880D [Brassica napus]
BnaA07g29060D	24.887	0.357148	32.5261	0.618046	0	-5.97598	down	0	-5.63936	down	--	U-box domain-containing protein 10 GN=PUB10 OS=Arabidopsis thaliana (Mouse-ear cress) PE=2 SV=1	BnaA07g29060D [Brassica napus]
BnaA07g29270D	10.5246	2.93067	10.0767	2.43275	6.15009e-10	-1.81062	down	3.21299e-13	-2.10368	down	K15027|0|brp:103831656|eukaryotic translation initiation factor 2D; K15027 translation initiation factor 2D (A)	--	BnaA07g29270D [Brassica napus]
BnaA07g30390D	144.433	0.181728	133.159	0.190316	0	-9.3787	down	0	-8.70759	down	--	--	BnaA07g30390D [Brassica napus]
BnaA07g30700D	43.3075	19.255	58.4196	23.6005	0.000228184	-1.0915	down	5.55332e-06	-1.20841	down	K02377|0|brp:103831806|GDP-L-fucose synthase 1; K02377 GDP-L-fucose synthase [EC:1.1.1.271] (A)	GDP-L-fucose synthase 1 GN=T18K17.8 OS=Arabidopsis thaliana (Mouse-ear cress) PE=1 SV=3	BnaA07g30700D [Brassica napus]
BnaA07g31380D	4.97775	1.51427	4.17157	1.2528	0.000187285	-1.64172	down	0.000134565	-1.7652	down	--	S-adenosylmethionine carrier 1, chloroplastic/mitochondrial (Precursor) GN=F23K16.90 OS=Arabidopsis thaliana (Mouse-ear cress) PE=1 SV=1	BnaA07g31380D [Brassica napus]
BnaA07g31410D	14.8539	4.12569	13.3508	3.0111	2.51362e-08	-1.78013	down	8.60745e-11	-2.0916	down	--	--	BnaA07g31410D [Brassica napus]
BnaA07g31530D	7.6829	1.15975	12.1875	4.52363	5.67002e-09	-2.65481	down	6.98278e-09	-1.99631	down	--	NEP1-interacting protein-like 2 GN=ATL24 OS=Arabidopsis thaliana (Mouse-ear cress) PE=1 SV=2	BnaA07g31530D [Brassica napus]
BnaA07g32150D	46.87	181.917	149.423	441.998	1.11022e-16	2.03669	up	1.28865e-10	1.53459	up	--	Defensin-like protein 3 (Precursor) GN=AFP3 OS=Brassica napus (Rape) PE=3 SV=1	PREDICTED: defensin-like protein 3 [Brassica rapa]
BnaA07g33690D	0.223024	1.70902	1.06792	4.90916	3.1827e-05	2.79729	up	5.27054e-09	2.20348	up	K10534|0|brp:103832206|nitrate reductase [NADH], clone PBNBR1405; K10534 nitrate reductase (NAD(P)H) [EC:1.7.1.1 1.7.1.2 1.7.1.3] (A)	Nitrate reductase [NADH], clone PBNBR1405 GN=NIA1 OS=Brassica napus (Rape) PE=2 SV=1	BnaA07g33690D [Brassica napus]
BnaA07g34390D	3.03877	9.39556	1.92323	10.2103	4.78057e-07	1.69303	up	2.85882e-13	2.41759	up	K03843|0|brp:103832355|alpha-1,3/1,6-mannosyltransferase ALG2; K03843 alpha-1,3/alpha-1,6-mannosyltransferase [EC:2.4.1.132 2.4.1.257] (A)	--	BnaA07g34390D [Brassica napus]
BnaA07g34420D	1.83861	23.0228	2.10897	10.1792	0	3.63656	up	1.38112e-13	2.28009	up	--	Epidermis-specific secreted glycoprotein EP1 (Precursor) GN=EP1 OS=Daucus carota (Wild carrot) PE=1 SV=1	BnaA07g34420D [Brassica napus]
BnaA07g34450D	3.23214	10.6663	2.95535	17.9138	2.25935e-06	1.7558	up	2.55351e-15	2.5687	up	K10580|1.29109e-108|brp:103832364|ubiquitin-conjugating enzyme E2 36; K10580 ubiquitin-conjugating enzyme E2 N [EC:6.3.2.19] (A)	Ubiquitin-conjugating enzyme E2 36 OS=Arabidopsis thaliana (Mouse-ear cress) PE=1 SV=1	PREDICTED: ubiquitin-conjugating enzyme E2 36 [Brassica rapa]
BnaA07g34460D	3.53614	13.2385	2.54524	12.5942	6.66505e-11	1.89846	up	1.44329e-15	2.3292	up	--	Uncharacterized membrane protein At1g16860 GN=At1g16860 OS=Arabidopsis thaliana (Mouse-ear cress) PE=1 SV=1	PREDICTED: uncharacterized membrane protein At1g16860 [Brassica rapa]
BnaA07g34480D	0.43182	3.36773	0.784596	3.7011	4.98746e-05	2.76267	up	0.000634141	2.17391	up	--	--	PREDICTED: uncharacterized protein LOC103832366 [Brassica rapa]
BnaA07g34490D	11.5958	39	7.21731	47.393	5.35127e-14	1.82007	up	0	2.73385	up	K02145|0|brp:103832367|V-type proton ATPase catalytic subunit A-like; K02145 V-type H+-transporting ATPase subunit A [EC:3.6.3.14] (A)	V-type proton ATPase catalytic subunit A GN=VHA-A OS=Arabidopsis thaliana (Mouse-ear cress) PE=1 SV=1	BnaC06g39330D [Brassica napus]
BnaA07g34510D	2.81249	7.87887	1.8359	9.53992	1.63483e-07	1.5065	up	0	2.35181	up	--	Pyrophosphate-energized membrane proton pump 2 GN=F9K20.2 OS=Arabidopsis thaliana (Mouse-ear cress) PE=1 SV=2	BnaA07g34510D [Brassica napus]
BnaA07g34570D	0.585637	2.54926	0.240289	2.06105	1.54576e-12	2.1446	up	0	3.01406	up	K04498|0|brp:103832376|histone acetyltransferase HAC1; K04498 E1A/CREB-binding protein [EC:2.3.1.48] (A)	Histone acetyltransferase HAC1 OS=Arabidopsis thaliana (Mouse-ear cress) PE=1 SV=2	BnaA07g34570D [Brassica napus]
BnaA07g34580D	19.8488	72.7415	17.6955	95.6802	3.91909e-14	1.8866	up	0	2.42213	up	K03941|1.31149e-153|brp:103832377|NADH dehydrogenase [ubiquinone] iron-sulfur protein 8-A, mitochondrial; K03941 NADH dehydrogenase (ubiquinone) Fe-S protein 8 [EC:1.6.5.3 1.6.99.3] (A)	NADH dehydrogenase [ubiquinone] iron-sulfur protein 8-A, mitochondrial (Precursor) GN=At1g79010 OS=Arabidopsis thaliana (Mouse-ear cress) PE=2 SV=1	PREDICTED: NADH dehydrogenase [ubiquinone] iron-sulfur protein 8-A, mitochondrial [Brassica rapa]
BnaA07g34590D	0.984503	4.57953	0.505005	3.74038	1.241e-08	2.24824	up	2.35161e-10	2.84542	up	K11322|0|brp:103832378|uncharacterized LOC103832378; K11322 enhancer of polycomb-like protein (A)	--	BnaA07g34590D [Brassica napus]
BnaA07g34610D	0.419215	2.3329	0.347829	1.63027	1.50861e-09	2.51188	up	2.4002e-05	2.06545	up	K09534|0|brp:103832379|uncharacterized LOC103832379; K09534 DnaJ homolog subfamily C member 14 (A)	Chaperone protein dnaJ 39 GN=T2K10.3 OS=Arabidopsis thaliana (Mouse-ear cress) PE=2 SV=2	BnaA07g34610D [Brassica napus]
BnaA07g34620D	1.92664	5.50222	0.417045	3.70939	0.00305409	1.47013	up	1.50749e-07	3.14619	up	--	--	BnaA07g34620D [Brassica napus]
BnaA07g34630D	3.50485	14.8577	1.56678	8.08062	1.22677e-07	2.16444	up	3.62367e-05	2.32184	up	--	--	PREDICTED: uncharacterized protein LOC103832384 isoform X1 [Brassica rapa]
BnaA07g34640D	1.55782	5.81741	0.842752	3.90496	6.6807e-08	1.88858	up	5.89432e-08	2.18338	up	--	Pentatricopeptide repeat-containing protein At1g79080, chloroplastic (Precursor) GN=At1g79080 OS=Arabidopsis thaliana (Mouse-ear cress) PE=2 SV=1	BnaA07g34640D [Brassica napus]
BnaA07g34650D	1.48328	4.62444	0.77025	4.67947	5.52496e-07	1.65781	up	2.10942e-14	2.56702	up	K12617|0|brp:103832387|protein PAT1 homolog 1; K12617 DNA topoisomerase 2-associated protein PAT1 (A)	--	BnaA07g34650D [Brassica napus]
BnaA07g34660D	3.5809	8.74619	1.08664	7.95588	0.00202284	1.26875	up	4.22573e-12	2.81253	up	--	Probable BOI-related E3 ubiquitin-protein ligase 2 GN=BRG2 OS=Arabidopsis thaliana (Mouse-ear cress) PE=1 SV=1	BnaA07g34660D [Brassica napus]
BnaA07g34690D	1.47291	6.13543	0.705198	7.82828	7.7216e-13	2.09928	up	0	3.40065	up	K14834|0|brp:103832392|nucleolar complex protein 3 homolog; K14834 nucleolar complex protein 3 (A)	--	PREDICTED: nucleolar complex protein 3 homolog isoform X1 [Brassica rapa]
BnaA07g34730D	3.97691	11.9401	2.65091	15.4087	4.06585e-07	1.6071	up	2.22045e-16	2.4692	up	K02726|0|brp:103832398|proteasome subunit alpha type-2-A-like; K02726 20S proteasome subunit alpha 2 [EC:3.4.25.1] (A)	Proteasome subunit alpha type-2-A GN=F3O9.27 OS=Arabidopsis thaliana (Mouse-ear cress) PE=1 SV=1	BnaA07g34730D [Brassica napus]
BnaA07g34750D	4.4798	14.2842	3.28868	15.7871	1.89553e-09	1.73592	up	1.11022e-15	2.25803	up	K01011|0|brp:103832400|thiosulfate/3-mercaptopyruvate sulfurtransferase 1, mitochondrial; K01011 thiosulfate/3-mercaptopyruvate sulfurtransferase [EC:2.8.1.1 2.8.1.2] (A)	Thiosulfate/3-mercaptopyruvate sulfurtransferase 1, mitochondrial (Precursor) GN=YUP8H12R.17 OS=Arabidopsis thaliana (Mouse-ear cress) PE=1 SV=1	BnaA07g34750D [Brassica napus]
BnaA07g34790D	1.51494	4.15817	0.437155	3.47962	3.96611e-08	1.49145	up	0	2.8948	up	K09291|0|brp:103832403|nuclear-pore anchor-like; K09291 nucleoprotein TPR (A)	Nuclear-pore anchor {ECO:0000303|PubMed:17513499, ECO:0000303|PubMed:21189294} OS=Arabidopsis thaliana (Mouse-ear cress) PE=1 SV=1	BnaA07g34790D [Brassica napus]
BnaA07g34830D	9.33747	37.2537	9.9708	60.025	6.66134e-16	2.01553	up	0	2.52805	up	--	Metacaspase-4 subunit p10 GN=YUP8H12R.4 OS=Arabidopsis thaliana (Mouse-ear cress) PE=1 SV=1	BnaA07g34830D [Brassica napus]
BnaA07g34840D	1.4834	5.76099	0.848505	6.06578	1.531e-13	1.98311	up	0	2.78156	up	--	--	BnaA07g34840D [Brassica napus]
BnaA07g34910D	1.91276	5.93196	0.756137	2.80267	7.65991e-05	1.61051	up	0.00190564	1.82997	up	--	--	BnaA07g34910D [Brassica napus]
BnaA07g34930D	9.33793	39.877	5.98304	38.1184	0	2.11087	up	0	2.61766	up	K17761|0|brp:103832421|succinate-semialdehyde dehydrogenase, mitochondrial; K17761 succinate-semialdehyde dehydrogenase, mitochondrial [EC:1.2.1.24] (A)	Succinate-semialdehyde dehydrogenase, mitochondrial (Precursor) GN=T8K14.14 OS=Arabidopsis thaliana (Mouse-ear cress) PE=1 SV=2	BnaA07g34930D [Brassica napus]
BnaA07g34940D	0.453742	2.55436	0.180468	0.984767	2.62485e-10	2.52203	up	0.000368128	2.29079	up	K04121|0|brp:103832422|ent-kaur-16-ene synthase, chloroplastic; K04121 ent-kaurene synthase [EC:4.2.3.19] (A)	Ent-kaur-16-ene synthase, chloroplastic (Precursor) GN=T8K14.12 OS=Arabidopsis thaliana (Mouse-ear cress) PE=1 SV=1	BnaA07g34940D [Brassica napus]
BnaA07g34950D	5.38279	22.4174	2.09335	22.5454	8.88178e-16	2.06614	up	0	3.3729	up	K00088|0|brp:103832423|inosine-5'-monophosphate dehydrogenase 1; K00088 IMP dehydrogenase [EC:1.1.1.205] (A)	Inosine-5&apos;-monophosphate dehydrogenase 1 {ECO:0000255|HAMAP-Rule:MF_03156} GN=At1g79470 OS=Arabidopsis thaliana (Mouse-ear cress) PE=2 SV=1	BnaA07g34950D [Brassica napus]
BnaA07g34980D	111.541	415.668	88.5553	455.738	1.11022e-16	1.94711	up	0	2.3982	up	K00927|0|brp:103832426|phosphoglycerate kinase, cytosolic; K00927 phosphoglycerate kinase [EC:2.7.2.3] (A)	Phosphoglycerate kinase, cytosolic OS=Nicotiana tabacum (Common tobacco) PE=1 SV=1	BnaA07g34980D [Brassica napus]
BnaA07g34990D	0.14991	0.617354	0.0677269	0.500261	0.00316375	1.97782	up	0.000510572	2.70851	up	--	Serine/threonine-protein kinase CTR1 GN=CTR1 OS=Arabidopsis thaliana (Mouse-ear cress) PE=1 SV=1	BnaA07g34990D [Brassica napus]
BnaA07g35020D	3.7482	17.4591	3.0408	20.6068	4.30433e-13	2.01793	up	0	2.68176	up	K08503|3.3377e-160|brp:103853203|syntaxin-52; K08503 syntaxin of plants SYP5 (A)	Syntaxin-52 GN=SYP52 OS=Arabidopsis thaliana (Mouse-ear cress) PE=1 SV=1	BnaA07g35020D [Brassica napus]
BnaA07g35040D	0.764284	2.84361	0.196121	2.73114	3.7241e-05	1.90155	up	1.30577e-11	3.6299	up	--	Probable protein phosphatase 2C 18 GN=At1g79630 OS=Arabidopsis thaliana (Mouse-ear cress) PE=2 SV=1	BnaA07g35040D [Brassica napus]
BnaA07g35120D	0.137148	0.80027	0.446108	2.10822	0.00181313	2.45098	up	8.54509e-07	2.22281	up	--	Nudix hydrolase 3 GN=F20B17.11 OS=Arabidopsis thaliana (Mouse-ear cress) PE=1 SV=1	BnaA07g35120D [Brassica napus]
BnaA07g35140D	0.603921	1.93021	0.193043	1.80485	0.0093663	1.6953	up	1.94024e-06	3.14207	up	--	Probable folate-biopterin transporter 3 GN=At1g79710 OS=Arabidopsis thaliana (Mouse-ear cress) PE=2 SV=1	BnaA07g35140D [Brassica napus]
BnaA07g35150D	3.55217	12.8197	2.16008	19.8892	1.3937e-10	1.93095	up	0	3.19276	up	--	Protein ASPARTIC PROTEASE IN GUARD CELL 2 (Precursor) GN=ASPG2 OS=Arabidopsis thaliana (Mouse-ear cress) PE=2 SV=1	BnaA07g35150D [Brassica napus]
BnaA07g35160D	1.55774	5.08314	0.819054	4.63119	5.32849e-05	1.68081	up	5.04086e-08	2.36764	up	K13510|0|brp:103832443|lysophospholipid acyltransferase LPEAT1-like; K13510 lysophosphatidylcholine acyltransferase / lyso-PAF acetyltransferase [EC:2.3.1.23 2.3.1.67] (A)	Lysophospholipid acyltransferase LPEAT1 GN=LPEAT1 OS=Arabidopsis thaliana (Mouse-ear cress) PE=1 SV=1	PREDICTED: lysophospholipid acyltransferase LPEAT1-like isoform X1 [Brassica rapa]
BnaA07g35200D	2.14139	20.1286	2.00224	8.57629	0	3.2233	up	3.0186e-07	2.00153	up	--	Chaperone protein dnaJ 8, chloroplastic (Precursor) GN=F23A5.28 OS=Arabidopsis thaliana (Mouse-ear cress) PE=2 SV=1	BnaA07g35200D [Brassica napus]
BnaA07g35220D	4.60821	13.129	2.17257	10.9873	0.00151452	1.60756	up	6.31553e-05	2.22419	up	--	--	BnaC06g40140D [Brassica napus]
BnaA07g35250D	0.673369	4.3583	0.638637	2.84117	1.77892e-07	2.59575	up	0.000136364	2.29362	up	K01246|0|brp:103832451|uncharacterized LOC103832451; K01246 DNA-3-methyladenine glycosylase I [EC:3.2.2.20] (A)	--	PREDICTED: uncharacterized protein LOC103832451 [Brassica rapa]
BnaA07g35290D	1.04721	4.58806	0.568256	3.13239	1.10635e-11	2.11301	up	1.82618e-10	2.24917	up	--	Histone-lysine N-methyltransferase ATX2 GN=T20M3.10 OS=Arabidopsis thaliana (Mouse-ear cress) PE=2 SV=1	BnaA07g35290D [Brassica napus]
BnaA07g35300D	9.19709e-06	3.19766	6.71616e-06	5.16525	1.08236e-07	4.90582	up	3.40949e-13	5.61349	up	K12581|0|brp:103832455|probable CCR4-associated factor 1 homolog 6; K12581 CCR4-NOT transcription complex subunit 7/8 (A)	Probable CCR4-associated factor 1 homolog 6 GN=CAF1-6 OS=Arabidopsis thaliana (Mouse-ear cress) PE=2 SV=1	PREDICTED: probable CCR4-associated factor 1 homolog 6 [Brassica rapa]
BnaA07g35950D	4.7374	0	2.18412	0	0	-6.3851	down	1.43912e-10	-5.29526	down	K03553|0|brp:103849257|DNA repair protein recA homolog 3, mitochondrial; K03553 recombination protein RecA (A)	DNA repair protein recA homolog 3, mitochondrial (Precursor) GN=At2g19490 OS=Arabidopsis thaliana (Mouse-ear cress) PE=2 SV=2	BnaA07g35950D [Brassica napus]
BnaA07g36180D	0.436736	25.7138	6.97492	34.3449	0	5.57868	up	9.99201e-16	2.307	up	K13448|1.58587e-10|aly:ARALYDRAFT_903237|hypothetical protein; K13448 calcium-binding protein CML (A)	Calcium-binding protein CML39 GN=CML39 OS=Arabidopsis thaliana (Mouse-ear cress) PE=2 SV=1	BnaA07g36180D [Brassica napus]
BnaA07g37080D	0	6.53795	0.719246	10.3916	3.36927e-06	4.63599	up	1.6671e-07	3.77385	up	--	Multicystatin OS=Solanum tuberosum (Potato) PE=1 SV=1	BnaA07g37080D [Brassica napus]
BnaA07g37870D	24.5499	16.2587	32.3311	11.1064	2.98942e-05	-1.16219	down	0.000110357	-1.08046	down	K00164|0|brp:103830012|2-oxoglutarate dehydrogenase, mitochondrial-like; K00164 2-oxoglutarate dehydrogenase E1 component [EC:1.2.4.2] (A)	--	BnaA07g37870D [Brassica napus]
BnaA07g38200D	0.29175	2.54189	0.0918597	4.68954	1.55431e-15	3.16472	up	0	5.57842	up	--	Golgin candidate 3 GN=F2A19.170 OS=Arabidopsis thaliana (Mouse-ear cress) PE=1 SV=1	BnaA07g38200D [Brassica napus]
BnaA07g38230D	3.1577	8.3831	2.5776	6.41248	0.0003668	1.44985	up	0.00454995	1.34575	up	K00606|0|brp:103830302|3-methyl-2-oxobutanoate hydroxymethyltransferase 2, mitochondrial; K00606 3-methyl-2-oxobutanoate hydroxymethyltransferase [EC:2.1.2.11] (A)	3-methyl-2-oxobutanoate hydroxymethyltransferase 2, mitochondrial (Precursor) GN=F2A19.130 OS=Arabidopsis thaliana (Mouse-ear cress) PE=1 SV=1	BnaA07g38230D [Brassica napus]
BnaA08g02930D	0.0286749	96.3773	7.39429	76.3273	0	10.6896	up	0	3.31425	up	K11294|7.05117e-85|brp:103833240|nucleolin 1-like; K11294 nucleolin (A)	Nucleolin 1 GN=F27K7.6 OS=Arabidopsis thaliana (Mouse-ear cress) PE=1 SV=1	BnaA08g02930D [Brassica napus]
BnaA08g04320D	25.0636	8.29082	29.6607	6.86624	0.000543126	-1.5078	down	7.63244e-08	-2.06642	down	K03671|5.70507e-80|brp:103833121|thioredoxin H5; K03671 thioredoxin 1 (A)	Thioredoxin H5 GN=F27F5.21 OS=Arabidopsis thaliana (Mouse-ear cress) PE=1 SV=1	BnaA08g04320D [Brassica napus]
BnaA08g05090D	47.1252	0	40.0857	0	0	-8.64587	down	0	-8.30049	down	--	--	BnaCnng50190D [Brassica napus]
BnaA08g06790D	1.10191	0	1.43974	0	0.00351801	-3.92416	down	0.000175222	-4.24126	down	--	--	BnaA08g06790D [Brassica napus]
BnaA08g07730D	4.06178	11.4184	1.71158	0.394571	5.0854e-07	1.50163	up	0.000990025	-2.07464	down	K00276|0|brp:103833801|primary amine oxidase; K00276 primary-amine oxidase [EC:1.4.3.21] (A)	Primary amine oxidase (Precursor) OS=Pisum sativum (Garden pea) PE=1 SV=1	BnaA08g07730D [Brassica napus]
BnaA08g08140D	1.9938	28.6797	5.69821	23.0032	0	3.86538	up	1.68754e-14	1.94815	up	K13199|3.19982e-116|brp:103833982|plasminogen activator inhibitor 1 RNA-binding protein-like; K13199 plasminogen activator inhibitor 1 RNA-binding protein (A)	--	BnaA08g08140D [Brassica napus]
BnaA08g08560D	4.35543	0	2.49	0	0	-7.11515	down	0	-6.29184	down	--	--	BnaA08g08560D [Brassica napus]
BnaA08g12960D	0	7.04922	0.823809	51.9436	0.00252449	3.95316	up	0	5.81018	up	--	--	BnaA08g12960D [Brassica napus]
BnaA08g12980D	3.12787	9.46391	4.02645	11.9493	4.6643e-06	1.6729	up	1.20461e-05	1.51345	up	--	--	BnaA08g12980D [Brassica napus]
BnaA08g13150D	1.08434	3.16487e-06	1.30627	2.13602e-06	6.06534e-07	-4.79144	down	6.06245e-09	-5.06901	down	--	VIN3-like protein 2 GN=F9N11.50 OS=Arabidopsis thaliana (Mouse-ear cress) PE=1 SV=1	BnaA08g13150D [Brassica napus]
BnaA08g13480D	10.0502	0	6.02222	0.0956228	0	-6.49592	down	9.09384e-13	-4.85032	down	--	Acid phosphatase 1 (Precursor) GN=APS1 OS=Solanum lycopersicum (Tomato) PE=2 SV=1	BnaA08g13480D [Brassica napus]
BnaA08g14230D	2.53701	8.06572	3.14712	7.6138	3.93165e-06	1.70844	up	0.00572523	1.19352	up	K18160|1.93673e-88|brp:103834826|uncharacterized LOC103834826; K18160 NADH dehydrogenase [ubiquinone] 1 alpha subcomplex assembly factor 2 (A)	--	BnaA08g14230D [Brassica napus]
BnaA08g14780D	6.90874	16.8799	8.7228	18.5644	9.66949e-07	1.33621	up	0.000489437	1.03557	up	--	Heat shock 70 kDa protein 6, chloroplastic (Precursor) GN=T22A6.110 OS=Arabidopsis thaliana (Mouse-ear cress) PE=1 SV=1	PREDICTED: heat shock 70 kDa protein 6, chloroplastic-like [Brassica rapa]
BnaA08g14820D	0.246254	3.54987	1.5172	5.77425	0.000138625	3.26869	up	0.00122513	1.951	up	--	Chaperone protein dnaJ 11, chloroplastic (Precursor) GN=T19K4.170 OS=Arabidopsis thaliana (Mouse-ear cress) PE=1 SV=2	BnaA08g14820D [Brassica napus]
BnaA08g15730D	3.00856	0.0538984	1.97831	0.0397276	0	-5.59022	down	0	-5.02812	down	K01537|0|brp:103835040|calcium-transporting ATPase 2, plasma membrane-type-like; K01537 Ca2+-transporting ATPase [EC:3.6.3.8] (A)	Calcium-transporting ATPase 2, plasma membrane-type GN=ACA2 OS=Arabidopsis thaliana (Mouse-ear cress) PE=1 SV=1	BnaA08g15730D [Brassica napus]
BnaA08g16130D	5.87446	16.8555	5.01304	17.4959	2.48636e-07	1.56348	up	2.28937e-09	1.76445	up	--	--	PREDICTED: uncharacterized protein LOC103835087 [Brassica rapa]
BnaA08g16190D	4.28661	0	6.29885	0	1.05665e-06	-4.74732	down	3.01285e-11	-5.38232	down	--	--	BnaA08g16190D [Brassica napus]
BnaA08g16790D	2.69699	0	2.25677	0	0	-7.15791	down	0	-6.89553	down	K11498|0|brp:103835149|kinesin-related protein 11; K11498 centromeric protein E (A)	Kinesin-like protein NACK2 GN=F7K15.60 OS=Arabidopsis thaliana (Mouse-ear cress) PE=1 SV=1	BnaA08g16790D [Brassica napus]
BnaA08g16880D	11.014	0.128615	13.1145	0	0	-6.54395	down	0	-7.67055	down	K14396|5.93306e-151|brp:103835159|RNA-binding protein SGN1-like; K14396 polyadenylate-binding protein 2 (A)	Nucleolin 2 GN=K24M9.11 OS=Arabidopsis thaliana (Mouse-ear cress) PE=2 SV=1	BnaA08g16880D [Brassica napus]
BnaA08g17110D	10.3973	5.35406	8.58073	4.13855	0.000524128	-1.09077	down	8.00263e-05	-1.18845	down	--	MATE efflux family protein 3, chloroplastic (Precursor) GN=DTX45 OS=Arabidopsis thaliana (Mouse-ear cress) PE=2 SV=2	BnaA08g17110D [Brassica napus]
BnaA08g17430D	68.9931	157.655	63.2585	162.896	4.91848e-06	1.24586	up	3.27302e-08	1.37647	up	K03234|0|brp:103835224|elongation factor 2; K03234 elongation factor 2 (A)	Elongation factor 2 OS=Beta vulgaris (Sugar beet) PE=2 SV=1	BnaA08g17430D [Brassica napus]
BnaA08g17470D	2.28654	0.253763	1.35013	0.258137	8.87175e-10	-3.00075	down	0.000129494	-2.29804	down	--	--	BnaA08g17470D [Brassica napus]
BnaA08g18080D	46.4448	17.7583	45.8689	21.0855	4.60568e-06	-1.33707	down	0.000137846	-1.14368	down	--	Uncharacterized protein At2g34160 GN=At2g34160 OS=Arabidopsis thaliana (Mouse-ear cress) PE=1 SV=1	PREDICTED: uncharacterized protein At2g34160-like [Brassica rapa]
BnaA08g18220D	2.85229	8.17642	4.38027	15.215	2.10038e-05	1.57209	up	2.94748e-09	1.78806	up	--	Sinapine esterase {ECO:0000305} (Precursor) OS=Brassica napus (Rape) PE=1 SV=1	BnaA08g18220D [Brassica napus]
BnaA08g18270D	2.44619	0.166115	1.42409	0.138416	5.42612e-09	-3.72025	down	0.000203922	-2.97598	down	--	Transcription factor VOZ1 GN=VOZ1 OS=Arabidopsis thaliana (Mouse-ear cress) PE=1 SV=1	BnaA08g18270D [Brassica napus]
BnaA08g18690D	5.46882	13.8882	0.808801	5.25175	0.000433968	1.38224	up	1.11751e-05	2.63597	up	--	Non-specific lipid transfer protein GPI-anchored 1 (Precursor) GN=LTPG1 OS=Arabidopsis thaliana (Mouse-ear cress) PE=1 SV=1	PREDICTED: non-specific lipid transfer protein GPI-anchored 1-like [Brassica rapa]
BnaA08g18960D	36.6569	15.9802	43.6609	19.9576	2.29731e-05	-1.21579	down	5.2791e-05	-1.1381	down	K00759|2.74051e-151|brp:103835394|adenine phosphoribosyltransferase 1-like; K00759 adenine phosphoribosyltransferase [EC:2.4.2.7] (A)	Adenine phosphoribosyltransferase 1, chloroplastic (Precursor) GN=F17L21.24 OS=Arabidopsis thaliana (Mouse-ear cress) PE=1 SV=2	BnaA08g18960D [Brassica napus]
BnaA08g19020D	4.74189	0.148742	2.56814	0.0819046	4.2093e-12	-4.80789	down	2.09358e-06	-3.98385	down	--	Mitochondrial import receptor subunit TOM20-2 GN=TOM20-2 OS=Arabidopsis thaliana (Mouse-ear cress) PE=1 SV=2	BnaA08g19020D [Brassica napus]
BnaA08g19090D	1.31213	0.212989	0.699759	0.172097	2.03731e-11	-2.53551	down	5.2719e-06	-2.12206	down	--	--	BnaA08g19090D [Brassica napus]
BnaA08g19100D	64.3395	24.6086	48.8209	19.8899	9.39026e-08	-1.36741	down	5.81039e-08	-1.35466	down	K09497|0|brp:103835425|T-complex protein 1 subunit epsilon-like; K09497 T-complex protein 1 subunit epsilon (A)	T-complex protein 1 subunit epsilon {ECO:0000303|PubMed:11599560} GN=F21J9.12 OS=Arabidopsis thaliana (Mouse-ear cress) PE=1 SV=1	BnaA08g19100D [Brassica napus]
BnaA08g19230D	3.6941	0.624739	3.00918	0.499625	5.76867e-06	-2.4458	down	3.19382e-05	-2.47488	down	K02535|0|brp:103835438|probable UDP-3-O-[3-hydroxymyristoyl] N-acetylglucosamine deacetylase 2; K02535 UDP-3-O-[3-hydroxymyristoyl] N-acetylglucosamine deacetylase [EC:3.5.1.108] (A)	Probable UDP-3-O-[3-hydroxymyristoyl] N-acetylglucosamine deacetylase 1 (Precursor) GN=LPXC1 OS=Arabidopsis thaliana (Mouse-ear cress) PE=2 SV=2	BnaA08g19230D [Brassica napus]
BnaA08g19310D	3.82875	0.974091	6.54646	1.27773	0.000143293	-1.9186	down	2.50565e-09	-2.32522	down	--	--	BnaA08g19310D [Brassica napus]
BnaA08g19470D	29.8822	11.2983	15.2444	4.04289	1.15508e-06	-1.35613	down	4.7505e-10	-1.83228	down	--	Lysine histidine transporter-like 6 GN=At1g25530 OS=Arabidopsis thaliana (Mouse-ear cress) PE=2 SV=1	BnaA08g19470D [Brassica napus]
BnaA08g19600D	20.1527	2.48521	17.1978	2.38319	0	-2.99153	down	0	-2.8689	down	K07023|4.09782e-176|brp:103835474|HD domain-containing protein 2 homolog; K07023 putative hydrolases of HD superfamily (A)	--	BnaA08g19600D [Brassica napus]
BnaA08g19610D	10.2982	1.4708	11.2614	1.73272	5.75695e-12	-2.70283	down	2.66009e-12	-2.59572	down	--	--	PREDICTED: uncharacterized protein LOC103835476 [Brassica rapa]
BnaA08g19620D	3.87265	1.08836	2.60167	0.778123	3.5872e-06	-1.70882	down	6.30246e-05	-1.70252	down	--	Putative uracil phosphoribosyltransferase GN=UKL3 OS=Arabidopsis thaliana (Mouse-ear cress) PE=2 SV=1	BnaA08g19620D [Brassica napus]
BnaA08g19780D	1.22013	0	0.66475	0	7.96032e-09	-5.10291	down	0.000175222	-4.24126	down	--	AT-rich interactive domain-containing protein 2 GN=ARID2 OS=Arabidopsis thaliana (Mouse-ear cress) PE=2 SV=1	BnaA08g19780D [Brassica napus]
BnaA08g20170D	0.0138184	0.968587	0.0369722	0.608222	3.66374e-15	5.12644	up	6.18657e-08	3.83766	up	--	Protein SUPPRESSOR OF npr1-1, CONSTITUTIVE 1 OS=Arabidopsis thaliana (Mouse-ear cress) PE=1 SV=3	BnaA08g20170D [Brassica napus]
BnaA08g20310D	7.06771	2.64578	3.44247	1.02261	2.84531e-05	-1.40014	down	1.50322e-05	-1.76853	down	--	--	BnaA08g20310D [Brassica napus]
BnaA08g20440D	0	0.800464	0	0.756413	1.08808e-05	4.53353	up	5.51238e-05	4.35816	up	--	Proline-rich receptor-like protein kinase PERK12 OS=Arabidopsis thaliana (Mouse-ear cress) PE=2 SV=2	BnaA08g20440D [Brassica napus]
BnaA08g20530D	2.7292	0	15.5063	0	0	-6.97869	down	0	-9.44699	down	--	--	BnaA08g20530D [Brassica napus]
BnaA08g20590D	59.2915	14.0466	107.32	30.2835	1.66533e-15	-1.89914	down	8.03024e-13	-1.66888	down	K10418|4.15258e-75|brp:103835676|dynein light chain 1, cytoplasmic-like; K10418 dynein light chain LC8-type (A)	Dynein 8 kDa light chain, flagellar outer arm OS=Chlamydomonas reinhardtii (Chlamydomonas smithii) PE=1 SV=1	BnaA08g20590D [Brassica napus]
BnaA08g20610D	6.54272	2.08283	5.27837	1.99104	1.63481e-08	-1.68073	down	9.27171e-07	-1.51695	down	--	--	BnaA08g20610D [Brassica napus]
BnaA08g21390D	0	0.67154	0.051702	1.40372	3.56214e-05	4.42323	up	5.52242e-10	4.52067	up	--	Wall-associated receptor kinase 5 (Precursor) GN=WAK5 OS=Arabidopsis thaliana (Mouse-ear cress) PE=2 SV=1	BnaA08g21390D [Brassica napus]
BnaA08g21400D	17.9481	0.312912	15.6924	0.196772	0	-6.12397	down	0	-6.53037	down	--	Wall-associated receptor kinase 1 (Precursor) GN=F16F4.6 OS=Arabidopsis thaliana (Mouse-ear cress) PE=1 SV=2	BnaA08g21400D [Brassica napus]
BnaA08g21880D	70.8694	0	66.6447	0	0	-10.8665	down	0	-10.7582	down	K02147|0|brp:103872821|V-type proton ATPase subunit B3; K02147 V-type H+-transporting ATPase subunit B (A)	V-type proton ATPase subunit B3 GN=VHA-B3 OS=Arabidopsis thaliana (Mouse-ear cress) PE=1 SV=1	BnaA08g21880D [Brassica napus]
BnaA08g22190D	17.5344	4.42824	28.9227	6.92757	3.16636e-13	-1.97341	down	1.11022e-16	-2.04122	down	--	Probable polygalacturonase OS=Vitis vinifera (Grape) PE=1 SV=1	BnaA08g22190D [Brassica napus]
BnaA08g22210D	17.9896	4.32123	23.3117	7.3047	3.89275e-10	-1.99131	down	3.62862e-08	-1.61965	down	K18587|1.11182e-180|brp:103835864|ubiquinone biosynthesis protein COQ9-B, mitochondrial-like; K18587 ubiquinone biosynthesis protein COQ9 (A)	--	BnaA08g22210D [Brassica napus]
BnaA08g22220D	43.056	11.5303	49.0139	11.4645	5.93226e-10	-1.82903	down	6.2772e-13	-2.02883	down	K09705|1.74517e-135|brp:103835865|uncharacterized LOC103835865; K09705 hypothetical protein (A)	--	BnaA08g22220D [Brassica napus]
BnaA08g22330D	0.870952	0	1.18397	0.078996	0.000180323	-4.27436	down	7.02453e-05	-3.32099	down	--	Protein NRT1/ PTR FAMILY 2.9 GN=F6A14.2 OS=Arabidopsis thaliana (Mouse-ear cress) PE=1 SV=1	BnaA08g22330D [Brassica napus]
BnaA08g22390D	1.865	0.0200385	1.45612	0	0	-6.28062	down	5.55112e-16	-5.89778	down	K14005|0|brp:103835882|protein transport protein Sec31A; K14005 protein transport protein SEC31 (A)	Protein transport protein SEC31 homolog A {ECO:0000305} OS=Arabidopsis thaliana (Mouse-ear cress) PE=1 SV=1	BnaA08g22390D [Brassica napus]
BnaA08g23250D	0.763245	3.00409	0.989541	2.5225	6.44171e-08	1.93243	up	0.00176305	1.2773	up	--	--	BnaA08g23250D [Brassica napus]
BnaA08g23760D	13.0839	29.3164	30.7812	61.4317	0.000965635	1.12316	up	0.000269847	1.074	up	K08917|2.09839e-156|brp:103836017|chlorophyll a-b binding protein CP24 10B, chloroplastic-like; K08917 light-harvesting complex II chlorophyll a/b binding protein 6 (A)	Chlorophyll a-b binding protein CP24 10A, chloroplastic (Precursor) GN=CAP10A OS=Solanum lycopersicum (Tomato) PE=3 SV=1	BnaA08g23760D [Brassica napus]
BnaA08g23770D	9.73095	2.48983	10.2151	1.82313	0	-2.54234	down	0	-3.18837	down	K02115|0|brp:103836020|ATP synthase gamma chain 2, chloroplastic; K02115 F-type H+-transporting ATPase subunit gamma (A)	ATP synthase gamma chain 2, chloroplastic (Precursor) GN=ATPC2 OS=Arabidopsis thaliana (Mouse-ear cress) PE=2 SV=1	BnaA08g23770D [Brassica napus]
BnaA08g23780D	66.7292	12.8834	76.5544	16.9081	0	-2.30454	down	0	-2.10232	down	K01507|0|brp:103836019|AVP1-1; pyrophosphate-energized vacuolar membrane proton pump 1-like; K01507 inorganic pyrophosphatase [EC:3.6.1.1] (A)	Pyrophosphate-energized vacuolar membrane proton pump 1 GN=F7H2.3 OS=Arabidopsis thaliana (Mouse-ear cress) PE=1 SV=1	BnaA08g23780D [Brassica napus]
BnaA08g23820D	3.45791	8.97098	2.42688	5.47891	9.67807e-07	1.41046	up	0.000606963	1.15714	up	K14558|0|brp:103836025|periodic tryptophan protein 2 homolog; K14558 periodic tryptophan protein 2 (A)	Dynein assembly factor with WDR repeat domains 1 GN=DAW1 OS=Chlamydomonas reinhardtii (Chlamydomonas smithii) PE=1 SV=1	BnaA08g23820D [Brassica napus]
BnaA08g23840D	4.16659	12.9182	5.37159	14.057	1.11862e-07	1.67757	up	5.44676e-06	1.43671	up	K14546|1.20775e-131|brp:103836027|WD repeat-containing protein 43-like; K14546 U3 small nucleolar RNA-associated protein 5 (A)	--	BnaA08g23840D [Brassica napus]
BnaA08g24180D	4.20996	0	15.3673	0	0.00351801	-3.92416	down	4.42979e-14	-5.70859	down	--	--	BnaA08g24180D [Brassica napus]
BnaA08g24200D	3.64502	0.58816	3.69027	0.513768	1.14404e-10	-2.61722	down	2.05103e-12	-2.8407	down	--	Probable inactive purple acid phosphatase 2 (Precursor) GN=PAP2 OS=Arabidopsis thaliana (Mouse-ear cress) PE=2 SV=1	BnaA08g24200D [Brassica napus]
BnaA08g24350D	64.8036	16.9023	78.3546	23.5272	7.54952e-15	-1.94036	down	3.68428e-12	-1.68561	down	K10525|4.93048e-150|brp:103836113|allene oxide cyclase 4, chloroplastic; K10525 allene oxide cyclase [EC:5.3.99.6] (A)	Allene oxide cyclase 4, chloroplastic (Precursor) GN=AOC4 OS=Arabidopsis thaliana (Mouse-ear cress) PE=2 SV=1	PREDICTED: allene oxide cyclase 4, chloroplastic [Brassica rapa]
BnaA08g24400D	0	1.27444	0.0703128	2.65248	6.17062e-08	4.94626	up	5.93969e-14	4.97576	up	K00517|0|ath:AT1G13090|CYP71B28; cytochrome P450 71B28; K00517 [EC:1.14.-.-] (A)	Cytochrome P450 71B28 GN=CYP71B28 OS=Arabidopsis thaliana (Mouse-ear cress) PE=2 SV=1	BnaA08g24400D [Brassica napus]
BnaA08g24470D	9.10704	2.26987	8.71704	2.83713	4.04676e-12	-1.98729	down	1.14951e-09	-1.71295	down	--	--	BnaA08g24470D [Brassica napus]
BnaA08g24540D	14.7	30.8435	17.9363	56.1077	0.00808661	1.12228	up	9.50955e-09	1.73165	up	--	--	BnaA08g24540D [Brassica napus]
BnaA08g24700D	8.37784	31.9322	13.5456	31.8881	4.00791e-14	1.94637	up	1.36086e-05	1.20163	up	K04569|0|brp:103836158|copper chaperone for superoxide dismutase, chloroplastic/cytosolic; K04569 copper chaperone for superoxide dismutase (A)	Copper chaperone for superoxide dismutase, chloroplastic/cytosolic (Precursor) GN=CCS OS=Arabidopsis thaliana (Mouse-ear cress) PE=1 SV=1	BnaA08g24700D [Brassica napus]
BnaA08g24910D	8.02875	0	4.54652	0	1.05665e-06	-4.74732	down	0.00364895	-3.89155	down	--	14 kDa proline-rich protein DC2.15 (Precursor) OS=Daucus carota (Wild carrot) PE=2 SV=1	BnaA08g24910D [Brassica napus]
BnaA08g24930D	6.1069	32.9384	50.6762	148.952	0	2.43079	up	6.11509e-09	1.4315	up	--	--	PREDICTED: neurofilament medium polypeptide-like isoform X1 [Brassica rapa]
BnaA08g24990D	3.9869	9.61212	4.46279	11.3919	0.00467497	1.28172	up	0.00222589	1.28065	up	--	--	BnaA08g24990D [Brassica napus]
BnaA08g25060D	25.047	10.952	33.2019	14.041	9.2967e-07	-1.43018	down	9.7917e-09	-1.53774	down	K08517|2.41116e-162|brp:103836200|25.3 kDa vesicle transport protein; K08517 vesicle transport protein SEC22 (A)	25.3 kDa vesicle transport protein GN=SEC22 OS=Arabidopsis thaliana (Mouse-ear cress) PE=2 SV=1	PREDICTED: 25.3 kDa vesicle transport protein [Brassica rapa]
BnaA08g25080D	1.07132	5.44264	1.85778	7.12523	1.02061e-10	2.34509	up	5.65898e-09	1.8999	up	K01875|0|brp:103836202|serine--tRNA ligase, mitochondrial-like; K01875 seryl-tRNA synthetase [EC:6.1.1.11] (A)	Serine--tRNA ligase GN=At5g27470 OS=Arabidopsis thaliana (Mouse-ear cress) PE=2 SV=1	BnaA08g25080D [Brassica napus]
BnaA08g25530D	5.05469	1.31878	2.54755	0.724082	1.20392e-10	-1.86752	down	4.77489e-08	-1.84704	down	K10901|0|brp:103868069|ATP-dependent DNA helicase Q-like 4A; K10901 bloom syndrome protein [EC:3.6.4.12] (A)	ATP-dependent DNA helicase Q-like 4A GN=At1g10930 OS=Arabidopsis thaliana (Mouse-ear cress) PE=2 SV=1	PREDICTED: ATP-dependent DNA helicase Q-like 4A isoform X1 [Brassica rapa]
BnaA08g25630D	7.56057	23.2223	1.86956	16.5736	1.71832e-10	1.6697	up	0	3.09896	up	--	Polygalacturonase At1g48100 (Precursor) GN=At1g48100 OS=Arabidopsis thaliana (Mouse-ear cress) PE=2 SV=1	BnaA08g25630D [Brassica napus]
BnaA08g25830D	1.2188	0.0747885	0.635909	0.0443993	1.00613e-10	-3.93455	down	8.97584e-06	-3.48978	down	--	Zinc finger CCCH domain-containing protein 5 GN=At1g10320 OS=Arabidopsis thaliana (Mouse-ear cress) PE=2 SV=2	BnaA08g25830D [Brassica napus]
BnaA08g25900D	37.2823	8.47851	53.2112	14.055	2.89613e-12	-2.05626	down	1.39766e-12	-1.90317	down	--	LIM domain-containing protein WLIM1 {ECO:0000305} OS=Arabidopsis thaliana (Mouse-ear cress) PE=1 SV=1	PREDICTED: pollen-specific protein SF3-like [Brassica rapa]
BnaA08g25920D	0.58382	10.4224	1.0999	12.2711	0	4.11677	up	0	3.44781	up	--	UPF0725 protein At1g02770 GN=At1g02770 OS=Arabidopsis thaliana (Mouse-ear cress) PE=2 SV=1	BnaA08g25920D [Brassica napus]
BnaA08g26030D	10.4579	1.4458	12.2817	2.8442	0.000219383	-2.63567	down	0.00207135	-2.01221	down	--	Ergosterol biosynthetic protein 28 GN=At1g10030 OS=Arabidopsis thaliana (Mouse-ear cress) PE=2 SV=2	BnaA08g26030D [Brassica napus]
BnaA08g26050D	0.0871355	1.23173	0.158581	0.862124	2.19879e-09	3.56389	up	0.000303545	2.39101	up	--	Receptor-like protein kinase HAIKU2 (Precursor) GN=IKU2 OS=Arabidopsis thaliana (Mouse-ear cress) PE=1 SV=1	BnaA08g26050D [Brassica napus]
BnaA08g26100D	4.44762	11.5456	4.80787	11.3678	8.33752e-06	1.36575	up	0.000122587	1.20596	up	K03083|0|brp:103836306|shaggy-related protein kinase kappa-like; K03083 glycogen synthase kinase 3 beta [EC:2.7.11.26] (A)	Shaggy-related protein kinase kappa GN=ASK10 OS=Arabidopsis thaliana (Mouse-ear cress) PE=2 SV=2	BnaA08g26100D [Brassica napus]
BnaA08g26110D	12.1981	5.2465	5.63479	2.12529	0.000178002	-1.17738	down	0.000107335	-1.37274	down	K01945|0|brp:103836307|phosphoribosylamine--glycine ligase, chloroplastic; K01945 phosphoribosylamine--glycine ligase [EC:6.3.4.13] (A)	Phosphoribosylamine--glycine ligase, chloroplastic (Precursor) GN=PUR2 OS=Arabidopsis thaliana (Mouse-ear cress) PE=2 SV=2	BnaA08g26110D [Brassica napus]
BnaA08g26130D	2.25191	0.584491	5.20262	1.70443	0.00432566	-1.84035	down	0.000102288	-1.58136	down	--	COBRA-like protein 6 (Precursor) OS=Arabidopsis thaliana (Mouse-ear cress) PE=2 SV=2	BnaA08g26130D [Brassica napus]
BnaA08g26160D	9.60593	3.85273	11.338	3.03846	0.00815399	-1.06601	down	3.27642e-09	-1.83431	down	K11092|4.05895e-137|brp:103836312|U2 small nuclear ribonucleoprotein A'-like; K11092 U2 small nuclear ribonucleoprotein A' (A)	U2 small nuclear ribonucleoprotein A&apos; GN=At1g09760 OS=Arabidopsis thaliana (Mouse-ear cress) PE=2 SV=2	BnaA08g26160D [Brassica napus]
BnaA08g26180D	48.0819	16.9981	47.4693	16.8581	5.64149e-08	-1.48427	down	4.1041e-10	-1.63265	down	--	Universal stress protein A-like protein GN=At3g01520 OS=Arabidopsis thaliana (Mouse-ear cress) PE=1 SV=2	BnaA08g26180D [Brassica napus]
BnaA08g26210D	329.918	48.0833	327.278	63.2908	0	-2.58213	down	0	-2.35065	down	K02889|5.58557e-117|brp:103836318|60S ribosomal protein L21-1-like; K02889 large subunit ribosomal protein L21e (A)	60S ribosomal protein L21-1 GN=RPL21C OS=Arabidopsis thaliana (Mouse-ear cress) PE=2 SV=2	PREDICTED: 60S ribosomal protein L21-1-like [Brassica rapa]
BnaA08g26220D	14.144	5.35423	12.2756	4.1293	1.97328e-05	-1.30955	down	3.01559e-07	-1.52627	down	K14945|0|brp:103836319|KH domain-containing protein At1g09660/At1g09670; K14945 protein quaking (A)	KH domain-containing protein At1g09660/At1g09670 GN=At1g09660 OS=Arabidopsis thaliana (Mouse-ear cress) PE=2 SV=1	BnaA08g26220D [Brassica napus]
BnaA08g26230D	8.89705	0	19.544	0	0.000180323	-4.27436	down	8.52342e-11	-5.32487	down	--	--	BnaA08g26230D [Brassica napus]
BnaA08g26240D	106.257	29.4205	86.0379	34.944	3.81917e-14	-1.8128	down	3.61104e-07	-1.29032	down	K03233|0|brp:103836321|probable elongation factor 1-gamma 1; K03233 elongation factor 1-gamma (A)	Probable elongation factor 1-gamma 1 GN=At1g09640 OS=Arabidopsis thaliana (Mouse-ear cress) PE=2 SV=1	BnaA08g26240D [Brassica napus]
BnaA08g26270D	87.8621	35.574	110.678	51.799	0.000380485	-1.09159	down	0.000246064	-1.06976	down	K02889|5.58557e-117|brp:103836318|60S ribosomal protein L21-1-like; K02889 large subunit ribosomal protein L21e (A)	60S ribosomal protein L21-1 GN=RPL21C OS=Arabidopsis thaliana (Mouse-ear cress) PE=2 SV=2	PREDICTED: 60S ribosomal protein L21-1-like [Brassica rapa]
BnaA08g26400D	0.401097	0	0.667427	0	0.00192994	-4.00133	down	1.6378e-05	-4.47048	down	K13459|9.90402e-117|brp:103836336|putative disease resistance protein At4g10780; K13459 disease resistance protein RPS2 (A)	Probable disease resistance protein At1g51480 OS=Arabidopsis thaliana (Mouse-ear cress) PE=3 SV=2	BnaA08g26400D [Brassica napus]
BnaA08g26550D	4.30785	13.0953	6.58225	19.699	0.000130206	1.65517	up	1.55127e-05	1.58813	up	K07953|1.13634e-111|brp:103836350|GTP-binding protein SAR1B-like; K07953 GTP-binding protein SAR1 [EC:3.6.5.-] (A)	GTP-binding protein SAR1B GN=F14G9.6 OS=Arabidopsis thaliana (Mouse-ear cress) PE=2 SV=1	PREDICTED: GTP-binding protein SAR1B-like [Brassica rapa]
BnaA08g26670D	0.154787	3.8447	0.139939	2.49286	0	4.51268	up	0	4.04159	up	K18577|0|brp:103836364|mannosylglycoprotein endo-beta-mannosidase-like; K18577 mannosylglycoprotein endo-beta-mannosidase [EC:3.2.1.152] (A)	Mannosylglycoprotein endo-beta-mannosidase 42 kDa subunit GN=EBM OS=Arabidopsis thaliana (Mouse-ear cress) PE=1 SV=3	BnaA08g26670D [Brassica napus]
BnaA08g26690D	6.36106	0	2.84962	0	0	-6.3851	down	4.13478e-10	-5.23415	down	K08066|1.29211e-117|brp:103836365|nuclear transcription factor Y subunit C-9-like; K08066 nuclear transcription factor Y, gamma (A)	Nuclear transcription factor Y subunit C-9 GN=F7G19.16 OS=Arabidopsis thaliana (Mouse-ear cress) PE=2 SV=1	BnaA08g26690D [Brassica napus]
BnaA08g26760D	0.695911	0	1.37496	0.0578219	1.35446e-08	-5.06746	down	2.2304e-11	-3.99264	down	--	--	BnaA08g26760D [Brassica napus]
BnaA08g26910D	0	41.6981	0.494485	33.2158	0	7.12849	up	0	5.9734	up	--	--	BnaA08g26910D [Brassica napus]
BnaA08g27010D	0	43.9975	0.977368	35.371	0	8.92467	up	0	5.09299	up	--	UPF0725 protein EMB2204 GN=EMB2204 OS=Arabidopsis thaliana (Mouse-ear cress) PE=2 SV=2	BnaA08g27010D [Brassica napus]
BnaA08g27030D	0	4.87691	0.0634062	3.26659	0	6.91073	up	0	5.39986	up	--	--	BnaA08g27030D [Brassica napus]
BnaA08g27370D	18.9849	1.86166	25.8993	4.03084	2.22045e-16	-3.2314	down	1.33227e-15	-2.63465	down	--	Protein FANTASTIC FOUR 2 GN=FAF2 OS=Arabidopsis thaliana (Mouse-ear cress) PE=2 SV=1	BnaA08g27370D [Brassica napus]
BnaA08g27420D	0	3.26051	0.0243024	2.70773	0	6.76006	up	0	6.4047	up	--	Isoamylase 2, chloroplastic (Precursor) GN=F15K9.9 OS=Arabidopsis thaliana (Mouse-ear cress) PE=1 SV=2	BnaA08g27420D [Brassica napus]
BnaA08g27700D	15.0261	4.89022	8.83297	4.20842	3.16131e-09	-1.57366	down	0.000542714	-1.08743	down	K13217|0|crb:CARUB_v10010956mg|hypothetical protein; K13217 pre-mRNA-processing factor 39 (A)	Cleavage stimulation factor subunit 77 {ECO:0000303|PubMed:12379796} OS=Arabidopsis thaliana (Mouse-ear cress) PE=1 SV=1	BnaA08g27700D [Brassica napus]
BnaA08g27820D	6.38464	2.03055	4.07393	0.959256	3.18515e-08	-1.60189	down	8.28998e-09	-1.7936	down	--	Ethylene response sensor 2 GN=ERS2 OS=Arabidopsis thaliana (Mouse-ear cress) PE=1 SV=2	BnaA08g27820D [Brassica napus]
BnaA08g28090D	1.54606	0.0708688	1.28077	0.175478	7.57172e-14	-4.26883	down	1.67333e-08	-2.92999	down	K11844|0|brp:103836550|ubiquitin carboxyl-terminal hydrolase 2; K11844 ubiquitin carboxyl-terminal hydrolase 16/45 [EC:3.4.19.12] (A)	Ubiquitin carboxyl-terminal hydrolase 2 GN=UBP2 OS=Arabidopsis thaliana (Mouse-ear cress) PE=1 SV=2	BnaA08g28090D [Brassica napus]
BnaA08g28120D	1.5542	0.0981947	0.622178	0.0282699	1.41635e-09	-3.79528	down	0.000869308	-3.4438	down	--	Wall-associated receptor kinase-like 9 (Precursor) GN=WAKL9 OS=Arabidopsis thaliana (Mouse-ear cress) PE=2 SV=1	BnaA08g28120D [Brassica napus]
BnaA08g28170D	7.6037	2.80724	8.69076	2.95575	0.000298025	-1.44222	down	1.04629e-05	-1.59258	down	K03142|0|brp:103836541|general transcription factor IIH subunit 2; K03142 transcription initiation factor TFIIH subunit 2 (A)	--	PREDICTED: general transcription factor IIH subunit 2 [Brassica rapa]
BnaA08g28200D	6.64643	1.80257	4.88855	1.3601	1.10103e-07	-1.81839	down	4.00571e-07	-1.88101	down	K04532|0|brp:103836538|NEDD8-activating enzyme E1 regulatory subunit-like; K04532 amyloid beta precursor protein binding protein 1 (A)	NEDD8-activating enzyme E1 regulatory subunit {ECO:0000305} OS=Arabidopsis thaliana (Mouse-ear cress) PE=1 SV=1	BnaA08g28200D [Brassica napus]
BnaA08g28230D	6.332	3.34557	6.71679	3.95701	0.000359627	-1.34516	down	0.00303717	-1.14436	down	--	--	BnaA08g28230D [Brassica napus]
BnaA08g28270D	11.1944	5.11933	9.33938	4.77943	0.000761956	-1.09277	down	0.00368904	-1.00133	down	--	Synaptotagmin-5 GN=T25N20.15 OS=Arabidopsis thaliana (Mouse-ear cress) PE=2 SV=1	BnaA08g28270D [Brassica napus]
BnaA08g28440D	6.33614	1.67607	3.32929	0.731337	1.53581e-06	-1.88241	down	2.85013e-05	-2.17663	down	--	Probable transcription factor PosF21 GN=T28P16.14 OS=Arabidopsis thaliana (Mouse-ear cress) PE=2 SV=1	BnaA08g28440D [Brassica napus]
BnaA08g28590D	14.6878	0.49779	12.5731	0.597863	0	-4.71415	down	0	-4.18077	down	--	--	BnaA08g28590D [Brassica napus]
BnaA08g28750D	19.6831	5.29389	16.8439	5.34678	4.02963e-11	-1.85525	down	5.98388e-09	-1.62889	down	K15285|0|brp:103843489|uncharacterized membrane protein At1g06890; K15285 solute carrier family 35, member E3 (A)	Uncharacterized membrane protein At1g06890 GN=At1g06890 OS=Arabidopsis thaliana (Mouse-ear cress) PE=1 SV=1	BnaA08g28750D [Brassica napus]
BnaA08g28830D	2.37061	0.146103	1.51341	0.137777	1.05915e-13	-3.85387	down	2.47084e-08	-3.25131	down	K01103|0|brp:103836456|6-phosphofructo-2-kinase/fructose-2,6-bisphosphatase; K01103 6-phosphofructo-2-kinase / fructose-2,6-biphosphatase 3&#160; [EC:2.7.1.105 3.1.3.46] (A)	Fructose-2,6-bisphosphatase GN=F10K1.19 OS=Arabidopsis thaliana (Mouse-ear cress) PE=1 SV=1	BnaA08g28830D [Brassica napus]
BnaA08g28880D	67.4401	17.8779	77.1626	24.1124	1.13443e-12	-1.80573	down	5.88529e-12	-1.68759	down	K15306|1.11913e-110|brp:103836452|ran-binding protein 1 homolog a-like; K15306 Ran-binding protein 1 (A)	Ran-binding protein 1 homolog a GN=F10K1.15 OS=Arabidopsis thaliana (Mouse-ear cress) PE=1 SV=1	BnaA08g28880D [Brassica napus]
BnaA08g28940D	2.69586	0.450409	1.94388	0.701699	2.3579e-10	-2.52131	down	0.00119687	-1.48754	down	K12349|0|brp:103836446|neutral ceramidase-like; K12349 neutral ceramidase [EC:3.5.1.23] (A)	Neutral ceramidase (Precursor) GN=At2g38010 OS=Arabidopsis thaliana (Mouse-ear cress) PE=3 SV=1	BnaA08g28940D [Brassica napus]
BnaA08g29090D	330.163	81.3038	332.662	88.1568	5.55112e-16	-1.9245	down	2.22045e-16	-1.89348	down	K02957|1.75295e-90|brp:103845407|40S ribosomal protein S15a; K02957 small subunit ribosomal protein S15Ae (A)	40S ribosomal protein S15a GN=RPS15A OS=Brassica napus (Rape) PE=2 SV=3	40S ribosomal protein S15a [Brassica rapa]
BnaA08g30900D	3.27708	0.0481808	2.65588	0	8.01581e-14	-5.74286	down	1.07574e-11	-5.43757	down	K05655|0|brp:103834871|ABC transporter B family member 28; K05655 ATP-binding cassette, subfamily B (MDR/TAP), member 8 (A)	ABC transporter B family member 28 GN=M7J2.180 OS=Arabidopsis thaliana (Mouse-ear cress) PE=2 SV=1	BnaA08g30900D [Brassica napus]
BnaA08g31650D	28.5776	1.97123	53.1854	7.93057	0	-3.81037	down	0	-2.72755	down	K05917|0|brp:103836218|sterol 14-demethylase-like; K05917 sterol 14-demethylase [EC:1.14.13.70] (A)	Sterol 14-demethylase GN=F25C20.17 OS=Arabidopsis thaliana (Mouse-ear cress) PE=1 SV=1	BnaA08g31650D [Brassica napus]
BnaA08g31760D	2.26566	0.0405369	2.91379	0	1.01479e-11	-5.49857	down	2.44249e-15	-5.83743	down	K09597|0|brp:103836510|signal peptide peptidase-like 5; K09597 signal peptide peptidase-like 2B [EC:3.4.23.-] (A)	Signal peptide peptidase-like 5 (Precursor) GN=SPPL5 OS=Arabidopsis thaliana (Mouse-ear cress) PE=2 SV=1	BnaA08g31760D [Brassica napus]
BnaA09g00510D	10.2794	20.4881	7.17718	23.0791	0.000667086	1.03399	up	3.44306e-11	1.6377	up	--	--	BnaA09g00510D [Brassica napus]
BnaA09g00540D	7.95319	24.1388	4.41634	16.4942	2.2273e-10	1.6064	up	4.88831e-13	1.83984	up	K02210|0|brp:103836781|DNA replication licensing factor MCM7-like; K02210 DNA replication licensing factor MCM7 [EC:3.6.4.12] (A)	DNA replication licensing factor MCM7 OS=Arabidopsis thaliana (Mouse-ear cress) PE=1 SV=2	BnaA09g00540D [Brassica napus]
BnaA09g00670D	1.38892	3.99869	1.20376	4.89182	0.0018793	1.50612	up	1.92411e-06	1.98783	up	K14801|0|brp:103836767|programmed cell death protein 2; K14801 pre-rRNA-processing protein TSR4 (A)	--	BnaA09g00670D [Brassica napus]
BnaA09g00760D	0	0.821473	0.276418	1.38311	2.25748e-09	5.16767	up	2.51568e-05	2.13999	up	K14567|0|brp:103836750|uncharacterized protein C57A7.06-like; K14567 U3 small nucleolar RNA-associated protein 14 (A)	--	BnaA09g00760D [Brassica napus]
BnaA09g00810D	1.18947	0.0288683	0.725943	0	2.31116e-08	-5.03112	down	9.64054e-05	-4.30207	down	--	Uncharacterized protein Os08g0359500 OS=Oryza sativa subsp. japonica (Rice) PE=2 SV=1	BnaA09g00810D [Brassica napus]
BnaA09g00820D	10.4033	3.0462	7.98109	4.07529	9.95426e-13	-1.83169	down	0.000216722	-1.08888	down	--	Katanin p60 ATPase-containing subunit A1 {ECO:0000255|HAMAP-Rule:MF_03023} GN=At1g80350 OS=Arabidopsis thaliana (Mouse-ear cress) PE=1 SV=1	BnaA09g00820D [Brassica napus]
BnaA09g00880D	14.2199	29.6163	24.5323	54.6805	0.000537411	1.1245	up	0.000130381	1.11286	up	--	Thylakoid lumenal 16.5 kDa protein, chloroplastic (Precursor) GN=At4g02530 OS=Arabidopsis thaliana (Mouse-ear cress) PE=1 SV=3	BnaA09g00880D [Brassica napus]
BnaA09g00890D	11.6278	44.9977	10.5408	49.2978	0	2.05007	up	0	2.2091	up	K03347|0|brp:103836734|cullin-1; K03347 cullin 1 (A)	Cullin-1 GN=CUL1 OS=Arabidopsis thaliana (Mouse-ear cress) PE=1 SV=1	PREDICTED: cullin-1 [Brassica rapa]
BnaA09g00900D	22.7925	74.4545	27.8228	77.541	7.29597e-10	1.54172	up	1.72467e-05	1.15552	up	K03943|0|brp:103836732|NADH dehydrogenase [ubiquinone] flavoprotein 2, mitochondrial; K03943 NADH dehydrogenase (ubiquinone) flavoprotein 2 [EC:1.6.5.3 1.6.99.3] (A)	NADH dehydrogenase [ubiquinone] flavoprotein 2, mitochondrial (Precursor) GN=At4g02580 OS=Arabidopsis thaliana (Mouse-ear cress) PE=2 SV=3	BnaA09g00900D [Brassica napus]
BnaA09g00970D	8.78761	23.6274	10.6749	27.465	1.5275e-07	1.42585	up	3.87607e-07	1.34388	up	--	Probable serine/threonine-protein kinase At1g01540 GN=At1g01540 OS=Arabidopsis thaliana (Mouse-ear cress) PE=1 SV=2	BnaA09g00970D [Brassica napus]
BnaA09g01000D	3.48585	24.3801	2.43932	16.0178	0	2.85565	up	0	2.72771	up	K17471|0|crb:CARUB_v10000428mg|hypothetical protein; K17471 sulfate transporter 3 (A)	Sulfate transporter 3.2 GN=SULTR3;2 OS=Arabidopsis thaliana (Mouse-ear cress) PE=2 SV=1	BnaA09g01000D [Brassica napus]
BnaA09g01020D	4.76013	18.3409	3.01893	15.35	0	2.5191	up	1.55431e-15	2.34891	up	--	--	BnaC01g30430D [Brassica napus]
BnaA09g01040D	7.84134	105.46	21.0392	112.665	0	3.80008	up	0	2.48739	up	--	Auxin-repressed 12.5 kDa protein OS=Fragaria ananassa (Strawberry) PE=2 SV=1	BnaA09g01040D [Brassica napus]
BnaA09g01210D	1.47009	5.20579	2.34361	6.45997	4.79404e-11	2.01622	up	1.38526e-09	1.76438	up	--	--	BnaA09g01210D [Brassica napus]
BnaA09g01230D	5.87291	13.4847	2.23288	8.48413	0.000859766	1.22716	up	1.39783e-07	2.03799	up	--	DNA-damage-repair/toleration protein DRT100 (Precursor) OS=Arabidopsis thaliana (Mouse-ear cress) PE=2 SV=2	BnaA09g01230D [Brassica napus]
BnaA09g01290D	3.28122	9.41669	1.12711	4.00999	7.3719e-09	1.58475	up	3.56839e-08	1.79	up	--	--	PREDICTED: uncharacterized protein LOC103846915 [Brassica rapa]
BnaA09g01380D	1.52912	5.88771	0.898582	2.52553	1.06014e-10	1.98252	up	0.000336102	1.49902	up	--	--	BnaA09g01380D [Brassica napus]
BnaA09g01390D	108.965	526.975	54.7908	284.836	0	2.3278	up	0	2.35913	up	K08235|0|brp:103846797|XTH1; xyloglucan endotransglucosylase/hydrolase protein 9; K08235 xyloglucan:xyloglucosyl transferase [EC:2.4.1.207] (A)	Xyloglucan endotransglucosylase/hydrolase protein 9 (Precursor) GN=F4C21.14 OS=Arabidopsis thaliana (Mouse-ear cress) PE=2 SV=2	BnaA09g01390D [Brassica napus]
BnaA09g01420D	0.744874	5.79175	0.544479	4.14185	2.60072e-05	2.58577	up	0.00032027	2.75005	up	--	Frataxin, mitochondrial (Precursor) GN=FH OS=Arabidopsis thaliana (Mouse-ear cress) PE=2 SV=2	BnaA09g01420D [Brassica napus]
BnaA09g01440D	4.70359	14.3854	7.50523	20.1361	1.81782e-09	1.6025	up	7.54261e-09	1.47066	up	--	187-kDa microtubule-associated protein AIR9 GN=AIR9 OS=Arabidopsis thaliana (Mouse-ear cress) PE=2 SV=1	BnaA09g01440D [Brassica napus]
BnaA09g01470D	93.775	203.778	208.679	451.661	5.52762e-05	1.13211	up	8.10154e-05	1.10672	up	K02636|1.35007e-152|brp:103846718|cytochrome b6-f complex iron-sulfur subunit, chloroplastic-like; K02636 cytochrome b6-f complex iron-sulfur subunit [EC:1.10.9.1] (A)	Cytochrome b6-f complex iron-sulfur subunit, chloroplastic (Precursor) GN=F4C21.21 OS=Arabidopsis thaliana (Mouse-ear cress) PE=1 SV=1	BnaA09g01470D [Brassica napus]
BnaA09g01520D	3.49895	12.2143	3.80801	12.2922	1.45439e-14	2.03202	up	1.23901e-13	1.92668	up	--	Protein STRUBBELIG-RECEPTOR FAMILY 3 (Precursor) GN=SRF3 OS=Arabidopsis thaliana (Mouse-ear cress) PE=2 SV=1	BnaA09g01520D [Brassica napus]
BnaA09g01540D	5.58746	13.023	3.59604	15.1888	2.28841e-05	1.26334	up	1.21014e-14	2.06635	up	K14487|0|brp:103846673|probable indole-3-acetic acid-amido synthetase GH3.5; K14487 auxin responsive GH3 gene family (A)	Probable indole-3-acetic acid-amido synthetase GH3.5 GN=OSJNBa0009C07.16 OS=Oryza sativa subsp. japonica (Rice) PE=2 SV=1	BnaA09g01540D [Brassica napus]
BnaA09g01640D	6.59088	18.9341	7.84409	22.354	1.67299e-10	1.6461	up	2.00033e-10	1.58837	up	K16900|0|brp:103846557|two pore calcium channel protein 1; K16900 two pore calcium channel protein, plant (A)	Two pore calcium channel protein 1 OS=Arabidopsis thaliana (Mouse-ear cress) PE=1 SV=1	BnaA09g01640D [Brassica napus]
BnaA09g01710D	2.54932	12.9352	1.86768	8.78782	1.9923e-12	2.36183	up	6.83154e-09	2.19236	up	--	Putative F-box/LRR-repeat protein 23 GN=FBL23 OS=Arabidopsis thaliana (Mouse-ear cress) PE=3 SV=1	BnaA09g01710D [Brassica napus]
BnaA09g03420D	7.2725	24.6865	10.5081	21.185	1.06032e-06	1.75366	up	0.00469335	1.17243	up	--	Protein LIGHT-DEPENDENT SHORT HYPOCOTYLS 1 GN=F24J2.30 OS=Arabidopsis thaliana (Mouse-ear cress) PE=1 SV=1	BnaA09g03420D [Brassica napus]
BnaA09g04590D	24.5103	0	15.1442	0	3.95495e-08	-4.99384	down	0.000584649	-4.11136	down	--	Persulfide dioxygenase ETHE1 homolog, mitochondrial (Precursor) GN=GLY3 OS=Arabidopsis thaliana (Mouse-ear cress) PE=1 SV=3	BnaA09g04590D [Brassica napus]
BnaA09g09170D	5.29412	10.7429	2.91478	8.33482	0.000455261	1.08119	up	1.27178e-07	1.48229	up	K12585|0|brp:103837810|exosome complex exonuclease RRP44; K12585 exosome complex exonuclease DIS3/RRP44 [EC:3.1.13.-] (A)	DIS3-like exonuclease 2 {ECO:0000255|HAMAP-Rule:MF_03045} GN=SOV OS=Arabidopsis thaliana (Mouse-ear cress) PE=1 SV=1	BnaA09g09170D [Brassica napus]
BnaA09g09370D	1.09894	2.30624	0.641773	1.62179	0.00872653	1.10989	up	0.00486705	1.29356	up	K08874|0|brp:103874096|transformation/transcription domain-associated protein-like; K08874 transformation/transcription domain-associated protein (A)	--	PREDICTED: transformation/transcription domain-associated protein-like [Brassica rapa]
BnaA09g09590D	0	5.92442	0.22467	4.51127	0	6.07635	up	1.80581e-11	4.28943	up	--	--	BnaA09g09590D [Brassica napus]
BnaA09g09640D	6.01633	2.87202	10.6458	3.3713	0.00659495	-1.03152	down	1.53771e-07	-1.49331	down	K12837|0|brp:103849626|splicing factor U2af large subunit A-like; K12837 splicing factor U2AF 65 kDa subunit (A)	Splicing factor U2af large subunit A GN=U2AF65A OS=Arabidopsis thaliana (Mouse-ear cress) PE=2 SV=2	BnaA09g09640D [Brassica napus]
BnaA09g09810D	1.68178	8.95335	4.34085	14.1049	5.93159e-12	2.4159	up	6.31196e-09	1.73891	up	K10355|0|eus:EUTSA_v10013834mg|hypothetical protein; K10355 actin, other eukaryote (A)	Actin-7 GN=ACT7 OS=Arabidopsis thaliana (Mouse-ear cress) PE=1 SV=1	BnaA07g00230D [Brassica napus]
BnaA09g10950D	1.76795	0.0887093	2.4019	0.12055	7.43849e-15	-4.14012	down	0	-4.16211	down	K17686|0|brp:103838278|probable copper-transporting ATPase HMA5; K17686 Cu+-exporting ATPase [EC:3.6.3.54] (A)	Probable copper-transporting ATPase HMA5 GN=HMA5 OS=Arabidopsis thaliana (Mouse-ear cress) PE=1 SV=2	BnaA09g10950D [Brassica napus]
BnaA09g10960D	5.66363	0.779146	11.2538	0.754006	9.20708e-05	-2.70746	down	1.5421e-12	-3.72466	down	K00432|6.02906e-115|brp:103838277|probable glutathione peroxidase 8; K00432 glutathione peroxidase [EC:1.11.1.9] (A)	Probable glutathione peroxidase 8 GN=GPX8 OS=Arabidopsis thaliana (Mouse-ear cress) PE=2 SV=1	BnaA09g10960D [Brassica napus]
BnaA09g11110D	7.41187	2.98062	6.75618	2.93613	2.12741e-05	-1.28996	down	9.48525e-06	-1.3185	down	--	--	BnaA09g11110D [Brassica napus]
BnaA09g11150D	1.72061	0.410202	1.68419	0.671695	9.33591e-09	-4.37886	down	4.10449e-06	-3.2872	down	--	Pentatricopeptide repeat-containing protein At1g64100 GN=At1g64100 OS=Arabidopsis thaliana (Mouse-ear cress) PE=2 SV=2	BnaA09g11150D [Brassica napus]
BnaA09g11460D	10.4295	1.41761	7.01706	0.956727	3.8031e-10	-2.68405	down	2.91264e-07	-2.39955	down	--	--	PREDICTED: uncharacterized protein LOC103838223 [Brassica rapa]
BnaA09g11880D	1.5663	0.0285621	1.03022	0	0	-5.52431	down	1.55431e-15	-5.85783	down	--	--	BnaA09g11880D [Brassica napus]
BnaA09g11940D	3.45189	0	4.63655	0	3.1565e-05	-4.44981	down	9.5299e-08	-4.88249	down	--	--	BnaA09g11940D [Brassica napus]
BnaA09g15220D	15.1353	0.0225416	9.06606	0	0	-9.23663	down	0	-8.50509	down	--	Uncharacterized protein At4g02000 GN=At4g02000 OS=Arabidopsis thaliana (Mouse-ear cress) PE=2 SV=1	BnaA09g15220D [Brassica napus]
BnaA09g15680D	20.824	9.44484	29.8595	12.7833	0.00311715	-1.15872	down	0.000126085	-1.2622	down	--	--	BnaA09g15680D [Brassica napus]
BnaA09g16190D	36.7317	2.35508	21.7559	0.678355	0	-3.92374	down	0	-5.02428	down	K01810|0|brp:103839286|glucose-6-phosphate isomerase, cytosolic; K01810 glucose-6-phosphate isomerase [EC:5.3.1.9] (A)	Glucose-6-phosphate isomerase, cytosolic GN=PGIC OS=Arabidopsis thaliana (Mouse-ear cress) PE=1 SV=1	BnaA09g16190D [Brassica napus]
BnaA09g16260D	0	2.04466	0	3.27137	1.88431e-06	4.68461	up	7.47154e-10	5.20029	up	--	Protein BONZAI 2 GN=BON2 OS=Arabidopsis thaliana (Mouse-ear cress) PE=1 SV=2	BnaA09g16260D [Brassica napus]
BnaA09g16470D	4.19622	17.6802	7.66995	24.1163	4.01584e-10	2.10727	up	1.24172e-07	1.62767	up	K02940|4.99544e-127|brp:103848616|60S ribosomal protein L9-1; K02940 large subunit ribosomal protein L9e (A)	60S ribosomal protein L9-1 GN=RPL9C OS=Arabidopsis thaliana (Mouse-ear cress) PE=1 SV=3	BnaA09g16470D [Brassica napus]
BnaA09g17120D	4.10073	1.0356	2.39156	0.401545	3.58952e-06	-1.88636	down	1.16036e-06	-2.54049	down	--	Cannabidiolic acid synthase-like 2 (Precursor) GN=CBDAS3 OS=Cannabis sativa (Hemp) PE=2 SV=1	BnaA09g17120D [Brassica napus]
BnaA09g17130D	5.58134	2.36335	5.49347	2.20516	0.00169304	-1.23372	down	0.000635873	-1.29722	down	--	Tetrahydrocannabinolic acid synthase (Precursor) OS=Cannabis sativa (Hemp) PE=1 SV=1	BnaA09g17130D [Brassica napus]
BnaA09g17360D	127.534	337.133	122.968	349.453	3.53783e-09	1.46592	up	1.69494e-10	1.52255	up	K00940|1.07149e-105|brp:103839150|nucleoside diphosphate kinase 1-like; K00940 nucleoside-diphosphate kinase [EC:2.7.4.6] (A)	Nucleoside diphosphate kinase 1 GN=T30A10.80 OS=Arabidopsis thaliana (Mouse-ear cress) PE=1 SV=1	nucleoside diphosphate kinase 1-like [Brassica rapa]
BnaA09g17520D	16.1424	4.35645	14.8585	3.91847	3.79976e-09	-1.83319	down	5.26829e-10	-1.92561	down	K07889|1.9012e-137|brp:103839137|ras-related protein RABF2a; K07889 Ras-related protein Rab-5C (A)	Ras-related protein RABF2a GN=K17O22.15 OS=Arabidopsis thaliana (Mouse-ear cress) PE=1 SV=1	BnaA09g17520D [Brassica napus]
BnaA09g17580D	32.8175	13.5722	20.7106	8.06817	8.87487e-07	-1.4077	down	1.25242e-06	-1.47296	down	--	--	--
BnaA09g17860D	0	14.6373	0.613192	13.9833	0	7.08386	up	0	4.5705	up	--	--	--
BnaA09g18000D	181.15	12.8261	182.304	12.5526	0	-3.34076	down	0	-3.52183	down	K02912|1.25753e-93|brp:103834046|60S ribosomal protein L32-1; K02912 large subunit ribosomal protein L32e (A)	60S ribosomal protein L32-1 GN=RPL32A OS=Arabidopsis thaliana (Mouse-ear cress) PE=2 SV=2	PREDICTED: 60S ribosomal protein L32-1 [Brassica rapa]
BnaA09g18060D	4.07776	1.58708	3.80996	1.08612	0.000503343	-1.31145	down	1.60504e-07	-1.85227	down	--	Probable methyltransferase PMT14 GN=At4g18030 OS=Arabidopsis thaliana (Mouse-ear cress) PE=2 SV=1	BnaA09g18060D [Brassica napus]
BnaA09g18200D	2.19179	0	10.7079	0	1.42253e-12	-5.6013	down	0	-7.80269	down	K13422|0|brp:103839575|transcription factor bHLH28-like; K13422 transcription factor MYC2 (A)	Transcription factor bHLH28 GN=MZA15.1 OS=Arabidopsis thaliana (Mouse-ear cress) PE=2 SV=1	BnaA09g18200D [Brassica napus]
BnaA09g18250D	10.0525	3.82571	9.1934	2.24897	3.15302e-07	-1.84564	down	7.51389e-11	-2.39741	down	K09338|1.00199e-112|brp:103839531|homeobox-leucine zipper protein HAT2-like; K09338 homeobox-leucine zipper protein (A)	Homeobox-leucine zipper protein HAT2 GN=HAT2 OS=Arabidopsis thaliana (Mouse-ear cress) PE=2 SV=2	BnaA09g18250D [Brassica napus]
BnaA09g18520D	2.95098	0.896256	4.31715	0.775354	0.00106305	-1.6479	down	2.11504e-08	-2.31171	down	--	--	BnaA09g18520D [Brassica napus]
BnaA09g20250D	21.0729	7.30104	18.8935	6.7237	0.000117504	-1.44773	down	4.66883e-05	-1.53062	down	K15152|1.30943e-78|brp:103839814|mediator of RNA polymerase II transcription subunit 21; K15152 mediator of RNA polymerase II transcription subunit 21 (A)	Mediator of RNA polymerase II transcription subunit 21 GN=T4B21.7 OS=Arabidopsis thaliana (Mouse-ear cress) PE=1 SV=1	BnaA09g20250D [Brassica napus]
BnaA09g21330D	48.0566	10.93	50.0941	19.899	1.11022e-16	-2.05151	down	1.05764e-07	-1.35379	down	K01641|0|brp:103828819|hydroxymethylglutaryl-CoA synthase; K01641 hydroxymethylglutaryl-CoA synthase [EC:2.3.3.10] (A)	Hydroxymethylglutaryl-CoA synthase GN=T26M18.30 OS=Arabidopsis thaliana (Mouse-ear cress) PE=1 SV=2	BnaA09g21330D [Brassica napus]
BnaA09g21440D	5.46927	0	8.51017	0	6.7875e-08	-4.95557	down	2.43617e-10	-5.26503	down	--	--	BnaA09g21440D [Brassica napus]
BnaA09g21470D	1.30102	0.217564	1.19283	0.178514	0.000449746	-2.45541	down	0.000421513	-2.58142	down	--	Pentatricopeptide repeat-containing protein At4g11690 GN=At4g11690 OS=Arabidopsis thaliana (Mouse-ear cress) PE=2 SV=1	BnaA09g21470D [Brassica napus]
BnaA09g21710D	1.19165	0	0.840531	0	5.62382e-05	-4.39367	down	0.00364895	-3.89155	down	--	--	BnaA09g21710D [Brassica napus]
BnaA09g21780D	28.4741	7.33335	25.6762	10.4895	2.66454e-15	-1.90688	down	6.19187e-07	-1.2762	down	K12392|0|eus:EUTSA_v10028407mg|hypothetical protein; K12392 AP-1 complex subunit beta-1 (A)	Beta-adaptin-like protein B GN=BETAB-AD OS=Arabidopsis thaliana (Mouse-ear cress) PE=1 SV=1	BnaA09g21780D [Brassica napus]
BnaA09g21880D	19.9192	6.49377	16.8483	5.52241	9.62587e-08	-1.48785	down	8.62014e-10	-1.66369	down	K12795|0|brp:103833887|protein SGT1 homolog B-like; K12795 suppressor of G2 allele of SKP1 (A)	Protein SGT1 homolog B GN=F8L21.50 OS=Arabidopsis thaliana (Mouse-ear cress) PE=1 SV=1	BnaA09g21880D [Brassica napus]
BnaA09g21890D	22.5242	6.66772	18.8899	5.66825	3.77476e-15	-2.17522	down	2.22045e-16	-2.28771	down	K06269|0|brp:103833886|serine/threonine-protein phosphatase PP1 isozyme 6; K06269 serine/threonine-protein phosphatase PP1 catalytic subunit [EC:3.1.3.16] (A)	Serine/threonine-protein phosphatase PP1 isozyme 6 GN=F8L21.30 OS=Arabidopsis thaliana (Mouse-ear cress) PE=1 SV=2	PREDICTED: serine/threonine-protein phosphatase PP1 isozyme 6 [Brassica rapa]
BnaA09g21970D	21.5841	0	24.9397	0	0	-7.23981	down	0	-7.40547	down	--	Glycerophosphodiester phosphodiesterase GDPDL3 {ECO:0000305} (Precursor) GN=F10M23.30 OS=Arabidopsis thaliana (Mouse-ear cress) PE=1 SV=3	BnaA09g21970D [Brassica napus]
BnaA09g22270D	5.38282	0	5.29031	0	8.01581e-14	-5.74286	down	4.42979e-14	-5.70859	down	--	--	BnaA09g22270D [Brassica napus]
BnaA09g22370D	10.7318	0	13.6887	0.194321	0	-7.09768	down	0	-6.51214	down	--	--	BnaA09g22370D [Brassica napus]
BnaA09g22550D	10.66	0.473969	20.0517	5.00196	0	-4.29609	down	2.55351e-12	-1.94623	down	--	Sodium transporter HKT1 GN=HKT1 OS=Arabidopsis thaliana (Mouse-ear cress) PE=1 SV=1	BnaA09g22550D [Brassica napus]
BnaA09g22830D	315.728	121.118	352.24	153.241	7.12323e-07	-1.29619	down	9.64651e-06	-1.17265	down	K02964|3.1265e-96|brp:103840031|40S ribosomal protein S18; K02964 small subunit ribosomal protein S18e (A)	40S ribosomal protein S18 GN=RPS18C OS=Arabidopsis thaliana (Mouse-ear cress) PE=1 SV=1	BnaA09g22830D [Brassica napus]
BnaA09g22860D	1.00939	0	1.76714	0	1.00428e-05	-4.55595	down	2.05413e-09	-5.13735	down	--	DEAD-box ATP-dependent RNA helicase 39 GN=RH39 OS=Arabidopsis thaliana (Mouse-ear cress) PE=2 SV=2	BnaA09g22860D [Brassica napus]
BnaA09g23020D	7.41431	1.84354	6.15629	1.82074	1.43663e-13	-1.96509	down	1.45544e-11	-1.8018	down	--	--	BnaA09g23020D [Brassica napus]
BnaA09g23370D	6.56517	2.40712	5.97574	2.05141	0.00296503	-1.37041	down	0.00074611	-1.53301	down	--	--	BnaA09g23370D [Brassica napus]
BnaA09g23480D	2.96735	1.07656	4.92751	0.609297	0.00138504	-1.62833	down	7.77156e-16	-3.46991	down	--	Protein AIG1 GN=AIG1 OS=Arabidopsis thaliana (Mouse-ear cress) PE=2 SV=1	PREDICTED: protein AIG1-like [Brassica rapa]
BnaA09g23490D	116.068	49.4295	160.986	57.8952	9.80459e-05	-1.15223	down	1.19452e-07	-1.37796	down	--	--	hypothetical protein EUTSA_v10009075mg [Eutrema salsugineum]
BnaA09g23910D	2.47629	0	2.72313	0	5.69247e-06	-4.60622	down	9.10172e-07	-4.7137	down	--	--	BnaA09g23910D [Brassica napus]
BnaA09g24360D	14.184	5.81037	14.1694	6.79026	2.53659e-05	-1.36342	down	8.00905e-05	-1.2716	down	--	Tobamovirus multiplication protein 2A GN=TOM2A OS=Arabidopsis thaliana (Mouse-ear cress) PE=1 SV=1	BnaA09g24360D [Brassica napus]
BnaA09g25890D	1.68318	54.7468	14.4415	81.3169	0	5.0416	up	0	2.47563	up	K17268|0|brp:103840372|coatomer subunit epsilon-1; K17268 coatomer protein complex, subunit epsilon (A)	Coatomer subunit epsilon-1 GN=At1g30630 OS=Arabidopsis thaliana (Mouse-ear cress) PE=2 SV=1	BnaA09g25890D [Brassica napus]
BnaA09g25940D	0	8.65169	0.915312	5.08741	0	7.51204	up	3.96525e-10	2.42825	up	K06942|0|brp:103840377|obg-like ATPase 1; K06942 (A)	Probable GTP-binding protein OBGC2 GN=OSJNBa0052F07.17 OS=Oryza sativa subsp. japonica (Rice) PE=2 SV=1	BnaA09g25940D [Brassica napus]
BnaA09g25950D	0.106031	6.02527	1.72833	8.56276	0	5.62387	up	1.11022e-16	2.26936	up	--	Probable receptor-like protein kinase At1g30570 (Precursor) GN=At1g30570 OS=Arabidopsis thaliana (Mouse-ear cress) PE=3 SV=1	BnaA09g25950D [Brassica napus]
BnaA09g26590D	13.3388	2.76957	12.587	2.40813	1.32117e-14	-2.2352	down	1.11022e-16	-2.40139	down	K01237|0|brp:103854699|myrosinase; myrosinase-like; K01237 myrosinase [EC:3.2.1.147] (A)	Myrosinase (Precursor) OS=Brassica napus (Rape) PE=2 SV=1	BnaA09g26590D [Brassica napus]
BnaA09g26620D	32.0004	13.1839	30.6323	10.8617	0.00112463	-1.11486	down	2.74767e-07	-1.53519	down	K06875|2.12366e-76|brp:103840456|DNA-binding protein DDB_G0278111; K06875 programmed cell death protein 5 (A)	--	BnaA09g26620D [Brassica napus]
BnaA09g26810D	9.00427	4.03658	9.10189	3.2949	0.00585018	-1.11178	down	1.59828e-05	-1.49438	down	--	--	PREDICTED: uncharacterized protein LOC103840480 [Brassica rapa]
BnaA09g26860D	54.0272	19.2978	48.7668	19.3155	6.39681e-08	-1.45377	down	1.76916e-06	-1.30056	down	--	Cold-regulated 413 inner membrane protein 2, chloroplastic (Precursor) GN=At1g29390 OS=Arabidopsis thaliana (Mouse-ear cress) PE=1 SV=1	BnaA09g26860D [Brassica napus]
BnaA09g27280D	9.20562	0	18.4651	0	8.75633e-13	-5.62588	down	0	-6.06501	down	--	--	BnaA09g27280D [Brassica napus]
BnaA09g27390D	1955.14	929.895	714.216	300.79	0.00219135	-1.06571	down	5.62736e-05	-1.1327	down	--	Pistil-specific extensin-like protein (Precursor) OS=Nicotiana tabacum (Common tobacco) PE=2 SV=1	BnaA09g27390D [Brassica napus]
BnaA09g27420D	16.6596	6.48049	21.7149	4.48483	0.000405642	-1.78838	down	8.18136e-08	-2.56623	down	--	--	BnaA09g27420D [Brassica napus]
BnaA09g27660D	42.3597	19.3999	28.9896	12.2515	0.000472459	-1.08215	down	2.56769e-05	-1.25302	down	--	Non-specific lipid transfer protein GPI-anchored 1 (Precursor) GN=LTPG1 OS=Arabidopsis thaliana (Mouse-ear cress) PE=1 SV=1	BnaA09g27660D [Brassica napus]
BnaA09g28010D	66.9204	2.30832	65.7126	2.42503	0	-4.80997	down	0	-4.6697	down	--	Nuclear transport factor 2 GN=NTF2 OS=Arabidopsis thaliana (Mouse-ear cress) PE=1 SV=1	BnaA09g28010D [Brassica napus]
BnaA09g28140D	30.8096	3.88565	26.7783	3.64474	0	-2.91834	down	0	-2.78322	down	--	--	BnaA09g28140D [Brassica napus]
BnaA09g28350D	8.14738	3.7378	7.67474	1.99038	0.00935416	-1.11258	down	5.47592e-08	-1.98494	down	K01658|0|brp:103839088|anthranilate synthase beta subunit 1, chloroplastic-like; K01658 anthranilate synthase component II [EC:4.1.3.27] (A)	Anthranilate synthase beta subunit 1, chloroplastic (Precursor) GN=F4F7.39 OS=Arabidopsis thaliana (Mouse-ear cress) PE=1 SV=1	BnaA09g28350D [Brassica napus]
BnaA09g28540D	4.67488	0	4.42096	0	0	-6.3851	down	0	-6.26154	down	--	--	BnaA09g28540D [Brassica napus]
BnaA09g28590D	0	20.3889	5.80623	26.1225	0	9.06672	up	0	2.17237	up	K03456|0|brp:103835458|serine/threonine-protein phosphatase 2A 65 kDa regulatory subunit A alpha isoform; K03456 serine/threonine-protein phosphatase 2A regulatory subunit A (A)	Serine/threonine-protein phosphatase 2A 65 kDa regulatory subunit A alpha isoform GN=F2J7.19 OS=Arabidopsis thaliana (Mouse-ear cress) PE=1 SV=1	BnaA09g28590D [Brassica napus]
BnaA09g28960D	1.26452	0.237134	1.22998	0.269605	0.00235991	-2.3042	down	0.0050986	-2.14049	down	--	Putative pentatricopeptide repeat-containing protein At1g26500 GN=At1g26500 OS=Arabidopsis thaliana (Mouse-ear cress) PE=3 SV=1	BnaA09g28960D [Brassica napus]
BnaA09g29070D	15.3065	5.62451	14.3825	5.82365	0	-2.57377	down	0	-2.45738	down	--	--	BnaA09g29070D [Brassica napus]
BnaA09g29090D	60.2293	14.8906	45.1261	12.6408	8.03931e-11	-1.6315	down	1.14762e-08	-1.4516	down	K03283|4.22081e-167|brp:103840633|probable mediator of RNA polymerase II transcription subunit 37e; K03283 heat shock 70kDa protein 1/8 (A)	Probable mediator of RNA polymerase II transcription subunit 37e GN=At5g02500 OS=Arabidopsis thaliana (Mouse-ear cress) PE=1 SV=3	BnaA09g29090D [Brassica napus]
BnaA09g29210D	23.3973	7.1903	27.3899	11.2908	3.24466e-06	-1.6405	down	0.000358131	-1.2526	down	K17402|1.22659e-119|brp:103840646|uncharacterized LOC103840646; K17402 small subunit ribosomal protein S23 (A)	--	PREDICTED: uncharacterized protein LOC103840646 [Brassica rapa]
BnaA09g29300D	11.8271	4.17137	9.97475	4.60174	2.97055e-08	-1.49184	down	1.84633e-05	-1.21219	down	K03869|0|brp:103840654|cullin-3A; K03869 cullin 3 (A)	Cullin-3A GN=T2P11.2 OS=Arabidopsis thaliana (Mouse-ear cress) PE=1 SV=1	BnaA09g29300D [Brassica napus]
BnaA09g29330D	3.1467	0	2.40973	0	4.69153e-09	-5.13751	down	1.61223e-06	-4.66823	down	--	--	BnaA09g29330D [Brassica napus]
BnaA09g29340D	4.41762	0	5.01546	0	6.06534e-07	-4.79144	down	9.5299e-08	-4.88249	down	--	Chalcone synthase GN=CHS OS=Arabis alpina (Alpine rock-cress) PE=3 SV=1	BnaA09g29340D [Brassica napus]
BnaA09g29410D	0.968689	6.96245	14.699	45.1807	0.00442149	2.36127	up	5.99849e-07	1.65808	up	--	Transcription factor PRE6 GN=T2P11 OS=Arabidopsis thaliana (Mouse-ear cress) PE=1 SV=1	PREDICTED: transcription factor PRE6-like [Brassica rapa]
BnaA09g29430D	13.2936	4.45484	14.586	6.45856	3.65834e-08	-1.52375	down	8.53828e-05	-1.1413	down	--	--	BnaA09g29430D [Brassica napus]
BnaA09g29460D	5.87263	1.16695	3.91424	0.774826	4.67892e-06	-1.90805	down	0.000549029	-1.85501	down	--	--	BnaA09g29460D [Brassica napus]
BnaA09g31060D	75.6546	35.6285	95.6477	37.9075	0.000459317	-1.0635	down	1.21056e-07	-1.3639	down	K02977|7.38518e-91|brp:103840761|ubiquitin-40S ribosomal protein S27a-1; K02977 small subunit ribosomal protein S27Ae (A)	40S ribosomal protein S27a-1 (Precursor) OS=Arabidopsis thaliana (Mouse-ear cress) PE=1 SV=2	PREDICTED: ubiquitin-40S ribosomal protein S27a-1 [Brassica rapa]
BnaA09g31240D	0	2.02403	0.0675535	1.62961	5.42217e-11	5.38921	up	6.40723e-09	5.0667	up	--	Uncharacterized protein At3g17950 GN=Y-3 OS=Arabidopsis thaliana (Mouse-ear cress) PE=1 SV=1	BnaA09g31240D [Brassica napus]
BnaA09g31510D	3.72374	0	3.0732	0	0.000324535	-4.21079	down	0.00364895	-3.89155	down	--	Oxalate--CoA ligase {ECO:0000305} OS=Arabidopsis thaliana (Mouse-ear cress) PE=1 SV=1	BnaA09g31510D [Brassica napus]
BnaA09g31990D	0.61705	0	0.436245	0	3.1565e-05	-4.44981	down	0.00197615	-3.9686	down	--	Putative disease resistance protein At4g11170 GN=At4g11170 OS=Arabidopsis thaliana (Mouse-ear cress) PE=2 SV=1	BnaA09g31990D [Brassica napus]
BnaA09g32240D	20.7252	9.59787	6.41076	2.55368	0.000343745	-1.09547	down	7.70788e-05	-1.39469	down	--	WEB family protein At3g51720 GN=At3g51720 OS=Arabidopsis thaliana (Mouse-ear cress) PE=2 SV=1	BnaA09g32240D [Brassica napus]
BnaA09g32300D	4.08392	62.1977	35.1172	72.7237	0	3.91654	up	0.00772978	1.14303	up	--	--	PREDICTED: protein RALF-like 27 [Brassica rapa]
BnaA09g32390D	0.60101	8.54018	1.97088	5.90281	0	3.83053	up	3.97369e-06	1.51635	up	K13412|0|brp:103841126|calcium-dependent protein kinase 13-like; K13412 calcium-dependent protein kinase [EC:2.7.11.1] (A)	Calcium-dependent protein kinase 13 GN=CPK13 OS=Arabidopsis thaliana (Mouse-ear cress) PE=1 SV=2	calcium-dependent protein kinase 13 [Brassica napus]
BnaA09g32770D	73.3763	33.1752	87.6836	41.9379	4.48132e-05	-1.17484	down	7.06868e-05	-1.11889	down	K02138|3.81409e-106|brp:103841166|ATP synthase subunit d, mitochondrial-like; K02138 F-type H+-transporting ATPase subunit d (A)	ATP synthase subunit d, mitochondrial GN=At3g52300 OS=Arabidopsis thaliana (Mouse-ear cress) PE=1 SV=3	BnaA09g32770D [Brassica napus]
BnaA09g33330D	110.042	23.5591	192.772	35.1924	0	-2.23821	down	0	-2.29974	down	--	Peroxiredoxin-2E, chloroplastic (Precursor) GN=PRXIIE OS=Arabidopsis thaliana (Mouse-ear cress) PE=1 SV=2	BnaA09g33330D [Brassica napus]
BnaA09g33720D	11.1817	0.175822	86.4834	0.277623	0	-5.7463	down	0	-7.73739	down	K09872|0|brp:103841267|aquaporin PIP2-1; K09872 aquaporin PIP (A)	Aquaporin PIP2-1, N-terminally processed GN=F4P12.120 OS=Arabidopsis thaliana (Mouse-ear cress) PE=1 SV=1	PREDICTED: aquaporin PIP2-1 [Brassica rapa]
BnaA09g34050D	14.48	6.09509	14.4012	6.0092	6.3666e-06	-1.27572	down	4.80808e-06	-1.2597	down	K11420|0|brp:103841329|histone-lysine N-methyltransferase family member SUVH9; K11420 euchromatic histone-lysine N-methyltransferase [EC:2.1.1.43] (A)	Histone-lysine N-methyltransferase family member SUVH9 GN=T6G15.10 OS=Arabidopsis thaliana (Mouse-ear cress) PE=1 SV=1	BnaA09g34050D [Brassica napus]
BnaA09g34220D	4.34231	1.17441	6.13047	2.34835	4.20614e-05	-1.86418	down	0.000589079	-1.3932	down	--	--	BnaA09g34220D [Brassica napus]
BnaA09g34230D	1.80601	0.279094	2.85448	0.530769	0.00230121	-2.5613	down	0.000106045	-2.38782	down	K08511|3.28808e-161|brp:103841346|vesicle-associated membrane protein 727; K08511 vesicle-associated membrane protein 72 (A)	Vesicle-associated membrane protein 727 GN=VAMP727 OS=Arabidopsis thaliana (Mouse-ear cress) PE=2 SV=1	BnaA09g34230D [Brassica napus]
BnaA09g34270D	18.6561	5.55728	21.9832	6.48076	1.0054e-09	-1.67056	down	5.70755e-12	-1.78001	down	--	--	BnaA09g34270D [Brassica napus]
BnaA09g34400D	2.2311	7.63876	0.000996479	8.64799	3.82751e-10	1.81207	up	0	8.19385	up	K06184|0|brp:103841361|ABC transporter F family member 4; K06184 ATP-binding cassette, subfamily F, member 1 (A)	ABC transporter F family member 4 GN=T14E10.110 OS=Arabidopsis thaliana (Mouse-ear cress) PE=2 SV=1	BnaA09g34400D [Brassica napus]
BnaA09g34410D	94.6956	13.9858	34.7965	6.35404	0	-2.74609	down	0	-2.46652	down	K11251|5.0802e-83|brp:103841363|histone H2A variant 1-like; K11251 histone H2A (A)	Histone H2A variant 1 GN=H2AV OS=Arabidopsis thaliana (Mouse-ear cress) PE=1 SV=1	BnaC08g25320D [Brassica napus]
BnaA09g34550D	2.58323	0.108225	0.822957	0.0350809	4.44089e-15	-4.38673	down	5.44637e-05	-3.71448	down	--	--	BnaA09g34550D [Brassica napus]
BnaA09g34600D	21.5762	4.25532	4.34887	0.767274	2.06402e-12	-2.27376	down	0.000351057	-2.29516	down	K09872|0|brp:103841383|probable aquaporin PIP2-5; K09872 aquaporin PIP (A)	Probable aquaporin PIP2-5, N-terminally processed GN=F28P10.200 OS=Arabidopsis thaliana (Mouse-ear cress) PE=1 SV=1	BnaC08g25570D [Brassica napus]
BnaA09g34610D	17.6242	5.80134	10.0561	3.90099	2.81662e-05	-1.47873	down	0.00860484	-1.26056	down	K17808|9.63513e-113|brp:103841384|uncharacterized LOC103841384; K17808 mitochondrial protein import protein ZIM17 (A)	--	BnaA09g34610D [Brassica napus]
BnaA09g34690D	7.11674	3.33266	9.64508	3.89334	0.000879046	-1.16936	down	3.68074e-07	-1.48864	down	--	Vacuolar protein-sorting-associated protein 33 homolog GN=VPS33 OS=Arabidopsis thaliana (Mouse-ear cress) PE=1 SV=1	BnaA09g34690D [Brassica napus]
BnaA09g34910D	14.0958	4.69162	22.3013	6.05583	1.77673e-05	-1.4299	down	1.7229e-09	-1.71691	down	--	Glucose and ribitol dehydrogenase homolog OS=Oryza sativa subsp. japonica (Rice) PE=2 SV=2	BnaA09g34910D [Brassica napus]
BnaA09g34930D	140.815	50.8369	116.89	48.2429	4.67001e-08	-1.39854	down	1.07668e-05	-1.17447	down	K10258|0|brp:103841442|very-long-chain enoyl-CoA reductase; K10258 very-long-chain enoyl-CoA reductase [EC:1.3.1.93] (A)	Very-long-chain enoyl-CoA reductase GN=T22E16.20 OS=Arabidopsis thaliana (Mouse-ear cress) PE=2 SV=1	BnaA09g34930D [Brassica napus]
BnaA09g36340D	10.2455	4.65514	8.77033	3.92964	0.000382699	-1.10529	down	2.92196e-05	-1.22603	down	K14788|0|brp:103841603|nucleolar protein 10-like; K14788 ribosome biogenesis protein ENP2 (A)	--	BnaA09g36340D [Brassica napus]
BnaA09g36350D	22.007	7.40118	22.2822	8.54682	7.48026e-08	-1.5225	down	1.39278e-07	-1.45635	down	K14568|1.59695e-170|brp:103841604|ribosomal RNA small subunit methyltransferase NEP1; K14568 rRNA small subunit pseudouridine methyltransferase Nep1 [EC:2.1.1.260] (A)	--	BnaA09g36350D [Brassica napus]
BnaA09g36360D	50.6901	0.0794593	66.3725	0.180813	0	-9.10316	down	0	-8.28548	down	--	Protein STRICTOSIDINE SYNTHASE-LIKE 9 {ECO:0000303|PubMed:10777701} (Precursor) OS=Arabidopsis thaliana (Mouse-ear cress) PE=2 SV=1	BnaA09g36360D [Brassica napus]
BnaA09g36370D	1.87898	10.2797	1.86435	9.59413	1.94045e-12	2.43882	up	2.17429e-11	2.32898	up	--	Protein STRICTOSIDINE SYNTHASE-LIKE 10 {ECO:0000303|PubMed:10777701} (Precursor) OS=Arabidopsis thaliana (Mouse-ear cress) PE=2 SV=1	BnaA09g36370D [Brassica napus]
BnaA09g36620D	10.4186	4.11091	14.7595	5.58769	0.00315442	-1.2704	down	9.2385e-05	-1.37618	down	--	--	BnaA09g36620D [Brassica napus]
BnaA09g36770D	1.07262	0.310795	1.10498	0.343145	0.00208462	-1.72066	down	0.00109988	-1.74221	down	K01408|0|brp:103841652|zinc-metallopeptidase, peroxisomal; K01408 insulysin [EC:3.4.24.56] (A)	Zinc-metallopeptidase, peroxisomal GN=PXM16 OS=Arabidopsis thaliana (Mouse-ear cress) PE=2 SV=1	BnaA09g36770D [Brassica napus]
BnaA09g36860D	4.43912	1.76862	5.94811	2.4405	0.00184407	-1.29389	down	0.000149764	-1.34214	down	K00942|0|brp:103841660|55 kDa erythrocyte membrane protein; K00942 guanylate kinase [EC:2.7.4.8] (A)	Guanylate kinase 2 GN=T8H10.150 OS=Arabidopsis thaliana (Mouse-ear cress) PE=2 SV=1	BnaA09g36860D [Brassica napus]
BnaA09g36870D	8.81745	1.72356	4.73906	0.776283	6.9008e-11	-2.32048	down	1.97026e-08	-2.53668	down	K00930|0|brp:103841661|acetylglutamate kinase, chloroplastic; K00930 acetylglutamate kinase [EC:2.7.2.8] (A)	Acetylglutamate kinase, chloroplastic (Precursor) GN=NAGK OS=Arabidopsis thaliana (Mouse-ear cress) PE=1 SV=1	PREDICTED: acetylglutamate kinase, chloroplastic [Brassica rapa]
BnaA09g36900D	3.59834	0	4.59096	0.0792635	4.54456e-11	-5.41642	down	2.20934e-13	-4.91618	down	--	--	BnaA09g36900D [Brassica napus]
BnaA09g37020D	0	81.2801	6.2301	66.3814	0	9.65994	up	0	3.49065	up	--	--	BnaA09g37020D [Brassica napus]
BnaA09g37360D	0.600834	5.24746	3.61264	12.939	7.73669e-10	3.09961	up	7.97201e-08	1.79254	up	--	MATH domain and coiled-coil domain-containing protein At3g58340 GN=At3g58340 OS=Arabidopsis thaliana (Mouse-ear cress) PE=3 SV=2	BnaA09g37360D [Brassica napus]
BnaA09g37590D	0.465955	0.0457327	0.489345	0.0689303	0.00037894	-3.17082	down	0.0019901	-2.58028	down	--	ABC transporter C family member 10 GN=F17J16.190 OS=Arabidopsis thaliana (Mouse-ear cress) PE=2 SV=2	BnaA09g37590D [Brassica napus]
BnaA09g37890D	268.062	10.4156	320.003	12.2105	0	-4.55398	down	0	-4.66726	down	K02923|3.82695e-42|rcu:RCOM_1077580|60S ribosomal protein L38, putative; K02923 large subunit ribosomal protein L38e (A)	60S ribosomal protein L38 GN=RPL38B OS=Arabidopsis thaliana (Mouse-ear cress) PE=3 SV=1	BnaA09g37890D [Brassica napus]
BnaA09g38620D	13.8327	0.0514489	12.6545	0.0579644	0	-7.72251	down	0	-6.70459	down	--	Vesicle-associated protein 1-1, N-terminally processed GN=T4C21.10 OS=Arabidopsis thaliana (Mouse-ear cress) PE=1 SV=1	BnaC08g30780D [Brassica napus]
BnaA09g39600D	1.05374	7.93672	0.425213	6.73268	3.26219e-06	2.72824	up	6.18657e-08	3.83766	up	--	--	BnaA09g39600D [Brassica napus]
BnaA09g39660D	0.740665	2.77751	0.69355	1.87146	6.81227e-06	1.93299	up	0.0037825	1.61887	up	K15053|0|brp:103842036|charged multivesicular body protein 7; K15053 charged multivesicular body protein 7 (A)	--	BnaA09g39660D [Brassica napus]
BnaA09g39740D	3.72898	15.7672	4.85688	15.9426	4.3532e-08	2.23885	up	4.98767e-07	2.01497	up	--	--	BnaA09g39740D [Brassica napus]
BnaA09g39900D	1.31981	1.95651	0.361315	1.77387	7.07598e-05	1.83798	up	1.08337e-05	2.15172	up	--	Pentatricopeptide repeat-containing protein At3g62470, mitochondrial (Precursor) GN=At3g62470 OS=Arabidopsis thaliana (Mouse-ear cress) PE=2 SV=1	BnaA09g39900D [Brassica napus]
BnaA09g39930D	1.97683	7.56138	3.33524	8.15275	1.34762e-08	1.93732	up	9.38012e-05	1.33955	up	--	--	BnaA09g39930D [Brassica napus]
BnaA09g40190D	0	15.6909	2.9352	15.1504	0	7.53874	up	5.85643e-13	2.37935	up	K02936|2.81555e-146|brp:103866359|60S ribosomal protein L7a-1; K02936 large subunit ribosomal protein L7Ae (A)	60S ribosomal protein L7a-1 GN=RPL7AA OS=Arabidopsis thaliana (Mouse-ear cress) PE=1 SV=2	BnaA09g40190D [Brassica napus]
BnaA09g40240D	26.3562	1.04564	30.7675	1.35254	0.00106181	-4.07458	down	0.00266125	-3.31951	down	--	--	BnaA09g40240D [Brassica napus]
BnaA09g40250D	0	1.99408	0.20143	1.76207	2.6364e-10	5.2984	up	1.95906e-05	2.97694	up	K13098|3.54383e-51|brp:103856687|transcription initiation factor TFIID subunit 15b-like; K13098 RNA-binding protein FUS (A)	Transcription initiation factor TFIID subunit 15b GN=TAF15B OS=Arabidopsis thaliana (Mouse-ear cress) PE=1 SV=1	BnaA09g40250D [Brassica napus]
BnaA09g40450D	4.85254e-08	7.47264	0.00535533	23.3491	3.36927e-06	4.63599	up	0	6.14783	up	--	Cytochrome b6-f complex subunit 7 (Fragment) OS=Spinacia oleracea (Spinach) PE=1 SV=1	PREDICTED: uncharacterized protein LOC103842140 [Brassica rapa]
BnaA09g40650D	0.247726	19.6236	3.16062	18.9946	0	5.34011	up	8.53861e-08	2.51088	up	--	UPF0136 membrane protein At2g26240 GN=At2g26240 OS=Arabidopsis thaliana (Mouse-ear cress) PE=3 SV=1	BnaA09g40650D [Brassica napus]
BnaA09g41160D	6.51333	20.7446	7.77471	22.4479	5.93546e-05	1.63679	up	0.000642441	1.44837	up	--	--	BnaA09g41160D [Brassica napus]
BnaA09g42030D	1.22153	0.0297755	1.30147	0.0988787	2.31116e-08	-5.03112	down	2.53031e-06	-3.32178	down	K13126|0|brp:103842418|polyadenylate-binding protein 4-like; K13126 polyadenylate-binding protein (A)	Polyadenylate-binding protein 4 GN=PAB4 OS=Arabidopsis thaliana (Mouse-ear cress) PE=1 SV=1	BnaA09g42030D [Brassica napus]
BnaA09g42200D	3.37711	7.35001	4.71028	10.2346	0.00301587	1.15432	up	0.000960219	1.1359	up	--	--	BnaA09g42200D [Brassica napus]
BnaA09g42220D	10.677	27.6457	17.0245	43.0152	2.0681e-07	1.406	up	2.90384e-07	1.32495	up	K03097|0|brp:103842445|casein kinase II subunit alpha, chloroplastic-like; K03097 casein kinase II subunit alpha [EC:2.7.11.1] (A)	Casein kinase II subunit alpha, chloroplastic (Precursor) GN=At2g23070 OS=Arabidopsis thaliana (Mouse-ear cress) PE=2 SV=1	BnaA09g42220D [Brassica napus]
BnaA09g42340D	1.85908	0.19574	0.97467	0.0895465	4.05579e-06	-3.0961	down	0.00451086	-2.90936	down	--	Cytochrome P450 705A20 GN=CYP705A20 OS=Arabidopsis thaliana (Mouse-ear cress) PE=2 SV=1	BnaA09g42340D [Brassica napus]
BnaA09g42760D	136.994	33.6425	121.278	48.6172	0	-2.01041	down	4.04302e-08	-1.35755	down	K01858|0|brp:103837906|inositol-3-phosphate synthase; K01858 myo-inositol-1-phosphate synthase [EC:5.5.1.4] (A)	Inositol-3-phosphate synthase GN=MIPS OS=Triticum aestivum (Wheat) PE=2 SV=1	PREDICTED: inositol-3-phosphate synthase [Brassica rapa]
BnaA09g42790D	187.477	5.40492	238.236	6.60072	0	-5.09732	down	0	-5.10894	down	--	--	BnaA09g42790D [Brassica napus]
BnaA09g43250D	0.680997	17.5387	0.662225	17.8708	3.73842e-05	3.76087	up	5.3168e-06	4.57046	up	--	30S ribosomal protein S31, mitochondrial (Precursor) GN=At2g21290 OS=Arabidopsis thaliana (Mouse-ear cress) PE=3 SV=1	BnaA09g43250D [Brassica napus]
BnaA09g43600D	455.684	1.06231	428.85	7.32314	0	-8.39442	down	0	-5.63906	down	--	--	PREDICTED: uncharacterized protein LOC103842583 [Brassica rapa]
BnaA09g43840D	2.1961	0.0637936	1.99526	0.0734161	6.06534e-07	-4.79144	down	3.1475e-05	-3.76301	down	K03243|0|brp:103842611|eukaryotic translation initiation factor 5B-like; K03243 translation initiation factor 5B (A)	--	PREDICTED: eukaryotic translation initiation factor 5B-like [Brassica rapa]
BnaA09g44660D	11.3168	3.2835	7.91208	2.68685	5.6675e-10	-1.73524	down	9.2813e-08	-1.57536	down	K01868|0|brp:103842713|threonine--tRNA ligase, mitochondrial-like; K01868 threonyl-tRNA synthetase [EC:6.1.1.3] (A)	Threonine--tRNA ligase, mitochondrial (Precursor) GN=THRRS OS=Arabidopsis thaliana (Mouse-ear cress) PE=2 SV=3	BnaA09g44660D [Brassica napus]
BnaA09g44730D	6.35775	14.8025	7.26333	16.6888	9.05877e-05	1.28304	up	0.000337276	1.17001	up	K02202|0|brp:103842721|cyclin-dependent kinase D-3; K02202 cyclin-dependent kinase 7 [EC:2.7.11.22 2.7.11.23] (A)	Cyclin-dependent kinase D-3 GN=CDKD-3 OS=Arabidopsis thaliana (Mouse-ear cress) PE=1 SV=1	BnaA09g44730D [Brassica napus]
BnaA09g44760D	8.65848	17.0314	6.01804	13.0702	0.00069392	1.03623	up	0.000392446	1.06091	up	K14376|0|brp:103842726|poly(A) polymerase type 3-like; K14376 poly(A) polymerase [EC:2.7.7.19] (A)	Nuclear poly(A) polymerase 1 {ECO:0000303|PubMed:18479511} OS=Arabidopsis thaliana (Mouse-ear cress) PE=1 SV=1	BnaA09g44760D [Brassica napus]
BnaA09g44840D	6.8175	13.1634	6.06346	13.5293	0.00371658	1.01246	up	0.000345501	1.13659	up	K04354|0|brp:103842735|serine/threonine protein phosphatase 2A 55 kDa regulatory subunit B beta isoform-like; K04354 serine/threonine-protein phosphatase 2A regulatory subunit B (A)	Serine/threonine protein phosphatase 2A 55 kDa regulatory subunit B beta isoform GN=PP2AB2 OS=Arabidopsis thaliana (Mouse-ear cress) PE=1 SV=1	BnaA09g44840D [Brassica napus]
BnaA09g44980D	1.68562	3.55153	2.36634	5.40194	0.00108685	1.10834	up	0.000131289	1.14717	up	K01530|0|brp:103842748|putative phospholipid-transporting ATPase 4; K01530 phospholipid-translocating ATPase [EC:3.6.3.1] (A)	Putative phospholipid-transporting ATPase 4 GN=ALA4 OS=Arabidopsis thaliana (Mouse-ear cress) PE=3 SV=2	BnaA09g44980D [Brassica napus]
BnaA09g45030D	17.2521	37.8851	13.5295	36.196	3.9764e-05	1.15604	up	1.56241e-08	1.43449	up	K00814|0|brp:103842798|alanine aminotransferase 1, mitochondrial; K00814 alanine transaminase [EC:2.6.1.2] (A)	Alanine aminotransferase 1, mitochondrial (Precursor) GN=T13M22.3 OS=Arabidopsis thaliana (Mouse-ear cress) PE=1 SV=1	BnaA09g45030D [Brassica napus]
BnaA09g45150D	0.547308	4.87322	0.00374873	4.23983	1.50502e-12	3.13898	up	0	6.30441	up	K13866|0|brp:103842811|cationic amino acid transporter 8, vacuolar; K13866 solute carrier family 7 (cationic amino acid transporter), member 4 (A)	Cationic amino acid transporter 8, vacuolar GN=CAT8 OS=Arabidopsis thaliana (Mouse-ear cress) PE=2 SV=1	BnaA09g45150D [Brassica napus]
BnaA09g46850D	1.50143	7.25984	1.81836	7.67792	1.28516e-10	2.25265	up	7.07151e-10	2.07508	up	--	E3 ubiquitin-protein ligase At1g12760 GN=At1g12760 OS=Arabidopsis thaliana (Mouse-ear cress) PE=1 SV=1	BnaA09g46850D [Brassica napus]
BnaA09g46890D	0.158864	1.26328	0.112761	1.06842	1.29766e-05	2.86414	up	7.98098e-05	3.05632	up	--	Pentatricopeptide repeat-containing protein At3g22470, mitochondrial (Precursor) GN=At3g22470 OS=Arabidopsis thaliana (Mouse-ear cress) PE=2 SV=1	BnaA09g46890D [Brassica napus]
BnaA09g47630D	0.14291	2.76891	0.04206	1.82272	9.17473e-11	3.94229	up	1.104e-08	5.03128	up	--	G-type lectin S-receptor-like serine/threonine-protein kinase At1g11330 (Precursor) GN=At1g11330 OS=Arabidopsis thaliana (Mouse-ear cress) PE=2 SV=3	BnaA09g47630D [Brassica napus]
BnaA09g47640D	0	0.212638	0	0.211185	0.000398151	4.17358	up	0.000602312	4.10912	up	--	G-type lectin S-receptor-like serine/threonine-protein kinase At1g11330 (Precursor) GN=At1g11330 OS=Arabidopsis thaliana (Mouse-ear cress) PE=2 SV=3	BnaA09g47640D [Brassica napus]
BnaA09g49030D	6.47098	0.0213686	2.92683	0	0	-7.88405	down	0	-6.73939	down	K10747|0|brp:103843415|DNA ligase 1-like; K10747 DNA ligase 1 [EC:6.5.1.1 6.5.1.6 6.5.1.7] (A)	DNA ligase 1 (Precursor) GN=LIG1 OS=Arabidopsis thaliana (Mouse-ear cress) PE=2 SV=2	BnaA09g49030D [Brassica napus]
BnaA09g49070D	3.86064	0.117577	1.72067	0.274927	0	-4.90585	down	6.32581e-05	-2.61523	down	--	Helicase protein MOM1 GN=T6D22.14 OS=Arabidopsis thaliana (Mouse-ear cress) PE=1 SV=1	BnaA09g49070D [Brassica napus]
BnaA09g49100D	20.5343	1.68233	21.6871	1.58058	0	-3.59126	down	0	-3.77874	down	--	GATA transcription factor 11 GN=GATA11 OS=Arabidopsis thaliana (Mouse-ear cress) PE=2 SV=1	BnaA09g49100D [Brassica napus]
BnaA09g49110D	1.75164	0	1.68843	0	0	-6.26506	down	0	-6.19896	down	K15501|0|brp:103843418|serine/threonine-protein phosphatase 6 regulatory subunit 3-like; K15501 serine/threonine-protein phosphatase 6 regulatory subunit 3 (A)	--	BnaA09g49110D [Brassica napus]
BnaA09g49120D	7.34505	0.0895905	5.9345	0	3.33067e-16	-5.99008	down	7.21645e-14	-5.68595	down	--	Nuclear transcription factor Y subunit C-1 GN=T8P19.100 OS=Arabidopsis thaliana (Mouse-ear cress) PE=1 SV=1	BnaA09g49120D [Brassica napus]
BnaA09g49130D	774.972	135.638	837.531	160.498	0	-3.2087	down	0	-3.01346	down	K03231|4.41994e-68|crb:CARUB_v100096370m|hypothetical protein; K03231 elongation factor 1-alpha (A)	Elongation factor 1-alpha 4 GN=A4 OS=Arabidopsis thaliana (Mouse-ear cress) PE=1 SV=2	PREDICTED: elongation factor 1-alpha 1 isoform X3 [Camelina sativa]
BnaA09g49170D	1.59325	0.0311885	1.03496	0.0720674	0	-5.43702	down	5.44887e-10	-3.62064	down	--	--	BnaA09g49170D [Brassica napus]
BnaA09g49190D	57.439	0.230262	43.1072	0.507044	0	-7.75828	down	0	-6.23528	down	K00434|2.96558e-157|brp:103843426|apx2; L-ascorbate peroxidase 1, cytosolic; K00434 L-ascorbate peroxidase [EC:1.11.1.11] (A)	L-ascorbate peroxidase 1, cytosolic GN=APX1 OS=Arabidopsis thaliana (Mouse-ear cress) PE=1 SV=2	BnaA09g49190D [Brassica napus]
BnaA09g49200D	1.57814	0	1.84827	0	5.62382e-05	-4.39367	down	2.86469e-06	-4.62128	down	K04371|0|brp:103843431|mitogen-activated protein kinase 13; K04371 mitogen-activated protein kinase 1/3 [EC:2.7.11.24] (A)	Mitogen-activated protein kinase 13 GN=MPK13 OS=Arabidopsis thaliana (Mouse-ear cress) PE=1 SV=1	PREDICTED: mitogen-activated protein kinase 13 [Brassica rapa]
BnaA09g50400D	16.0481	3.6805	30.9443	8.36056	9.35818e-12	-2.08328	down	6.02851e-14	-1.96265	down	K02933|1.67067e-142|brp:103843623|50S ribosomal protein L6, chloroplastic-like; K02933 large subunit ribosomal protein L6 (A)	50S ribosomal protein L6, chloroplastic (Precursor) GN=YUP8H12.20 OS=Arabidopsis thaliana (Mouse-ear cress) PE=2 SV=1	BnaA09g50400D [Brassica napus]
BnaA09g50710D	6.73312	2.18282	60.5264	24.4577	0.000227261	-1.56319	down	2.98845e-07	-1.32607	down	--	Acid phosphatase 1 (Precursor) GN=APS1 OS=Solanum lycopersicum (Tomato) PE=2 SV=1	BnaA09g50710D [Brassica napus]
BnaA09g51340D	0	7.83264	1.87601	6.7996	0	7.51877	up	6.59841e-08	1.80048	up	--	--	PREDICTED: transmembrane protein 214-like [Brassica rapa]
BnaA09g51360D	0	4.01306	0.807316	3.19254	0	6.48603	up	1.54225e-05	1.96875	up	--	--	PREDICTED: uncharacterized protein LOC103843755 isoform X1 [Brassica rapa]
BnaA09g51430D	8.97261	63.0052	31.9993	72.4732	0	2.87777	up	2.85548e-05	1.13547	up	--	Translocase of chloroplast 33, chloroplastic GN=T7I23.11 OS=Arabidopsis thaliana (Mouse-ear cress) PE=1 SV=1	PREDICTED: translocase of chloroplast 33, chloroplastic-like [Brassica rapa]
BnaA09g51480D	0	32.6671	14.4082	55.088	0	8.47737	up	1.89848e-14	1.93069	up	K01507|1.04857e-150|brp:103843767|soluble inorganic pyrophosphatase; K01507 inorganic pyrophosphatase [EC:3.6.1.1] (A)	Soluble inorganic pyrophosphatase GN=PPA OS=Solanum tuberosum (Potato) PE=2 SV=1	PREDICTED: soluble inorganic pyrophosphatase [Brassica rapa]
BnaA09g51510D	0.0395596	30.7643	11.6319	51.8116	0	8.55816	up	0	2.15322	up	K00161|0|brp:103843771|pyruvate dehydrogenase E1 component subunit alpha-3, chloroplastic-like; K00161 pyruvate dehydrogenase E1 component alpha subunit [EC:1.2.4.1] (A)	Pyruvate dehydrogenase E1 component subunit alpha-3, chloroplastic (Precursor) OS=Arabidopsis thaliana (Mouse-ear cress) PE=1 SV=1	PREDICTED: pyruvate dehydrogenase E1 component subunit alpha-3, chloroplastic-like [Brassica rapa]
BnaA09g51520D	11.7452	205.147	61.7545	194.004	0	4.16786	up	1.30695e-12	1.69148	up	K02942|8.9047e-42|brp:103843772|60S acidic ribosomal protein P1-3; K02942 large subunit ribosomal protein LP1 (A)	60S acidic ribosomal protein P1-2 GN=RPP1B OS=Arabidopsis thaliana (Mouse-ear cress) PE=1 SV=2	PREDICTED: 60S acidic ribosomal protein P1-3 [Brassica rapa]
BnaA09g51530D	0	9.54804	0.700894	2.19095	0	7.64699	up	0.00921269	1.59691	up	K15397|0|brp:103843773|3-ketoacyl-CoA synthase 1-like; K15397 3-ketoacyl-CoA synthase [EC:2.3.1.199] (A)	3-ketoacyl-CoA synthase 1 GN=T25K16.11 OS=Arabidopsis thaliana (Mouse-ear cress) PE=2 SV=1	BnaA09g51530D [Brassica napus]
BnaA09g51550D	0.765707	35.9018	7.99423	27.4799	0	5.46722	up	4.01053e-10	1.72182	up	--	GRF1-interacting factor 2 GN=GIF2 OS=Arabidopsis thaliana (Mouse-ear cress) PE=1 SV=1	PREDICTED: GRF1-interacting factor 2-like [Brassica rapa]
BnaA09g52130D	1.47939	4.15515	8.94179	24.7432	0.00586146	1.52126	up	4.31615e-07	1.44111	up	K09422|0|brp:103836804|transcription factor MYB86; K09422 myb proto-oncogene protein, plant (A)	Transcription factor MYB86 GN=F21E10.4 OS=Arabidopsis thaliana (Mouse-ear cress) PE=2 SV=1	PREDICTED: transcription repressor MYB6 isoform X1 [Brassica rapa]
BnaA09g53370D	164.504	58.0835	76.7273	34.6049	2.40751e-08	-1.50574	down	0.000148634	-1.20653	down	--	--	BnaA09g53370D [Brassica napus]
BnaA09g53400D	4.9146	0.462565	26.9966	8.7109	0.00022836	-3.2194	down	3.82525e-06	-1.61955	down	--	Protein MIZU-KUSSEI 1 GN=MIZ1 OS=Arabidopsis thaliana (Mouse-ear cress) PE=1 SV=1	BnaA09g53400D [Brassica napus]
BnaA09g53590D	1.78793	0	1.52293	0	1.28675e-13	-5.72021	down	6.45184e-12	-5.46442	down	--	Regulator of nonsense transcripts 1 homolog GN=MQD22.15 OS=Arabidopsis thaliana (Mouse-ear cress) PE=1 SV=2	BnaA09g53590D [Brassica napus]
BnaA09g53830D	0.148458	10.5304	0.925943	11.7389	0	6.03343	up	0	3.68493	up	K07466|0|brp:103858789|uncharacterized LOC103858789; K07466 replication factor A1 (A)	--	BnaA09g53830D [Brassica napus]
BnaA09g54690D	4.84567	1.21465	4.51285	0.906596	0.00807742	-1.82926	down	0.00254115	-2.12615	down	--	--	BnaA09g54690D [Brassica napus]
BnaA09g54730D	0.173598	12.9769	3.45044	10.2555	0	5.91575	up	2.7296e-07	1.59182	up	--	UDP-glucuronic acid decarboxylase 1 GN=UXS1 OS=Arabidopsis thaliana (Mouse-ear cress) PE=1 SV=1	BnaA09g54730D [Brassica napus]
BnaA09g54870D	0	442.094	0.698515	1025.89	0	10.7525	up	0	10.4103	up	--	Glycine-rich protein 3 (Precursor) GN=GRP3 OS=Arabidopsis thaliana (Mouse-ear cress) PE=1 SV=1	BnaA09g54870D [Brassica napus]
BnaA09g54910D	34.4672	3.76809	29.6903	9.69909	0	-3.12813	down	1.22046e-09	-1.61467	down	--	Aldo-keto reductase family 4 member C11 GN=AKR4C11 OS=Arabidopsis thaliana (Mouse-ear cress) PE=1 SV=1	BnaA09g54910D [Brassica napus]
BnaA09g55000D	4.59713	0.26624	2.14065	0.0603264	3.51941e-14	-4.07684	down	3.06745e-08	-4.27909	down	--	--	BnaA09g55000D [Brassica napus]
BnaA09g55440D	66.5498	26.4627	67.5126	32.4054	0.000503781	-1.19616	down	0.00635108	-1.01322	down	K17424|2.61139e-83|brp:103841810|54S ribosomal protein L51, mitochondrial; K17424 large subunit ribosomal protein L43 (A)	--	PREDICTED: 54S ribosomal protein L51, mitochondrial [Brassica rapa]
BnaA09g55450D	1.15314	0	1.13573	0	3.23698e-06	-4.6548	down	5.10611e-06	-4.57274	down	--	Probable splicing factor 3A subunit 1 GN=At1g14650 OS=Arabidopsis thaliana (Mouse-ear cress) PE=1 SV=2	BnaA09g55450D [Brassica napus]
BnaA09g55660D	1.50076	6.40682	4.68292	9.85366	8.20934e-08	2.09822	up	0.0050084	1.08505	up	--	Serine/threonine-protein kinase HT1 GN=HT1 OS=Arabidopsis thaliana (Mouse-ear cress) PE=1 SV=1	BnaA09g55660D [Brassica napus]
BnaA09g55750D	0.44716	5.78328	1.77909	8.53892	2.35793e-10	3.51118	up	5.60094e-08	2.26539	up	--	Fatty-acid-binding protein 1 GN=FAP1 OS=Arabidopsis thaliana (Mouse-ear cress) PE=1 SV=1	BnaA09g55750D [Brassica napus]
BnaA09g56120D	4.61081	12.8099	4.58658	13.0452	0.000232472	1.54412	up	0.000263085	1.53599	up	--	--	BnaA09g56120D [Brassica napus]
BnaA09g56160D	13.5537	35.4504	19.8718	47.4023	3.86073e-07	1.44145	up	0.000112717	1.13103	up	K13120|4.71423e-60|brp:103842832|protein FAM32A-like; K13120 protein FAM32A (A)	--	PREDICTED: protein FAM32A-like [Brassica rapa]
BnaA09g56200D	2.32826	5.09351	1.01187	3.03175	0.000125597	1.1431	up	2.09575e-07	1.52153	up	K04498|0|eus:EUTSA_v10006544mg|hypothetical protein; K04498 E1A/CREB-binding protein [EC:2.3.1.48] (A)	Histone acetyltransferase HAC12 GN=HAC12 OS=Arabidopsis thaliana (Mouse-ear cress) PE=2 SV=2	BnaA09g56200D [Brassica napus]
BnaA09g56260D	2.56256	10.5239	1.87664	12.8286	9.41724e-12	2.03294	up	0	2.62996	up	K03842|0|brp:103842844|chitobiosyldiphosphodolichol beta-mannosyltransferase-like; K03842 beta-1,4-mannosyltransferase [EC:2.4.1.142] (A)	--	BnaA09g56260D [Brassica napus]
BnaA09g56380D	4.22331	8.61444	2.54939	5.55883	0.000288293	1.084	up	0.00101728	1.04248	up	--	Serine/threonine-protein kinase CTR1 GN=CTR1 OS=Arabidopsis thaliana (Mouse-ear cress) PE=1 SV=1	BnaA09g56380D [Brassica napus]
BnaA09g56390D	2.82819	9.6814	3.45652	10.2412	3.39549e-08	1.80599	up	3.66863e-06	1.52906	up	K08503|4.34032e-169|brp:103842859|syntaxin-51-like; K08503 syntaxin of plants SYP5 (A)	Syntaxin-51 GN=SYP51 OS=Arabidopsis thaliana (Mouse-ear cress) PE=1 SV=1	BnaA09g56390D [Brassica napus]
BnaA09g56400D	15.7366	33.0645	13.2202	30.8521	0.000159931	1.13065	up	1.98001e-05	1.21912	up	K10839|0|brp:103842858|probable ubiquitin receptor RAD23a; K10839 UV excision repair protein RAD23 (A)	Probable ubiquitin receptor RAD23a GN=F3O9.1 OS=Arabidopsis thaliana (Mouse-ear cress) PE=1 SV=2	PREDICTED: probable ubiquitin receptor RAD23a [Brassica rapa]
BnaA09g56510D	252.86	657.833	323.405	619.891	5.18841e-12	1.65634	up	8.48044e-05	1.10564	up	K02951|7.38513e-83|brp:103872393|40S ribosomal protein S12-1; K02951 small subunit ribosomal protein S12e (A)	40S ribosomal protein S12-2 GN=RPS12C OS=Arabidopsis thaliana (Mouse-ear cress) PE=1 SV=1	BnaA09g56510D [Brassica napus]
BnaA10g00440D	18.1934	7.31956	17.9729	7.33823	8.53345e-05	-1.13999	down	5.49499e-05	-1.13459	down	--	C-terminal binding protein AN GN=AN OS=Arabidopsis thaliana (Mouse-ear cress) PE=1 SV=1	BnaA10g00440D [Brassica napus]
BnaA10g00460D	6.38652	1.05384	5.75821	0.882577	3.14538e-11	-2.54518	down	3.22053e-12	-2.78253	down	--	Putative late blight resistance protein homolog R1B-14 GN=R1B-14 OS=Solanum demissum (Wild potato) PE=3 SV=1	BnaA10g00460D [Brassica napus]
BnaA10g00510D	6.16504	2.50415	12.8359	3.2242	0.00257037	-1.26597	down	1.54381e-10	-1.92812	down	--	Protein trichome birefringence-like 25 GN=TBL25 OS=Arabidopsis thaliana (Mouse-ear cress) PE=2 SV=1	BnaA10g00510D [Brassica napus]
BnaA10g00590D	144.627	54.6282	142.397	56.8306	3.79132e-08	-1.3969	down	2.96856e-05	-1.12952	down	--	Protein ASPARTIC PROTEASE IN GUARD CELL 1 (Precursor) GN=ASPG1 OS=Arabidopsis thaliana (Mouse-ear cress) PE=1 SV=1	BnaA10g00590D [Brassica napus]
BnaA10g00670D	10.4509	2.62418e-06	14.0626	2.55384	0.000100533	-4.33525	down	0.0039004	-2.37335	down	--	--	BnaA10g00670D [Brassica napus]
BnaA10g00740D	9.96708	3.22905	14.8616	6.74429	6.63345e-06	-1.58565	down	0.000671753	-1.14516	down	--	33 kDa ribonucleoprotein, chloroplastic (Precursor) OS=Nicotiana sylvestris (Wood tobacco) PE=1 SV=1	BnaA10g00740D [Brassica napus]
BnaA10g01690D	2.30196	0.463413	2.14499	0.520568	2.60902e-14	-2.24812	down	6.50924e-13	-2.09222	down	--	--	BnaA10g01690D [Brassica napus]
BnaA10g01950D	4.34943	1.65576	3.52172	0.939627	0.000929895	-1.30362	down	3.60582e-07	-1.95909	down	--	--	BnaA10g01950D [Brassica napus]
BnaA10g02050D	8.72157	2.9218	12.9598	3.98452	2.18399e-06	-1.53901	down	7.5215e-10	-1.7485	down	K00218|0|brp:103844489|protochlorophyllide reductase C, chloroplastic; K00218 protochlorophyllide reductase [EC:1.3.1.33] (A)	Protochlorophyllide reductase C, chloroplastic (Precursor) OS=Arabidopsis thaliana (Mouse-ear cress) PE=1 SV=1	BnaA10g02050D [Brassica napus]
BnaA10g03150D	0.196221	2.23308	1.61895	4.16619	2.00412e-05	3.17724	up	0.00757478	1.43899	up	--	--	BnaA10g03150D [Brassica napus]
BnaA10g03170D	24.5769	12.0605	26.7043	13.4872	0.001015	-1.01195	down	0.000610727	-1.00959	down	--	Uncharacterized TPR repeat-containing protein At1g05150 GN=At1g05150 OS=Arabidopsis thaliana (Mouse-ear cress) PE=1 SV=1	BnaA10g03170D [Brassica napus]
BnaA10g03730D	0.60401	2.72755	0.457739	2.27811	2.62435e-12	2.18476	up	5.59075e-12	2.26309	up	K11000|0|brp:103844113|callose synthase 1; K11000 callose synthase [EC:2.4.1.-] (A)	Callose synthase 1 OS=Arabidopsis thaliana (Mouse-ear cress) PE=1 SV=2	BnaA10g03730D [Brassica napus]
BnaA10g04390D	4.39031	9.56572	2.6863	7.48965	3.56777e-05	1.17593	up	3.18018e-07	1.38367	up	K14569|0|mdm:103439184|ribosome biogenesis protein BMS1 homolog; K14569 ribosome biogenesis protein BMS1 (A)	--	BnaA10g04390D [Brassica napus]
BnaA10g04760D	4.37008	11.6755	6.91851	20.8982	0.000828489	1.41553	up	4.38623e-08	1.74461	up	--	--	BnaA10g04760D [Brassica napus]
BnaA10g04770D	22.6954	3.86345	19.8434	6.85336	0	-2.48155	down	2.62322e-06	-1.39875	down	K02926|4.25107e-163|brp:103843956|50S ribosomal protein L4, chloroplastic; K02926 large subunit ribosomal protein L4 (A)	50S ribosomal protein L4, chloroplastic (Precursor) GN=RPL4 OS=Arabidopsis thaliana (Mouse-ear cress) PE=2 SV=2	PREDICTED: 50S ribosomal protein L4, chloroplastic [Brassica rapa]
BnaA10g05300D	2.08229	0.0535392	3.02588	0	3.95495e-08	-4.99384	down	2.3378e-12	-5.51667	down	K12347|0|brp:103848346|metal transporter Nramp2-like; K12347 natural resistance-associated macrophage protein (A)	Metal transporter Nramp2 GN=NRAMP2 OS=Arabidopsis thaliana (Mouse-ear cress) PE=2 SV=1	BnaA10g05300D [Brassica napus]
BnaA10g05680D	0.0688701	38.4164	0.0629418	74.2472	0	8.05208	up	0	9.81512	up	K01183|7.398e-92|brp:103847766|basic endochitinase CHB4-like; K01183 chitinase [EC:3.2.1.14] (A)	Basic endochitinase CHB4 (Precursor) OS=Brassica napus (Rape) PE=1 SV=2	BnaA10g05680D [Brassica napus]
BnaA10g05830D	9.82362	1.80665	7.58343	2.3249	4.87277e-12	-2.40244	down	1.3572e-06	-1.75424	down	K14396|6.38957e-95|brp:103864862|polyadenylate-binding protein 2-like; K14396 polyadenylate-binding protein 2 (A)	Polyadenylate-binding protein 1 {ECO:0000303|PubMed:18479511} OS=Arabidopsis thaliana (Mouse-ear cress) PE=1 SV=1	PREDICTED: polyadenylate-binding protein 2-like [Brassica rapa]
BnaA10g06010D	10.6732	31.6902	12.991	26.4194	6.59563e-09	1.65444	up	0.00175571	1.05534	up	K15382|0|brp:103848657|bidirectional sugar transporter SWEET13; K15382 solute carrier family 50 (sugar transporter) (A)	Bidirectional sugar transporter SWEET13 GN=SWEET13 OS=Arabidopsis thaliana (Mouse-ear cress) PE=2 SV=1	PREDICTED: bidirectional sugar transporter SWEET13 [Brassica rapa]
BnaA10g06380D	3.44618	8.75551	6.43113	13.9248	2.0509e-06	1.53645	up	0.000395063	1.11682	up	--	--	BnaA10g06380D [Brassica napus]
BnaA10g06680D	1.05392	4.53678	1.53796	6.27485	0.00104433	2.07474	up	0.000107658	2.00466	up	--	--	BnaA10g06680D [Brassica napus]
BnaA10g06830D	1.15084	4.78306	2.32892	7.46443	1.0055e-07	2.03539	up	8.59631e-07	1.62482	up	--	Protein SUPPRESSOR OF K(+) TRANSPORT GROWTH DEFECT 1 {ECO:0000303|PubMed:17468262} OS=Arabidopsis thaliana (Mouse-ear cress) PE=1 SV=1	BnaA10g06830D [Brassica napus]
BnaA10g06850D	10.8354	49.1604	13.4863	41.4127	5.55112e-16	2.21663	up	1.64933e-08	1.58865	up	--	Cytochrome b5 GN=CYB5 OS=Brassica oleracea var. botrytis (Cauliflower) PE=1 SV=1	BnaA10g06850D [Brassica napus]
BnaA10g06860D	15.6952	1.08525	17.8522	0.693906	0	-3.80247	down	0	-4.62891	down	--	--	BnaA10g06860D [Brassica napus]
BnaA10g07800D	5.72238	0	5.47383	0	1.22125e-15	-5.93213	down	2.44249e-15	-5.83743	down	K13458|1.85938e-159|brp:103832900|cysteine and histidine-rich domain-containing protein RAR1-like; K13458 disease resistance protein (A)	Cysteine and histidine-rich domain-containing protein RAR1 GN=MIO24.17 OS=Arabidopsis thaliana (Mouse-ear cress) PE=1 SV=1	BnaA10g07800D [Brassica napus]
BnaA10g08150D	1.16355	0	1.04322	0	0.00192994	-4.00133	down	0.00364895	-3.89155	down	--	Polycomb group protein EMBRYONIC FLOWER 2 GN=MWD22.18/MWD22.19 OS=Arabidopsis thaliana (Mouse-ear cress) PE=1 SV=2	BnaA10g08150D [Brassica napus]
BnaA10g08190D	0	0.637879	0	0.474388	5.95197e-07	4.7772	up	9.97243e-05	4.29981	up	--	Probable LRR receptor-like serine/threonine-protein kinase At3g47570 (Precursor) GN=At3g47570 OS=Arabidopsis thaliana (Mouse-ear cress) PE=2 SV=1	BnaA10g08190D [Brassica napus]
BnaA10g08450D	3.40524	0.691677	2.05531	0.503156	0.00022836	-3.2194	down	0.000198002	-3.22857	down	K11251|1.26603e-57|crb:CARUB_v10027287mg|hypothetical protein; K11251 histone H2A (A)	Histone H2A.6 GN=MRB17.14 OS=Arabidopsis thaliana (Mouse-ear cress) PE=1 SV=1	PREDICTED: histone H2A.6 isoform X2 [Brassica rapa]
BnaA10g08630D	8.27319	2.18686	10.0203	1.58188	4.76312e-07	-1.82643	down	2.22045e-14	-2.64259	down	--	--	BnaA10g08630D [Brassica napus]
BnaA10g08650D	11.4711	2.04418	1.59961	0.203818	1.17262e-12	-2.47055	down	0.00634392	-2.63469	down	--	--	BnaA10g08650D [Brassica napus]
BnaA10g09300D	0	1.84328	0.0417015	3.25845	2.25748e-09	5.16767	up	6.66134e-16	5.89544	up	K10781|0|brp:103843393|palmitoyl-acyl carrier protein thioesterase, chloroplastic; K10781 fatty acyl-ACP thioesterase B [EC:3.1.2.14 3.1.2.21] (A)	Palmitoyl-acyl carrier protein thioesterase, chloroplastic (Precursor) GN=T27G7.19 OS=Arabidopsis thaliana (Mouse-ear cress) PE=1 SV=1	BnaC08g43130D [Brassica napus]
BnaA10g09410D	36.6278	69.2017	38.9971	79.1332	0.00507627	1.03564	up	0.00312614	1.0407	up	K12160|2.67954e-71|brp:103844961|small ubiquitin-related modifier 1-like; K12160 small ubiquitin-related modifier (A)	Small ubiquitin-related modifier 2 GN=MCO15.11 OS=Arabidopsis thaliana (Mouse-ear cress) PE=1 SV=1	BnaA10g09410D [Brassica napus]
BnaA10g09440D	3.50665	7.69741	3.39588	10.4618	0.00972195	1.19411	up	2.0375e-05	1.55841	up	K03687|1.06305e-176|brp:103844965|grpE protein homolog, mitochondrial; K03687 molecular chaperone GrpE (A)	--	BnaA10g09440D [Brassica napus]
BnaA10g10330D	5.32572	16.7029	13.1612	32.3944	2.31368e-05	1.59054	up	8.23326e-05	1.25466	up	--	GPI-anchored protein LORELEI (Precursor) GN=LRE OS=Arabidopsis thaliana (Mouse-ear cress) PE=2 SV=1	BnaA10g10330D [Brassica napus]
BnaA10g10870D	8.28668	1.91216	7.88681	2.72032	1.2976e-09	-2.00962	down	2.93098e-06	-1.55406	down	K11303|0|brp:103845104|histone acetyltransferase type B catalytic subunit; K11303 histone acetyltransferase 1 [EC:2.3.1.48] (A)	Histone acetyltransferase type B catalytic subunit GN=MIK19.19 OS=Arabidopsis thaliana (Mouse-ear cress) PE=2 SV=1	BnaA10g10870D [Brassica napus]
BnaA10g10980D	11.2807	21.1586	9.20562	17.8532	0.000303141	1.1611	up	1.27177e-05	1.36215	up	--	--	BnaA10g10980D [Brassica napus]
BnaA10g11300D	4.72717	18.6208	4.92681	18.8018	3.499e-09	2.00183	up	7.84934e-09	1.92974	up	--	--	PREDICTED: uncharacterized protein LOC103845162 [Brassica rapa]
BnaA10g11470D	0.439739	3.3511	0.65987	4.33814	1.42312e-11	2.87562	up	8.08686e-13	2.69553	up	--	--	BnaA10g11470D [Brassica napus]
BnaA10g11990D	6.50539	0.137389	11.5574	0.104146	0	-5.36042	down	0	-6.18866	down	K00051|0|brp:103845258|malate dehydrogenase [NADP], chloroplastic; K00051 malate dehydrogenase (NADP+) [EC:1.1.1.82] (A)	Malate dehydrogenase [NADP], chloroplastic (Precursor) GN=MDH1 OS=Medicago sativa (Alfalfa) PE=2 SV=1	BnaA10g11990D [Brassica napus]
BnaA10g12030D	35.1742	6.37132	39.5449	9.44122	2.9976e-15	-2.40726	down	3.61822e-12	-1.99922	down	--	Uncharacterized protein ycf54 GN=ycf54 OS=Porphyra purpurea (Red seaweed) PE=3 SV=1	BnaA10g12030D [Brassica napus]
BnaA10g12120D	3.51803	0.999896	6.29711	2.43008	0.000143015	-1.74475	down	0.000455435	-1.31176	down	--	D-xylose-proton symporter-like 3, chloroplastic (Precursor) GN=At5g59250 OS=Arabidopsis thaliana (Mouse-ear cress) PE=2 SV=2	BnaA10g12120D [Brassica napus]
BnaA10g12450D	2.34521	6.05343	2.61873	5.9185	1.36978e-06	1.48716	up	0.000160366	1.22202	up	--	Telomere repeat-binding protein 1 GN=TRP1 OS=Arabidopsis thaliana (Mouse-ear cress) PE=1 SV=2	BnaA10g12450D [Brassica napus]
BnaA10g12720D	3.43184	10.9725	3.86727	19.6148	6.7105e-08	1.65913	up	0	2.4127	up	--	Exocyst complex component EXO70A1 GN=EXO70A1 OS=Arabidopsis thaliana (Mouse-ear cress) PE=1 SV=1	BnaA10g12720D [Brassica napus]
BnaA10g12880D	111.734	49.7958	113.797	52.7042	1.6761e-05	-1.18037	down	3.09698e-05	-1.12785	down	K12881|1.62669e-110|brp:103845414|THO complex subunit 4A-like; K12881 THO complex subunit 4 (A)	THO complex subunit 4A GN=MMN10.26 OS=Arabidopsis thaliana (Mouse-ear cress) PE=1 SV=1	BnaA10g12880D [Brassica napus]
BnaA10g13060D	3.25135	7.36669	3.06452	6.62487	0.000296224	1.18679	up	0.00349586	1.04315	up	--	Putative uncharacterized protein At4g01020, chloroplastic (Precursor) GN=At4g01020 OS=Arabidopsis thaliana (Mouse-ear cress) PE=3 SV=1	BnaA10g13060D [Brassica napus]
BnaA10g13690D	12.4882	36.5831	19.6266	47.9163	1.42894e-05	1.59211	up	6.93204e-05	1.3586	up	--	--	BnaA10g13690D [Brassica napus]
BnaA10g13710D	3.01627	8.43489	2.12744	5.48916	3.49686e-06	1.48813	up	0.000585891	1.30665	up	K08832|0|brp:103845517|serine/threonine-protein kinase SRPK-like; K08832 serine/threonine-protein kinase SRPK3 [EC:2.7.11.1] (A)	Serine/threonine-protein kinase AFC3 GN=F4D11.140 OS=Arabidopsis thaliana (Mouse-ear cress) PE=2 SV=2	BnaA10g13710D [Brassica napus]
BnaA10g14070D	2.37477	0.087744	2.461	0.508705	1.29241e-09	-4.49866	down	7.25685e-05	-2.27403	down	--	NAC domain-containing protein 89 OS=Arabidopsis thaliana (Mouse-ear cress) PE=1 SV=1	BnaA10g14070D [Brassica napus]
BnaA10g14490D	0.6046	3.19937	0.10514	2.35002	1.36798e-08	2.48404	up	2.86682e-12	4.37793	up	--	L-ascorbate oxidase (Precursor) OS=Cucumis sativus (Cucumber) PE=1 SV=1	BnaA10g14490D [Brassica napus]
BnaA10g14510D	69.3657	35.7449	88.3411	46.8738	0.000756795	-1.03158	down	7.11269e-05	-1.10343	down	--	Somatic embryogenesis receptor kinase 2 (Precursor) GN=SERK2 OS=Arabidopsis thaliana (Mouse-ear cress) PE=1 SV=1	BnaA10g14510D [Brassica napus]
BnaA10g14520D	9.89323	1.10595	10.5752	1.67281	6.18477e-10	-3.01798	down	1.97026e-08	-2.53668	down	--	--	BnaA10g14520D [Brassica napus]
BnaA10g14530D	18.006	6.18743	15.9251	4.22738	9.30346e-07	-1.42375	down	2.86927e-09	-1.70724	down	--	Homoserine dehydrogenase (Precursor) GN=AKHSDH2 OS=Zea mays (Maize) PE=2 SV=1	BnaA10g14530D [Brassica napus]
BnaA10g14610D	61.2198	21.3626	84.0846	38.7179	2.94388e-09	-1.48066	down	2.61234e-05	-1.13731	down	K05349|0|brp:103845624|lysosomal beta glucosidase-like; K05349 beta-glucosidase [EC:3.2.1.21] (A)	Alpha-L-arabinofuranosidase (Precursor) OS=Medicago sativa subsp. varia (Alfalfa) PE=2 SV=1	BnaA10g14610D [Brassica napus]
BnaA10g14770D	69.8486	28.9647	90.9256	28.0622	1.31348e-05	-1.19949	down	6.386e-13	-1.71289	down	K04078|4.2922e-155|brp:103845647|20 kDa chaperonin, chloroplastic-like; K04078 chaperonin GroES (A)	20 kDa chaperonin, chloroplastic (Precursor) GN=T1M15.120 OS=Arabidopsis thaliana (Mouse-ear cress) PE=1 SV=2	BnaA10g14770D [Brassica napus]
BnaA10g14910D	3.97691	35.5853	11.9546	34.4381	1.35225e-13	3.16882	up	0.000110061	1.5767	up	K03868|2.02027e-68|brp:103845664|RING-box protein 1a-like; K03868 RING-box protein 1 (A)	RING-box protein 1a GN=F7C8.160 OS=Arabidopsis thaliana (Mouse-ear cress) PE=1 SV=1	BnaA10g14910D [Brassica napus]
BnaA10g14970D	4.91923	0	2.59665	0	3.7812e-12	-5.55085	down	2.86469e-06	-4.62128	down	--	PHD finger protein ALFIN-LIKE 5, N-terminally processed GN=AL5 OS=Arabidopsis thaliana (Mouse-ear cress) PE=2 SV=1	BnaA10g14970D [Brassica napus]
BnaA10g15300D	7.21342	2.20356	5.78727	1.87606	5.34124e-07	-1.71089	down	3.33082e-06	-1.67352	down	--	--	BnaA10g15300D [Brassica napus]
BnaA10g15410D	303.012	56.6492	314.264	74.2919	0	-2.33816	down	0	-2.00671	down	K07374|0|brp:103851300|tubulin alpha-3 chain-like; K07374 tubulin alpha (A)	Tubulin alpha-5 chain GN=T29J13.200 OS=Arabidopsis thaliana (Mouse-ear cress) PE=1 SV=2	PREDICTED: tubulin alpha-3 chain-like [Brassica rapa]
BnaA10g15590D	183.09	0.931922	144.328	0.956917	0	-7.64678	down	0	-7.34464	down	K14454|0|brp:103845742|aspartate aminotransferase, cytoplasmic isozyme 1-like; K14454 aspartate aminotransferase, cytoplasmic [EC:2.6.1.1] (A)	Aspartate aminotransferase, cytoplasmic isozyme 1 GN=T20D1.70 OS=Arabidopsis thaliana (Mouse-ear cress) PE=1 SV=2	BnaA10g15590D [Brassica napus]
BnaA10g15670D	3.43982	1.12494	4.96747	1.6075	0.00668112	-1.54662	down	0.000342908	-1.62993	down	--	Nudix hydrolase 20, chloroplastic (Precursor) GN=F7K24.210 OS=Arabidopsis thaliana (Mouse-ear cress) PE=2 SV=1	BnaA10g15670D [Brassica napus]
BnaA10g15910D	14.004	6.63414	15.2039	7.16405	0.00135055	-1.04109	down	0.000176324	-1.11462	down	K05289|0|brp:103845779|glycosylphosphatidylinositol anchor attachment 1 protein; K05289 glycosylphosphatidylinositol transamidase (A)	--	BnaA10g15910D [Brassica napus]
BnaA10g16530D	7.57999	3.03033	15.3876	8.09869	0.0029166	-1.35241	down	0.00450936	-1.06537	down	--	--	BnaA10g16530D [Brassica napus]
BnaA10g16570D	1.35807	0.196009	1.64072	0.087539	0.000928957	-2.65094	down	1.94789e-06	-3.60456	down	--	--	BnaA10g16570D [Brassica napus]
BnaA10g16850D	4.80185	1.63992	4.85441	1.14611	0.000262292	-1.50126	down	1.41977e-07	-2.05639	down	K00766|0|brp:103845884|anthranilate phosphoribosyltransferase, chloroplastic; K00766 anthranilate phosphoribosyltransferase [EC:2.4.2.18] (A)	Anthranilate phosphoribosyltransferase, chloroplastic (Precursor) GN=PAT1 OS=Arabidopsis thaliana (Mouse-ear cress) PE=2 SV=1	BnaA10g16850D [Brassica napus]
BnaA10g16860D	1.544	0.379888	1.64273	0.387892	2.68202e-05	-1.99702	down	1.93316e-05	-1.95589	down	--	C2 and GRAM domain-containing protein At1g03370 GN=At1g03370 OS=Arabidopsis thaliana (Mouse-ear cress) PE=2 SV=4	BnaA10g16860D [Brassica napus]
BnaA10g16890D	1.42061	0.326023	2.5498	0.403276	2.79958e-07	-1.99862	down	2.22045e-16	-2.67888	down	--	--	BnaA10g16890D [Brassica napus]
BnaA10g17040D	14.1819	5.43487	17.1914	6.54118	6.00809e-06	-1.35972	down	1.14199e-07	-1.46716	down	K03687|1.10777e-143|brp:103845904|grpE protein homolog, mitochondrial-like; K03687 molecular chaperone GrpE (A)	--	BnaA10g17040D [Brassica napus]
BnaA10g17090D	3.92808	1.08154	3.2007	0.894786	3.44733e-06	-1.8263	down	1.56291e-05	-1.81589	down	--	--	PREDICTED: uncharacterized protein LOC103833189 [Brassica rapa]
BnaA10g17180D	30.3065	0	49.85	0.0884384	0	-8.23902	down	0	-8.04542	down	--	SufE-like protein, chloroplastic (Precursor) GN=M3E9.70 OS=Arabidopsis thaliana (Mouse-ear cress) PE=1 SV=2	BnaA10g17180D [Brassica napus]
BnaA10g17340D	16.135	5.63628	17.6593	6.19927	1.96844e-08	-1.53658	down	1.40891e-08	-1.49837	down	K12261|0|brp:103833165|2-hydroxyacyl-CoA lyase; K12261 2-hydroxyacyl-CoA lyase 1 [EC:4.1.-.-] (A)	2-hydroxyacyl-CoA lyase GN=T10B6.40 OS=Arabidopsis thaliana (Mouse-ear cress) PE=1 SV=1	BnaA10g17340D [Brassica napus]
BnaA10g17830D	24.6357	4.55418	67.6933	9.41533	2.77917e-09	-2.04993	down	0	-2.5399	down	--	--	PREDICTED: uncharacterized protein LOC103846311 [Brassica rapa]
BnaA10g17900D	10.0185	4.86462	18.8738	7.28694	0.00835495	-1.0034	down	2.53568e-06	-1.3186	down	--	Probable inactive receptor kinase At5g16590 (Precursor) GN=At5g16590 OS=Arabidopsis thaliana (Mouse-ear cress) PE=1 SV=1	BnaA10g17900D [Brassica napus]
BnaA10g17910D	1.31563	6.29171	1.84171	6.51167	3.52834e-08	2.27524	up	9.90721e-06	1.7908	up	K01915|0|brp:103846320|glutamine synthetase cytosolic isozyme 1-4; K01915 glutamine synthetase [EC:6.3.1.2] (A)	Glutamine synthetase cytosolic isozyme 1-4 GN=GLN1-4 OS=Arabidopsis thaliana (Mouse-ear cress) PE=1 SV=1	BnaA10g17910D [Brassica napus]
BnaA10g17920D	2.51507	0.649454	1.56189	0.30332	0.00140871	-1.81635	down	0.00065884	-2.54214	down	--	Transcription repressor KAN1 GN=MQK4.31 OS=Arabidopsis thaliana (Mouse-ear cress) PE=1 SV=1	BnaA10g17920D [Brassica napus]
BnaA10g18070D	83.595	34.2757	44.9768	17.0157	1.70362e-05	-1.2763	down	0.000302332	-1.23394	down	--	--	BnaA10g18070D [Brassica napus]
BnaA10g18310D	3.79605	0.701656	8.84172	1.06542	0.0008448	-2.30258	down	9.32719e-11	-2.94809	down	K10258|3.25879e-163|brp:103846366|very-long-chain enoyl-CoA reductase; K10258 very-long-chain enoyl-CoA reductase [EC:1.3.1.93] (A)	Steroid 5-alpha-reductase DET2 GN=DET2 OS=Gossypium hirsutum (Upland cotton) PE=1 SV=1	BnaA10g18310D [Brassica napus]
BnaA10g18530D	8.08974	3.50255	19.3755	4.57002	0.00218658	-1.1227	down	2.77556e-15	-2.07128	down	--	Uncharacterized protein At1g04910 GN=At1g04910 OS=Arabidopsis thaliana (Mouse-ear cress) PE=2 SV=1	BnaA10g18530D [Brassica napus]
BnaA10g18720D	2.60636	0.700238	4.07619	0.409205	0.000263396	-2.24281	down	1.1984e-11	-3.63415	down	--	MATH domain and coiled-coil domain-containing protein At3g58210 GN=At3g58210 OS=Arabidopsis thaliana (Mouse-ear cress) PE=3 SV=1	BnaA10g18720D [Brassica napus]
BnaA10g19460D	6.02573	2.15974	4.66435	1.76128	5.04995e-05	-1.45886	down	0.000153142	-1.4574	down	K00231|0|brp:103846503|protoporphyrinogen oxidase 2, chloroplastic/mitochondrial; K00231 oxygen-dependent protoporphyrinogen oxidase [EC:1.3.3.4] (A)	Protoporphyrinogen oxidase 2, chloroplastic/mitochondrial (Precursor) OS=Arabidopsis thaliana (Mouse-ear cress) PE=1 SV=1	PREDICTED: protoporphyrinogen oxidase 2, chloroplastic/mitochondrial isoform X2 [Brassica rapa]
BnaA10g19710D	15.2764	45.0944	24.7972	54.4817	1.07978e-08	1.60063	up	0.00015056	1.12317	up	K03626|4.30085e-65|brp:103846534|nascent polypeptide-associated complex subunit alpha-like protein 3; K03626 nascent polypeptide-associated complex subunit alpha (A)	Nascent polypeptide-associated complex subunit alpha-like protein 1 GN=At3g12390 OS=Arabidopsis thaliana (Mouse-ear cress) PE=1 SV=1	BnaA10g19710D [Brassica napus]
BnaA10g19790D	4.15611	9.55663	0.129689	10.2992	0.000613228	1.2742	up	0	6.23603	up	K12613|0|brp:103846561|mRNA-decapping enzyme subunit 2; K12613 mRNA-decapping enzyme subunit 2 [EC:3.6.1.62] (A)	mRNA-decapping enzyme subunit 2 GN=MSH12.3 OS=Arabidopsis thaliana (Mouse-ear cress) PE=1 SV=1	BnaA10g19790D [Brassica napus]
BnaA10g19810D	3.123	0.973115	2.64649	0.711544	0.00031173	-1.59468	down	7.26653e-05	-1.82601	down	K18059|0|brp:103846563|sulfate transporter 4.1, chloroplastic-like; K18059 sulfate transporter 4 (A)	Sulfate transporter 4.1, chloroplastic (Precursor) OS=Arabidopsis thaliana (Mouse-ear cress) PE=1 SV=1	BnaA10g19810D [Brassica napus]
BnaA10g19850D	23.4234	4.51103	48.5777	9.08475	1.33227e-15	-2.36477	down	0	-2.31494	down	K02864|8.81519e-151|brp:103846568|50S ribosomal protein L10, chloroplastic; K02864 large subunit ribosomal protein L10 (A)	50S ribosomal protein L10, chloroplastic (Precursor) GN=RPL10 OS=Arabidopsis thaliana (Mouse-ear cress) PE=2 SV=1	PREDICTED: 50S ribosomal protein L10, chloroplastic [Brassica rapa]
BnaA10g19870D	383.902	154.205	474.8	169.394	1.59079e-06	-1.28348	down	3.1392e-09	-1.44593	down	K05863|0|brp:103846570|ADP,ATP carrier protein 1, mitochondrial-like; K05863 solute carrier family 25 (mitochondrial adenine nucleotide translocator), member 4/5/6/31 (A)	ADP,ATP carrier protein 2, mitochondrial (Precursor) GN=T6I14_20 OS=Arabidopsis thaliana (Mouse-ear cress) PE=2 SV=2	BnaA10g19870D [Brassica napus]
BnaA10g19920D	7.60589	18.4552	5.41446	18.6161	8.35124e-06	1.31368	up	1.08341e-10	1.77582	up	K00616|0|brp:103846575|uncharacterized LOC103846575; K00616 transaldolase [EC:2.2.1.2] (A)	Transaldolase {ECO:0000250|UniProtKB:P48983} (Fragments) OS=Capsicum annuum var. annuum (Red pepper) PE=1 SV=1	BnaA10g19920D [Brassica napus]
BnaA10g19980D	0	2.19496	0	1.50974	3.88927e-09	5.13305	up	9.49459e-06	4.52024	up	--	--	BnaA10g19980D [Brassica napus]
BnaA10g20030D	25.8337	9.65608	26.1897	9.55575	4.90227e-07	-1.36568	down	1.12253e-08	-1.47414	down	--	Coiled-coil domain-containing protein SCD2 {ECO:0000305} OS=Arabidopsis thaliana (Mouse-ear cress) PE=1 SV=1	BnaA10g20030D [Brassica napus]
BnaA10g20190D	7.32617	2.39013	10.4207	2.89803	3.55717e-05	-1.60757	down	4.43494e-08	-1.82512	down	--	--	BnaA10g20190D [Brassica napus]
BnaA10g20480D	0.00158401	13.9241	0.827692	8.90754	4.09728e-12	5.52892	up	1.56683e-05	3.44563	up	K12833|3.10403e-87|brp:103846660|splicing factor 3B subunit 6-like protein; K12833 pre-mRNA branch site protein p14 (A)	Splicing factor 3B subunit 6-like protein GN=At5g12190 OS=Arabidopsis thaliana (Mouse-ear cress) PE=2 SV=1	BnaA10g20480D [Brassica napus]
BnaA10g20560D	8.45648	0.339078	10.2217	0.10873	0	-4.44742	down	0	-6.06715	down	K03232|1.46865e-122|brp:103846667|elongation factor 1-beta 1; K03232 elongation factor 1-beta (A)	Elongation factor 1-beta 1 GN=At5g12110 OS=Arabidopsis thaliana (Mouse-ear cress) PE=2 SV=2	BnaA10g20560D [Brassica napus]
BnaA10g20650D	2.71597	0.549889	3.52335	1.0655	0.00278101	-2.19351	down	0.00664892	-1.72394	down	--	Probable magnesium transporter NIPA9 GN=At5g11960 OS=Arabidopsis thaliana (Mouse-ear cress) PE=2 SV=1	BnaA10g20650D [Brassica napus]
BnaA10g20730D	25.6481	5.5552	19.1113	5.04733	6.66134e-15	-2.01255	down	3.0999e-11	-1.75009	down	K01586|0|brp:103846688|diaminopimelate decarboxylase 2, chloroplastic; K01586 diaminopimelate decarboxylase [EC:4.1.1.20] (A)	Diaminopimelate decarboxylase 2, chloroplastic (Precursor) GN=F14F18.50 OS=Arabidopsis thaliana (Mouse-ear cress) PE=2 SV=1	BnaA10g20730D [Brassica napus]
BnaA10g20810D	83.9104	34.5543	93.6794	39.6038	1.05179e-05	-1.25129	down	0.00012494	-1.10679	down	K03940|1.99244e-120|brp:103846695|NADH dehydrogenase [ubiquinone] iron-sulfur protein 7, mitochondrial; K03940 NADH dehydrogenase (ubiquinone) Fe-S protein 7 [EC:1.6.5.3 1.6.99.3] (A)	NADH dehydrogenase [ubiquinone] iron-sulfur protein 7, mitochondrial (Precursor) OS=Brassica oleracea (Wild cabbage) PE=2 SV=1	BnaA10g20810D [Brassica napus]
BnaA10g20820D	7.00472	0	4.37787	0	8.01581e-14	-5.74286	down	1.04584e-08	-5.03359	down	--	50S ribosomal protein L19, chloroplastic (Precursor) GN=RPL19 OS=Spinacia oleracea (Spinach) PE=1 SV=2	BnaA10g20820D [Brassica napus]
BnaA10g21120D	3.28252	0.996716	2.66341	0.905535	5.74578e-05	-1.65814	down	0.00074611	-1.53301	down	K01662|0|brp:103846726|1-deoxy-D-xylulose-5-phosphate synthase, chloroplastic; K01662 1-deoxy-D-xylulose-5-phosphate synthase [EC:2.2.1.7] (A)	1-deoxy-D-xylulose-5-phosphate synthase, chloroplastic (Precursor) GN=dl3821w OS=Arabidopsis thaliana (Mouse-ear cress) PE=1 SV=2	BnaA10g21120D [Brassica napus]
BnaA10g21240D	51.2068	20.5077	57.1526	16.6689	1.6261e-05	-1.23702	down	2.45427e-10	-1.63014	down	--	Probable sugar phosphate/phosphate translocator At5g25400 GN=At5g25400 OS=Arabidopsis thaliana (Mouse-ear cress) PE=2 SV=1	BnaA10g21240D [Brassica napus]
BnaA10g21270D	13.6007	1.74733	17.2885	1.88872	0	-2.86343	down	0	-3.20747	down	--	DEAD-box ATP-dependent RNA helicase 56 GN=F2I11.90 OS=Arabidopsis thaliana (Mouse-ear cress) PE=1 SV=2	BnaA10g21270D [Brassica napus]
BnaA10g21510D	146.528	338.106	127.033	276.373	1.324e-06	1.27578	up	7.77664e-05	1.09813	up	--	CBS domain-containing protein CBSX3, mitochondrial (Precursor) GN=CBSX3 OS=Arabidopsis thaliana (Mouse-ear cress) PE=1 SV=1	BnaA10g21510D [Brassica napus]
BnaA10g21700D	3.23704	9.72951	0.984641	4.15219	1.76355e-07	1.77772	up	0.000329282	1.85894	up	--	Transcription factor bHLH61 GN=F12B17.80 OS=Arabidopsis thaliana (Mouse-ear cress) PE=2 SV=1	BnaA10g21700D [Brassica napus]
BnaA10g21780D	22.2223	38.6649	7.92079	35.1564	0.00208496	1.01147	up	0	2.65981	up	K10703|1.09583e-154|brp:103846802|very-long-chain (3R)-3-hydroxyacyl-CoA dehydratase PASTICCINO 2-like; K10703 very-long-chain (3R)-3-hydroxyacyl-CoA dehydratase [EC:4.2.1.134] (A)	Very-long-chain (3R)-3-hydroxyacyl-CoA dehydratase PASTICCINO 2 GN=F12B17.170 OS=Arabidopsis thaliana (Mouse-ear cress) PE=1 SV=1	BnaA10g21780D [Brassica napus]
BnaA10g22770D	40.9167	93.2227	34.0819	125.824	1.34264e-06	1.27181	up	0	1.92293	up	K02133|0|brp:103850710|ATP synthase subunit beta-1, mitochondrial; K02133 F-type H+-transporting ATPase subunit beta [EC:3.6.3.14] (A)	ATP synthase subunit beta-3, mitochondrial (Precursor) GN=At5g08680 OS=Arabidopsis thaliana (Mouse-ear cress) PE=2 SV=1	BnaC03g03720D [Brassica napus]
BnaA10g22780D	27.9112	75.9365	23.3188	96.1728	9.78594e-10	1.5137	up	0	2.08127	up	K02133|0|brp:103855811|ATP synthase subunit beta-2, mitochondrial; K02133 F-type H+-transporting ATPase subunit beta [EC:3.6.3.14] (A)	ATP synthase subunit beta-3, mitochondrial (Precursor) GN=At5g08680 OS=Arabidopsis thaliana (Mouse-ear cress) PE=2 SV=1	BnaA10g22780D [Brassica napus]
BnaA10g22930D	1.08025	4.85974	1.23351	5.61996	7.33329e-06	2.1866	up	4.12735e-06	2.13559	up	--	Transcription factor DIVARICATA GN=DIVARICATA OS=Antirrhinum majus (Garden snapdragon) PE=2 SV=1	PREDICTED: transcription factor DIVARICATA [Brassica rapa]
BnaA10g23100D	26.5544	2.58769	39.3916	4.9103	0	-3.31753	down	0	-2.99617	down	K16297|0|brp:103847144|serine carboxypeptidase-like 35; K16297 serine carboxypeptidase-like clade II [EC:3.4.16.-] (A)	Serine carboxypeptidase-like 35 (Precursor) GN=SCPL35 OS=Arabidopsis thaliana (Mouse-ear cress) PE=2 SV=1	BnaA10g23100D [Brassica napus]
BnaA10g23130D	37.058	15.4085	49.0638	20.8054	0.00131726	-1.18248	down	0.000355583	-1.18356	down	K01358|3.02679e-90|brp:103847140|ATP-dependent Clp protease proteolytic subunit 2, mitochondrial; K01358 ATP-dependent Clp protease, protease subunit [EC:3.4.21.92] (A)	ATP-dependent Clp protease proteolytic subunit 2, mitochondrial (Precursor) GN=MYJ24.13 OS=Arabidopsis thaliana (Mouse-ear cress) PE=1 SV=1	BnaA10g23130D [Brassica napus]
BnaA10g23170D	26.9135	7.70698	30.6449	4.82168	6.17705e-06	-1.66336	down	9.63674e-14	-2.63807	down	K11129|1.46741e-95|brp:103847136|H/ACA ribonucleoprotein complex subunit 2-like protein; K11129 H/ACA ribonucleoprotein complex subunit 2 (A)	H/ACA ribonucleoprotein complex subunit 2-like protein GN=At5g08180 OS=Arabidopsis thaliana (Mouse-ear cress) PE=1 SV=1	PREDICTED: H/ACA ribonucleoprotein complex subunit 2-like protein [Brassica rapa]
BnaA10g23700D	2.42996	10.3792	1.46236	19.416	2.22902e-08	2.35551	up	0	3.44055	up	--	--	BnaA10g23700D [Brassica napus]
BnaA10g24640D	3.13624	7.68845	4.6438	12.3145	0.00229472	1.17138	up	3.37596e-06	1.39354	up	--	UDP-glycosyltransferase 76C4 GN=UGT76C4 OS=Arabidopsis thaliana (Mouse-ear cress) PE=2 SV=1	BnaA10g24640D [Brassica napus]
BnaA10g24780D	8.2729	33.8744	9.54966	42.1331	8.32667e-15	2.08225	up	2.22045e-16	2.12156	up	K03038|0|brp:103846918|26S proteasome non-ATPase regulatory subunit 7 homolog A; K03038 26S proteasome regulatory subunit N8 (A)	26S proteasome non-ATPase regulatory subunit 7 homolog A GN=MJJ3.19 OS=Arabidopsis thaliana (Mouse-ear cress) PE=1 SV=1	BnaA10g24780D [Brassica napus]
BnaA10g24810D	14.5706	32.2183	14.0634	35.698	0.000202247	1.13472	up	1.28784e-07	1.42839	up	K09518|0|brp:103846916|chaperone protein dnaJ 49; K09518 DnaJ homolog subfamily B member 12 (A)	Chaperone protein dnaJ 49 OS=Arabidopsis thaliana (Mouse-ear cress) PE=2 SV=2	BnaA10g24810D [Brassica napus]
BnaA10g25040D	2.547	14.9015	6.72199	23.738	0	2.65112	up	4.26118e-11	1.78486	up	--	Copper transport protein ATX1 GN=ATX1 OS=Arabidopsis thaliana (Mouse-ear cress) PE=1 SV=1	BnaA10g25040D [Brassica napus]
BnaA10g25180D	0.955298	5.07817	2.12969	10.9198	3.26641e-11	2.49648	up	2.22045e-15	2.33933	up	K08869|0|brp:103846871|uncharacterized aarF domain-containing protein kinase At5g05200, chloroplastic-like; K08869 aarF domain-containing kinase (A)	Uncharacterized aarF domain-containing protein kinase At5g05200, chloroplastic (Precursor) GN=At5g05200 OS=Arabidopsis thaliana (Mouse-ear cress) PE=2 SV=1	BnaA10g25180D [Brassica napus]
BnaA10g25350D	0.0699255	7.92915	0.00202506	10.5631	0	6.44253	up	0	7.69107	up	K15397|0|brp:103847245|3-ketoacyl-CoA synthase 11; K15397 3-ketoacyl-CoA synthase [EC:2.3.1.199] (A)	3-ketoacyl-CoA synthase 11 GN=KCS11 OS=Arabidopsis thaliana (Mouse-ear cress) PE=2 SV=1	BnaA10g25350D [Brassica napus]
BnaA10g25390D	5.81094	14.6402	6.92002	18.189	0.00114997	1.35511	up	0.000507403	1.34194	up	K09647|1.02755e-111|brp:103847248|mitochondrial inner membrane protease subunit 1; K09647 mitochondrial inner membrane protease subunit 1 [EC:3.4.21.-] (A)	Chloroplast processing peptidase (Precursor) GN=PLSP1 OS=Arabidopsis thaliana (Mouse-ear cress) PE=2 SV=2	BnaA10g25390D [Brassica napus]
BnaA10g25410D	3.44844	8.04695	5.0804	12.376	0.000128923	1.26141	up	4.32078e-05	1.22272	up	K13412|0|brp:103847252|calcium-dependent protein kinase 1; K13412 calcium-dependent protein kinase [EC:2.7.11.1] (A)	Calcium-dependent protein kinase 1 GN=MUK11.19 OS=Arabidopsis thaliana (Mouse-ear cress) PE=1 SV=1	BnaA10g25410D [Brassica napus]
BnaA10g25430D	4.81651	9.67187	4.07353	10.7582	0.00232372	1.01924	up	2.24454e-06	1.33683	up	--	--	BnaA10g25430D [Brassica napus]
BnaA10g25510D	3.30776	7.36068	2.96512	6.38313	0.000149814	1.17766	up	0.00161376	1.05236	up	--	Pentatricopeptide repeat-containing protein At5g04810, chloroplastic (Precursor) GN=PPR4 OS=Arabidopsis thaliana (Mouse-ear cress) PE=1 SV=1	BnaA10g25510D [Brassica napus]
BnaA10g25540D	7.8645	30.6105	16.7376	35.4151	3.23075e-14	2.02646	up	0.000571768	1.04331	up	--	ACT domain-containing protein ACR12 {ECO:0000305} (Precursor) OS=Arabidopsis thaliana (Mouse-ear cress) PE=2 SV=1	BnaA10g25540D [Brassica napus]
BnaA10g25610D	37.7917	78.9858	31.4477	78.1254	1.3712e-05	1.20453	up	1.72362e-07	1.35479	up	K14838|3.84283e-130|brp:103847273|uncharacterized RNA-binding protein C1827.05c; K14838 nucleolar protein 15 (A)	Serine/arginine-rich SC35-like splicing factor SCL30A GN=SCL30A OS=Arabidopsis thaliana (Mouse-ear cress) PE=1 SV=1	PREDICTED: uncharacterized RNA-binding protein C1827.05c [Brassica rapa]
BnaA10g25690D	9.25206	29.453	16.2682	32.577	1.54919e-09	1.74577	up	0.000126012	1.16097	up	K18678|0|brp:103847284|phytol kinase 1, chloroplastic-like; K18678 phytol kinase [EC:2.7.1.182] (A)	Phytol kinase 1, chloroplastic (Precursor) GN=VTE5 OS=Arabidopsis thaliana (Mouse-ear cress) PE=1 SV=1	PREDICTED: phytol kinase 1, chloroplastic-like [Brassica rapa]
BnaA10g25720D	1.79764	4.15079	2.14573	6.23505	0.000497209	1.21789	up	4.80182e-07	1.48208	up	--	Probable E3 ubiquitin-protein ligase LUL3 GN=T16G12.120 OS=Arabidopsis thaliana (Mouse-ear cress) PE=1 SV=1	BnaA10g25720D [Brassica napus]
BnaA10g25980D	1.58404	3.36203	0.84094	2.14237	0.00187344	1.12602	up	0.00120825	1.28956	up	--	Probable lysine-specific demethylase ELF6 GN=F21E1.160 OS=Arabidopsis thaliana (Mouse-ear cress) PE=1 SV=1	BnaA10g25980D [Brassica napus]
BnaA10g26230D	2.22199	5.18267	1.91023	5.52006	0.00122537	1.25704	up	1.20323e-05	1.54327	up	K02021|0|brp:103847350|ABC transporter B family member 29, chloroplastic; K02021 putative ABC transport system ATP-binding protein (A)	ABC transporter B family member 29, chloroplastic (Precursor) GN=F8F6.120 OS=Arabidopsis thaliana (Mouse-ear cress) PE=2 SV=1	BnaA10g26230D [Brassica napus]
BnaA10g26340D	0.652276	2.29274	0.252128	1.43075	0.00679254	1.80609	up	0.00826134	2.43048	up	K02527|0|brp:103847360|probable 3-deoxy-D-manno-octulosonic acid transferase, mitochondrial; K02527 3-deoxy-D-manno-octulosonic-acid transferase [EC:2.4.99.12 2.4.99.13 2.4.99.14 2.4.99.15] (A)	Probable 3-deoxy-D-manno-octulosonic acid transferase, mitochondrial (Precursor) GN=KDTA OS=Arabidopsis thaliana (Mouse-ear cress) PE=2 SV=1	BnaA10g26340D [Brassica napus]
BnaA10g26350D	37.0011	96.7645	91.4657	294.147	2.50748e-08	1.40767	up	1.19726e-12	1.65792	up	K13680|0|brp:103847361|glucomannan 4-beta-mannosyltransferase 9; K13680 beta-mannan synthase [EC:2.4.1.32] (A)	Glucomannan 4-beta-mannosyltransferase 9 GN=F17C15.180 OS=Arabidopsis thaliana (Mouse-ear cress) PE=2 SV=1	BnaA10g26350D [Brassica napus]
BnaA10g26360D	69.6814	170.738	55.8604	95.8276	1.94068e-06	1.25846	up	0.000375106	1.02854	up	--	Histone deacetylase HDT3 OS=Arabidopsis thaliana (Mouse-ear cress) PE=1 SV=2	BnaA10g26360D [Brassica napus]
BnaA10g26380D	5.937	11.889	4.94776	11.8278	0.00193345	1.00367	up	1.06026e-05	1.23329	up	K14510|0|brp:103847363|CTR1; serine/threonine-protein kinase CTR1; K14510 serine/threonine-protein kinase CTR1 [EC:2.7.11.1] (A)	Serine/threonine-protein kinase CTR1 GN=CTR1 OS=Arabidopsis thaliana (Mouse-ear cress) PE=1 SV=1	BnaA10g26380D [Brassica napus]
BnaA10g26570D	4.28048	18.6277	4.05816	11.7665	1.33227e-15	2.13346	up	3.84382e-07	1.48481	up	--	--	BnaA10g26570D [Brassica napus]
BnaA10g26580D	3.04616	7.54001	2.37504	6.50718	2.70527e-06	1.33671	up	1.28166e-06	1.37993	up	--	Transcription factor-like protein DPB GN=F12E4.160 OS=Arabidopsis thaliana (Mouse-ear cress) PE=1 SV=1	BnaA10g26580D [Brassica napus]
BnaA10g26620D	6.93722	15.4647	6.22388	12.6006	0.000213852	1.18486	up	0.00397579	1.0305	up	--	Probable receptor-like protein kinase At5g47070 GN=At5g47070 OS=Arabidopsis thaliana (Mouse-ear cress) PE=1 SV=1	BnaA10g26620D [Brassica napus]
BnaA10g26640D	174.468	508.268	249.164	710.496	1.16155e-10	1.5745	up	5.1031e-10	1.50362	up	K00856|0|brp:103847390|adenosine kinase 2-like; K00856 adenosine kinase [EC:2.7.1.20] (A)	Adenosine kinase 2 GN=ADK2 OS=Arabidopsis thaliana (Mouse-ear cress) PE=1 SV=1	PREDICTED: adenosine kinase 2-like [Brassica rapa]
BnaA10g26650D	17.3063	38.2997	22.0544	42.7336	1.49229e-05	1.19653	up	0.000440558	1.02577	up	K00030|0|brp:103847393|isocitrate dehydrogenase [NAD] catalytic subunit 5, mitochondrial; K00030 isocitrate dehydrogenase (NAD+) [EC:1.1.1.41] (A)	Isocitrate dehydrogenase [NAD] catalytic subunit 5, mitochondrial (Precursor) GN=IDH5 OS=Arabidopsis thaliana (Mouse-ear cress) PE=2 SV=1	PREDICTED: isocitrate dehydrogenase [NAD] catalytic subunit 5, mitochondrial [Brassica rapa]
BnaA10g26670D	11.4605	28.9692	8.94946	27.166	5.44217e-08	1.38212	up	3.04098e-11	1.58594	up	K14513|0|brp:103847394|ethylene-insensitive protein 2; K14513 ethylene-insensitive protein 2 (A)	Ethylene-insensitive protein 2 GN=F12E4.10 OS=Arabidopsis thaliana (Mouse-ear cress) PE=1 SV=1	BnaA10g26670D [Brassica napus]
BnaA10g26680D	1.60368	4.23122	4.03544	10.6654	0.000836514	1.4237	up	2.46226e-06	1.43916	up	--	Laccase-11 (Precursor) OS=Arabidopsis thaliana (Mouse-ear cress) PE=2 SV=1	BnaA10g26680D [Brassica napus]
BnaA10g26700D	22.1162	111.081	27.542	84.7376	0	2.34419	up	2.45974e-10	1.64002	up	--	--	BnaA10g26700D [Brassica napus]
BnaA10g26710D	3.80678	10.8789	2.01891	6.6007	0.00030232	1.41678	up	0.00273289	1.50169	up	K15148|3.2266e-100|brp:103847399|mediator of RNA polymerase II transcription subunit 7a; K15148 mediator of RNA polymerase II transcription subunit 7 (A)	Mediator of RNA polymerase II transcription subunit 7a OS=Arabidopsis thaliana (Mouse-ear cress) PE=1 SV=1	mediator of RNA polymerase II transcription subunit 7a [Brassica rapa]
BnaA10g26760D	14.8953	32.9977	21.3274	48.2429	1.28442e-05	1.21461	up	4.1276e-05	1.12599	up	K09523|0|brp:103847406|dnaJ homolog subfamily C member 3 homolog; K09523 DnaJ homolog subfamily C member 3 (A)	DnaJ protein P58IPK homolog (Precursor) OS=Arabidopsis thaliana (Mouse-ear cress) PE=1 SV=1	PREDICTED: dnaJ homolog subfamily C member 3 homolog [Brassica rapa]
BnaA10g26770D	3.58293	8.569	4.04589	10.679	1.00676e-05	1.3965	up	6.04255e-07	1.46086	up	--	Zinc finger protein JACKDAW GN=F15A17.180 OS=Arabidopsis thaliana (Mouse-ear cress) PE=1 SV=1	BnaA10g26770D [Brassica napus]
BnaA10g26810D	2.7496	26.6384	4.00981	22.3591	0	3.24838	up	0	2.7792	up	--	--	BnaA10g26810D [Brassica napus]
BnaA10g26850D	169.844	507.785	202.484	602.19	3.76673e-07	1.31804	up	7.6576e-07	1.26626	up	K02973|1.24833e-93|brp:103847414|40S ribosomal protein S23-2; K02973 small subunit ribosomal protein S23e (A)	40S ribosomal protein S23-2 GN=RPS23B OS=Arabidopsis thaliana (Mouse-ear cress) PE=2 SV=2	BnaCnng03140D [Brassica napus]
BnaA10g26860D	4.2161	14.5065	4.71439	10.9962	5.98876e-10	1.84077	up	5.46254e-05	1.32056	up	--	F-box/LRR-repeat protein At5g02910 GN=At5g02910 OS=Arabidopsis thaliana (Mouse-ear cress) PE=2 SV=1	BnaA10g26860D [Brassica napus]
BnaA10g26880D	52.4647	143.645	51.7493	157.17	1.30433e-09	1.49836	up	1.57285e-12	1.65563	up	K02930|0|brp:103847417|60S ribosomal protein L4-1; K02930 large subunit ribosomal protein L4e (A)	60S ribosomal protein L4-1 GN=RPL4A OS=Arabidopsis thaliana (Mouse-ear cress) PE=2 SV=1	BnaA10g26880D [Brassica napus]
BnaA10g26910D	1.17939	3.20617	2.24831	6.11384	5.38609e-05	1.46432	up	4.1657e-06	1.39433	up	--	Pentatricopeptide repeat-containing protein At5g02830, chloroplastic (Precursor) GN=At5g02830 OS=Arabidopsis thaliana (Mouse-ear cress) PE=2 SV=3	BnaA10g26910D [Brassica napus]
BnaA10g26920D	11.8689	31.6013	13.5278	30.6298	1.52401e-07	1.40208	up	7.03059e-05	1.12712	up	K10878|0|brp:103847420|DNA topoisomerase 6 subunit A; K10878 meiotic recombination protein SPO11 (A)	DNA topoisomerase 6 subunit A {ECO:0000255|HAMAP-Rule:MF_03164} GN=F9G14.130 OS=Arabidopsis thaliana (Mouse-ear cress) PE=1 SV=1	BnaCnng03220D [Brassica napus]
BnaA10g26930D	7.9227	18.1318	4.52567	10.6377	1.61638e-05	1.20406	up	5.80963e-05	1.17605	up	K12129|0|brp:103847424|two-component response regulator-like APRR7; K12129 pseudo-response regulator 7 (A)	Two-component response regulator-like APRR7 GN=APRR7 OS=Arabidopsis thaliana (Mouse-ear cress) PE=1 SV=1	BnaA10g26930D [Brassica napus]
BnaA10g26950D	2.38445	5.08024	2.17837	4.79304	0.00298495	1.12325	up	0.00282393	1.12824	up	--	--	BnaA10g26950D [Brassica napus]
BnaA10g27050D	8.2831	23.1512	9.36345	22.3338	1.05969e-08	1.50159	up	1.44878e-05	1.19717	up	K15174|0|brp:103847442|RNA polymerase II-associated factor 1 homolog; K15174 RNA polymerase II-associated factor 1 (A)	--	BnaA10g27050D [Brassica napus]
BnaA10g27090D	3.6324	0.336856	3.82742	0.27983	2.01652e-09	-3.25971	down	2.745e-11	-3.5963	down	--	Transcription factor-like protein DPA GN=T22P11.60 OS=Arabidopsis thaliana (Mouse-ear cress) PE=1 SV=1	BnaA10g27090D [Brassica napus]
BnaA10g27110D	1.25486	0	1.22207	0	3.1565e-05	-4.44981	down	2.94747e-05	-4.4165	down	K03857|0|brp:103847450|phosphatidylinositol N-acetylglucosaminyltransferase gpi3 subunit; K03857 phosphatidylinositol glycan, class A [EC:2.4.1.198] (A)	--	BnaA10g27110D [Brassica napus]
BnaA10g27180D	7.7317	0	2.17492	0	0	-7.7563	down	4.44089e-16	-5.91735	down	K10403|0|brp:103847457|kinesin-like protein KIF22-B; K10403 kinesin family member 22 (A)	Kinesin-like protein FLA10 GN=FLA10 OS=Chlamydomonas reinhardtii (Chlamydomonas smithii) PE=1 SV=1	BnaA10g27180D [Brassica napus]
BnaA10g27200D	3.21863	0.360454	1.44271	0.260796	0	-3.08459	down	2.6577e-11	-2.43715	down	--	--	BnaA10g27200D [Brassica napus]
BnaA10g27220D	7.13506	0	4.64532	0	1.64318e-09	-5.20432	down	5.10611e-06	-4.57274	down	--	--	PREDICTED: trafficking protein particle complex subunit 4 [Brassica rapa]
BnaA10g27230D	10.1043	0.0931589	14.6541	0.364157	0	-6.53697	down	0	-5.20094	down	K12608|0|brp:103847464|ABC transporter I family member 20; K12608 CCR4-NOT complex subunit CAF16 (A)	ABC transporter I family member 20 GN=T1E22.30 OS=Arabidopsis thaliana (Mouse-ear cress) PE=2 SV=1	BnaA10g27230D [Brassica napus]
BnaA10g27250D	1.27629	0.0194989	1.08907	0	2.07057e-13	-5.6972	down	6.45184e-12	-5.46442	down	--	Ribonuclease II, chloroplastic/mitochondrial (Precursor) GN=T1E22.10 OS=Arabidopsis thaliana (Mouse-ear cress) PE=2 SV=1	BnaA10g27250D [Brassica napus]
[truncated: 2,086 more rows]
