# Supplementary material for: Integrative RNA- and miRNA-Profile Analysis Reveals a Likely Role of BR and Auxin Signaling in Branch Angle Regulation of B. napus
Source: Int J Mol Sci. 2017 May 8;18(5):887. doi: 10.3390/ijms18050887 (PMC5454811; doi:10.3390/ijms18050887)
Supplement: Supplementary file 1 [file ijms-18-00887-s001.zip › Table S6.xls]

## Sheet: Differential miRNA expression a
Table S6. Differential expressed miRNA at bolting stage
miRNA_ID	Target_gene	miRNA_Seq	miRNA_Length	S1	S2	S3	S4	S1_vs_S2_FDR	S1_vs_S2_log2FC	S1_vs_S2_regulated	S3_vs_S4_FDR	S3_vs_S4_log2FC	S3_vs_S4_regulated	KEGG_annotation	Swissprot_annotation	nr_annotation
bna-miR1140	--	ACAGCCUAAACCAAUCGGAGC	21	261.086	114.686	95.8128	48.9301	0	-1.18683	down	--	--	--	--	--	--
bna-miR156b	BnaA02g14580D	UUGACAGAAGAUAGAGAGCAC	21	5.30123	22.6983	8.71026	15.7839	0.001812	2.09819	up	--	--	--	--	Squamosa promoter-binding-like protein 6 GN=SPL6 OS=Arabidopsis thaliana (Mouse-ear cress) PE=2 SV=2	BnaA02g14580D [Brassica napus]
bna-miR156b	BnaA04g24340D	UUGACAGAAGAUAGAGAGCAC	21	5.30123	22.6983	8.71026	15.7839	0.001812	2.09819	up	--	--	--	--	Squamosa promoter-binding-like protein 9 GN=SPL9 OS=Arabidopsis thaliana (Mouse-ear cress) PE=2 SV=2	BnaA04g24340D [Brassica napus]
bna-miR156b	BnaA04g27550D	UUGACAGAAGAUAGAGAGCAC	21	5.30123	22.6983	8.71026	15.7839	0.001812	2.09819	up	--	--	--	--	Squamosa promoter-binding-like protein 15 GN=SPL15 OS=Arabidopsis thaliana (Mouse-ear cress) PE=2 SV=1	BnaA04g27550D [Brassica napus]
bna-miR156b	BnaA05g02680D	UUGACAGAAGAUAGAGAGCAC	21	5.30123	22.6983	8.71026	15.7839	0.001812	2.09819	up	--	--	--	--	Squamosa promoter-binding-like protein 9 GN=SPL9 OS=Arabidopsis thaliana (Mouse-ear cress) PE=2 SV=2	BnaA05g02680D [Brassica napus]
bna-miR156b	BnaA06g36780D	UUGACAGAAGAUAGAGAGCAC	21	5.30123	22.6983	8.71026	15.7839	0.001812	2.09819	up	--	--	--	--	Squamosa promoter-binding-like protein 2 GN=SPL2 OS=Arabidopsis thaliana (Mouse-ear cress) PE=2 SV=1	BnaA06g36780D [Brassica napus]
bna-miR156b	BnaA07g08830D	UUGACAGAAGAUAGAGAGCAC	21	5.30123	22.6983	8.71026	15.7839	0.001812	2.09819	up	--	--	--	--	Squamosa promoter-binding-like protein 10 GN=SPL10 OS=Arabidopsis thaliana (Mouse-ear cress) PE=2 SV=2	BnaA07g08830D [Brassica napus]
bna-miR156b	BnaA07g08840D	UUGACAGAAGAUAGAGAGCAC	21	5.30123	22.6983	8.71026	15.7839	0.001812	2.09819	up	--	--	--	--	Squamosa promoter-binding-like protein 11 GN=SPL11 OS=Arabidopsis thaliana (Mouse-ear cress) PE=2 SV=2	BnaA07g08840D [Brassica napus]
bna-miR156b	BnaA07g17550D	UUGACAGAAGAUAGAGAGCAC	21	5.30123	22.6983	8.71026	15.7839	0.001812	2.09819	up	--	--	--	--	Squamosa promoter-binding-like protein 15 GN=SPL15 OS=Arabidopsis thaliana (Mouse-ear cress) PE=2 SV=1	BnaA07g17550D [Brassica napus]
bna-miR156b	BnaA09g16340D	UUGACAGAAGAUAGAGAGCAC	21	5.30123	22.6983	8.71026	15.7839	0.001812	2.09819	up	--	--	--	--	Squamosa promoter-binding-like protein 2 GN=SPL2 OS=Arabidopsis thaliana (Mouse-ear cress) PE=2 SV=1	BnaA09g16340D [Brassica napus]
bna-miR156b	BnaA09g27960D	UUGACAGAAGAUAGAGAGCAC	21	5.30123	22.6983	8.71026	15.7839	0.001812	2.09819	up	--	--	--	--	Squamosa promoter-binding-like protein 11 GN=SPL11 OS=Arabidopsis thaliana (Mouse-ear cress) PE=2 SV=2	BnaA09g27960D [Brassica napus]
bna-miR156b	BnaA10g09930D	UUGACAGAAGAUAGAGAGCAC	21	5.30123	22.6983	8.71026	15.7839	0.001812	2.09819	up	--	--	--	--	Probable L-type lectin-domain containing receptor kinase S.7 (Precursor) GN=LECRKS7 OS=Arabidopsis thaliana (Mouse-ear cress) PE=2 SV=1	BnaA10g09930D [Brassica napus]
bna-miR156b	BnaAnng25050D	UUGACAGAAGAUAGAGAGCAC	21	5.30123	22.6983	8.71026	15.7839	0.001812	2.09819	up	--	--	--	--	Squamosa promoter-binding-like protein 10 GN=SPL10 OS=Arabidopsis thaliana (Mouse-ear cress) PE=2 SV=2	BnaAnng25050D [Brassica napus]
bna-miR156b	BnaC02g14000D	UUGACAGAAGAUAGAGAGCAC	21	5.30123	22.6983	8.71026	15.7839	0.001812	2.09819	up	--	--	--	--	Squamosa promoter-binding-like protein 6 GN=SPL6 OS=Arabidopsis thaliana (Mouse-ear cress) PE=2 SV=2	BnaC02g14000D [Brassica napus]
bna-miR156b	BnaC02g19100D	UUGACAGAAGAUAGAGAGCAC	21	5.30123	22.6983	8.71026	15.7839	0.001812	2.09819	up	--	--	--	--	Squamosa promoter-binding-like protein 6 GN=SPL6 OS=Arabidopsis thaliana (Mouse-ear cress) PE=2 SV=2	BnaC02g19100D [Brassica napus]
bna-miR156b	BnaC03g57620D	UUGACAGAAGAUAGAGAGCAC	21	5.30123	22.6983	8.71026	15.7839	0.001812	2.09819	up	--	--	--	--	Squamosa promoter-binding-like protein 10 GN=SPL10 OS=Arabidopsis thaliana (Mouse-ear cress) PE=2 SV=2	BnaC03g57620D [Brassica napus]
bna-miR156b	BnaC04g02520D	UUGACAGAAGAUAGAGAGCAC	21	5.30123	22.6983	8.71026	15.7839	0.001812	2.09819	up	--	--	--	--	Squamosa promoter-binding-like protein 9 GN=SPL9 OS=Arabidopsis thaliana (Mouse-ear cress) PE=2 SV=2	BnaC04g02520D [Brassica napus]
bna-miR156b	BnaC04g23930D	UUGACAGAAGAUAGAGAGCAC	21	5.30123	22.6983	8.71026	15.7839	0.001812	2.09819	up	--	--	--	--	Squamosa promoter-binding-like protein 15 GN=SPL15 OS=Arabidopsis thaliana (Mouse-ear cress) PE=2 SV=1	BnaC04g23930D [Brassica napus]
bna-miR156b	BnaC04g48150D	UUGACAGAAGAUAGAGAGCAC	21	5.30123	22.6983	8.71026	15.7839	0.001812	2.09819	up	--	--	--	--	Squamosa promoter-binding-like protein 9 GN=SPL9 OS=Arabidopsis thaliana (Mouse-ear cress) PE=2 SV=2	BnaC04g48150D [Brassica napus]
bna-miR156b	BnaC05g21270D	UUGACAGAAGAUAGAGAGCAC	21	5.30123	22.6983	8.71026	15.7839	0.001812	2.09819	up	--	--	--	--	Squamosa promoter-binding-like protein 11 GN=SPL11 OS=Arabidopsis thaliana (Mouse-ear cress) PE=2 SV=2	BnaC05g21270D [Brassica napus]
bna-miR156b	BnaC05g21280D	UUGACAGAAGAUAGAGAGCAC	21	5.30123	22.6983	8.71026	15.7839	0.001812	2.09819	up	--	--	--	--	Squamosa promoter-binding-like protein 10 GN=SPL10 OS=Arabidopsis thaliana (Mouse-ear cress) PE=2 SV=2	BnaC05g21280D [Brassica napus]
bna-miR156b	BnaC06g16200D	UUGACAGAAGAUAGAGAGCAC	21	5.30123	22.6983	8.71026	15.7839	0.001812	2.09819	up	--	--	--	--	Squamosa promoter-binding-like protein 15 GN=SPL15 OS=Arabidopsis thaliana (Mouse-ear cress) PE=2 SV=1	BnaC06g16200D [Brassica napus]
bna-miR156b	BnaC07g11380D	UUGACAGAAGAUAGAGAGCAC	21	5.30123	22.6983	8.71026	15.7839	0.001812	2.09819	up	--	--	--	--	Squamosa promoter-binding-like protein 11 GN=SPL11 OS=Arabidopsis thaliana (Mouse-ear cress) PE=2 SV=2	BnaC07g11380D [Brassica napus]
bna-miR156b	BnaC07g11390D	UUGACAGAAGAUAGAGAGCAC	21	5.30123	22.6983	8.71026	15.7839	0.001812	2.09819	up	--	--	--	--	Squamosa promoter-binding-like protein 10 GN=SPL10 OS=Arabidopsis thaliana (Mouse-ear cress) PE=2 SV=2	BnaC07g11390D [Brassica napus]
bna-miR156b	BnaC07g17030D	UUGACAGAAGAUAGAGAGCAC	21	5.30123	22.6983	8.71026	15.7839	0.001812	2.09819	up	--	--	--	--	Squamosa promoter-binding-like protein 2 GN=SPL2 OS=Arabidopsis thaliana (Mouse-ear cress) PE=2 SV=1	BnaC07g17030D [Brassica napus]
bna-miR156b	BnaC09g17430D	UUGACAGAAGAUAGAGAGCAC	21	5.30123	22.6983	8.71026	15.7839	0.001812	2.09819	up	--	--	--	--	Squamosa promoter-binding-like protein 2 GN=SPL2 OS=Arabidopsis thaliana (Mouse-ear cress) PE=2 SV=1	BnaC09g17430D [Brassica napus]
bna-miR156b	BnaC09g27080D	UUGACAGAAGAUAGAGAGCAC	21	5.30123	22.6983	8.71026	15.7839	0.001812	2.09819	up	--	--	--	--	Squamosa promoter-binding-like protein 13B GN=MFB16.6 OS=Arabidopsis thaliana (Mouse-ear cress) PE=3 SV=1	BnaC09g27080D [Brassica napus]
bna-miR156c	BnaA02g14580D	UUGACAGAAGAUAGAGAGCAC	21	5.30123	22.6983	8.71026	15.7839	0.001812	2.09819	up	--	--	--	--	Squamosa promoter-binding-like protein 6 GN=SPL6 OS=Arabidopsis thaliana (Mouse-ear cress) PE=2 SV=2	BnaA02g14580D [Brassica napus]
bna-miR156c	BnaA04g24340D	UUGACAGAAGAUAGAGAGCAC	21	5.30123	22.6983	8.71026	15.7839	0.001812	2.09819	up	--	--	--	--	Squamosa promoter-binding-like protein 9 GN=SPL9 OS=Arabidopsis thaliana (Mouse-ear cress) PE=2 SV=2	BnaA04g24340D [Brassica napus]
bna-miR156c	BnaA04g27550D	UUGACAGAAGAUAGAGAGCAC	21	5.30123	22.6983	8.71026	15.7839	0.001812	2.09819	up	--	--	--	--	Squamosa promoter-binding-like protein 15 GN=SPL15 OS=Arabidopsis thaliana (Mouse-ear cress) PE=2 SV=1	BnaA04g27550D [Brassica napus]
bna-miR156c	BnaA05g02680D	UUGACAGAAGAUAGAGAGCAC	21	5.30123	22.6983	8.71026	15.7839	0.001812	2.09819	up	--	--	--	--	Squamosa promoter-binding-like protein 9 GN=SPL9 OS=Arabidopsis thaliana (Mouse-ear cress) PE=2 SV=2	BnaA05g02680D [Brassica napus]
bna-miR156c	BnaA06g36780D	UUGACAGAAGAUAGAGAGCAC	21	5.30123	22.6983	8.71026	15.7839	0.001812	2.09819	up	--	--	--	--	Squamosa promoter-binding-like protein 2 GN=SPL2 OS=Arabidopsis thaliana (Mouse-ear cress) PE=2 SV=1	BnaA06g36780D [Brassica napus]
bna-miR156c	BnaA07g08830D	UUGACAGAAGAUAGAGAGCAC	21	5.30123	22.6983	8.71026	15.7839	0.001812	2.09819	up	--	--	--	--	Squamosa promoter-binding-like protein 10 GN=SPL10 OS=Arabidopsis thaliana (Mouse-ear cress) PE=2 SV=2	BnaA07g08830D [Brassica napus]
bna-miR156c	BnaA07g08840D	UUGACAGAAGAUAGAGAGCAC	21	5.30123	22.6983	8.71026	15.7839	0.001812	2.09819	up	--	--	--	--	Squamosa promoter-binding-like protein 11 GN=SPL11 OS=Arabidopsis thaliana (Mouse-ear cress) PE=2 SV=2	BnaA07g08840D [Brassica napus]
bna-miR156c	BnaA07g17550D	UUGACAGAAGAUAGAGAGCAC	21	5.30123	22.6983	8.71026	15.7839	0.001812	2.09819	up	--	--	--	--	Squamosa promoter-binding-like protein 15 GN=SPL15 OS=Arabidopsis thaliana (Mouse-ear cress) PE=2 SV=1	BnaA07g17550D [Brassica napus]
bna-miR156c	BnaA09g16340D	UUGACAGAAGAUAGAGAGCAC	21	5.30123	22.6983	8.71026	15.7839	0.001812	2.09819	up	--	--	--	--	Squamosa promoter-binding-like protein 2 GN=SPL2 OS=Arabidopsis thaliana (Mouse-ear cress) PE=2 SV=1	BnaA09g16340D [Brassica napus]
bna-miR156c	BnaA09g27960D	UUGACAGAAGAUAGAGAGCAC	21	5.30123	22.6983	8.71026	15.7839	0.001812	2.09819	up	--	--	--	--	Squamosa promoter-binding-like protein 11 GN=SPL11 OS=Arabidopsis thaliana (Mouse-ear cress) PE=2 SV=2	BnaA09g27960D [Brassica napus]
bna-miR156c	BnaA10g09930D	UUGACAGAAGAUAGAGAGCAC	21	5.30123	22.6983	8.71026	15.7839	0.001812	2.09819	up	--	--	--	--	Probable L-type lectin-domain containing receptor kinase S.7 (Precursor) GN=LECRKS7 OS=Arabidopsis thaliana (Mouse-ear cress) PE=2 SV=1	BnaA10g09930D [Brassica napus]
bna-miR156c	BnaAnng25050D	UUGACAGAAGAUAGAGAGCAC	21	5.30123	22.6983	8.71026	15.7839	0.001812	2.09819	up	--	--	--	--	Squamosa promoter-binding-like protein 10 GN=SPL10 OS=Arabidopsis thaliana (Mouse-ear cress) PE=2 SV=2	BnaAnng25050D [Brassica napus]
bna-miR156c	BnaC02g14000D	UUGACAGAAGAUAGAGAGCAC	21	5.30123	22.6983	8.71026	15.7839	0.001812	2.09819	up	--	--	--	--	Squamosa promoter-binding-like protein 6 GN=SPL6 OS=Arabidopsis thaliana (Mouse-ear cress) PE=2 SV=2	BnaC02g14000D [Brassica napus]
bna-miR156c	BnaC02g19100D	UUGACAGAAGAUAGAGAGCAC	21	5.30123	22.6983	8.71026	15.7839	0.001812	2.09819	up	--	--	--	--	Squamosa promoter-binding-like protein 6 GN=SPL6 OS=Arabidopsis thaliana (Mouse-ear cress) PE=2 SV=2	BnaC02g19100D [Brassica napus]
bna-miR156c	BnaC03g57620D	UUGACAGAAGAUAGAGAGCAC	21	5.30123	22.6983	8.71026	15.7839	0.001812	2.09819	up	--	--	--	--	Squamosa promoter-binding-like protein 10 GN=SPL10 OS=Arabidopsis thaliana (Mouse-ear cress) PE=2 SV=2	BnaC03g57620D [Brassica napus]
bna-miR156c	BnaC04g02520D	UUGACAGAAGAUAGAGAGCAC	21	5.30123	22.6983	8.71026	15.7839	0.001812	2.09819	up	--	--	--	--	Squamosa promoter-binding-like protein 9 GN=SPL9 OS=Arabidopsis thaliana (Mouse-ear cress) PE=2 SV=2	BnaC04g02520D [Brassica napus]
bna-miR156c	BnaC04g23930D	UUGACAGAAGAUAGAGAGCAC	21	5.30123	22.6983	8.71026	15.7839	0.001812	2.09819	up	--	--	--	--	Squamosa promoter-binding-like protein 15 GN=SPL15 OS=Arabidopsis thaliana (Mouse-ear cress) PE=2 SV=1	BnaC04g23930D [Brassica napus]
bna-miR156c	BnaC04g48150D	UUGACAGAAGAUAGAGAGCAC	21	5.30123	22.6983	8.71026	15.7839	0.001812	2.09819	up	--	--	--	--	Squamosa promoter-binding-like protein 9 GN=SPL9 OS=Arabidopsis thaliana (Mouse-ear cress) PE=2 SV=2	BnaC04g48150D [Brassica napus]
bna-miR156c	BnaC05g21270D	UUGACAGAAGAUAGAGAGCAC	21	5.30123	22.6983	8.71026	15.7839	0.001812	2.09819	up	--	--	--	--	Squamosa promoter-binding-like protein 11 GN=SPL11 OS=Arabidopsis thaliana (Mouse-ear cress) PE=2 SV=2	BnaC05g21270D [Brassica napus]
bna-miR156c	BnaC05g21280D	UUGACAGAAGAUAGAGAGCAC	21	5.30123	22.6983	8.71026	15.7839	0.001812	2.09819	up	--	--	--	--	Squamosa promoter-binding-like protein 10 GN=SPL10 OS=Arabidopsis thaliana (Mouse-ear cress) PE=2 SV=2	BnaC05g21280D [Brassica napus]
bna-miR156c	BnaC06g16200D	UUGACAGAAGAUAGAGAGCAC	21	5.30123	22.6983	8.71026	15.7839	0.001812	2.09819	up	--	--	--	--	Squamosa promoter-binding-like protein 15 GN=SPL15 OS=Arabidopsis thaliana (Mouse-ear cress) PE=2 SV=1	BnaC06g16200D [Brassica napus]
bna-miR156c	BnaC07g11380D	UUGACAGAAGAUAGAGAGCAC	21	5.30123	22.6983	8.71026	15.7839	0.001812	2.09819	up	--	--	--	--	Squamosa promoter-binding-like protein 11 GN=SPL11 OS=Arabidopsis thaliana (Mouse-ear cress) PE=2 SV=2	BnaC07g11380D [Brassica napus]
bna-miR156c	BnaC07g11390D	UUGACAGAAGAUAGAGAGCAC	21	5.30123	22.6983	8.71026	15.7839	0.001812	2.09819	up	--	--	--	--	Squamosa promoter-binding-like protein 10 GN=SPL10 OS=Arabidopsis thaliana (Mouse-ear cress) PE=2 SV=2	BnaC07g11390D [Brassica napus]
bna-miR156c	BnaC07g17030D	UUGACAGAAGAUAGAGAGCAC	21	5.30123	22.6983	8.71026	15.7839	0.001812	2.09819	up	--	--	--	--	Squamosa promoter-binding-like protein 2 GN=SPL2 OS=Arabidopsis thaliana (Mouse-ear cress) PE=2 SV=1	BnaC07g17030D [Brassica napus]
bna-miR156c	BnaC09g17430D	UUGACAGAAGAUAGAGAGCAC	21	5.30123	22.6983	8.71026	15.7839	0.001812	2.09819	up	--	--	--	--	Squamosa promoter-binding-like protein 2 GN=SPL2 OS=Arabidopsis thaliana (Mouse-ear cress) PE=2 SV=1	BnaC09g17430D [Brassica napus]
bna-miR156c	BnaC09g27080D	UUGACAGAAGAUAGAGAGCAC	21	5.30123	22.6983	8.71026	15.7839	0.001812	2.09819	up	--	--	--	--	Squamosa promoter-binding-like protein 13B GN=MFB16.6 OS=Arabidopsis thaliana (Mouse-ear cress) PE=3 SV=1	BnaC09g27080D [Brassica napus]
bna-miR156g	BnaA02g14580D	UUGACAGAAGAUAGAGAGCAC	21	5.30123	22.6983	8.71026	15.7839	0.001812	2.09819	up	--	--	--	--	Squamosa promoter-binding-like protein 6 GN=SPL6 OS=Arabidopsis thaliana (Mouse-ear cress) PE=2 SV=2	BnaA02g14580D [Brassica napus]
bna-miR156g	BnaA04g24340D	UUGACAGAAGAUAGAGAGCAC	21	5.30123	22.6983	8.71026	15.7839	0.001812	2.09819	up	--	--	--	--	Squamosa promoter-binding-like protein 9 GN=SPL9 OS=Arabidopsis thaliana (Mouse-ear cress) PE=2 SV=2	BnaA04g24340D [Brassica napus]
bna-miR156g	BnaA04g27550D	UUGACAGAAGAUAGAGAGCAC	21	5.30123	22.6983	8.71026	15.7839	0.001812	2.09819	up	--	--	--	--	Squamosa promoter-binding-like protein 15 GN=SPL15 OS=Arabidopsis thaliana (Mouse-ear cress) PE=2 SV=1	BnaA04g27550D [Brassica napus]
bna-miR156g	BnaA05g02680D	UUGACAGAAGAUAGAGAGCAC	21	5.30123	22.6983	8.71026	15.7839	0.001812	2.09819	up	--	--	--	--	Squamosa promoter-binding-like protein 9 GN=SPL9 OS=Arabidopsis thaliana (Mouse-ear cress) PE=2 SV=2	BnaA05g02680D [Brassica napus]
bna-miR156g	BnaA06g36780D	UUGACAGAAGAUAGAGAGCAC	21	5.30123	22.6983	8.71026	15.7839	0.001812	2.09819	up	--	--	--	--	Squamosa promoter-binding-like protein 2 GN=SPL2 OS=Arabidopsis thaliana (Mouse-ear cress) PE=2 SV=1	BnaA06g36780D [Brassica napus]
bna-miR156g	BnaA07g08830D	UUGACAGAAGAUAGAGAGCAC	21	5.30123	22.6983	8.71026	15.7839	0.001812	2.09819	up	--	--	--	--	Squamosa promoter-binding-like protein 10 GN=SPL10 OS=Arabidopsis thaliana (Mouse-ear cress) PE=2 SV=2	BnaA07g08830D [Brassica napus]
bna-miR156g	BnaA07g08840D	UUGACAGAAGAUAGAGAGCAC	21	5.30123	22.6983	8.71026	15.7839	0.001812	2.09819	up	--	--	--	--	Squamosa promoter-binding-like protein 11 GN=SPL11 OS=Arabidopsis thaliana (Mouse-ear cress) PE=2 SV=2	BnaA07g08840D [Brassica napus]
bna-miR156g	BnaA07g17550D	UUGACAGAAGAUAGAGAGCAC	21	5.30123	22.6983	8.71026	15.7839	0.001812	2.09819	up	--	--	--	--	Squamosa promoter-binding-like protein 15 GN=SPL15 OS=Arabidopsis thaliana (Mouse-ear cress) PE=2 SV=1	BnaA07g17550D [Brassica napus]
bna-miR156g	BnaA09g16340D	UUGACAGAAGAUAGAGAGCAC	21	5.30123	22.6983	8.71026	15.7839	0.001812	2.09819	up	--	--	--	--	Squamosa promoter-binding-like protein 2 GN=SPL2 OS=Arabidopsis thaliana (Mouse-ear cress) PE=2 SV=1	BnaA09g16340D [Brassica napus]
bna-miR156g	BnaA09g27960D	UUGACAGAAGAUAGAGAGCAC	21	5.30123	22.6983	8.71026	15.7839	0.001812	2.09819	up	--	--	--	--	Squamosa promoter-binding-like protein 11 GN=SPL11 OS=Arabidopsis thaliana (Mouse-ear cress) PE=2 SV=2	BnaA09g27960D [Brassica napus]
bna-miR156g	BnaA10g09930D	UUGACAGAAGAUAGAGAGCAC	21	5.30123	22.6983	8.71026	15.7839	0.001812	2.09819	up	--	--	--	--	Probable L-type lectin-domain containing receptor kinase S.7 (Precursor) GN=LECRKS7 OS=Arabidopsis thaliana (Mouse-ear cress) PE=2 SV=1	BnaA10g09930D [Brassica napus]
bna-miR156g	BnaAnng25050D	UUGACAGAAGAUAGAGAGCAC	21	5.30123	22.6983	8.71026	15.7839	0.001812	2.09819	up	--	--	--	--	Squamosa promoter-binding-like protein 10 GN=SPL10 OS=Arabidopsis thaliana (Mouse-ear cress) PE=2 SV=2	BnaAnng25050D [Brassica napus]
bna-miR156g	BnaC02g14000D	UUGACAGAAGAUAGAGAGCAC	21	5.30123	22.6983	8.71026	15.7839	0.001812	2.09819	up	--	--	--	--	Squamosa promoter-binding-like protein 6 GN=SPL6 OS=Arabidopsis thaliana (Mouse-ear cress) PE=2 SV=2	BnaC02g14000D [Brassica napus]
bna-miR156g	BnaC02g19100D	UUGACAGAAGAUAGAGAGCAC	21	5.30123	22.6983	8.71026	15.7839	0.001812	2.09819	up	--	--	--	--	Squamosa promoter-binding-like protein 6 GN=SPL6 OS=Arabidopsis thaliana (Mouse-ear cress) PE=2 SV=2	BnaC02g19100D [Brassica napus]
bna-miR156g	BnaC03g57620D	UUGACAGAAGAUAGAGAGCAC	21	5.30123	22.6983	8.71026	15.7839	0.001812	2.09819	up	--	--	--	--	Squamosa promoter-binding-like protein 10 GN=SPL10 OS=Arabidopsis thaliana (Mouse-ear cress) PE=2 SV=2	BnaC03g57620D [Brassica napus]
bna-miR156g	BnaC04g02520D	UUGACAGAAGAUAGAGAGCAC	21	5.30123	22.6983	8.71026	15.7839	0.001812	2.09819	up	--	--	--	--	Squamosa promoter-binding-like protein 9 GN=SPL9 OS=Arabidopsis thaliana (Mouse-ear cress) PE=2 SV=2	BnaC04g02520D [Brassica napus]
bna-miR156g	BnaC04g23930D	UUGACAGAAGAUAGAGAGCAC	21	5.30123	22.6983	8.71026	15.7839	0.001812	2.09819	up	--	--	--	--	Squamosa promoter-binding-like protein 15 GN=SPL15 OS=Arabidopsis thaliana (Mouse-ear cress) PE=2 SV=1	BnaC04g23930D [Brassica napus]
bna-miR156g	BnaC04g48150D	UUGACAGAAGAUAGAGAGCAC	21	5.30123	22.6983	8.71026	15.7839	0.001812	2.09819	up	--	--	--	--	Squamosa promoter-binding-like protein 9 GN=SPL9 OS=Arabidopsis thaliana (Mouse-ear cress) PE=2 SV=2	BnaC04g48150D [Brassica napus]
bna-miR156g	BnaC05g21270D	UUGACAGAAGAUAGAGAGCAC	21	5.30123	22.6983	8.71026	15.7839	0.001812	2.09819	up	--	--	--	--	Squamosa promoter-binding-like protein 11 GN=SPL11 OS=Arabidopsis thaliana (Mouse-ear cress) PE=2 SV=2	BnaC05g21270D [Brassica napus]
bna-miR156g	BnaC05g21280D	UUGACAGAAGAUAGAGAGCAC	21	5.30123	22.6983	8.71026	15.7839	0.001812	2.09819	up	--	--	--	--	Squamosa promoter-binding-like protein 10 GN=SPL10 OS=Arabidopsis thaliana (Mouse-ear cress) PE=2 SV=2	BnaC05g21280D [Brassica napus]
bna-miR156g	BnaC06g16200D	UUGACAGAAGAUAGAGAGCAC	21	5.30123	22.6983	8.71026	15.7839	0.001812	2.09819	up	--	--	--	--	Squamosa promoter-binding-like protein 15 GN=SPL15 OS=Arabidopsis thaliana (Mouse-ear cress) PE=2 SV=1	BnaC06g16200D [Brassica napus]
bna-miR156g	BnaC07g11380D	UUGACAGAAGAUAGAGAGCAC	21	5.30123	22.6983	8.71026	15.7839	0.001812	2.09819	up	--	--	--	--	Squamosa promoter-binding-like protein 11 GN=SPL11 OS=Arabidopsis thaliana (Mouse-ear cress) PE=2 SV=2	BnaC07g11380D [Brassica napus]
bna-miR156g	BnaC07g11390D	UUGACAGAAGAUAGAGAGCAC	21	5.30123	22.6983	8.71026	15.7839	0.001812	2.09819	up	--	--	--	--	Squamosa promoter-binding-like protein 10 GN=SPL10 OS=Arabidopsis thaliana (Mouse-ear cress) PE=2 SV=2	BnaC07g11390D [Brassica napus]
bna-miR156g	BnaC07g17030D	UUGACAGAAGAUAGAGAGCAC	21	5.30123	22.6983	8.71026	15.7839	0.001812	2.09819	up	--	--	--	--	Squamosa promoter-binding-like protein 2 GN=SPL2 OS=Arabidopsis thaliana (Mouse-ear cress) PE=2 SV=1	BnaC07g17030D [Brassica napus]
bna-miR156g	BnaC09g17430D	UUGACAGAAGAUAGAGAGCAC	21	5.30123	22.6983	8.71026	15.7839	0.001812	2.09819	up	--	--	--	--	Squamosa promoter-binding-like protein 2 GN=SPL2 OS=Arabidopsis thaliana (Mouse-ear cress) PE=2 SV=1	BnaC09g17430D [Brassica napus]
bna-miR156g	BnaC09g27080D	UUGACAGAAGAUAGAGAGCAC	21	5.30123	22.6983	8.71026	15.7839	0.001812	2.09819	up	--	--	--	--	Squamosa promoter-binding-like protein 13B GN=MFB16.6 OS=Arabidopsis thaliana (Mouse-ear cress) PE=3 SV=1	BnaC09g27080D [Brassica napus]
bna-miR169m	BnaA03g20810D	UGAGCCAAAGAUGACUUGCCG	21	14.5784	60.9271	13.9364	18.9407	0	2.06325	up	--	--	--	K07893|6e-152|ath:AT2G44610|RAB6A	Ras-related protein RABH1b GN=F16B22.10 OS=Arabidopsis thaliana (Mouse-ear cress) PE=1 SV=1	Ras-related protein RABH1B [Arabidopsis thaliana]
bna-miR169m	BnaC03g24870D	UGAGCCAAAGAUGACUUGCCG	21	14.5784	60.9271	13.9364	18.9407	0	2.06325	up	--	--	--	K07893|6e-152|ath:AT2G44610|RAB6A	Ras-related protein RABH1b GN=F16B22.10 OS=Arabidopsis thaliana (Mouse-ear cress) PE=1 SV=1	Ras-related protein RABH1B [Arabidopsis thaliana]
bna-miR393	BnaA01g23600D	UCCAAAGGGAUCGCAUUGAUC	21	1.32531	15.5304	26.1308	14.2055	0.00139482	3.5507	up	--	--	--	--	Transcription factor bHLH77 GN=MYM9.3 OS=Arabidopsis thaliana (Mouse-ear cress) PE=1 SV=1	BnaA01g23600D [Brassica napus]
bna-miR393	BnaA02g28290D	UCCAAAGGGAUCGCAUUGAUC	21	1.32531	15.5304	26.1308	14.2055	0.00139482	3.5507	up	--	--	--	--	Protein AUXIN SIGNALING F-BOX 2 GN=MDJ14.12 OS=Arabidopsis thaliana (Mouse-ear cress) PE=1 SV=1	BnaA02g28290D [Brassica napus]
bna-miR393	BnaA07g19520D	UCCAAAGGGAUCGCAUUGAUC	21	1.32531	15.5304	26.1308	14.2055	0.00139482	3.5507	up	--	--	--	K14485|0.0|ath:AT3G62980|TIR1	Protein TRANSPORT INHIBITOR RESPONSE 1 GN=T20O10.80 OS=Arabidopsis thaliana (Mouse-ear cress) PE=1 SV=2	BnaA07g19520D [Brassica napus]
bna-miR393	BnaA08g24570D	UCCAAAGGGAUCGCAUUGAUC	21	1.32531	15.5304	26.1308	14.2055	0.00139482	3.5507	up	--	--	--	--	Protein AUXIN SIGNALING F-BOX 3 GN=AFB3 OS=Arabidopsis thaliana (Mouse-ear cress) PE=1 SV=1	hypothetical protein [Brassica rapa]
bna-miR393	BnaA09g01370D	UCCAAAGGGAUCGCAUUGAUC	21	1.32531	15.5304	26.1308	14.2055	0.00139482	3.5507	up	--	--	--	--	GRR1-like protein 1 GN=At4g03190 OS=Arabidopsis thaliana (Mouse-ear cress) PE=1 SV=1	BnaA09g01370D [Brassica napus]
bna-miR393	BnaA09g40340D	UCCAAAGGGAUCGCAUUGAUC	21	1.32531	15.5304	26.1308	14.2055	0.00139482	3.5507	up	--	--	--	K14485|0.0|ath:AT3G62980|TIR1	Protein TRANSPORT INHIBITOR RESPONSE 1 GN=T20O10.80 OS=Arabidopsis thaliana (Mouse-ear cress) PE=1 SV=2	BnaA09g40340D [Brassica napus]
bna-miR393	BnaA09g46830D	UCCAAAGGGAUCGCAUUGAUC	21	1.32531	15.5304	26.1308	14.2055	0.00139482	3.5507	up	--	--	--	--	Protein AUXIN SIGNALING F-BOX 3 GN=AFB3 OS=Arabidopsis thaliana (Mouse-ear cress) PE=1 SV=1	BnaA09g46830D [Brassica napus]
bna-miR393	BnaC02g36370D	UCCAAAGGGAUCGCAUUGAUC	21	1.32531	15.5304	26.1308	14.2055	0.00139482	3.5507	up	--	--	--	--	Protein AUXIN SIGNALING F-BOX 2 GN=MDJ14.12 OS=Arabidopsis thaliana (Mouse-ear cress) PE=1 SV=1	BnaC02g36370D [Brassica napus]
bna-miR393	BnaC06g43000D	UCCAAAGGGAUCGCAUUGAUC	21	1.32531	15.5304	26.1308	14.2055	0.00139482	3.5507	up	--	--	--	K14485|0.0|ath:AT3G62980|TIR1	Protein TRANSPORT INHIBITOR RESPONSE 1 GN=T20O10.80 OS=Arabidopsis thaliana (Mouse-ear cress) PE=1 SV=2	BnaC06g43000D [Brassica napus]
bna-miR393	BnaC07g07840D	UCCAAAGGGAUCGCAUUGAUC	21	1.32531	15.5304	26.1308	14.2055	0.00139482	3.5507	up	--	--	--	--	Transcription factor bHLH77 GN=MYM9.3 OS=Arabidopsis thaliana (Mouse-ear cress) PE=1 SV=1	BnaC07g07840D [Brassica napus]
bna-miR393	BnaC08g15770D	UCCAAAGGGAUCGCAUUGAUC	21	1.32531	15.5304	26.1308	14.2055	0.00139482	3.5507	up	--	--	--	--	Protein AUXIN SIGNALING F-BOX 3 GN=AFB3 OS=Arabidopsis thaliana (Mouse-ear cress) PE=1 SV=1	BnaC08g15770D [Brassica napus]
bna-miR393	BnaC08g29060D	UCCAAAGGGAUCGCAUUGAUC	21	1.32531	15.5304	26.1308	14.2055	0.00139482	3.5507	up	--	--	--	--	Protein AUXIN SIGNALING F-BOX 3 GN=AFB3 OS=Arabidopsis thaliana (Mouse-ear cress) PE=1 SV=1	BnaC08g29060D [Brassica napus]
bna-miR393	BnaC08g32660D	UCCAAAGGGAUCGCAUUGAUC	21	1.32531	15.5304	26.1308	14.2055	0.00139482	3.5507	up	--	--	--	K14485|0.0|ath:AT3G62980|TIR1	Protein TRANSPORT INHIBITOR RESPONSE 1 GN=T20O10.80 OS=Arabidopsis thaliana (Mouse-ear cress) PE=1 SV=2	BnaC08g32660D [Brassica napus]
bna-miR393	BnaC08g40890D	UCCAAAGGGAUCGCAUUGAUC	21	1.32531	15.5304	26.1308	14.2055	0.00139482	3.5507	up	--	--	--	--	Protein AUXIN SIGNALING F-BOX 3 GN=AFB3 OS=Arabidopsis thaliana (Mouse-ear cress) PE=1 SV=1	BnaC08g40890D [Brassica napus]
bna-miR393	BnaC09g00530D	UCCAAAGGGAUCGCAUUGAUC	21	1.32531	15.5304	26.1308	14.2055	0.00139482	3.5507	up	--	--	--	--	GRR1-like protein 1 GN=At4g03190 OS=Arabidopsis thaliana (Mouse-ear cress) PE=1 SV=1	BnaC09g00530D [Brassica napus]
bna-miR393	BnaCnng29920D	UCCAAAGGGAUCGCAUUGAUC	21	1.32531	15.5304	26.1308	14.2055	0.00139482	3.5507	up	--	--	--	--	Transcription factor bHLH77 GN=MYM9.3 OS=Arabidopsis thaliana (Mouse-ear cress) PE=1 SV=1	BnaCnng29920D [Brassica napus]
bna-miR393	BnaCnng60850D	UCCAAAGGGAUCGCAUUGAUC	21	1.32531	15.5304	26.1308	14.2055	0.00139482	3.5507	up	--	--	--	K14485|0.0|ath:AT3G62980|TIR1	Protein TRANSPORT INHIBITOR RESPONSE 1 GN=T20O10.80 OS=Arabidopsis thaliana (Mouse-ear cress) PE=1 SV=2	BnaCnng60850D, partial [Brassica napus]
bna-miR395a	BnaA02g00410D	CUGAAGUGUUUGGGGGAACUC	21	27.8315	86.0147	29.6149	36.303	0	1.62786	up	--	--	--	--	Sulfate transporter 2.1 GN=SULTR2;1 OS=Arabidopsis thaliana (Mouse-ear cress) PE=2 SV=1	PREDICTED: sulfate transporter 2.1 [Brassica rapa]
bna-miR395a	BnaA02g00420D	CUGAAGUGUUUGGGGGAACUC	21	27.8315	86.0147	29.6149	36.303	0	1.62786	up	--	--	--	--	Sulfate transporter 2.1 GN=SULTR2;1 OS=Arabidopsis thaliana (Mouse-ear cress) PE=2 SV=1	BnaA02g00420D [Brassica napus]
bna-miR395a	BnaA04g16670D	CUGAAGUGUUUGGGGGAACUC	21	27.8315	86.0147	29.6149	36.303	0	1.62786	up	--	--	--	--	--	BnaA04g16670D [Brassica napus]
bna-miR395a	BnaA06g36560D	CUGAAGUGUUUGGGGGAACUC	21	27.8315	86.0147	29.6149	36.303	0	1.62786	up	--	--	--	K13811|0.0|ath:AT5G43780|APS4	ATP sulfurylase 4, chloroplastic (Precursor) GN=APS4 OS=Arabidopsis thaliana (Mouse-ear cress) PE=2 SV=1	ATP sulfurylase 4 [Brassica napus]
bna-miR395a	BnaA08g21110D	CUGAAGUGUUUGGGGGAACUC	21	27.8315	86.0147	29.6149	36.303	0	1.62786	up	--	--	--	--	Sulfate transporter 2.1 GN=SULTR2;1 OS=Arabidopsis thaliana (Mouse-ear cress) PE=2 SV=1	BnaA08g21110D [Brassica napus]
bna-miR395a	BnaA10g22050D	CUGAAGUGUUUGGGGGAACUC	21	27.8315	86.0147	29.6149	36.303	0	1.62786	up	--	--	--	--	Sulfate transporter 2.1 GN=SULTR2;1 OS=Arabidopsis thaliana (Mouse-ear cress) PE=2 SV=1	PREDICTED: sulfate transporter 2.1-like isoform X1 [Brassica rapa]
bna-miR395a	BnaC02g00440D	CUGAAGUGUUUGGGGGAACUC	21	27.8315	86.0147	29.6149	36.303	0	1.62786	up	--	--	--	--	Sulfate transporter 2.1 GN=SULTR2;1 OS=Arabidopsis thaliana (Mouse-ear cress) PE=2 SV=1	BnaC02g00440D [Brassica napus]
bna-miR395a	BnaC04g40010D	CUGAAGUGUUUGGGGGAACUC	21	27.8315	86.0147	29.6149	36.303	0	1.62786	up	--	--	--	--	--	BnaC04g40010D [Brassica napus]
bna-miR395a	BnaC07g17320D	CUGAAGUGUUUGGGGGAACUC	21	27.8315	86.0147	29.6149	36.303	0	1.62786	up	--	--	--	K13811|0.0|ath:AT5G43780|APS4	ATP sulfurylase 4, chloroplastic (Precursor) GN=APS4 OS=Arabidopsis thaliana (Mouse-ear cress) PE=2 SV=1	BnaC07g17320D [Brassica napus]
bna-miR395a	BnaC09g46440D	CUGAAGUGUUUGGGGGAACUC	21	27.8315	86.0147	29.6149	36.303	0	1.62786	up	--	--	--	--	Sulfate transporter 2.1 GN=SULTR2;1 OS=Arabidopsis thaliana (Mouse-ear cress) PE=2 SV=1	BnaC09g46440D [Brassica napus]
bna-miR395b	BnaA02g00410D	CUGAAGUGUUUGGGGGAACUC	21	27.8315	86.0147	29.6149	36.303	0	1.62786	up	--	--	--	--	Sulfate transporter 2.1 GN=SULTR2;1 OS=Arabidopsis thaliana (Mouse-ear cress) PE=2 SV=1	PREDICTED: sulfate transporter 2.1 [Brassica rapa]
bna-miR395b	BnaA02g00420D	CUGAAGUGUUUGGGGGAACUC	21	27.8315	86.0147	29.6149	36.303	0	1.62786	up	--	--	--	--	Sulfate transporter 2.1 GN=SULTR2;1 OS=Arabidopsis thaliana (Mouse-ear cress) PE=2 SV=1	BnaA02g00420D [Brassica napus]
bna-miR395b	BnaA04g16670D	CUGAAGUGUUUGGGGGAACUC	21	27.8315	86.0147	29.6149	36.303	0	1.62786	up	--	--	--	--	--	BnaA04g16670D [Brassica napus]
bna-miR395b	BnaA06g36560D	CUGAAGUGUUUGGGGGAACUC	21	27.8315	86.0147	29.6149	36.303	0	1.62786	up	--	--	--	K13811|0.0|ath:AT5G43780|APS4	ATP sulfurylase 4, chloroplastic (Precursor) GN=APS4 OS=Arabidopsis thaliana (Mouse-ear cress) PE=2 SV=1	ATP sulfurylase 4 [Brassica napus]
bna-miR395b	BnaA08g21110D	CUGAAGUGUUUGGGGGAACUC	21	27.8315	86.0147	29.6149	36.303	0	1.62786	up	--	--	--	--	Sulfate transporter 2.1 GN=SULTR2;1 OS=Arabidopsis thaliana (Mouse-ear cress) PE=2 SV=1	BnaA08g21110D [Brassica napus]
bna-miR395b	BnaA10g22050D	CUGAAGUGUUUGGGGGAACUC	21	27.8315	86.0147	29.6149	36.303	0	1.62786	up	--	--	--	--	Sulfate transporter 2.1 GN=SULTR2;1 OS=Arabidopsis thaliana (Mouse-ear cress) PE=2 SV=1	PREDICTED: sulfate transporter 2.1-like isoform X1 [Brassica rapa]
bna-miR395b	BnaC02g00440D	CUGAAGUGUUUGGGGGAACUC	21	27.8315	86.0147	29.6149	36.303	0	1.62786	up	--	--	--	--	Sulfate transporter 2.1 GN=SULTR2;1 OS=Arabidopsis thaliana (Mouse-ear cress) PE=2 SV=1	BnaC02g00440D [Brassica napus]
bna-miR395b	BnaC04g40010D	CUGAAGUGUUUGGGGGAACUC	21	27.8315	86.0147	29.6149	36.303	0	1.62786	up	--	--	--	--	--	BnaC04g40010D [Brassica napus]
bna-miR395b	BnaC07g17320D	CUGAAGUGUUUGGGGGAACUC	21	27.8315	86.0147	29.6149	36.303	0	1.62786	up	--	--	--	K13811|0.0|ath:AT5G43780|APS4	ATP sulfurylase 4, chloroplastic (Precursor) GN=APS4 OS=Arabidopsis thaliana (Mouse-ear cress) PE=2 SV=1	BnaC07g17320D [Brassica napus]
bna-miR395b	BnaC09g46440D	CUGAAGUGUUUGGGGGAACUC	21	27.8315	86.0147	29.6149	36.303	0	1.62786	up	--	--	--	--	Sulfate transporter 2.1 GN=SULTR2;1 OS=Arabidopsis thaliana (Mouse-ear cress) PE=2 SV=1	BnaC09g46440D [Brassica napus]
bna-miR395c	BnaA02g00410D	CUGAAGUGUUUGGGGGAACUC	21	27.8315	86.0147	29.6149	36.303	0	1.62786	up	--	--	--	--	Sulfate transporter 2.1 GN=SULTR2;1 OS=Arabidopsis thaliana (Mouse-ear cress) PE=2 SV=1	PREDICTED: sulfate transporter 2.1 [Brassica rapa]
bna-miR395c	BnaA02g00420D	CUGAAGUGUUUGGGGGAACUC	21	27.8315	86.0147	29.6149	36.303	0	1.62786	up	--	--	--	--	Sulfate transporter 2.1 GN=SULTR2;1 OS=Arabidopsis thaliana (Mouse-ear cress) PE=2 SV=1	BnaA02g00420D [Brassica napus]
bna-miR395c	BnaA04g16670D	CUGAAGUGUUUGGGGGAACUC	21	27.8315	86.0147	29.6149	36.303	0	1.62786	up	--	--	--	--	--	BnaA04g16670D [Brassica napus]
bna-miR395c	BnaA06g36560D	CUGAAGUGUUUGGGGGAACUC	21	27.8315	86.0147	29.6149	36.303	0	1.62786	up	--	--	--	K13811|0.0|ath:AT5G43780|APS4	ATP sulfurylase 4, chloroplastic (Precursor) GN=APS4 OS=Arabidopsis thaliana (Mouse-ear cress) PE=2 SV=1	ATP sulfurylase 4 [Brassica napus]
bna-miR395c	BnaA08g21110D	CUGAAGUGUUUGGGGGAACUC	21	27.8315	86.0147	29.6149	36.303	0	1.62786	up	--	--	--	--	Sulfate transporter 2.1 GN=SULTR2;1 OS=Arabidopsis thaliana (Mouse-ear cress) PE=2 SV=1	BnaA08g21110D [Brassica napus]
bna-miR395c	BnaA10g22050D	CUGAAGUGUUUGGGGGAACUC	21	27.8315	86.0147	29.6149	36.303	0	1.62786	up	--	--	--	--	Sulfate transporter 2.1 GN=SULTR2;1 OS=Arabidopsis thaliana (Mouse-ear cress) PE=2 SV=1	PREDICTED: sulfate transporter 2.1-like isoform X1 [Brassica rapa]
bna-miR395c	BnaC02g00440D	CUGAAGUGUUUGGGGGAACUC	21	27.8315	86.0147	29.6149	36.303	0	1.62786	up	--	--	--	--	Sulfate transporter 2.1 GN=SULTR2;1 OS=Arabidopsis thaliana (Mouse-ear cress) PE=2 SV=1	BnaC02g00440D [Brassica napus]
bna-miR395c	BnaC04g40010D	CUGAAGUGUUUGGGGGAACUC	21	27.8315	86.0147	29.6149	36.303	0	1.62786	up	--	--	--	--	--	BnaC04g40010D [Brassica napus]
bna-miR395c	BnaC07g17320D	CUGAAGUGUUUGGGGGAACUC	21	27.8315	86.0147	29.6149	36.303	0	1.62786	up	--	--	--	K13811|0.0|ath:AT5G43780|APS4	ATP sulfurylase 4, chloroplastic (Precursor) GN=APS4 OS=Arabidopsis thaliana (Mouse-ear cress) PE=2 SV=1	BnaC07g17320D [Brassica napus]
bna-miR395c	BnaC09g46440D	CUGAAGUGUUUGGGGGAACUC	21	27.8315	86.0147	29.6149	36.303	0	1.62786	up	--	--	--	--	Sulfate transporter 2.1 GN=SULTR2;1 OS=Arabidopsis thaliana (Mouse-ear cress) PE=2 SV=1	BnaC09g46440D [Brassica napus]
bna-miR395d	BnaA02g00410D	CUGAAGUGUUUGGGGGGACUC	21	10.6025	34.6448	38.3251	56.822	0.000746227	1.70823	up	--	--	--	--	Sulfate transporter 2.1 GN=SULTR2;1 OS=Arabidopsis thaliana (Mouse-ear cress) PE=2 SV=1	PREDICTED: sulfate transporter 2.1 [Brassica rapa]
bna-miR395d	BnaA02g00420D	CUGAAGUGUUUGGGGGGACUC	21	10.6025	34.6448	38.3251	56.822	0.000746227	1.70823	up	--	--	--	--	Sulfate transporter 2.1 GN=SULTR2;1 OS=Arabidopsis thaliana (Mouse-ear cress) PE=2 SV=1	BnaA02g00420D [Brassica napus]
bna-miR395d	BnaA04g16670D	CUGAAGUGUUUGGGGGGACUC	21	10.6025	34.6448	38.3251	56.822	0.000746227	1.70823	up	--	--	--	--	--	BnaA04g16670D [Brassica napus]
bna-miR395d	BnaA06g36560D	CUGAAGUGUUUGGGGGGACUC	21	10.6025	34.6448	38.3251	56.822	0.000746227	1.70823	up	--	--	--	K13811|0.0|ath:AT5G43780|APS4	ATP sulfurylase 4, chloroplastic (Precursor) GN=APS4 OS=Arabidopsis thaliana (Mouse-ear cress) PE=2 SV=1	ATP sulfurylase 4 [Brassica napus]
bna-miR395d	BnaA08g21110D	CUGAAGUGUUUGGGGGGACUC	21	10.6025	34.6448	38.3251	56.822	0.000746227	1.70823	up	--	--	--	--	Sulfate transporter 2.1 GN=SULTR2;1 OS=Arabidopsis thaliana (Mouse-ear cress) PE=2 SV=1	BnaA08g21110D [Brassica napus]
bna-miR395d	BnaA10g22050D	CUGAAGUGUUUGGGGGGACUC	21	10.6025	34.6448	38.3251	56.822	0.000746227	1.70823	up	--	--	--	--	Sulfate transporter 2.1 GN=SULTR2;1 OS=Arabidopsis thaliana (Mouse-ear cress) PE=2 SV=1	PREDICTED: sulfate transporter 2.1-like isoform X1 [Brassica rapa]
bna-miR395d	BnaC02g00440D	CUGAAGUGUUUGGGGGGACUC	21	10.6025	34.6448	38.3251	56.822	0.000746227	1.70823	up	--	--	--	--	Sulfate transporter 2.1 GN=SULTR2;1 OS=Arabidopsis thaliana (Mouse-ear cress) PE=2 SV=1	BnaC02g00440D [Brassica napus]
bna-miR395d	BnaC04g40010D	CUGAAGUGUUUGGGGGGACUC	21	10.6025	34.6448	38.3251	56.822	0.000746227	1.70823	up	--	--	--	--	--	BnaC04g40010D [Brassica napus]
bna-miR395d	BnaC07g17320D	CUGAAGUGUUUGGGGGGACUC	21	10.6025	34.6448	38.3251	56.822	0.000746227	1.70823	up	--	--	--	K13811|0.0|ath:AT5G43780|APS4	ATP sulfurylase 4, chloroplastic (Precursor) GN=APS4 OS=Arabidopsis thaliana (Mouse-ear cress) PE=2 SV=1	BnaC07g17320D [Brassica napus]
bna-miR395d	BnaC09g46440D	CUGAAGUGUUUGGGGGGACUC	21	10.6025	34.6448	38.3251	56.822	0.000746227	1.70823	up	--	--	--	--	Sulfate transporter 2.1 GN=SULTR2;1 OS=Arabidopsis thaliana (Mouse-ear cress) PE=2 SV=1	BnaC09g46440D [Brassica napus]
bna-miR395e	BnaA02g00410D	CUGAAGUGUUUGGGGGGACUC	21	10.6025	34.6448	38.3251	56.822	0.000746227	1.70823	up	--	--	--	--	Sulfate transporter 2.1 GN=SULTR2;1 OS=Arabidopsis thaliana (Mouse-ear cress) PE=2 SV=1	PREDICTED: sulfate transporter 2.1 [Brassica rapa]
bna-miR395e	BnaA02g00420D	CUGAAGUGUUUGGGGGGACUC	21	10.6025	34.6448	38.3251	56.822	0.000746227	1.70823	up	--	--	--	--	Sulfate transporter 2.1 GN=SULTR2;1 OS=Arabidopsis thaliana (Mouse-ear cress) PE=2 SV=1	BnaA02g00420D [Brassica napus]
bna-miR395e	BnaA04g16670D	CUGAAGUGUUUGGGGGGACUC	21	10.6025	34.6448	38.3251	56.822	0.000746227	1.70823	up	--	--	--	--	--	BnaA04g16670D [Brassica napus]
bna-miR395e	BnaA06g36560D	CUGAAGUGUUUGGGGGGACUC	21	10.6025	34.6448	38.3251	56.822	0.000746227	1.70823	up	--	--	--	K13811|0.0|ath:AT5G43780|APS4	ATP sulfurylase 4, chloroplastic (Precursor) GN=APS4 OS=Arabidopsis thaliana (Mouse-ear cress) PE=2 SV=1	ATP sulfurylase 4 [Brassica napus]
bna-miR395e	BnaA08g21110D	CUGAAGUGUUUGGGGGGACUC	21	10.6025	34.6448	38.3251	56.822	0.000746227	1.70823	up	--	--	--	--	Sulfate transporter 2.1 GN=SULTR2;1 OS=Arabidopsis thaliana (Mouse-ear cress) PE=2 SV=1	BnaA08g21110D [Brassica napus]
bna-miR395e	BnaA10g22050D	CUGAAGUGUUUGGGGGGACUC	21	10.6025	34.6448	38.3251	56.822	0.000746227	1.70823	up	--	--	--	--	Sulfate transporter 2.1 GN=SULTR2;1 OS=Arabidopsis thaliana (Mouse-ear cress) PE=2 SV=1	PREDICTED: sulfate transporter 2.1-like isoform X1 [Brassica rapa]
bna-miR395e	BnaC02g00440D	CUGAAGUGUUUGGGGGGACUC	21	10.6025	34.6448	38.3251	56.822	0.000746227	1.70823	up	--	--	--	--	Sulfate transporter 2.1 GN=SULTR2;1 OS=Arabidopsis thaliana (Mouse-ear cress) PE=2 SV=1	BnaC02g00440D [Brassica napus]
bna-miR395e	BnaC04g40010D	CUGAAGUGUUUGGGGGGACUC	21	10.6025	34.6448	38.3251	56.822	0.000746227	1.70823	up	--	--	--	--	--	BnaC04g40010D [Brassica napus]
bna-miR395e	BnaC07g17320D	CUGAAGUGUUUGGGGGGACUC	21	10.6025	34.6448	38.3251	56.822	0.000746227	1.70823	up	--	--	--	K13811|0.0|ath:AT5G43780|APS4	ATP sulfurylase 4, chloroplastic (Precursor) GN=APS4 OS=Arabidopsis thaliana (Mouse-ear cress) PE=2 SV=1	BnaC07g17320D [Brassica napus]
bna-miR395e	BnaC09g46440D	CUGAAGUGUUUGGGGGGACUC	21	10.6025	34.6448	38.3251	56.822	0.000746227	1.70823	up	--	--	--	--	Sulfate transporter 2.1 GN=SULTR2;1 OS=Arabidopsis thaliana (Mouse-ear cress) PE=2 SV=1	BnaC09g46440D [Brassica napus]
bna-miR395f	BnaA02g00410D	CUGAAGUGUUUGGGGGGACUC	21	10.6025	34.6448	38.3251	56.822	0.000746227	1.70823	up	--	--	--	--	Sulfate transporter 2.1 GN=SULTR2;1 OS=Arabidopsis thaliana (Mouse-ear cress) PE=2 SV=1	PREDICTED: sulfate transporter 2.1 [Brassica rapa]
bna-miR395f	BnaA02g00420D	CUGAAGUGUUUGGGGGGACUC	21	10.6025	34.6448	38.3251	56.822	0.000746227	1.70823	up	--	--	--	--	Sulfate transporter 2.1 GN=SULTR2;1 OS=Arabidopsis thaliana (Mouse-ear cress) PE=2 SV=1	BnaA02g00420D [Brassica napus]
bna-miR395f	BnaA04g16670D	CUGAAGUGUUUGGGGGGACUC	21	10.6025	34.6448	38.3251	56.822	0.000746227	1.70823	up	--	--	--	--	--	BnaA04g16670D [Brassica napus]
bna-miR395f	BnaA06g36560D	CUGAAGUGUUUGGGGGGACUC	21	10.6025	34.6448	38.3251	56.822	0.000746227	1.70823	up	--	--	--	K13811|0.0|ath:AT5G43780|APS4	ATP sulfurylase 4, chloroplastic (Precursor) GN=APS4 OS=Arabidopsis thaliana (Mouse-ear cress) PE=2 SV=1	ATP sulfurylase 4 [Brassica napus]
bna-miR395f	BnaA08g21110D	CUGAAGUGUUUGGGGGGACUC	21	10.6025	34.6448	38.3251	56.822	0.000746227	1.70823	up	--	--	--	--	Sulfate transporter 2.1 GN=SULTR2;1 OS=Arabidopsis thaliana (Mouse-ear cress) PE=2 SV=1	BnaA08g21110D [Brassica napus]
bna-miR395f	BnaA10g22050D	CUGAAGUGUUUGGGGGGACUC	21	10.6025	34.6448	38.3251	56.822	0.000746227	1.70823	up	--	--	--	--	Sulfate transporter 2.1 GN=SULTR2;1 OS=Arabidopsis thaliana (Mouse-ear cress) PE=2 SV=1	PREDICTED: sulfate transporter 2.1-like isoform X1 [Brassica rapa]
bna-miR395f	BnaC02g00440D	CUGAAGUGUUUGGGGGGACUC	21	10.6025	34.6448	38.3251	56.822	0.000746227	1.70823	up	--	--	--	--	Sulfate transporter 2.1 GN=SULTR2;1 OS=Arabidopsis thaliana (Mouse-ear cress) PE=2 SV=1	BnaC02g00440D [Brassica napus]
bna-miR395f	BnaC04g40010D	CUGAAGUGUUUGGGGGGACUC	21	10.6025	34.6448	38.3251	56.822	0.000746227	1.70823	up	--	--	--	--	--	BnaC04g40010D [Brassica napus]
bna-miR395f	BnaC07g17320D	CUGAAGUGUUUGGGGGGACUC	21	10.6025	34.6448	38.3251	56.822	0.000746227	1.70823	up	--	--	--	K13811|0.0|ath:AT5G43780|APS4	ATP sulfurylase 4, chloroplastic (Precursor) GN=APS4 OS=Arabidopsis thaliana (Mouse-ear cress) PE=2 SV=1	BnaC07g17320D [Brassica napus]
bna-miR395f	BnaC09g46440D	CUGAAGUGUUUGGGGGGACUC	21	10.6025	34.6448	38.3251	56.822	0.000746227	1.70823	up	--	--	--	--	Sulfate transporter 2.1 GN=SULTR2;1 OS=Arabidopsis thaliana (Mouse-ear cress) PE=2 SV=1	BnaC09g46440D [Brassica napus]
bna-miR6034	--	UCUGAUGUAUAUAGCUUUGGG	21	15.9037	33.4502	22.6467	18.9407	0.00744818	1.07265	up	--	--	--	--	--	--
bna-miR6035	BnaA01g34980D	UGGAGUAGAAAAUGCAGUCGU	21	9.27715	2.3893	6.9682	4.73517	0.0323043	-1.9571	down	--	--	--	K01183|0.0|ath:AT4G19810|glycosyl hydrolase family 18 protein	--	BnaA01g34980D [Brassica napus]
bna-miR6035	BnaA04g04180D	UGGAGUAGAAAAUGCAGUCGU	21	9.27715	2.3893	6.9682	4.73517	0.0323043	-1.9571	down	--	--	--	--	--	BnaA04g04180D [Brassica napus]
bna-miR6035	BnaA04g08260D	UGGAGUAGAAAAUGCAGUCGU	21	9.27715	2.3893	6.9682	4.73517	0.0323043	-1.9571	down	--	--	--	--	Uncharacterized protein At4g22758 GN=At4g22758 OS=Arabidopsis thaliana (Mouse-ear cress) PE=2 SV=1	PREDICTED: uncharacterized protein At4g22758 [Brassica rapa]
bna-miR6035	BnaC04g30420D	UGGAGUAGAAAAUGCAGUCGU	21	9.27715	2.3893	6.9682	4.73517	0.0323043	-1.9571	down	--	--	--	--	Uncharacterized protein At4g22758 GN=At4g22758 OS=Arabidopsis thaliana (Mouse-ear cress) PE=2 SV=1	BnaC04g30420D [Brassica napus]
bna-miR6035	BnaUnng03570D	UGGAGUAGAAAAUGCAGUCGU	21	9.27715	2.3893	6.9682	4.73517	0.0323043	-1.9571	down	--	--	--	K01183|1e-133|ath:AT4G19810|glycosyl hydrolase family 18 protein	--	BnaUnng03570D [Brassica napus]
unconservative_chrA01_174	--	AUAACUUGGUUUUGCUCCUAC	21	2.65061	8.36254	8.71026	12.6271	0.0495232	1.65762	up	--	--	--	--	--	--
unconservative_chrA03_3623	--	UUCGCAGGAGAGAUAGCGCCA	21	67.5907	168.445	146.332	89.9682	0	1.31739	up	--	--	--	--	--	--
unconservative_chrA06_7116	--	ACAGGUGGUGGAACAAAUAUGAGU	24	3.97592	17.9197	24.3887	47.3517	0.00405921	2.17219	up	--	--	--	--	--	--
unconservative_chrA06_7315	--	UUCUUGUGGUUGUAGAGUCUUG	22	58.3135	0	0	0	0	-29.1193	down	--	--	--	--	--	--
unconservative_chrA07_8394	--	UGUUUCGCUGUUACUCAUGCA	21	38.4339	86.0147	67.94	64.714	6.01446e-05	1.1622	up	--	--	--	--	--	--
unconservative_chrA09_11345	--	ACAGGUGGUGGAACAAAUAUGAGU	24	3.97592	17.9197	24.3887	47.3517	0.00405921	2.17219	up	--	--	--	--	--	--
unconservative_chrA10_12486	--	UUCGCAGGAGAGAUAGCGCCA	21	67.5907	168.445	146.332	89.9682	0	1.31739	up	--	--	--	--	--	--
unconservative_chrA10_12944	--	UAGCAUAUAAGGGAACAGA	19	333.977	108.713	128.912	116.801	0	-1.61922	down	--	--	--	--	--	--
unconservative_chrAnn_random_37731	--	GACUUAUAAUGAUCUCAUGAA	21	70.2413	188.755	175.947	246.229	0	1.42612	up	--	--	--	--	--	--
unconservative_chrAnn_random_38026	--	AAUAUUAAUAUAGUUGGUGAGAGA	24	18.5543	65.7057	29.6149	23.6758	2.88722e-06	1.82426	up	--	--	--	--	--	--
unconservative_chrC01_13380	--	AUAACUUGGUUUUGCUCCUAC	21	2.65061	8.36254	8.71026	12.6271	0.0495232	1.65762	up	--	--	--	--	--	--
unconservative_chrC05_random_35747	--	UUGUAGAAUUUUGGGAAGGGC	21	3.97592	32.2555	33.099	37.8814	1.52583e-05	3.02019	up	--	--	--	--	--	--
unconservative_chrC05_random_35816	--	UUGUAGAAUUUUGGGAAGGGC	21	3.97592	32.2555	33.099	37.8814	1.52583e-05	3.02019	up	--	--	--	--	--	--
unconservative_chrC06_25489	BnaC04g54900D	ACUUUGAAACUUUGAUCUAGA	21	2.65061	72.8736	5.22615	7.89195	0	4.78101	up	--	--	--	--	--	BnaC04g54900D [Brassica napus]
unconservative_chrC06_25489	BnaCnng11600D	ACUUUGAAACUUUGAUCUAGA	21	2.65061	72.8736	5.22615	7.89195	0	4.78101	up	--	--	--	--	--	BnaCnng11600D [Brassica napus]
unconservative_chrC06_25489	BnaUnng05200D	ACUUUGAAACUUUGAUCUAGA	21	2.65061	72.8736	5.22615	7.89195	0	4.78101	up	--	--	--	--	--	BnaUnng05200D, partial [Brassica napus]
unconservative_chrC07_27356	BnaA02g10750D	UCUUGCUUAAAUGGGUAUUCCA	22	6.62654	1.19465	12.1944	7.89195	0.0440898	-2.47172	down	--	--	--	K09422|2e-93|ath:AT5G52600|AtMYB82 (myb domain protein 82)	Transcription factor MYB82 GN=MYB82 OS=Arabidopsis thaliana (Mouse-ear cress) PE=1 SV=1	BnaA02g10750D [Brassica napus]
unconservative_chrC07_27356	BnaA02g35530D	UCUUGCUUAAAUGGGUAUUCCA	22	6.62654	1.19465	12.1944	7.89195	0.0440898	-2.47172	down	--	--	--	K09422|1e-129|ath:AT1G56650|PAP1	Transcription factor MYB75 GN=F25P12.92 OS=Arabidopsis thaliana (Mouse-ear cress) PE=1 SV=1	BnaA02g35530D [Brassica napus]
unconservative_chrC07_27356	BnaA07g25800D	UCUUGCUUAAAUGGGUAUUCCA	22	6.62654	1.19465	12.1944	7.89195	0.0440898	-2.47172	down	--	--	--	K09422|3e-120|ath:AT1G66390|MYB90	Transcription factor MYB90 GN=T27F4.14 OS=Arabidopsis thaliana (Mouse-ear cress) PE=1 SV=1	BnaA07g25800D [Brassica napus]
unconservative_chrC07_27356	BnaC02g44890D	UCUUGCUUAAAUGGGUAUUCCA	22	6.62654	1.19465	12.1944	7.89195	0.0440898	-2.47172	down	--	--	--	K09422|3e-93|ath:AT5G52600|AtMYB82 (myb domain protein 82)	Transcription factor MYB82 GN=MYB82 OS=Arabidopsis thaliana (Mouse-ear cress) PE=1 SV=1	BnaC02g44890D [Brassica napus]
unconservative_chrC07_27356	BnaCnng17820D	UCUUGCUUAAAUGGGUAUUCCA	22	6.62654	1.19465	12.1944	7.89195	0.0440898	-2.47172	down	--	--	--	K09422|5e-111|ath:AT1G56650|PAP1	Transcription factor MYB75 GN=F25P12.92 OS=Arabidopsis thaliana (Mouse-ear cress) PE=1 SV=1	BnaCnng17820D [Brassica napus]
unconservative_chrC07_27356	BnaCnng28030D	UCUUGCUUAAAUGGGUAUUCCA	22	6.62654	1.19465	12.1944	7.89195	0.0440898	-2.47172	down	--	--	--	K09422|4e-127|ath:AT1G56650|PAP1	Transcription factor MYB75 GN=F25P12.92 OS=Arabidopsis thaliana (Mouse-ear cress) PE=1 SV=1	BnaCnng28030D [Brassica napus]
unconservative_chrC07_27356	BnaCnng69610D	UCUUGCUUAAAUGGGUAUUCCA	22	6.62654	1.19465	12.1944	7.89195	0.0440898	-2.47172	down	--	--	--	K09422|5e-108|ath:AT1G56650|PAP1	Transcription factor MYB75 GN=F25P12.92 OS=Arabidopsis thaliana (Mouse-ear cress) PE=1 SV=1	BnaCnng69610D [Brassica napus]
unconservative_chrC07_27356	BnaCnng75540D	UCUUGCUUAAAUGGGUAUUCCA	22	6.62654	1.19465	12.1944	7.89195	0.0440898	-2.47172	down	--	--	--	K09422|3e-89|ath:AT1G56650|PAP1	Transcription factor MYB75 GN=F25P12.92 OS=Arabidopsis thaliana (Mouse-ear cress) PE=1 SV=1	BnaCnng75540D, partial [Brassica napus]
unconservative_chrCnn_random_42215	--	ACAGGUGGUGGAACAAAUAUGAGU	24	3.97592	17.9197	24.3887	47.3517	0.00405921	2.17219	up	--	--	--	--	--	--
unconservative_chrCnn_random_42304	--	CAUCGGUAUAAUUAUUAAUUA	21	6.62654	15.5304	6.9682	1.57839	0.029321	1.22878	up	--	--	--	--	--	--
unconservative_chrCnn_random_42575	--	UUCGCAGGAGAGAUAGCGCCA	21	67.5907	168.445	146.332	89.9682	0	1.31739	up	--	--	--	--	--	--
