# Supplementary material for: Integrative RNA- and miRNA-Profile Analysis Reveals a Likely Role of BR and Auxin Signaling in Branch Angle Regulation of B. napus
Source: Int J Mol Sci. 2017 May 8;18(5):887. doi: 10.3390/ijms18050887 (PMC5454811; doi:10.3390/ijms18050887)
Supplement: Supplementary file 1 [file ijms-18-00887-s001.zip › Table S7.xls]

## Sheet: Differential miRNA expression e
Table S7. Differential expressed miRNA early flowering stage
miRNA_ID	Target_gene	miRNA_Seq	miRNA_Length	S1	S2	S3	S4	S1_vs_S2_FDR	S1_vs_S2_log2FC	S1_vs_S2_regulated	S3_vs_S4_FDR	S3_vs_S4_log2FC	S3_vs_S4_regulated	KEGG_annotation	Pfam_annotation	Swissprot_annotation	nr_annotation
bna-miR156a	BnaA02g14580D	UGACAGAAGAGAGUGAGCACA	21	227.953	397.818	116.717	255.699	--	--	--	0	1.13143	up	--	SBP domain	Squamosa promoter-binding-like protein 6 GN=SPL6 OS=Arabidopsis thaliana (Mouse-ear cress) PE=2 SV=2	BnaA02g14580D [Brassica napus]
bna-miR156a	BnaA03g13580D	UGACAGAAGAGAGUGAGCACA	21	227.953	397.818	116.717	255.699	--	--	--	0	1.13143	up	--	SBP domain	Squamosa promoter-binding-like protein 13B GN=MFB16.6 OS=Arabidopsis thaliana (Mouse-ear cress) PE=3 SV=1	BnaA03g13580D [Brassica napus]
bna-miR156a	BnaA04g24340D	UGACAGAAGAGAGUGAGCACA	21	227.953	397.818	116.717	255.699	--	--	--	0	1.13143	up	--	SBP domain	Squamosa promoter-binding-like protein 9 GN=SPL9 OS=Arabidopsis thaliana (Mouse-ear cress) PE=2 SV=2	BnaA04g24340D [Brassica napus]
bna-miR156a	BnaA04g27550D	UGACAGAAGAGAGUGAGCACA	21	227.953	397.818	116.717	255.699	--	--	--	0	1.13143	up	--	SBP domain	Squamosa promoter-binding-like protein 15 GN=SPL15 OS=Arabidopsis thaliana (Mouse-ear cress) PE=2 SV=1	BnaA04g27550D [Brassica napus]
bna-miR156a	BnaA05g02680D	UGACAGAAGAGAGUGAGCACA	21	227.953	397.818	116.717	255.699	--	--	--	0	1.13143	up	--	SBP domain	Squamosa promoter-binding-like protein 9 GN=SPL9 OS=Arabidopsis thaliana (Mouse-ear cress) PE=2 SV=2	BnaA05g02680D [Brassica napus]
bna-miR156a	BnaA06g36780D	UGACAGAAGAGAGUGAGCACA	21	227.953	397.818	116.717	255.699	--	--	--	0	1.13143	up	--	SBP domain	Squamosa promoter-binding-like protein 2 GN=SPL2 OS=Arabidopsis thaliana (Mouse-ear cress) PE=2 SV=1	BnaA06g36780D [Brassica napus]
bna-miR156a	BnaA07g08830D	UGACAGAAGAGAGUGAGCACA	21	227.953	397.818	116.717	255.699	--	--	--	0	1.13143	up	--	SBP domain	Squamosa promoter-binding-like protein 10 GN=SPL10 OS=Arabidopsis thaliana (Mouse-ear cress) PE=2 SV=2	BnaA07g08830D [Brassica napus]
bna-miR156a	BnaA07g08840D	UGACAGAAGAGAGUGAGCACA	21	227.953	397.818	116.717	255.699	--	--	--	0	1.13143	up	--	SBP domain	Squamosa promoter-binding-like protein 11 GN=SPL11 OS=Arabidopsis thaliana (Mouse-ear cress) PE=2 SV=2	BnaA07g08840D [Brassica napus]
bna-miR156a	BnaA07g17550D	UGACAGAAGAGAGUGAGCACA	21	227.953	397.818	116.717	255.699	--	--	--	0	1.13143	up	--	SBP domain	Squamosa promoter-binding-like protein 15 GN=SPL15 OS=Arabidopsis thaliana (Mouse-ear cress) PE=2 SV=1	BnaA07g17550D [Brassica napus]
bna-miR156a	BnaA07g27730D	UGACAGAAGAGAGUGAGCACA	21	227.953	397.818	116.717	255.699	--	--	--	0	1.13143	up	--	SBP domain	Squamosa promoter-binding-like protein 6 GN=SPL6 OS=Arabidopsis thaliana (Mouse-ear cress) PE=2 SV=2	BnaA07g27730D [Brassica napus]
bna-miR156a	BnaA09g16340D	UGACAGAAGAGAGUGAGCACA	21	227.953	397.818	116.717	255.699	--	--	--	0	1.13143	up	--	SBP domain	Squamosa promoter-binding-like protein 2 GN=SPL2 OS=Arabidopsis thaliana (Mouse-ear cress) PE=2 SV=1	BnaA09g16340D [Brassica napus]
bna-miR156a	BnaA09g27960D	UGACAGAAGAGAGUGAGCACA	21	227.953	397.818	116.717	255.699	--	--	--	0	1.13143	up	--	SBP domain	Squamosa promoter-binding-like protein 11 GN=SPL11 OS=Arabidopsis thaliana (Mouse-ear cress) PE=2 SV=2	BnaA09g27960D [Brassica napus]
bna-miR156a	BnaA10g09930D	UGACAGAAGAGAGUGAGCACA	21	227.953	397.818	116.717	255.699	--	--	--	0	1.13143	up	--	Legume lectin domain;; Protein kinase domain;; Protein tyrosine kinase;; Kinase-like	Probable L-type lectin-domain containing receptor kinase S.7 (Precursor) GN=LECRKS7 OS=Arabidopsis thaliana (Mouse-ear cress) PE=2 SV=1	BnaA10g09930D [Brassica napus]
bna-miR156a	BnaAnng25050D	UGACAGAAGAGAGUGAGCACA	21	227.953	397.818	116.717	255.699	--	--	--	0	1.13143	up	--	SBP domain	Squamosa promoter-binding-like protein 10 GN=SPL10 OS=Arabidopsis thaliana (Mouse-ear cress) PE=2 SV=2	BnaAnng25050D [Brassica napus]
bna-miR156a	BnaC02g14000D	UGACAGAAGAGAGUGAGCACA	21	227.953	397.818	116.717	255.699	--	--	--	0	1.13143	up	--	SBP domain	Squamosa promoter-binding-like protein 6 GN=SPL6 OS=Arabidopsis thaliana (Mouse-ear cress) PE=2 SV=2	BnaC02g14000D [Brassica napus]
bna-miR156a	BnaC02g19100D	UGACAGAAGAGAGUGAGCACA	21	227.953	397.818	116.717	255.699	--	--	--	0	1.13143	up	--	SBP domain	Squamosa promoter-binding-like protein 6 GN=SPL6 OS=Arabidopsis thaliana (Mouse-ear cress) PE=2 SV=2	BnaC02g19100D [Brassica napus]
bna-miR156a	BnaC03g16490D	UGACAGAAGAGAGUGAGCACA	21	227.953	397.818	116.717	255.699	--	--	--	0	1.13143	up	--	SBP domain	Squamosa promoter-binding-like protein 13B GN=MFB16.6 OS=Arabidopsis thaliana (Mouse-ear cress) PE=3 SV=1	BnaC03g16490D [Brassica napus]
bna-miR156a	BnaC03g27870D	UGACAGAAGAGAGUGAGCACA	21	227.953	397.818	116.717	255.699	--	--	--	0	1.13143	up	--	SBP domain	Squamosa promoter-binding-like protein 13B GN=MFB16.6 OS=Arabidopsis thaliana (Mouse-ear cress) PE=3 SV=1	BnaC03g27870D [Brassica napus]
bna-miR156a	BnaC03g57620D	UGACAGAAGAGAGUGAGCACA	21	227.953	397.818	116.717	255.699	--	--	--	0	1.13143	up	--	SBP domain	Squamosa promoter-binding-like protein 10 GN=SPL10 OS=Arabidopsis thaliana (Mouse-ear cress) PE=2 SV=2	BnaC03g57620D [Brassica napus]
bna-miR156a	BnaC04g02520D	UGACAGAAGAGAGUGAGCACA	21	227.953	397.818	116.717	255.699	--	--	--	0	1.13143	up	--	SBP domain	Squamosa promoter-binding-like protein 9 GN=SPL9 OS=Arabidopsis thaliana (Mouse-ear cress) PE=2 SV=2	BnaC04g02520D [Brassica napus]
bna-miR156a	BnaC04g23930D	UGACAGAAGAGAGUGAGCACA	21	227.953	397.818	116.717	255.699	--	--	--	0	1.13143	up	--	SBP domain	Squamosa promoter-binding-like protein 15 GN=SPL15 OS=Arabidopsis thaliana (Mouse-ear cress) PE=2 SV=1	BnaC04g23930D [Brassica napus]
bna-miR156a	BnaC04g48150D	UGACAGAAGAGAGUGAGCACA	21	227.953	397.818	116.717	255.699	--	--	--	0	1.13143	up	--	SBP domain	Squamosa promoter-binding-like protein 9 GN=SPL9 OS=Arabidopsis thaliana (Mouse-ear cress) PE=2 SV=2	BnaC04g48150D [Brassica napus]
bna-miR156a	BnaC05g21270D	UGACAGAAGAGAGUGAGCACA	21	227.953	397.818	116.717	255.699	--	--	--	0	1.13143	up	--	SBP domain	Squamosa promoter-binding-like protein 11 GN=SPL11 OS=Arabidopsis thaliana (Mouse-ear cress) PE=2 SV=2	BnaC05g21270D [Brassica napus]
bna-miR156a	BnaC05g21280D	UGACAGAAGAGAGUGAGCACA	21	227.953	397.818	116.717	255.699	--	--	--	0	1.13143	up	--	SBP domain	Squamosa promoter-binding-like protein 10 GN=SPL10 OS=Arabidopsis thaliana (Mouse-ear cress) PE=2 SV=2	BnaC05g21280D [Brassica napus]
bna-miR156a	BnaC06g16200D	UGACAGAAGAGAGUGAGCACA	21	227.953	397.818	116.717	255.699	--	--	--	0	1.13143	up	--	SBP domain	Squamosa promoter-binding-like protein 15 GN=SPL15 OS=Arabidopsis thaliana (Mouse-ear cress) PE=2 SV=1	BnaC06g16200D [Brassica napus]
bna-miR156a	BnaC07g11380D	UGACAGAAGAGAGUGAGCACA	21	227.953	397.818	116.717	255.699	--	--	--	0	1.13143	up	--	SBP domain	Squamosa promoter-binding-like protein 11 GN=SPL11 OS=Arabidopsis thaliana (Mouse-ear cress) PE=2 SV=2	BnaC07g11380D [Brassica napus]
bna-miR156a	BnaC07g11390D	UGACAGAAGAGAGUGAGCACA	21	227.953	397.818	116.717	255.699	--	--	--	0	1.13143	up	--	SBP domain	Squamosa promoter-binding-like protein 10 GN=SPL10 OS=Arabidopsis thaliana (Mouse-ear cress) PE=2 SV=2	BnaC07g11390D [Brassica napus]
bna-miR156a	BnaC07g17030D	UGACAGAAGAGAGUGAGCACA	21	227.953	397.818	116.717	255.699	--	--	--	0	1.13143	up	--	SBP domain	Squamosa promoter-binding-like protein 2 GN=SPL2 OS=Arabidopsis thaliana (Mouse-ear cress) PE=2 SV=1	BnaC07g17030D [Brassica napus]
bna-miR156a	BnaC09g17430D	UGACAGAAGAGAGUGAGCACA	21	227.953	397.818	116.717	255.699	--	--	--	0	1.13143	up	--	SBP domain	Squamosa promoter-binding-like protein 2 GN=SPL2 OS=Arabidopsis thaliana (Mouse-ear cress) PE=2 SV=1	BnaC09g17430D [Brassica napus]
bna-miR156a	BnaC09g27080D	UGACAGAAGAGAGUGAGCACA	21	227.953	397.818	116.717	255.699	--	--	--	0	1.13143	up	--	SBP domain	Squamosa promoter-binding-like protein 13B GN=MFB16.6 OS=Arabidopsis thaliana (Mouse-ear cress) PE=3 SV=1	BnaC09g27080D [Brassica napus]
bna-miR156a	BnaCnng61400D	UGACAGAAGAGAGUGAGCACA	21	227.953	397.818	116.717	255.699	--	--	--	0	1.13143	up	--	SBP domain	Squamosa promoter-binding-like protein 6 GN=SPL6 OS=Arabidopsis thaliana (Mouse-ear cress) PE=2 SV=2	BnaCnng61400D [Brassica napus]
bna-miR156d	BnaA02g14580D	UGACAGAAGAGAGUGAGCAC	20	227.953	399.013	116.717	257.278	--	--	--	0	1.14031	up	--	SBP domain	Squamosa promoter-binding-like protein 6 GN=SPL6 OS=Arabidopsis thaliana (Mouse-ear cress) PE=2 SV=2	BnaA02g14580D [Brassica napus]
bna-miR156d	BnaA03g00060D	UGACAGAAGAGAGUGAGCAC	20	227.953	399.013	116.717	257.278	--	--	--	0	1.14031	up	--	Reverse transcriptase-like	--	BnaA03g00060D [Brassica napus]
bna-miR156d	BnaA03g13580D	UGACAGAAGAGAGUGAGCAC	20	227.953	399.013	116.717	257.278	--	--	--	0	1.14031	up	--	SBP domain	Squamosa promoter-binding-like protein 13B GN=MFB16.6 OS=Arabidopsis thaliana (Mouse-ear cress) PE=3 SV=1	BnaA03g13580D [Brassica napus]
bna-miR156d	BnaA04g24340D	UGACAGAAGAGAGUGAGCAC	20	227.953	399.013	116.717	257.278	--	--	--	0	1.14031	up	--	SBP domain	Squamosa promoter-binding-like protein 9 GN=SPL9 OS=Arabidopsis thaliana (Mouse-ear cress) PE=2 SV=2	BnaA04g24340D [Brassica napus]
bna-miR156d	BnaA04g27550D	UGACAGAAGAGAGUGAGCAC	20	227.953	399.013	116.717	257.278	--	--	--	0	1.14031	up	--	SBP domain	Squamosa promoter-binding-like protein 15 GN=SPL15 OS=Arabidopsis thaliana (Mouse-ear cress) PE=2 SV=1	BnaA04g27550D [Brassica napus]
bna-miR156d	BnaA05g02680D	UGACAGAAGAGAGUGAGCAC	20	227.953	399.013	116.717	257.278	--	--	--	0	1.14031	up	--	SBP domain	Squamosa promoter-binding-like protein 9 GN=SPL9 OS=Arabidopsis thaliana (Mouse-ear cress) PE=2 SV=2	BnaA05g02680D [Brassica napus]
bna-miR156d	BnaA06g32270D	UGACAGAAGAGAGUGAGCAC	20	227.953	399.013	116.717	257.278	--	--	--	0	1.14031	up	--	Reverse transcriptase-like;; RNase H	--	BnaA06g32270D [Brassica napus]
bna-miR156d	BnaA06g36780D	UGACAGAAGAGAGUGAGCAC	20	227.953	399.013	116.717	257.278	--	--	--	0	1.14031	up	--	SBP domain	Squamosa promoter-binding-like protein 2 GN=SPL2 OS=Arabidopsis thaliana (Mouse-ear cress) PE=2 SV=1	BnaA06g36780D [Brassica napus]
bna-miR156d	BnaA07g08830D	UGACAGAAGAGAGUGAGCAC	20	227.953	399.013	116.717	257.278	--	--	--	0	1.14031	up	--	SBP domain	Squamosa promoter-binding-like protein 10 GN=SPL10 OS=Arabidopsis thaliana (Mouse-ear cress) PE=2 SV=2	BnaA07g08830D [Brassica napus]
bna-miR156d	BnaA07g08840D	UGACAGAAGAGAGUGAGCAC	20	227.953	399.013	116.717	257.278	--	--	--	0	1.14031	up	--	SBP domain	Squamosa promoter-binding-like protein 11 GN=SPL11 OS=Arabidopsis thaliana (Mouse-ear cress) PE=2 SV=2	BnaA07g08840D [Brassica napus]
bna-miR156d	BnaA07g17550D	UGACAGAAGAGAGUGAGCAC	20	227.953	399.013	116.717	257.278	--	--	--	0	1.14031	up	--	SBP domain	Squamosa promoter-binding-like protein 15 GN=SPL15 OS=Arabidopsis thaliana (Mouse-ear cress) PE=2 SV=1	BnaA07g17550D [Brassica napus]
bna-miR156d	BnaA07g27730D	UGACAGAAGAGAGUGAGCAC	20	227.953	399.013	116.717	257.278	--	--	--	0	1.14031	up	--	SBP domain	Squamosa promoter-binding-like protein 6 GN=SPL6 OS=Arabidopsis thaliana (Mouse-ear cress) PE=2 SV=2	BnaA07g27730D [Brassica napus]
bna-miR156d	BnaA07g29430D	UGACAGAAGAGAGUGAGCAC	20	227.953	399.013	116.717	257.278	--	--	--	0	1.14031	up	--	Polysaccharide biosynthesis	Glucuronoxylan 4-O-methyltransferase 3 GN=GXM3 OS=Arabidopsis thaliana (Mouse-ear cress) PE=1 SV=1	BnaA07g29430D [Brassica napus]
bna-miR156d	BnaA09g16340D	UGACAGAAGAGAGUGAGCAC	20	227.953	399.013	116.717	257.278	--	--	--	0	1.14031	up	--	SBP domain	Squamosa promoter-binding-like protein 2 GN=SPL2 OS=Arabidopsis thaliana (Mouse-ear cress) PE=2 SV=1	BnaA09g16340D [Brassica napus]
bna-miR156d	BnaA09g27960D	UGACAGAAGAGAGUGAGCAC	20	227.953	399.013	116.717	257.278	--	--	--	0	1.14031	up	--	SBP domain	Squamosa promoter-binding-like protein 11 GN=SPL11 OS=Arabidopsis thaliana (Mouse-ear cress) PE=2 SV=2	BnaA09g27960D [Brassica napus]
bna-miR156d	BnaA10g09930D	UGACAGAAGAGAGUGAGCAC	20	227.953	399.013	116.717	257.278	--	--	--	0	1.14031	up	--	Legume lectin domain;; Protein kinase domain;; Protein tyrosine kinase;; Kinase-like	Probable L-type lectin-domain containing receptor kinase S.7 (Precursor) GN=LECRKS7 OS=Arabidopsis thaliana (Mouse-ear cress) PE=2 SV=1	BnaA10g09930D [Brassica napus]
bna-miR156d	BnaAnng15680D	UGACAGAAGAGAGUGAGCAC	20	227.953	399.013	116.717	257.278	--	--	--	0	1.14031	up	--	Reverse transcriptase-like;; RNase H	--	BnaAnng15680D [Brassica napus]
bna-miR156d	BnaAnng25050D	UGACAGAAGAGAGUGAGCAC	20	227.953	399.013	116.717	257.278	--	--	--	0	1.14031	up	--	SBP domain	Squamosa promoter-binding-like protein 10 GN=SPL10 OS=Arabidopsis thaliana (Mouse-ear cress) PE=2 SV=2	BnaAnng25050D [Brassica napus]
bna-miR156d	BnaC02g14000D	UGACAGAAGAGAGUGAGCAC	20	227.953	399.013	116.717	257.278	--	--	--	0	1.14031	up	--	SBP domain	Squamosa promoter-binding-like protein 6 GN=SPL6 OS=Arabidopsis thaliana (Mouse-ear cress) PE=2 SV=2	BnaC02g14000D [Brassica napus]
bna-miR156d	BnaC02g14700D	UGACAGAAGAGAGUGAGCAC	20	227.953	399.013	116.717	257.278	--	--	--	0	1.14031	up	--	--	--	BnaC02g14700D [Brassica napus]
bna-miR156d	BnaC02g19100D	UGACAGAAGAGAGUGAGCAC	20	227.953	399.013	116.717	257.278	--	--	--	0	1.14031	up	--	SBP domain	Squamosa promoter-binding-like protein 6 GN=SPL6 OS=Arabidopsis thaliana (Mouse-ear cress) PE=2 SV=2	BnaC02g19100D [Brassica napus]
bna-miR156d	BnaC02g48750D	UGACAGAAGAGAGUGAGCAC	20	227.953	399.013	116.717	257.278	--	--	--	0	1.14031	up	--	Reverse transcriptase-like	--	BnaC02g48750D [Brassica napus]
bna-miR156d	BnaC03g16490D	UGACAGAAGAGAGUGAGCAC	20	227.953	399.013	116.717	257.278	--	--	--	0	1.14031	up	--	SBP domain	Squamosa promoter-binding-like protein 13B GN=MFB16.6 OS=Arabidopsis thaliana (Mouse-ear cress) PE=3 SV=1	BnaC03g16490D [Brassica napus]
bna-miR156d	BnaC03g27870D	UGACAGAAGAGAGUGAGCAC	20	227.953	399.013	116.717	257.278	--	--	--	0	1.14031	up	--	SBP domain	Squamosa promoter-binding-like protein 13B GN=MFB16.6 OS=Arabidopsis thaliana (Mouse-ear cress) PE=3 SV=1	BnaC03g27870D [Brassica napus]
bna-miR156d	BnaC03g57620D	UGACAGAAGAGAGUGAGCAC	20	227.953	399.013	116.717	257.278	--	--	--	0	1.14031	up	--	SBP domain	Squamosa promoter-binding-like protein 10 GN=SPL10 OS=Arabidopsis thaliana (Mouse-ear cress) PE=2 SV=2	BnaC03g57620D [Brassica napus]
bna-miR156d	BnaC04g02520D	UGACAGAAGAGAGUGAGCAC	20	227.953	399.013	116.717	257.278	--	--	--	0	1.14031	up	--	SBP domain	Squamosa promoter-binding-like protein 9 GN=SPL9 OS=Arabidopsis thaliana (Mouse-ear cress) PE=2 SV=2	BnaC04g02520D [Brassica napus]
bna-miR156d	BnaC04g23930D	UGACAGAAGAGAGUGAGCAC	20	227.953	399.013	116.717	257.278	--	--	--	0	1.14031	up	--	SBP domain	Squamosa promoter-binding-like protein 15 GN=SPL15 OS=Arabidopsis thaliana (Mouse-ear cress) PE=2 SV=1	BnaC04g23930D [Brassica napus]
bna-miR156d	BnaC04g48150D	UGACAGAAGAGAGUGAGCAC	20	227.953	399.013	116.717	257.278	--	--	--	0	1.14031	up	--	SBP domain	Squamosa promoter-binding-like protein 9 GN=SPL9 OS=Arabidopsis thaliana (Mouse-ear cress) PE=2 SV=2	BnaC04g48150D [Brassica napus]
bna-miR156d	BnaC05g21270D	UGACAGAAGAGAGUGAGCAC	20	227.953	399.013	116.717	257.278	--	--	--	0	1.14031	up	--	SBP domain	Squamosa promoter-binding-like protein 11 GN=SPL11 OS=Arabidopsis thaliana (Mouse-ear cress) PE=2 SV=2	BnaC05g21270D [Brassica napus]
bna-miR156d	BnaC05g21280D	UGACAGAAGAGAGUGAGCAC	20	227.953	399.013	116.717	257.278	--	--	--	0	1.14031	up	--	SBP domain	Squamosa promoter-binding-like protein 10 GN=SPL10 OS=Arabidopsis thaliana (Mouse-ear cress) PE=2 SV=2	BnaC05g21280D [Brassica napus]
bna-miR156d	BnaC06g16200D	UGACAGAAGAGAGUGAGCAC	20	227.953	399.013	116.717	257.278	--	--	--	0	1.14031	up	--	SBP domain	Squamosa promoter-binding-like protein 15 GN=SPL15 OS=Arabidopsis thaliana (Mouse-ear cress) PE=2 SV=1	BnaC06g16200D [Brassica napus]
bna-miR156d	BnaC06g32630D	UGACAGAAGAGAGUGAGCAC	20	227.953	399.013	116.717	257.278	--	--	--	0	1.14031	up	--	Polysaccharide biosynthesis	Glucuronoxylan 4-O-methyltransferase 3 GN=GXM3 OS=Arabidopsis thaliana (Mouse-ear cress) PE=1 SV=1	BnaC06g32630D [Brassica napus]
bna-miR156d	BnaC07g11380D	UGACAGAAGAGAGUGAGCAC	20	227.953	399.013	116.717	257.278	--	--	--	0	1.14031	up	--	SBP domain	Squamosa promoter-binding-like protein 11 GN=SPL11 OS=Arabidopsis thaliana (Mouse-ear cress) PE=2 SV=2	BnaC07g11380D [Brassica napus]
bna-miR156d	BnaC07g11390D	UGACAGAAGAGAGUGAGCAC	20	227.953	399.013	116.717	257.278	--	--	--	0	1.14031	up	--	SBP domain	Squamosa promoter-binding-like protein 10 GN=SPL10 OS=Arabidopsis thaliana (Mouse-ear cress) PE=2 SV=2	BnaC07g11390D [Brassica napus]
bna-miR156d	BnaC07g17030D	UGACAGAAGAGAGUGAGCAC	20	227.953	399.013	116.717	257.278	--	--	--	0	1.14031	up	--	SBP domain	Squamosa promoter-binding-like protein 2 GN=SPL2 OS=Arabidopsis thaliana (Mouse-ear cress) PE=2 SV=1	BnaC07g17030D [Brassica napus]
bna-miR156d	BnaC09g17430D	UGACAGAAGAGAGUGAGCAC	20	227.953	399.013	116.717	257.278	--	--	--	0	1.14031	up	--	SBP domain	Squamosa promoter-binding-like protein 2 GN=SPL2 OS=Arabidopsis thaliana (Mouse-ear cress) PE=2 SV=1	BnaC09g17430D [Brassica napus]
bna-miR156d	BnaC09g27080D	UGACAGAAGAGAGUGAGCAC	20	227.953	399.013	116.717	257.278	--	--	--	0	1.14031	up	--	SBP domain	Squamosa promoter-binding-like protein 13B GN=MFB16.6 OS=Arabidopsis thaliana (Mouse-ear cress) PE=3 SV=1	BnaC09g27080D [Brassica napus]
bna-miR156d	BnaC09g35570D	UGACAGAAGAGAGUGAGCAC	20	227.953	399.013	116.717	257.278	--	--	--	0	1.14031	up	--	Reverse transcriptase-like;; RNase H	--	BnaC09g35570D [Brassica napus]
bna-miR156d	BnaC09g42000D	UGACAGAAGAGAGUGAGCAC	20	227.953	399.013	116.717	257.278	--	--	--	0	1.14031	up	--	Reverse transcriptase-like;; RNase H	--	BnaC09g42000D [Brassica napus]
bna-miR156d	BnaCnng61400D	UGACAGAAGAGAGUGAGCAC	20	227.953	399.013	116.717	257.278	--	--	--	0	1.14031	up	--	SBP domain	Squamosa promoter-binding-like protein 6 GN=SPL6 OS=Arabidopsis thaliana (Mouse-ear cress) PE=2 SV=2	BnaCnng61400D [Brassica napus]
bna-miR156f	BnaA02g14580D	UGACAGAAGAGAGUGAGCAC	20	246.507	410.959	121.944	268.326	--	--	--	0	1.13777	up	--	SBP domain	Squamosa promoter-binding-like protein 6 GN=SPL6 OS=Arabidopsis thaliana (Mouse-ear cress) PE=2 SV=2	BnaA02g14580D [Brassica napus]
bna-miR156f	BnaA03g00060D	UGACAGAAGAGAGUGAGCAC	20	246.507	410.959	121.944	268.326	--	--	--	0	1.13777	up	--	Reverse transcriptase-like	--	BnaA03g00060D [Brassica napus]
bna-miR156f	BnaA03g13580D	UGACAGAAGAGAGUGAGCAC	20	246.507	410.959	121.944	268.326	--	--	--	0	1.13777	up	--	SBP domain	Squamosa promoter-binding-like protein 13B GN=MFB16.6 OS=Arabidopsis thaliana (Mouse-ear cress) PE=3 SV=1	BnaA03g13580D [Brassica napus]
bna-miR156f	BnaA04g24340D	UGACAGAAGAGAGUGAGCAC	20	246.507	410.959	121.944	268.326	--	--	--	0	1.13777	up	--	SBP domain	Squamosa promoter-binding-like protein 9 GN=SPL9 OS=Arabidopsis thaliana (Mouse-ear cress) PE=2 SV=2	BnaA04g24340D [Brassica napus]
bna-miR156f	BnaA04g27550D	UGACAGAAGAGAGUGAGCAC	20	246.507	410.959	121.944	268.326	--	--	--	0	1.13777	up	--	SBP domain	Squamosa promoter-binding-like protein 15 GN=SPL15 OS=Arabidopsis thaliana (Mouse-ear cress) PE=2 SV=1	BnaA04g27550D [Brassica napus]
bna-miR156f	BnaA05g02680D	UGACAGAAGAGAGUGAGCAC	20	246.507	410.959	121.944	268.326	--	--	--	0	1.13777	up	--	SBP domain	Squamosa promoter-binding-like protein 9 GN=SPL9 OS=Arabidopsis thaliana (Mouse-ear cress) PE=2 SV=2	BnaA05g02680D [Brassica napus]
bna-miR156f	BnaA06g32270D	UGACAGAAGAGAGUGAGCAC	20	246.507	410.959	121.944	268.326	--	--	--	0	1.13777	up	--	Reverse transcriptase-like;; RNase H	--	BnaA06g32270D [Brassica napus]
bna-miR156f	BnaA06g36780D	UGACAGAAGAGAGUGAGCAC	20	246.507	410.959	121.944	268.326	--	--	--	0	1.13777	up	--	SBP domain	Squamosa promoter-binding-like protein 2 GN=SPL2 OS=Arabidopsis thaliana (Mouse-ear cress) PE=2 SV=1	BnaA06g36780D [Brassica napus]
bna-miR156f	BnaA07g08830D	UGACAGAAGAGAGUGAGCAC	20	246.507	410.959	121.944	268.326	--	--	--	0	1.13777	up	--	SBP domain	Squamosa promoter-binding-like protein 10 GN=SPL10 OS=Arabidopsis thaliana (Mouse-ear cress) PE=2 SV=2	BnaA07g08830D [Brassica napus]
bna-miR156f	BnaA07g08840D	UGACAGAAGAGAGUGAGCAC	20	246.507	410.959	121.944	268.326	--	--	--	0	1.13777	up	--	SBP domain	Squamosa promoter-binding-like protein 11 GN=SPL11 OS=Arabidopsis thaliana (Mouse-ear cress) PE=2 SV=2	BnaA07g08840D [Brassica napus]
bna-miR156f	BnaA07g17550D	UGACAGAAGAGAGUGAGCAC	20	246.507	410.959	121.944	268.326	--	--	--	0	1.13777	up	--	SBP domain	Squamosa promoter-binding-like protein 15 GN=SPL15 OS=Arabidopsis thaliana (Mouse-ear cress) PE=2 SV=1	BnaA07g17550D [Brassica napus]
bna-miR156f	BnaA07g27730D	UGACAGAAGAGAGUGAGCAC	20	246.507	410.959	121.944	268.326	--	--	--	0	1.13777	up	--	SBP domain	Squamosa promoter-binding-like protein 6 GN=SPL6 OS=Arabidopsis thaliana (Mouse-ear cress) PE=2 SV=2	BnaA07g27730D [Brassica napus]
bna-miR156f	BnaA07g29430D	UGACAGAAGAGAGUGAGCAC	20	246.507	410.959	121.944	268.326	--	--	--	0	1.13777	up	--	Polysaccharide biosynthesis	Glucuronoxylan 4-O-methyltransferase 3 GN=GXM3 OS=Arabidopsis thaliana (Mouse-ear cress) PE=1 SV=1	BnaA07g29430D [Brassica napus]
bna-miR156f	BnaA09g16340D	UGACAGAAGAGAGUGAGCAC	20	246.507	410.959	121.944	268.326	--	--	--	0	1.13777	up	--	SBP domain	Squamosa promoter-binding-like protein 2 GN=SPL2 OS=Arabidopsis thaliana (Mouse-ear cress) PE=2 SV=1	BnaA09g16340D [Brassica napus]
bna-miR156f	BnaA09g27960D	UGACAGAAGAGAGUGAGCAC	20	246.507	410.959	121.944	268.326	--	--	--	0	1.13777	up	--	SBP domain	Squamosa promoter-binding-like protein 11 GN=SPL11 OS=Arabidopsis thaliana (Mouse-ear cress) PE=2 SV=2	BnaA09g27960D [Brassica napus]
bna-miR156f	BnaA10g09930D	UGACAGAAGAGAGUGAGCAC	20	246.507	410.959	121.944	268.326	--	--	--	0	1.13777	up	--	Legume lectin domain;; Protein kinase domain;; Protein tyrosine kinase;; Kinase-like	Probable L-type lectin-domain containing receptor kinase S.7 (Precursor) GN=LECRKS7 OS=Arabidopsis thaliana (Mouse-ear cress) PE=2 SV=1	BnaA10g09930D [Brassica napus]
bna-miR156f	BnaAnng15680D	UGACAGAAGAGAGUGAGCAC	20	246.507	410.959	121.944	268.326	--	--	--	0	1.13777	up	--	Reverse transcriptase-like;; RNase H	--	BnaAnng15680D [Brassica napus]
bna-miR156f	BnaAnng25050D	UGACAGAAGAGAGUGAGCAC	20	246.507	410.959	121.944	268.326	--	--	--	0	1.13777	up	--	SBP domain	Squamosa promoter-binding-like protein 10 GN=SPL10 OS=Arabidopsis thaliana (Mouse-ear cress) PE=2 SV=2	BnaAnng25050D [Brassica napus]
bna-miR156f	BnaC02g14000D	UGACAGAAGAGAGUGAGCAC	20	246.507	410.959	121.944	268.326	--	--	--	0	1.13777	up	--	SBP domain	Squamosa promoter-binding-like protein 6 GN=SPL6 OS=Arabidopsis thaliana (Mouse-ear cress) PE=2 SV=2	BnaC02g14000D [Brassica napus]
bna-miR156f	BnaC02g14700D	UGACAGAAGAGAGUGAGCAC	20	246.507	410.959	121.944	268.326	--	--	--	0	1.13777	up	--	--	--	BnaC02g14700D [Brassica napus]
bna-miR156f	BnaC02g19100D	UGACAGAAGAGAGUGAGCAC	20	246.507	410.959	121.944	268.326	--	--	--	0	1.13777	up	--	SBP domain	Squamosa promoter-binding-like protein 6 GN=SPL6 OS=Arabidopsis thaliana (Mouse-ear cress) PE=2 SV=2	BnaC02g19100D [Brassica napus]
bna-miR156f	BnaC02g48750D	UGACAGAAGAGAGUGAGCAC	20	246.507	410.959	121.944	268.326	--	--	--	0	1.13777	up	--	Reverse transcriptase-like	--	BnaC02g48750D [Brassica napus]
bna-miR156f	BnaC03g16490D	UGACAGAAGAGAGUGAGCAC	20	246.507	410.959	121.944	268.326	--	--	--	0	1.13777	up	--	SBP domain	Squamosa promoter-binding-like protein 13B GN=MFB16.6 OS=Arabidopsis thaliana (Mouse-ear cress) PE=3 SV=1	BnaC03g16490D [Brassica napus]
bna-miR156f	BnaC03g27870D	UGACAGAAGAGAGUGAGCAC	20	246.507	410.959	121.944	268.326	--	--	--	0	1.13777	up	--	SBP domain	Squamosa promoter-binding-like protein 13B GN=MFB16.6 OS=Arabidopsis thaliana (Mouse-ear cress) PE=3 SV=1	BnaC03g27870D [Brassica napus]
bna-miR156f	BnaC03g57620D	UGACAGAAGAGAGUGAGCAC	20	246.507	410.959	121.944	268.326	--	--	--	0	1.13777	up	--	SBP domain	Squamosa promoter-binding-like protein 10 GN=SPL10 OS=Arabidopsis thaliana (Mouse-ear cress) PE=2 SV=2	BnaC03g57620D [Brassica napus]
bna-miR156f	BnaC04g02520D	UGACAGAAGAGAGUGAGCAC	20	246.507	410.959	121.944	268.326	--	--	--	0	1.13777	up	--	SBP domain	Squamosa promoter-binding-like protein 9 GN=SPL9 OS=Arabidopsis thaliana (Mouse-ear cress) PE=2 SV=2	BnaC04g02520D [Brassica napus]
bna-miR156f	BnaC04g23930D	UGACAGAAGAGAGUGAGCAC	20	246.507	410.959	121.944	268.326	--	--	--	0	1.13777	up	--	SBP domain	Squamosa promoter-binding-like protein 15 GN=SPL15 OS=Arabidopsis thaliana (Mouse-ear cress) PE=2 SV=1	BnaC04g23930D [Brassica napus]
bna-miR156f	BnaC04g48150D	UGACAGAAGAGAGUGAGCAC	20	246.507	410.959	121.944	268.326	--	--	--	0	1.13777	up	--	SBP domain	Squamosa promoter-binding-like protein 9 GN=SPL9 OS=Arabidopsis thaliana (Mouse-ear cress) PE=2 SV=2	BnaC04g48150D [Brassica napus]
bna-miR156f	BnaC05g21270D	UGACAGAAGAGAGUGAGCAC	20	246.507	410.959	121.944	268.326	--	--	--	0	1.13777	up	--	SBP domain	Squamosa promoter-binding-like protein 11 GN=SPL11 OS=Arabidopsis thaliana (Mouse-ear cress) PE=2 SV=2	BnaC05g21270D [Brassica napus]
bna-miR156f	BnaC05g21280D	UGACAGAAGAGAGUGAGCAC	20	246.507	410.959	121.944	268.326	--	--	--	0	1.13777	up	--	SBP domain	Squamosa promoter-binding-like protein 10 GN=SPL10 OS=Arabidopsis thaliana (Mouse-ear cress) PE=2 SV=2	BnaC05g21280D [Brassica napus]
bna-miR156f	BnaC06g16200D	UGACAGAAGAGAGUGAGCAC	20	246.507	410.959	121.944	268.326	--	--	--	0	1.13777	up	--	SBP domain	Squamosa promoter-binding-like protein 15 GN=SPL15 OS=Arabidopsis thaliana (Mouse-ear cress) PE=2 SV=1	BnaC06g16200D [Brassica napus]
bna-miR156f	BnaC06g32630D	UGACAGAAGAGAGUGAGCAC	20	246.507	410.959	121.944	268.326	--	--	--	0	1.13777	up	--	Polysaccharide biosynthesis	Glucuronoxylan 4-O-methyltransferase 3 GN=GXM3 OS=Arabidopsis thaliana (Mouse-ear cress) PE=1 SV=1	BnaC06g32630D [Brassica napus]
bna-miR156f	BnaC07g11380D	UGACAGAAGAGAGUGAGCAC	20	246.507	410.959	121.944	268.326	--	--	--	0	1.13777	up	--	SBP domain	Squamosa promoter-binding-like protein 11 GN=SPL11 OS=Arabidopsis thaliana (Mouse-ear cress) PE=2 SV=2	BnaC07g11380D [Brassica napus]
bna-miR156f	BnaC07g11390D	UGACAGAAGAGAGUGAGCAC	20	246.507	410.959	121.944	268.326	--	--	--	0	1.13777	up	--	SBP domain	Squamosa promoter-binding-like protein 10 GN=SPL10 OS=Arabidopsis thaliana (Mouse-ear cress) PE=2 SV=2	BnaC07g11390D [Brassica napus]
bna-miR156f	BnaC07g17030D	UGACAGAAGAGAGUGAGCAC	20	246.507	410.959	121.944	268.326	--	--	--	0	1.13777	up	--	SBP domain	Squamosa promoter-binding-like protein 2 GN=SPL2 OS=Arabidopsis thaliana (Mouse-ear cress) PE=2 SV=1	BnaC07g17030D [Brassica napus]
bna-miR156f	BnaC09g17430D	UGACAGAAGAGAGUGAGCAC	20	246.507	410.959	121.944	268.326	--	--	--	0	1.13777	up	--	SBP domain	Squamosa promoter-binding-like protein 2 GN=SPL2 OS=Arabidopsis thaliana (Mouse-ear cress) PE=2 SV=1	BnaC09g17430D [Brassica napus]
bna-miR156f	BnaC09g27080D	UGACAGAAGAGAGUGAGCAC	20	246.507	410.959	121.944	268.326	--	--	--	0	1.13777	up	--	SBP domain	Squamosa promoter-binding-like protein 13B GN=MFB16.6 OS=Arabidopsis thaliana (Mouse-ear cress) PE=3 SV=1	BnaC09g27080D [Brassica napus]
bna-miR156f	BnaC09g35570D	UGACAGAAGAGAGUGAGCAC	20	246.507	410.959	121.944	268.326	--	--	--	0	1.13777	up	--	Reverse transcriptase-like;; RNase H	--	BnaC09g35570D [Brassica napus]
bna-miR156f	BnaC09g42000D	UGACAGAAGAGAGUGAGCAC	20	246.507	410.959	121.944	268.326	--	--	--	0	1.13777	up	--	Reverse transcriptase-like;; RNase H	--	BnaC09g42000D [Brassica napus]
bna-miR156f	BnaCnng61400D	UGACAGAAGAGAGUGAGCAC	20	246.507	410.959	121.944	268.326	--	--	--	0	1.13777	up	--	SBP domain	Squamosa promoter-binding-like protein 6 GN=SPL6 OS=Arabidopsis thaliana (Mouse-ear cress) PE=2 SV=2	BnaCnng61400D [Brassica napus]
bna-miR160a	BnaA01g06910D	UGCCUGGCUCCCUGUAUGCCA	21	356.508	419.322	346.668	160.996	--	--	--	0	-1.10653	down	--	Auxin response factor;; B3 DNA binding domain;; AUX/IAA family	Auxin response factor 16 GN=ARF16 OS=Arabidopsis thaliana (Mouse-ear cress) PE=2 SV=1	BnaA01g06910D [Brassica napus]
bna-miR160a	BnaA03g49980D	UGCCUGGCUCCCUGUAUGCCA	21	356.508	419.322	346.668	160.996	--	--	--	0	-1.10653	down	--	Auxin response factor;; B3 DNA binding domain;; AUX/IAA family	Auxin response factor 16 GN=ARF16 OS=Arabidopsis thaliana (Mouse-ear cress) PE=2 SV=1	BnaA03g49980D [Brassica napus]
bna-miR160a	BnaA07g13830D	UGCCUGGCUCCCUGUAUGCCA	21	356.508	419.322	346.668	160.996	--	--	--	0	-1.10653	down	--	Auxin response factor;; B3 DNA binding domain;; AUX/IAA family	Auxin response factor 10 GN=ARF10 OS=Arabidopsis thaliana (Mouse-ear cress) PE=2 SV=1	BnaA07g13830D [Brassica napus]
bna-miR160a	BnaA07g20790D	UGCCUGGCUCCCUGUAUGCCA	21	356.508	419.322	346.668	160.996	--	--	--	0	-1.10653	down	--	B3 DNA binding domain;; Auxin response factor	Auxin response factor 17 GN=ARF17 OS=Arabidopsis thaliana (Mouse-ear cress) PE=2 SV=1	BnaA07g20790D [Brassica napus]
bna-miR160a	BnaA07g33740D	UGCCUGGCUCCCUGUAUGCCA	21	356.508	419.322	346.668	160.996	--	--	--	0	-1.10653	down	--	--	Auxin response factor 17 GN=ARF17 OS=Arabidopsis thaliana (Mouse-ear cress) PE=2 SV=1	BnaA07g33740D [Brassica napus]
bna-miR160a	BnaC01g08330D	UGCCUGGCUCCCUGUAUGCCA	21	356.508	419.322	346.668	160.996	--	--	--	0	-1.10653	down	--	Auxin response factor;; B3 DNA binding domain;; AUX/IAA family	Auxin response factor 16 GN=ARF16 OS=Arabidopsis thaliana (Mouse-ear cress) PE=2 SV=1	BnaC01g08330D [Brassica napus]
bna-miR160a	BnaC04g15900D	UGCCUGGCUCCCUGUAUGCCA	21	356.508	419.322	346.668	160.996	--	--	--	0	-1.10653	down	--	Auxin response factor;; B3 DNA binding domain;; AUX/IAA family	Auxin response factor 10 GN=ARF10 OS=Arabidopsis thaliana (Mouse-ear cress) PE=2 SV=1	BnaC04g15900D [Brassica napus]
bna-miR160a	BnaC06g20640D	UGCCUGGCUCCCUGUAUGCCA	21	356.508	419.322	346.668	160.996	--	--	--	0	-1.10653	down	--	B3 DNA binding domain;; Auxin response factor	Auxin response factor 17 GN=ARF17 OS=Arabidopsis thaliana (Mouse-ear cress) PE=2 SV=1	BnaC06g20640D [Brassica napus]
bna-miR160a	BnaC06g38360D	UGCCUGGCUCCCUGUAUGCCA	21	356.508	419.322	346.668	160.996	--	--	--	0	-1.10653	down	--	B3 DNA binding domain;; Auxin response factor	Auxin response factor 17 GN=ARF17 OS=Arabidopsis thaliana (Mouse-ear cress) PE=2 SV=1	BnaC06g38360D [Brassica napus]
bna-miR160a	BnaC07g42330D	UGCCUGGCUCCCUGUAUGCCA	21	356.508	419.322	346.668	160.996	--	--	--	0	-1.10653	down	--	Auxin response factor;; B3 DNA binding domain;; AUX/IAA family	Auxin response factor 16 GN=ARF16 OS=Arabidopsis thaliana (Mouse-ear cress) PE=2 SV=1	BnaC07g42330D [Brassica napus]
bna-miR160b	BnaA01g06910D	UGCCUGGCUCCCUGUAUGCCA	21	357.833	418.127	348.41	164.153	--	--	--	0	-1.08575	down	--	Auxin response factor;; B3 DNA binding domain;; AUX/IAA family	Auxin response factor 16 GN=ARF16 OS=Arabidopsis thaliana (Mouse-ear cress) PE=2 SV=1	BnaA01g06910D [Brassica napus]
bna-miR160b	BnaA03g49980D	UGCCUGGCUCCCUGUAUGCCA	21	357.833	418.127	348.41	164.153	--	--	--	0	-1.08575	down	--	Auxin response factor;; B3 DNA binding domain;; AUX/IAA family	Auxin response factor 16 GN=ARF16 OS=Arabidopsis thaliana (Mouse-ear cress) PE=2 SV=1	BnaA03g49980D [Brassica napus]
bna-miR160b	BnaA07g13830D	UGCCUGGCUCCCUGUAUGCCA	21	357.833	418.127	348.41	164.153	--	--	--	0	-1.08575	down	--	Auxin response factor;; B3 DNA binding domain;; AUX/IAA family	Auxin response factor 10 GN=ARF10 OS=Arabidopsis thaliana (Mouse-ear cress) PE=2 SV=1	BnaA07g13830D [Brassica napus]
bna-miR160b	BnaA07g20790D	UGCCUGGCUCCCUGUAUGCCA	21	357.833	418.127	348.41	164.153	--	--	--	0	-1.08575	down	--	B3 DNA binding domain;; Auxin response factor	Auxin response factor 17 GN=ARF17 OS=Arabidopsis thaliana (Mouse-ear cress) PE=2 SV=1	BnaA07g20790D [Brassica napus]
bna-miR160b	BnaA07g33740D	UGCCUGGCUCCCUGUAUGCCA	21	357.833	418.127	348.41	164.153	--	--	--	0	-1.08575	down	--	--	Auxin response factor 17 GN=ARF17 OS=Arabidopsis thaliana (Mouse-ear cress) PE=2 SV=1	BnaA07g33740D [Brassica napus]
bna-miR160b	BnaC01g08330D	UGCCUGGCUCCCUGUAUGCCA	21	357.833	418.127	348.41	164.153	--	--	--	0	-1.08575	down	--	Auxin response factor;; B3 DNA binding domain;; AUX/IAA family	Auxin response factor 16 GN=ARF16 OS=Arabidopsis thaliana (Mouse-ear cress) PE=2 SV=1	BnaC01g08330D [Brassica napus]
bna-miR160b	BnaC04g15900D	UGCCUGGCUCCCUGUAUGCCA	21	357.833	418.127	348.41	164.153	--	--	--	0	-1.08575	down	--	Auxin response factor;; B3 DNA binding domain;; AUX/IAA family	Auxin response factor 10 GN=ARF10 OS=Arabidopsis thaliana (Mouse-ear cress) PE=2 SV=1	BnaC04g15900D [Brassica napus]
bna-miR160b	BnaC06g20640D	UGCCUGGCUCCCUGUAUGCCA	21	357.833	418.127	348.41	164.153	--	--	--	0	-1.08575	down	--	B3 DNA binding domain;; Auxin response factor	Auxin response factor 17 GN=ARF17 OS=Arabidopsis thaliana (Mouse-ear cress) PE=2 SV=1	BnaC06g20640D [Brassica napus]
bna-miR160b	BnaC06g38360D	UGCCUGGCUCCCUGUAUGCCA	21	357.833	418.127	348.41	164.153	--	--	--	0	-1.08575	down	--	B3 DNA binding domain;; Auxin response factor	Auxin response factor 17 GN=ARF17 OS=Arabidopsis thaliana (Mouse-ear cress) PE=2 SV=1	BnaC06g38360D [Brassica napus]
bna-miR160b	BnaC07g42330D	UGCCUGGCUCCCUGUAUGCCA	21	357.833	418.127	348.41	164.153	--	--	--	0	-1.08575	down	--	Auxin response factor;; B3 DNA binding domain;; AUX/IAA family	Auxin response factor 16 GN=ARF16 OS=Arabidopsis thaliana (Mouse-ear cress) PE=2 SV=1	BnaC07g42330D [Brassica napus]
bna-miR160c	BnaA01g06910D	UGCCUGGCUCCCUGUAUGCCA	21	337.953	406.181	299.633	143.633	--	--	--	0	-1.0608	down	--	Auxin response factor;; B3 DNA binding domain;; AUX/IAA family	Auxin response factor 16 GN=ARF16 OS=Arabidopsis thaliana (Mouse-ear cress) PE=2 SV=1	BnaA01g06910D [Brassica napus]
bna-miR160c	BnaA03g49980D	UGCCUGGCUCCCUGUAUGCCA	21	337.953	406.181	299.633	143.633	--	--	--	0	-1.0608	down	--	Auxin response factor;; B3 DNA binding domain;; AUX/IAA family	Auxin response factor 16 GN=ARF16 OS=Arabidopsis thaliana (Mouse-ear cress) PE=2 SV=1	BnaA03g49980D [Brassica napus]
bna-miR160c	BnaA07g13830D	UGCCUGGCUCCCUGUAUGCCA	21	337.953	406.181	299.633	143.633	--	--	--	0	-1.0608	down	--	Auxin response factor;; B3 DNA binding domain;; AUX/IAA family	Auxin response factor 10 GN=ARF10 OS=Arabidopsis thaliana (Mouse-ear cress) PE=2 SV=1	BnaA07g13830D [Brassica napus]
bna-miR160c	BnaA07g20790D	UGCCUGGCUCCCUGUAUGCCA	21	337.953	406.181	299.633	143.633	--	--	--	0	-1.0608	down	--	B3 DNA binding domain;; Auxin response factor	Auxin response factor 17 GN=ARF17 OS=Arabidopsis thaliana (Mouse-ear cress) PE=2 SV=1	BnaA07g20790D [Brassica napus]
bna-miR160c	BnaA07g33740D	UGCCUGGCUCCCUGUAUGCCA	21	337.953	406.181	299.633	143.633	--	--	--	0	-1.0608	down	--	--	Auxin response factor 17 GN=ARF17 OS=Arabidopsis thaliana (Mouse-ear cress) PE=2 SV=1	BnaA07g33740D [Brassica napus]
bna-miR160c	BnaC01g08330D	UGCCUGGCUCCCUGUAUGCCA	21	337.953	406.181	299.633	143.633	--	--	--	0	-1.0608	down	--	Auxin response factor;; B3 DNA binding domain;; AUX/IAA family	Auxin response factor 16 GN=ARF16 OS=Arabidopsis thaliana (Mouse-ear cress) PE=2 SV=1	BnaC01g08330D [Brassica napus]
bna-miR160c	BnaC04g15900D	UGCCUGGCUCCCUGUAUGCCA	21	337.953	406.181	299.633	143.633	--	--	--	0	-1.0608	down	--	Auxin response factor;; B3 DNA binding domain;; AUX/IAA family	Auxin response factor 10 GN=ARF10 OS=Arabidopsis thaliana (Mouse-ear cress) PE=2 SV=1	BnaC04g15900D [Brassica napus]
bna-miR160c	BnaC06g20640D	UGCCUGGCUCCCUGUAUGCCA	21	337.953	406.181	299.633	143.633	--	--	--	0	-1.0608	down	--	B3 DNA binding domain;; Auxin response factor	Auxin response factor 17 GN=ARF17 OS=Arabidopsis thaliana (Mouse-ear cress) PE=2 SV=1	BnaC06g20640D [Brassica napus]
bna-miR160c	BnaC06g38360D	UGCCUGGCUCCCUGUAUGCCA	21	337.953	406.181	299.633	143.633	--	--	--	0	-1.0608	down	--	B3 DNA binding domain;; Auxin response factor	Auxin response factor 17 GN=ARF17 OS=Arabidopsis thaliana (Mouse-ear cress) PE=2 SV=1	BnaC06g38360D [Brassica napus]
bna-miR160c	BnaC07g42330D	UGCCUGGCUCCCUGUAUGCCA	21	337.953	406.181	299.633	143.633	--	--	--	0	-1.0608	down	--	Auxin response factor;; B3 DNA binding domain;; AUX/IAA family	Auxin response factor 16 GN=ARF16 OS=Arabidopsis thaliana (Mouse-ear cress) PE=2 SV=1	BnaC07g42330D [Brassica napus]
bna-miR160d	BnaA01g06910D	UGCCUGGCUCCCUGUAUGCCA	21	357.833	418.127	348.41	164.153	--	--	--	0	-1.08575	down	--	Auxin response factor;; B3 DNA binding domain;; AUX/IAA family	Auxin response factor 16 GN=ARF16 OS=Arabidopsis thaliana (Mouse-ear cress) PE=2 SV=1	BnaA01g06910D [Brassica napus]
bna-miR160d	BnaA03g49980D	UGCCUGGCUCCCUGUAUGCCA	21	357.833	418.127	348.41	164.153	--	--	--	0	-1.08575	down	--	Auxin response factor;; B3 DNA binding domain;; AUX/IAA family	Auxin response factor 16 GN=ARF16 OS=Arabidopsis thaliana (Mouse-ear cress) PE=2 SV=1	BnaA03g49980D [Brassica napus]
bna-miR160d	BnaA07g13830D	UGCCUGGCUCCCUGUAUGCCA	21	357.833	418.127	348.41	164.153	--	--	--	0	-1.08575	down	--	Auxin response factor;; B3 DNA binding domain;; AUX/IAA family	Auxin response factor 10 GN=ARF10 OS=Arabidopsis thaliana (Mouse-ear cress) PE=2 SV=1	BnaA07g13830D [Brassica napus]
bna-miR160d	BnaA07g20790D	UGCCUGGCUCCCUGUAUGCCA	21	357.833	418.127	348.41	164.153	--	--	--	0	-1.08575	down	--	B3 DNA binding domain;; Auxin response factor	Auxin response factor 17 GN=ARF17 OS=Arabidopsis thaliana (Mouse-ear cress) PE=2 SV=1	BnaA07g20790D [Brassica napus]
bna-miR160d	BnaA07g33740D	UGCCUGGCUCCCUGUAUGCCA	21	357.833	418.127	348.41	164.153	--	--	--	0	-1.08575	down	--	--	Auxin response factor 17 GN=ARF17 OS=Arabidopsis thaliana (Mouse-ear cress) PE=2 SV=1	BnaA07g33740D [Brassica napus]
bna-miR160d	BnaC01g08330D	UGCCUGGCUCCCUGUAUGCCA	21	357.833	418.127	348.41	164.153	--	--	--	0	-1.08575	down	--	Auxin response factor;; B3 DNA binding domain;; AUX/IAA family	Auxin response factor 16 GN=ARF16 OS=Arabidopsis thaliana (Mouse-ear cress) PE=2 SV=1	BnaC01g08330D [Brassica napus]
bna-miR160d	BnaC04g15900D	UGCCUGGCUCCCUGUAUGCCA	21	357.833	418.127	348.41	164.153	--	--	--	0	-1.08575	down	--	Auxin response factor;; B3 DNA binding domain;; AUX/IAA family	Auxin response factor 10 GN=ARF10 OS=Arabidopsis thaliana (Mouse-ear cress) PE=2 SV=1	BnaC04g15900D [Brassica napus]
bna-miR160d	BnaC06g20640D	UGCCUGGCUCCCUGUAUGCCA	21	357.833	418.127	348.41	164.153	--	--	--	0	-1.08575	down	--	B3 DNA binding domain;; Auxin response factor	Auxin response factor 17 GN=ARF17 OS=Arabidopsis thaliana (Mouse-ear cress) PE=2 SV=1	BnaC06g20640D [Brassica napus]
bna-miR160d	BnaC06g38360D	UGCCUGGCUCCCUGUAUGCCA	21	357.833	418.127	348.41	164.153	--	--	--	0	-1.08575	down	--	B3 DNA binding domain;; Auxin response factor	Auxin response factor 17 GN=ARF17 OS=Arabidopsis thaliana (Mouse-ear cress) PE=2 SV=1	BnaC06g38360D [Brassica napus]
bna-miR160d	BnaC07g42330D	UGCCUGGCUCCCUGUAUGCCA	21	357.833	418.127	348.41	164.153	--	--	--	0	-1.08575	down	--	Auxin response factor;; B3 DNA binding domain;; AUX/IAA family	Auxin response factor 16 GN=ARF16 OS=Arabidopsis thaliana (Mouse-ear cress) PE=2 SV=1	BnaC07g42330D [Brassica napus]
bna-miR166f	BnaA02g06170D	UCGGACCAGGCUUCAUCCCCC	21	7432.32	10103.1	564.425	1752.01	--	--	--	0	1.63416	up	K09338|0.0|ath:AT5G60690|REV	MEKHLA domain;; START domain	Homeobox-leucine zipper protein REVOLUTA GN=MUP24.16 OS=Arabidopsis thaliana (Mouse-ear cress) PE=1 SV=2	PREDICTED: homeobox-leucine zipper protein REVOLUTA-like [Brassica rapa]
bna-miR166f	BnaA04g20300D	UCGGACCAGGCUUCAUCCCCC	21	7432.32	10103.1	564.425	1752.01	--	--	--	0	1.63416	up	K09338|0.0|ath:AT2G34710|PHB	MEKHLA domain;; START domain;; Homeobox domain	Homeobox-leucine zipper protein ATHB-14 GN=T29F13.8 OS=Arabidopsis thaliana (Mouse-ear cress) PE=1 SV=1	BnaA04g20300D [Brassica napus]
bna-miR166f	BnaA08g11980D	UCGGACCAGGCUUCAUCCCCC	21	7432.32	10103.1	564.425	1752.01	--	--	--	0	1.63416	up	K09338|0.0|ath:AT4G32880|ATHB-8	START domain;; Homeobox domain;; MEKHLA domain	Homeobox-leucine zipper protein ATHB-8 GN=T16I18.90 OS=Arabidopsis thaliana (Mouse-ear cress) PE=1 SV=1	BnaA08g11980D [Brassica napus]
bna-miR166f	BnaA09g26050D	UCGGACCAGGCUUCAUCCCCC	21	7432.32	10103.1	564.425	1752.01	--	--	--	0	1.63416	up	K09338|0.0|ath:AT1G30490|PHV	MEKHLA domain;; START domain;; Homeobox domain	Homeobox-leucine zipper protein ATHB-9 GN=F26G16.11 OS=Arabidopsis thaliana (Mouse-ear cress) PE=1 SV=1	BnaA09g26050D [Brassica napus]
bna-miR166f	BnaA10g13520D	UCGGACCAGGCUUCAUCCCCC	21	7432.32	10103.1	564.425	1752.01	--	--	--	0	1.63416	up	K09338|0.0|ath:AT5G60690|REV	MEKHLA domain;; START domain;; Homeobox domain	Homeobox-leucine zipper protein REVOLUTA GN=MUP24.16 OS=Arabidopsis thaliana (Mouse-ear cress) PE=1 SV=2	BnaA10g13520D [Brassica napus]
bna-miR166f	BnaAnng30670D	UCGGACCAGGCUUCAUCCCCC	21	7432.32	10103.1	564.425	1752.01	--	--	--	0	1.63416	up	K09338|0.0|ath:AT4G32880|ATHB-8	START domain;; Homeobox domain	Homeobox-leucine zipper protein ATHB-8 GN=T16I18.90 OS=Arabidopsis thaliana (Mouse-ear cress) PE=1 SV=1	BnaAnng30670D, partial [Brassica napus]
bna-miR166f	BnaC03g66860D	UCGGACCAGGCUUCAUCCCCC	21	7432.32	10103.1	564.425	1752.01	--	--	--	0	1.63416	up	K09338|0.0|ath:AT4G32880|ATHB-8	START domain;; Homeobox domain;; MEKHLA domain	Homeobox-leucine zipper protein ATHB-8 GN=T16I18.90 OS=Arabidopsis thaliana (Mouse-ear cress) PE=1 SV=1	BnaC03g66860D [Brassica napus]
bna-miR166f	BnaC05g23470D	UCGGACCAGGCUUCAUCCCCC	21	7432.32	10103.1	564.425	1752.01	--	--	--	0	1.63416	up	K09338|0.0|ath:AT1G30490|PHV	MEKHLA domain;; START domain;; Homeobox domain	Homeobox-leucine zipper protein ATHB-9 GN=F26G16.11 OS=Arabidopsis thaliana (Mouse-ear cress) PE=1 SV=1	BnaC05g23470D [Brassica napus]
bna-miR166f	BnaC09g54340D	UCGGACCAGGCUUCAUCCCCC	21	7432.32	10103.1	564.425	1752.01	--	--	--	0	1.63416	up	K09338|0.0|ath:AT5G60690|REV	MEKHLA domain;; START domain;; Homeobox domain	Homeobox-leucine zipper protein REVOLUTA GN=MUP24.16 OS=Arabidopsis thaliana (Mouse-ear cress) PE=1 SV=2	BnaC09g54340D [Brassica napus]
bna-miR172a	BnaA01g34730D	AGAAUCUUGAUGAUGCUGCAU	21	3733.39	3208.83	11039.4	4365.83	--	--	--	0	-1.33833	down	K09284|7e-143|ath:AT4G36920|AP2	AP2 domain	Floral homeotic protein APETALA 2 GN=AP2 OS=Arabidopsis thaliana (Mouse-ear cress) PE=1 SV=1	BnaA01g34730D, partial [Brassica napus]
bna-miR172a	BnaA02g06490D	AGAAUCUUGAUGAUGCUGCAU	21	3733.39	3208.83	11039.4	4365.83	--	--	--	0	-1.33833	down	K09284|1e-170|ath:AT5G60120|TOE2	AP2 domain	AP2-like ethylene-responsive transcription factor TOE2 GN=TOE2 OS=Arabidopsis thaliana (Mouse-ear cress) PE=1 SV=1	BnaA02g06490D [Brassica napus]
bna-miR172a	BnaA03g22100D	AGAAUCUUGAUGAUGCUGCAU	21	3733.39	3208.83	11039.4	4365.83	--	--	--	0	-1.33833	down	K09284|0.0|ath:AT2G28550|RAP2.7	AP2 domain	Ethylene-responsive transcription factor RAP2-7 GN=T17D12.11 OS=Arabidopsis thaliana (Mouse-ear cress) PE=2 SV=2	BnaA03g22100D [Brassica napus]
bna-miR172a	BnaA03g53830D	AGAAUCUUGAUGAUGCUGCAU	21	3733.39	3208.83	11039.4	4365.83	--	--	--	0	-1.33833	down	K09284|0.0|ath:AT4G36920|AP2	AP2 domain	Floral homeotic protein APETALA 2 GN=AP2 OS=Arabidopsis thaliana (Mouse-ear cress) PE=1 SV=1	AP2 variant 3 [Brassica juncea]
bna-miR172a	BnaA05g05840D	AGAAUCUUGAUGAUGCUGCAU	21	3733.39	3208.83	11039.4	4365.83	--	--	--	0	-1.33833	down	--	ATPase family associated with various cellular activities (AAA)	Ribulose bisphosphate carboxylase/oxygenase activase, chloroplastic (Precursor) GN=RCA OS=Arabidopsis thaliana (Mouse-ear cress) PE=1 SV=2	BnaA05g05840D [Brassica napus]
bna-miR172a	BnaA07g12050D	AGAAUCUUGAUGAUGCUGCAU	21	3733.39	3208.83	11039.4	4365.83	--	--	--	0	-1.33833	down	K09284|2e-165|ath:AT5G67180|AP2 domain-containing transcription factor, putative	AP2 domain	AP2-like ethylene-responsive transcription factor TOE3 GN=TOE3 OS=Arabidopsis thaliana (Mouse-ear cress) PE=2 SV=1	BnaA07g12050D [Brassica napus]
bna-miR172a	BnaA07g13990D	AGAAUCUUGAUGAUGCUGCAU	21	3733.39	3208.83	11039.4	4365.83	--	--	--	0	-1.33833	down	K09284|0.0|ath:AT2G28550|RAP2.7	AP2 domain	Ethylene-responsive transcription factor RAP2-7 GN=T17D12.11 OS=Arabidopsis thaliana (Mouse-ear cress) PE=2 SV=2	PREDICTED: ethylene-responsive transcription factor RAP2-7 isoform X1 [Brassica rapa]
bna-miR172a	BnaA09g54740D	AGAAUCUUGAUGAUGCUGCAU	21	3733.39	3208.83	11039.4	4365.83	--	--	--	0	-1.33833	down	--	AP2 domain	AP2-like ethylene-responsive transcription factor SMZ GN=SMZ OS=Arabidopsis thaliana (Mouse-ear cress) PE=2 SV=1	PREDICTED: AP2-like ethylene-responsive transcription factor SMZ [Brassica rapa]
bna-miR172a	BnaA10g12950D	AGAAUCUUGAUGAUGCUGCAU	21	3733.39	3208.83	11039.4	4365.83	--	--	--	0	-1.33833	down	K09284|0.0|ath:AT5G60120|TOE2	AP2 domain	AP2-like ethylene-responsive transcription factor TOE2 GN=TOE2 OS=Arabidopsis thaliana (Mouse-ear cress) PE=1 SV=1	BnaA10g12950D [Brassica napus]
bna-miR172a	BnaC02g09940D	AGAAUCUUGAUGAUGCUGCAU	21	3733.39	3208.83	11039.4	4365.83	--	--	--	0	-1.33833	down	--	--	--	BnaC02g09940D [Brassica napus]
bna-miR172a	BnaC03g26480D	AGAAUCUUGAUGAUGCUGCAU	21	3733.39	3208.83	11039.4	4365.83	--	--	--	0	-1.33833	down	K09284|0.0|ath:AT2G28550|RAP2.7	AP2 domain	Ethylene-responsive transcription factor RAP2-7 GN=T17D12.11 OS=Arabidopsis thaliana (Mouse-ear cress) PE=2 SV=2	BnaC03g26480D [Brassica napus]
bna-miR172a	BnaC04g05700D	AGAAUCUUGAUGAUGCUGCAU	21	3733.39	3208.83	11039.4	4365.83	--	--	--	0	-1.33833	down	--	ATPase family associated with various cellular activities (AAA)	Ribulose bisphosphate carboxylase/oxygenase activase, chloroplastic (Precursor) GN=RCA OS=Arabidopsis thaliana (Mouse-ear cress) PE=1 SV=2	BnaC04g05700D [Brassica napus]
bna-miR172a	BnaC04g15640D	AGAAUCUUGAUGAUGCUGCAU	21	3733.39	3208.83	11039.4	4365.83	--	--	--	0	-1.33833	down	K09284|0.0|ath:AT2G28550|RAP2.7	AP2 domain	Ethylene-responsive transcription factor RAP2-7 GN=T17D12.11 OS=Arabidopsis thaliana (Mouse-ear cress) PE=2 SV=2	BnaC04g15640D [Brassica napus]
bna-miR172a	BnaC06g15540D	AGAAUCUUGAUGAUGCUGCAU	21	3733.39	3208.83	11039.4	4365.83	--	--	--	0	-1.33833	down	--	AP2 domain	AP2-like ethylene-responsive transcription factor SMZ GN=SMZ OS=Arabidopsis thaliana (Mouse-ear cress) PE=2 SV=1	BnaC06g15540D [Brassica napus]
bna-miR172a	BnaC07g16190D	AGAAUCUUGAUGAUGCUGCAU	21	3733.39	3208.83	11039.4	4365.83	--	--	--	0	-1.33833	down	K09284|1e-165|ath:AT5G67180|AP2 domain-containing transcription factor, putative	AP2 domain	AP2-like ethylene-responsive transcription factor TOE3 GN=TOE3 OS=Arabidopsis thaliana (Mouse-ear cress) PE=2 SV=1	BnaC07g16190D [Brassica napus]
bna-miR172a	BnaC08g25840D	AGAAUCUUGAUGAUGCUGCAU	21	3733.39	3208.83	11039.4	4365.83	--	--	--	0	-1.33833	down	--	AP2 domain	AP2-like ethylene-responsive transcription factor SMZ GN=SMZ OS=Arabidopsis thaliana (Mouse-ear cress) PE=2 SV=1	BnaC08g25840D [Brassica napus]
bna-miR172a	BnaC09g13430D	AGAAUCUUGAUGAUGCUGCAU	21	3733.39	3208.83	11039.4	4365.83	--	--	--	0	-1.33833	down	K09284|4e-41|ath:AT2G28550|RAP2.7	--	Ethylene-responsive transcription factor RAP2-7 GN=T17D12.11 OS=Arabidopsis thaliana (Mouse-ear cress) PE=2 SV=2	BnaC09g13430D [Brassica napus]
bna-miR172a	BnaC09g35430D	AGAAUCUUGAUGAUGCUGCAU	21	3733.39	3208.83	11039.4	4365.83	--	--	--	0	-1.33833	down	K09284|0.0|ath:AT5G60120|TOE2	AP2 domain	AP2-like ethylene-responsive transcription factor TOE2 GN=TOE2 OS=Arabidopsis thaliana (Mouse-ear cress) PE=1 SV=1	BnaC09g35430D [Brassica napus]
bna-miR172a	BnaCnng39690D	AGAAUCUUGAUGAUGCUGCAU	21	3733.39	3208.83	11039.4	4365.83	--	--	--	0	-1.33833	down	K09284|0.0|ath:AT4G36920|AP2	AP2 domain	Floral homeotic protein APETALA 2 GN=AP2 OS=Arabidopsis thaliana (Mouse-ear cress) PE=1 SV=1	BnaCnng39690D [Brassica napus]
bna-miR172a	BnaCnng71740D	AGAAUCUUGAUGAUGCUGCAU	21	3733.39	3208.83	11039.4	4365.83	--	--	--	0	-1.33833	down	K09284|1e-137|ath:AT4G36920|AP2	AP2 domain	Floral homeotic protein APETALA 2 GN=AP2 OS=Arabidopsis thaliana (Mouse-ear cress) PE=1 SV=1	BnaCnng71740D [Brassica napus]
bna-miR2111a-3p	--	GUCCUCGGGAUGCGGAUUACC	21	0	0	15.6785	1.57839	--	--	--	0.00542612	-3.31225	down	--	--	--	--
bna-miR2111a-5p	BnaA02g28650D	UAAUCUGCAUCCUGAGGUUUA	21	0	1.19465	22.6467	3.15678	--	--	--	0.00166351	-2.84277	down	--	Kelch motif;; Kelch motif;; Kelch motif;; Galactose oxidase, central domain;; Galactose oxidase, central domain	F-box/kelch-repeat protein At3g27150 GN=At3g27150 OS=Arabidopsis thaliana (Mouse-ear cress) PE=2 SV=1	BnaA02g28650D [Brassica napus]
bna-miR2111a-5p	BnaA06g32400D	UAAUCUGCAUCCUGAGGUUUA	21	0	1.19465	22.6467	3.15678	--	--	--	0.00166351	-2.84277	down	--	Kelch motif;; Kelch motif;; Kelch motif;; Galactose oxidase, central domain;; Galactose oxidase, central domain	F-box/kelch-repeat protein At3g27150 GN=At3g27150 OS=Arabidopsis thaliana (Mouse-ear cress) PE=2 SV=1	BnaA06g32400D [Brassica napus]
bna-miR2111a-5p	BnaC02g36670D	UAAUCUGCAUCCUGAGGUUUA	21	0	1.19465	22.6467	3.15678	--	--	--	0.00166351	-2.84277	down	--	Kelch motif;; Kelch motif;; Kelch motif;; Galactose oxidase, central domain;; Galactose oxidase, central domain	F-box/kelch-repeat protein At3g27150 GN=At3g27150 OS=Arabidopsis thaliana (Mouse-ear cress) PE=2 SV=1	BnaC02g36670D [Brassica napus]
bna-miR2111a-5p	BnaC07g48940D	UAAUCUGCAUCCUGAGGUUUA	21	0	1.19465	22.6467	3.15678	--	--	--	0.00166351	-2.84277	down	--	Kelch motif;; Kelch motif;; Kelch motif;; Galactose oxidase, central domain;; Galactose oxidase, central domain	F-box/kelch-repeat protein At3g27150 GN=At3g27150 OS=Arabidopsis thaliana (Mouse-ear cress) PE=2 SV=1	BnaC07g48940D [Brassica napus]
bna-miR2111b-3p	BnaA01g07140D	AUCCUCGGGAUACAGAUUACC	21	2.65061	7.16789	160.269	52.0869	--	--	--	0	-1.6215	down	K01733|0.0|ath:AT4G29840|MTO2	Pyridoxal-phosphate dependent enzyme	Threonine synthase 1, chloroplastic (Precursor) GN=F27B13.80 OS=Arabidopsis thaliana (Mouse-ear cress) PE=1 SV=1	BnaA01g07140D [Brassica napus]
bna-miR2111b-5p	BnaA02g28650D	UAAUCUGCAUCCUGAGGUUUA	21	0	1.19465	22.6467	3.15678	--	--	--	0.00166351	-2.84277	down	--	Kelch motif;; Kelch motif;; Kelch motif;; Galactose oxidase, central domain;; Galactose oxidase, central domain	F-box/kelch-repeat protein At3g27150 GN=At3g27150 OS=Arabidopsis thaliana (Mouse-ear cress) PE=2 SV=1	BnaA02g28650D [Brassica napus]
bna-miR2111b-5p	BnaA06g32400D	UAAUCUGCAUCCUGAGGUUUA	21	0	1.19465	22.6467	3.15678	--	--	--	0.00166351	-2.84277	down	--	Kelch motif;; Kelch motif;; Kelch motif;; Galactose oxidase, central domain;; Galactose oxidase, central domain	F-box/kelch-repeat protein At3g27150 GN=At3g27150 OS=Arabidopsis thaliana (Mouse-ear cress) PE=2 SV=1	BnaA06g32400D [Brassica napus]
bna-miR2111b-5p	BnaC02g36670D	UAAUCUGCAUCCUGAGGUUUA	21	0	1.19465	22.6467	3.15678	--	--	--	0.00166351	-2.84277	down	--	Kelch motif;; Kelch motif;; Kelch motif;; Galactose oxidase, central domain;; Galactose oxidase, central domain	F-box/kelch-repeat protein At3g27150 GN=At3g27150 OS=Arabidopsis thaliana (Mouse-ear cress) PE=2 SV=1	BnaC02g36670D [Brassica napus]
bna-miR2111b-5p	BnaC07g48940D	UAAUCUGCAUCCUGAGGUUUA	21	0	1.19465	22.6467	3.15678	--	--	--	0.00166351	-2.84277	down	--	Kelch motif;; Kelch motif;; Kelch motif;; Galactose oxidase, central domain;; Galactose oxidase, central domain	F-box/kelch-repeat protein At3g27150 GN=At3g27150 OS=Arabidopsis thaliana (Mouse-ear cress) PE=2 SV=1	BnaC07g48940D [Brassica napus]
bna-miR2111d	BnaA02g28650D	UAAUCUGCAUCCUGAGGUUUA	21	0	1.19465	22.6467	3.15678	--	--	--	0.00166351	-2.84277	down	--	Kelch motif;; Kelch motif;; Kelch motif;; Galactose oxidase, central domain;; Galactose oxidase, central domain	F-box/kelch-repeat protein At3g27150 GN=At3g27150 OS=Arabidopsis thaliana (Mouse-ear cress) PE=2 SV=1	BnaA02g28650D [Brassica napus]
bna-miR2111d	BnaA06g32400D	UAAUCUGCAUCCUGAGGUUUA	21	0	1.19465	22.6467	3.15678	--	--	--	0.00166351	-2.84277	down	--	Kelch motif;; Kelch motif;; Kelch motif;; Galactose oxidase, central domain;; Galactose oxidase, central domain	F-box/kelch-repeat protein At3g27150 GN=At3g27150 OS=Arabidopsis thaliana (Mouse-ear cress) PE=2 SV=1	BnaA06g32400D [Brassica napus]
bna-miR2111d	BnaC02g36670D	UAAUCUGCAUCCUGAGGUUUA	21	0	1.19465	22.6467	3.15678	--	--	--	0.00166351	-2.84277	down	--	Kelch motif;; Kelch motif;; Kelch motif;; Galactose oxidase, central domain;; Galactose oxidase, central domain	F-box/kelch-repeat protein At3g27150 GN=At3g27150 OS=Arabidopsis thaliana (Mouse-ear cress) PE=2 SV=1	BnaC02g36670D [Brassica napus]
bna-miR2111d	BnaC07g48940D	UAAUCUGCAUCCUGAGGUUUA	21	0	1.19465	22.6467	3.15678	--	--	--	0.00166351	-2.84277	down	--	Kelch motif;; Kelch motif;; Kelch motif;; Galactose oxidase, central domain;; Galactose oxidase, central domain	F-box/kelch-repeat protein At3g27150 GN=At3g27150 OS=Arabidopsis thaliana (Mouse-ear cress) PE=2 SV=1	BnaC07g48940D [Brassica napus]
bna-miR390a	BnaC05g05330D	AAGCUCAGGAGGGAUAGCGCC	21	1183.5	1045.32	2611.33	934.407	--	--	--	0	-1.48266	down	--	Di-glucose binding within endoplasmic reticulum;; Protein tyrosine kinase;; Protein kinase domain;; Leucine Rich repeats (2 copies);; Leucine rich repeat;; Leucine Rich Repeat;; Leucine Rich repeat;; Leucine rich repeat	Probable LRR receptor-like serine/threonine-protein kinase At1g07650 (Precursor) GN=At1g07650 OS=Arabidopsis thaliana (Mouse-ear cress) PE=1 SV=1	BnaC05g05330D [Brassica napus]
bna-miR390b	BnaC05g05330D	AAGCUCAGGAGGGAUAGCGCC	21	1184.82	1046.51	2616.56	940.72	--	--	--	0	-1.47583	down	--	Di-glucose binding within endoplasmic reticulum;; Protein tyrosine kinase;; Protein kinase domain;; Leucine Rich repeats (2 copies);; Leucine rich repeat;; Leucine Rich Repeat;; Leucine Rich repeat;; Leucine rich repeat	Probable LRR receptor-like serine/threonine-protein kinase At1g07650 (Precursor) GN=At1g07650 OS=Arabidopsis thaliana (Mouse-ear cress) PE=1 SV=1	BnaC05g05330D [Brassica napus]
bna-miR390c	BnaC05g05330D	AAGCUCAGGAGGGAUAGCGCC	21	1183.5	1045.32	2611.33	934.407	--	--	--	0	-1.48266	down	--	Di-glucose binding within endoplasmic reticulum;; Protein tyrosine kinase;; Protein kinase domain;; Leucine Rich repeats (2 copies);; Leucine rich repeat;; Leucine Rich Repeat;; Leucine Rich repeat;; Leucine rich repeat	Probable LRR receptor-like serine/threonine-protein kinase At1g07650 (Precursor) GN=At1g07650 OS=Arabidopsis thaliana (Mouse-ear cress) PE=1 SV=1	BnaC05g05330D [Brassica napus]
bna-miR394a	BnaA07g08860D	UUGGCAUUCUGUCCACCUCC	20	2209.29	1887.55	3961.42	1611.54	--	--	--	0	-1.29758	down	--	F-box domain;; Kelch motif;; F-box-like	F-box only protein 6 GN=FBX6 OS=Arabidopsis thaliana (Mouse-ear cress) PE=2 SV=1	BnaA07g08860D [Brassica napus]
bna-miR394a	BnaA09g27990D	UUGGCAUUCUGUCCACCUCC	20	2209.29	1887.55	3961.42	1611.54	--	--	--	0	-1.29758	down	--	Kelch motif;; F-box domain	F-box only protein 6 GN=FBX6 OS=Arabidopsis thaliana (Mouse-ear cress) PE=2 SV=1	PREDICTED: F-box only protein 6 [Brassica rapa]
bna-miR394a	BnaC05g21250D	UUGGCAUUCUGUCCACCUCC	20	2209.29	1887.55	3961.42	1611.54	--	--	--	0	-1.29758	down	--	Kelch motif;; F-box domain	F-box only protein 6 GN=FBX6 OS=Arabidopsis thaliana (Mouse-ear cress) PE=2 SV=1	BnaC05g21250D [Brassica napus]
bna-miR394a	BnaC06g29360D	UUGGCAUUCUGUCCACCUCC	20	2209.29	1887.55	3961.42	1611.54	--	--	--	0	-1.29758	down	K14491|1e-109|ath:AT1G68210|APRR6	--	Putative two-component response regulator-like APRR6 GN=APRR6 OS=Arabidopsis thaliana (Mouse-ear cress) PE=3 SV=2	BnaC06g29360D [Brassica napus]
bna-miR394a	BnaC07g11360D	UUGGCAUUCUGUCCACCUCC	20	2209.29	1887.55	3961.42	1611.54	--	--	--	0	-1.29758	down	--	F-box domain;; Kelch motif	F-box only protein 6 GN=FBX6 OS=Arabidopsis thaliana (Mouse-ear cress) PE=2 SV=1	BnaC07g11360D [Brassica napus]
bna-miR394b	BnaA07g08860D	UUGGCAUUCUGUCCACCUCC	20	2188.08	1872.01	3921.36	1591.02	--	--	--	0	-1.3014	down	--	F-box domain;; Kelch motif;; F-box-like	F-box only protein 6 GN=FBX6 OS=Arabidopsis thaliana (Mouse-ear cress) PE=2 SV=1	BnaA07g08860D [Brassica napus]
bna-miR394b	BnaA09g27990D	UUGGCAUUCUGUCCACCUCC	20	2188.08	1872.01	3921.36	1591.02	--	--	--	0	-1.3014	down	--	Kelch motif;; F-box domain	F-box only protein 6 GN=FBX6 OS=Arabidopsis thaliana (Mouse-ear cress) PE=2 SV=1	PREDICTED: F-box only protein 6 [Brassica rapa]
bna-miR394b	BnaC05g21250D	UUGGCAUUCUGUCCACCUCC	20	2188.08	1872.01	3921.36	1591.02	--	--	--	0	-1.3014	down	--	Kelch motif;; F-box domain	F-box only protein 6 GN=FBX6 OS=Arabidopsis thaliana (Mouse-ear cress) PE=2 SV=1	BnaC05g21250D [Brassica napus]
bna-miR394b	BnaC06g29360D	UUGGCAUUCUGUCCACCUCC	20	2188.08	1872.01	3921.36	1591.02	--	--	--	0	-1.3014	down	K14491|1e-109|ath:AT1G68210|APRR6	--	Putative two-component response regulator-like APRR6 GN=APRR6 OS=Arabidopsis thaliana (Mouse-ear cress) PE=3 SV=2	BnaC06g29360D [Brassica napus]
bna-miR394b	BnaC07g11360D	UUGGCAUUCUGUCCACCUCC	20	2188.08	1872.01	3921.36	1591.02	--	--	--	0	-1.3014	down	--	F-box domain;; Kelch motif	F-box only protein 6 GN=FBX6 OS=Arabidopsis thaliana (Mouse-ear cress) PE=2 SV=1	BnaC07g11360D [Brassica napus]
bna-miR399a	BnaA04g13460D	UGCCAAAGGAGAUUUGCCCGG	21	0	1.19465	8.71026	0	--	--	--	0.0173703	-26.3762	down	--	Prenyltransferase and squalene oxidase repeat;; Prenyltransferase-like;; Prenyltransferase-like;; Pectic acid lyase	Tirucalladienol synthase GN=PEN3 OS=Arabidopsis thaliana (Mouse-ear cress) PE=1 SV=2	BnaA04g13460D [Brassica napus]
bna-miR399b	BnaA04g13460D	UGCCAAAGGAGAUUUGCCCGG	21	0	1.19465	8.71026	0	--	--	--	0.0173703	-26.3762	down	--	Prenyltransferase and squalene oxidase repeat;; Prenyltransferase-like;; Prenyltransferase-like;; Pectic acid lyase	Tirucalladienol synthase GN=PEN3 OS=Arabidopsis thaliana (Mouse-ear cress) PE=1 SV=2	BnaA04g13460D [Brassica napus]
bna-miR6028	BnaA04g10970D	UGGAGAGUAAGGACAUUCAGA	21	165.663	195.922	792.633	228.867	--	--	--	0	-1.79215	down	--	--	--	BnaA04g10970D [Brassica napus]
bna-miR6028	BnaC04g33080D	UGGAGAGUAAGGACAUUCAGA	21	165.663	195.922	792.633	228.867	--	--	--	0	-1.79215	down	--	--	--	BnaC04g33080D [Brassica napus]
bna-miR824	BnaA01g02900D	UAGACCAUUUGUGAGAAGGGA	21	389.64	618.828	263.05	118.379	--	--	--	0	-1.15192	down	--	SRF-type transcription factor (DNA-binding and dimerisation domain);; K-box region	Agamous-like MADS-box protein AGL16 GN=AGL16 OS=Arabidopsis thaliana (Mouse-ear cress) PE=1 SV=1	agamous-like protein 16 [Brassica napus]
bna-miR824	BnaA03g51000D	UAGACCAUUUGUGAGAAGGGA	21	389.64	618.828	263.05	118.379	--	--	--	0	-1.15192	down	--	SRF-type transcription factor (DNA-binding and dimerisation domain);; K-box region	Agamous-like MADS-box protein AGL16 GN=AGL16 OS=Arabidopsis thaliana (Mouse-ear cress) PE=1 SV=1	PREDICTED: agamous-like MADS-box protein AGL16 [Brassica rapa]
bna-miR824	BnaA04g12430D	UAGACCAUUUGUGAGAAGGGA	21	389.64	618.828	263.05	118.379	--	--	--	0	-1.15192	down	--	Transferase family	BAHD acyltransferase At3g29680 GN=At3g29680 OS=Arabidopsis thaliana (Mouse-ear cress) PE=2 SV=1	BnaA04g12430D [Brassica napus]
bna-miR824	BnaC01g04170D	UAGACCAUUUGUGAGAAGGGA	21	389.64	618.828	263.05	118.379	--	--	--	0	-1.15192	down	--	SRF-type transcription factor (DNA-binding and dimerisation domain);; K-box region	Agamous-like MADS-box protein AGL16 GN=AGL16 OS=Arabidopsis thaliana (Mouse-ear cress) PE=1 SV=1	BnaC01g04170D [Brassica napus]
bna-miR824	BnaC07g44870D	UAGACCAUUUGUGAGAAGGGA	21	389.64	618.828	263.05	118.379	--	--	--	0	-1.15192	down	--	SRF-type transcription factor (DNA-binding and dimerisation domain);; K-box region	Agamous-like MADS-box protein AGL16 GN=AGL16 OS=Arabidopsis thaliana (Mouse-ear cress) PE=1 SV=1	BnaC07g44870D [Brassica napus]
miR319	BnaA01g29050D	UUGGACUGAAGGGAACUCCCU	21	11679.9	14180.5	4180.92	9602.92	--	--	--	0	1.19965	up	--	TCP family transcription factor	Transcription factor TCP4 GN=K15M2.17 OS=Arabidopsis thaliana (Mouse-ear cress) PE=2 SV=1	BnaA01g29050D [Brassica napus]
miR319	BnaA03g33680D	UUGGACUGAAGGGAACUCCCU	21	11679.9	14180.5	4180.92	9602.92	--	--	--	0	1.19965	up	--	TCP family transcription factor	Transcription factor TCP4 GN=K15M2.17 OS=Arabidopsis thaliana (Mouse-ear cress) PE=2 SV=1	BnaA03g33680D [Brassica napus]
miR319	BnaA03g58260D	UUGGACUGAAGGGAACUCCCU	21	11679.9	14180.5	4180.92	9602.92	--	--	--	0	1.19965	up	--	TCP family transcription factor	Transcription factor TCP2 GN=TCP2 OS=Arabidopsis thaliana (Mouse-ear cress) PE=2 SV=1	BnaA03g58260D [Brassica napus]
miR319	BnaA05g11640D	UUGGACUGAAGGGAACUCCCU	21	11679.9	14180.5	4180.92	9602.92	--	--	--	0	1.19965	up	--	TCP family transcription factor	Transcription factor TCP10 GN=TCP10 OS=Arabidopsis thaliana (Mouse-ear cress) PE=1 SV=1	BnaA05g11640D [Brassica napus]
miR319	BnaA05g11650D	UUGGACUGAAGGGAACUCCCU	21	11679.9	14180.5	4180.92	9602.92	--	--	--	0	1.19965	up	--	TCP family transcription factor	Transcription factor TCP10 GN=TCP10 OS=Arabidopsis thaliana (Mouse-ear cress) PE=1 SV=1	BnaA05g11650D [Brassica napus]
miR319	BnaA05g24520D	UUGGACUGAAGGGAACUCCCU	21	11679.9	14180.5	4180.92	9602.92	--	--	--	0	1.19965	up	--	--	Transcription factor TCP4 GN=K15M2.17 OS=Arabidopsis thaliana (Mouse-ear cress) PE=2 SV=1	BnaA05g24520D [Brassica napus]
miR319	BnaA08g17500D	UUGGACUGAAGGGAACUCCCU	21	11679.9	14180.5	4180.92	9602.92	--	--	--	0	1.19965	up	--	TCP family transcription factor	Transcription factor TCP24 GN=TCP24 OS=Arabidopsis thaliana (Mouse-ear cress) PE=1 SV=1	PREDICTED: transcription factor TCP24-like [Brassica rapa]
miR319	BnaA09g26360D	UUGGACUGAAGGGAACUCCCU	21	11679.9	14180.5	4180.92	9602.92	--	--	--	0	1.19965	up	--	TCP family transcription factor	Transcription factor TCP24 GN=TCP24 OS=Arabidopsis thaliana (Mouse-ear cress) PE=1 SV=1	PREDICTED: transcription factor TCP24-like [Brassica rapa]
miR319	BnaC01g36430D	UUGGACUGAAGGGAACUCCCU	21	11679.9	14180.5	4180.92	9602.92	--	--	--	0	1.19965	up	--	--	Transcription factor TCP4 GN=K15M2.17 OS=Arabidopsis thaliana (Mouse-ear cress) PE=2 SV=1	BnaC01g36430D [Brassica napus]
miR319	BnaC01g40850D	UUGGACUGAAGGGAACUCCCU	21	11679.9	14180.5	4180.92	9602.92	--	--	--	0	1.19965	up	--	TCP family transcription factor	Transcription factor TCP2 GN=TCP2 OS=Arabidopsis thaliana (Mouse-ear cress) PE=2 SV=1	BnaC01g40850D [Brassica napus]
miR319	BnaC03g38850D	UUGGACUGAAGGGAACUCCCU	21	11679.9	14180.5	4180.92	9602.92	--	--	--	0	1.19965	up	--	TCP family transcription factor	Transcription factor TCP4 GN=K15M2.17 OS=Arabidopsis thaliana (Mouse-ear cress) PE=2 SV=1	BnaC03g38850D [Brassica napus]
miR319	BnaC04g13290D	UUGGACUGAAGGGAACUCCCU	21	11679.9	14180.5	4180.92	9602.92	--	--	--	0	1.19965	up	--	TCP family transcription factor	Transcription factor TCP10 GN=TCP10 OS=Arabidopsis thaliana (Mouse-ear cress) PE=1 SV=1	BnaA05g11650D [Brassica napus]
miR319	BnaC05g23130D	UUGGACUGAAGGGAACUCCCU	21	11679.9	14180.5	4180.92	9602.92	--	--	--	0	1.19965	up	--	TCP family transcription factor	Transcription factor TCP24 GN=TCP24 OS=Arabidopsis thaliana (Mouse-ear cress) PE=1 SV=1	BnaC05g23130D [Brassica napus]
miR319	BnaC07g35270D	UUGGACUGAAGGGAACUCCCU	21	11679.9	14180.5	4180.92	9602.92	--	--	--	0	1.19965	up	--	TCP family transcription factor	Transcription factor TCP2 GN=TCP2 OS=Arabidopsis thaliana (Mouse-ear cress) PE=2 SV=1	BnaC07g35270D [Brassica napus]
miR319	BnaCnng34520D	UUGGACUGAAGGGAACUCCCU	21	11679.9	14180.5	4180.92	9602.92	--	--	--	0	1.19965	up	--	TCP family transcription factor	Transcription factor TCP24 GN=TCP24 OS=Arabidopsis thaliana (Mouse-ear cress) PE=1 SV=1	BnaCnng34520D [Brassica napus]
miR319	BnaCnng59700D	UUGGACUGAAGGGAACUCCCU	21	11679.9	14180.5	4180.92	9602.92	--	--	--	0	1.19965	up	--	TCP family transcription factor	Transcription factor TCP4 GN=K15M2.17 OS=Arabidopsis thaliana (Mouse-ear cress) PE=2 SV=1	BnaCnng59700D, partial [Brassica napus]
unconservative_chrA02_1895	BnaC03g76870D	UGCCAAAGGAGAGUUGCCCUG	21	62.2894	37.0341	801.343	181.515	--	--	--	0	-2.14233	down	--	bZIP transcription factor;; Basic region leucine zipper	Protein FD OS=Arabidopsis thaliana (Mouse-ear cress) PE=1 SV=1	BnaC03g76870D [Brassica napus]
unconservative_chrA02_2178	BnaA08g00350D	CUUGCAUAUCUCAGGAGCUUU	21	322.05	301.052	440.739	214.661	--	--	--	0	-1.03786	down	K07300|0.0|ath:AT1G55730|ATCAX5	Sodium/calcium exchanger protein	Vacuolar cation/proton exchanger 5 OS=Arabidopsis thaliana (Mouse-ear cress) PE=2 SV=1	BnaA08g00350D [Brassica napus]
unconservative_chrA02_2178	BnaC03g70750D	CUUGCAUAUCUCAGGAGCUUU	21	322.05	301.052	440.739	214.661	--	--	--	0	-1.03786	down	K07300|0.0|ath:AT1G55730|ATCAX5	Sodium/calcium exchanger protein	Vacuolar cation/proton exchanger 5 OS=Arabidopsis thaliana (Mouse-ear cress) PE=2 SV=1	BnaC03g70750D [Brassica napus]
unconservative_chrA03_2750	--	UGUGUUCUCAGGUCACCCCUG	21	54.3376	52.5646	505.195	25.2542	--	--	--	0	-4.32224	down	--	--	--	--
unconservative_chrA03_2751	--	UUUGAUUUGUCCGAUGUGGGA	21	6.62654	7.16789	1.74205	18.9407	--	--	--	0.00235668	3.44259	up	--	--	--	--
unconservative_chrA03_2853	BnaC03g76870D	UGCCAAAGGAGAGUUGCCCU	20	0	1.19465	15.6785	1.57839	--	--	--	0.00542612	-3.31225	down	--	bZIP transcription factor;; Basic region leucine zipper	Protein FD OS=Arabidopsis thaliana (Mouse-ear cress) PE=1 SV=1	BnaC03g76870D [Brassica napus]
unconservative_chrA05_6075	--	ACAGGGAACAAGCAGAGCAUG	21	31.8074	23.893	609.718	39.4597	--	--	--	0	-3.94969	down	--	--	--	--
unconservative_chrA05_6398	--	GACUUAUAAUAAUCUCAUGAA	21	21.2049	25.0876	123.686	17.3623	--	--	--	0	-2.83265	down	--	--	--	--
unconservative_chrA05_6421	--	GUCAACUGAUGGUGAGAGAGAGGU	24	68.916	58.5378	55.7456	23.6758	--	--	--	0.00193895	-1.23544	down	--	--	--	--
unconservative_chrA06_6631	BnaA06g01430D	UUGUGGAACCGUGUGAAUACC	21	120.603	191.144	0	6.31356	--	--	--	0.0458166	25.912	up	--	GDSL-like Lipase/Acylhydrolase	GDSL esterase/lipase At1g54020 (Precursor) GN=At1g54020 OS=Arabidopsis thaliana (Mouse-ear cress) PE=2 SV=1	myrosinase-associated protein [Brassica napus]
unconservative_chrA06_7177	--	UUUGAUUUGUCCGAUGUGGGA	21	2.65061	7.16789	1.74205	14.2055	--	--	--	0.0111658	3.02755	up	--	--	--	--
unconservative_chrA06_7790	--	UUUGAUUUGUCCGAUGUGGGA	21	2.65061	7.16789	1.74205	14.2055	--	--	--	0.0111658	3.02755	up	--	--	--	--
unconservative_chrA07_random_34019	--	UUUUGCGUUUCAACUCGGUCC	21	64.9401	112.297	48.7774	127.85	--	--	--	2.62745e-06	1.39016	up	--	--	--	--
unconservative_chrA08_9125	--	UUUCCAAAUGUAGACAAAGCA	21	24866.7	26946.5	32527.6	13968.8	--	--	--	0	-1.21946	down	--	--	--	--
unconservative_chrA09_10303	BnaC03g76870D	UGCCAAAGGAGAGUUGCCCUG	21	62.2894	37.0341	803.086	181.515	--	--	--	0	-2.14547	down	--	bZIP transcription factor;; Basic region leucine zipper	Protein FD OS=Arabidopsis thaliana (Mouse-ear cress) PE=1 SV=1	BnaC03g76870D [Brassica napus]
unconservative_chrA09_11523	BnaA01g03570D	UUCAUUUUCUUGAUCGCCACG	21	10.6025	11.9465	33.099	6.31356	--	--	--	0.000506303	-2.39025	down	--	Glycosyl transferase family 8	UDP-glucuronate:xylan alpha-glucuronosyltransferase 2 GN=F17M5.90/F17M5.100 OS=Arabidopsis thaliana (Mouse-ear cress) PE=2 SV=1	BnaA01g03570D [Brassica napus]
unconservative_chrA09_11523	BnaA03g43300D	UUCAUUUUCUUGAUCGCCACG	21	10.6025	11.9465	33.099	6.31356	--	--	--	0.000506303	-2.39025	down	--	Peptidase family S41;; PDZ domain;; PDZ domain (Also known as DHR or GLGF)	Carboxyl-terminal-processing peptidase 2, chloroplastic (Precursor) GN=CTPA2 OS=Arabidopsis thaliana (Mouse-ear cress) PE=1 SV=1	BnaA03g43300D [Brassica napus]
unconservative_chrA09_11523	BnaA06g07990D	UUCAUUUUCUUGAUCGCCACG	21	10.6025	11.9465	33.099	6.31356	--	--	--	0.000506303	-2.39025	down	--	Protein kinase domain;; Protein tyrosine kinase;; Kinase-like	Serine/threonine-protein kinase PEPKR2 GN=PEPKR2 OS=Arabidopsis thaliana (Mouse-ear cress) PE=2 SV=1	BnaA06g07990D [Brassica napus]
unconservative_chrA09_11523	BnaA09g18630D	UUCAUUUUCUUGAUCGCCACG	21	10.6025	11.9465	33.099	6.31356	--	--	--	0.000506303	-2.39025	down	K00924|0.0|ath:AT2G01450|ATMPK17	Protein kinase domain;; Protein tyrosine kinase;; Lipopolysaccharide kinase (Kdo/WaaP) family	Mitogen-activated protein kinase 17 GN=MPK17 OS=Arabidopsis thaliana (Mouse-ear cress) PE=2 SV=1	BnaA09g18630D [Brassica napus]
unconservative_chrA09_11523	BnaA10g23140D	UUCAUUUUCUUGAUCGCCACG	21	10.6025	11.9465	33.099	6.31356	--	--	--	0.000506303	-2.39025	down	--	PWWP domain	HUA2-like protein 1 GN=At5g08230 OS=Arabidopsis thaliana (Mouse-ear cress) PE=2 SV=1	PREDICTED: HUA2-like protein 1 [Brassica rapa]
unconservative_chrA09_11523	BnaC01g04850D	UUCAUUUUCUUGAUCGCCACG	21	10.6025	11.9465	33.099	6.31356	--	--	--	0.000506303	-2.39025	down	--	Glycosyl transferase family 8	UDP-glucuronate:xylan alpha-glucuronosyltransferase 2 GN=F17M5.90/F17M5.100 OS=Arabidopsis thaliana (Mouse-ear cress) PE=2 SV=1	BnaC01g04850D [Brassica napus]
unconservative_chrA09_11523	BnaC07g00460D	UUCAUUUUCUUGAUCGCCACG	21	10.6025	11.9465	33.099	6.31356	--	--	--	0.000506303	-2.39025	down	--	--	--	BnaC07g00460D [Brassica napus]
unconservative_chrA09_11523	BnaC07g34690D	UUCAUUUUCUUGAUCGCCACG	21	10.6025	11.9465	33.099	6.31356	--	--	--	0.000506303	-2.39025	down	--	Peptidase family S41;; PDZ domain;; PDZ domain (Also known as DHR or GLGF)	Carboxyl-terminal-processing peptidase 2, chloroplastic (Precursor) GN=CTPA2 OS=Arabidopsis thaliana (Mouse-ear cress) PE=1 SV=1	BnaC07g34690D [Brassica napus]
unconservative_chrA09_11523	BnaC09g40600D	UUCAUUUUCUUGAUCGCCACG	21	10.6025	11.9465	33.099	6.31356	--	--	--	0.000506303	-2.39025	down	--	Prolamin-like	--	BnaC09g40600D [Brassica napus]
unconservative_chrA09_11523	BnaC09g47700D	UUCAUUUUCUUGAUCGCCACG	21	10.6025	11.9465	33.099	6.31356	--	--	--	0.000506303	-2.39025	down	--	PWWP domain	HUA2-like protein 1 GN=At5g08230 OS=Arabidopsis thaliana (Mouse-ear cress) PE=2 SV=1	BnaC09g47700D [Brassica napus]
unconservative_chrA09_11738	BnaA01g09160D	UUGGACUGAAGGGAACUCCCU	21	11679.9	14180.5	4180.92	9602.92	--	--	--	0	1.19965	up	--	--	Transcription factor TCP2 GN=TCP2 OS=Arabidopsis thaliana (Mouse-ear cress) PE=2 SV=1	BnaA01g09160D [Brassica napus]
unconservative_chrA10_12955	--	GGGUCGAUAUGAGAACACAUG	21	55.6629	33.4502	3923.1	34.7246	--	--	--	0	-6.81989	down	--	--	--	--
unconservative_chrC03_16918	--	UGUGUUCUCAGGUCACCCCUG	21	54.3376	52.5646	505.195	25.2542	--	--	--	0	-4.32224	down	--	--	--	--
unconservative_chrC03_17547	BnaA01g31470D	UAAGUCUUUCCACUAUUCCAUU	22	2.65061	0	26.1308	0	--	--	--	1.75875e-05	-27.9612	down	--	Alpha-L-arabinofuranosidase C-terminus	Alpha-L-arabinofuranosidase 1 (Precursor) GN=T7M13.18 OS=Arabidopsis thaliana (Mouse-ear cress) PE=1 SV=1	BnaA01g31470D [Brassica napus]
unconservative_chrC03_17547	BnaA03g31380D	UAAGUCUUUCCACUAUUCCAUU	22	2.65061	0	26.1308	0	--	--	--	1.75875e-05	-27.9612	down	--	Alpha-L-arabinofuranosidase C-terminus	Alpha-L-arabinofuranosidase 1 (Precursor) GN=T7M13.18 OS=Arabidopsis thaliana (Mouse-ear cress) PE=1 SV=1	BnaA03g31380D [Brassica napus]
unconservative_chrC03_17547	BnaC03g36760D	UAAGUCUUUCCACUAUUCCAUU	22	2.65061	0	26.1308	0	--	--	--	1.75875e-05	-27.9612	down	--	Alpha-L-arabinofuranosidase C-terminus;; Carbohydrate binding domain	Alpha-L-arabinofuranosidase 1 (Precursor) GN=T7M13.18 OS=Arabidopsis thaliana (Mouse-ear cress) PE=1 SV=1	BnaC03g36760D [Brassica napus]
unconservative_chrC03_17547	BnaC06g34330D	UAAGUCUUUCCACUAUUCCAUU	22	2.65061	0	26.1308	0	--	--	--	1.75875e-05	-27.9612	down	K00695|0.0|ath:AT1G73370|SUS6	Sucrose synthase;; Glycosyl transferases group 1	Sucrose synthase 6 GN=SUS6 OS=Arabidopsis thaliana (Mouse-ear cress) PE=1 SV=1	BnaC06g34330D [Brassica napus]
unconservative_chrC05_23990	--	GACUUAUAAUAAUCUCAUGAA	21	21.2049	25.0876	123.686	17.3623	--	--	--	0	-2.83265	down	--	--	--	--
unconservative_chrC05_24139	--	GUCAACUGAUGGUGAGAGAGAGGU	24	68.916	58.5378	55.7456	23.6758	--	--	--	0.00193895	-1.23544	down	--	--	--	--
unconservative_chrC08_28649	--	UUUCCAAAUGUAGACAAAGCA	21	24866.7	26946.5	32527.6	13968.8	--	--	--	0	-1.21946	down	--	--	--	--
unconservative_chrC08_29126	BnaA09g31980D	UAUUGGCCUGGUUCACUCAGA	21	455.906	434.852	1581.78	69.4492	--	--	--	0	-4.50945	down	--	IQ calmodulin-binding motif	--	BnaA09g31980D [Brassica napus]
unconservative_chrC08_29126	BnaA09g56200D	UAUUGGCCUGGUUCACUCAGA	21	455.906	434.852	1581.78	69.4492	--	--	--	0	-4.50945	down	K04498|0.0|ath:AT1G16710|HAC12	Histone acetylation protein;; TAZ zinc finger;; Zinc finger, ZZ type;; PHD-finger	Histone acetyltransferase HAC12 GN=HAC12 OS=Arabidopsis thaliana (Mouse-ear cress) PE=2 SV=2	BnaA09g56200D [Brassica napus]
unconservative_chrC09_30731	BnaC03g76870D	UGCCAAAGGAGAGUUGCCCUG	21	62.2894	37.0341	803.086	181.515	--	--	--	0	-2.14547	down	--	bZIP transcription factor;; Basic region leucine zipper	Protein FD OS=Arabidopsis thaliana (Mouse-ear cress) PE=1 SV=1	BnaC03g76870D [Brassica napus]
unconservative_chrC09_32867	--	GGGUCGAUAUGAGAACACAUG	21	55.6629	33.4502	3923.1	34.7246	--	--	--	0	-6.81989	down	--	--	--	--
unconservative_chrCnn_random_41176	BnaA01g03570D	UUCAUUUUCUUGAUCGCCACG	21	10.6025	11.9465	33.099	6.31356	--	--	--	0.000506303	-2.39025	down	--	Glycosyl transferase family 8	UDP-glucuronate:xylan alpha-glucuronosyltransferase 2 GN=F17M5.90/F17M5.100 OS=Arabidopsis thaliana (Mouse-ear cress) PE=2 SV=1	BnaA01g03570D [Brassica napus]
unconservative_chrCnn_random_41176	BnaA03g43300D	UUCAUUUUCUUGAUCGCCACG	21	10.6025	11.9465	33.099	6.31356	--	--	--	0.000506303	-2.39025	down	--	Peptidase family S41;; PDZ domain;; PDZ domain (Also known as DHR or GLGF)	Carboxyl-terminal-processing peptidase 2, chloroplastic (Precursor) GN=CTPA2 OS=Arabidopsis thaliana (Mouse-ear cress) PE=1 SV=1	BnaA03g43300D [Brassica napus]
unconservative_chrCnn_random_41176	BnaA06g07990D	UUCAUUUUCUUGAUCGCCACG	21	10.6025	11.9465	33.099	6.31356	--	--	--	0.000506303	-2.39025	down	--	Protein kinase domain;; Protein tyrosine kinase;; Kinase-like	Serine/threonine-protein kinase PEPKR2 GN=PEPKR2 OS=Arabidopsis thaliana (Mouse-ear cress) PE=2 SV=1	BnaA06g07990D [Brassica napus]
unconservative_chrCnn_random_41176	BnaA09g18630D	UUCAUUUUCUUGAUCGCCACG	21	10.6025	11.9465	33.099	6.31356	--	--	--	0.000506303	-2.39025	down	K00924|0.0|ath:AT2G01450|ATMPK17	Protein kinase domain;; Protein tyrosine kinase;; Lipopolysaccharide kinase (Kdo/WaaP) family	Mitogen-activated protein kinase 17 GN=MPK17 OS=Arabidopsis thaliana (Mouse-ear cress) PE=2 SV=1	BnaA09g18630D [Brassica napus]
unconservative_chrCnn_random_41176	BnaA10g23140D	UUCAUUUUCUUGAUCGCCACG	21	10.6025	11.9465	33.099	6.31356	--	--	--	0.000506303	-2.39025	down	--	PWWP domain	HUA2-like protein 1 GN=At5g08230 OS=Arabidopsis thaliana (Mouse-ear cress) PE=2 SV=1	PREDICTED: HUA2-like protein 1 [Brassica rapa]
unconservative_chrCnn_random_41176	BnaC01g04850D	UUCAUUUUCUUGAUCGCCACG	21	10.6025	11.9465	33.099	6.31356	--	--	--	0.000506303	-2.39025	down	--	Glycosyl transferase family 8	UDP-glucuronate:xylan alpha-glucuronosyltransferase 2 GN=F17M5.90/F17M5.100 OS=Arabidopsis thaliana (Mouse-ear cress) PE=2 SV=1	BnaC01g04850D [Brassica napus]
unconservative_chrCnn_random_41176	BnaC07g00460D	UUCAUUUUCUUGAUCGCCACG	21	10.6025	11.9465	33.099	6.31356	--	--	--	0.000506303	-2.39025	down	--	--	--	BnaC07g00460D [Brassica napus]
unconservative_chrCnn_random_41176	BnaC07g34690D	UUCAUUUUCUUGAUCGCCACG	21	10.6025	11.9465	33.099	6.31356	--	--	--	0.000506303	-2.39025	down	--	Peptidase family S41;; PDZ domain;; PDZ domain (Also known as DHR or GLGF)	Carboxyl-terminal-processing peptidase 2, chloroplastic (Precursor) GN=CTPA2 OS=Arabidopsis thaliana (Mouse-ear cress) PE=1 SV=1	BnaC07g34690D [Brassica napus]
unconservative_chrCnn_random_41176	BnaC09g40600D	UUCAUUUUCUUGAUCGCCACG	21	10.6025	11.9465	33.099	6.31356	--	--	--	0.000506303	-2.39025	down	--	Prolamin-like	--	BnaC09g40600D [Brassica napus]
unconservative_chrCnn_random_41176	BnaC09g47700D	UUCAUUUUCUUGAUCGCCACG	21	10.6025	11.9465	33.099	6.31356	--	--	--	0.000506303	-2.39025	down	--	PWWP domain	HUA2-like protein 1 GN=At5g08230 OS=Arabidopsis thaliana (Mouse-ear cress) PE=2 SV=1	BnaC09g47700D [Brassica napus]
unconservative_chrCnn_random_41809	--	ACAGGGAACAAGCAGAGCAUG	21	31.8074	23.893	609.718	39.4597	--	--	--	0	-3.94969	down	--	--	--	--
unconservative_chrCnn_random_41811	--	ACAGGGAACAAGCAGAGCAUG	21	31.8074	23.893	609.718	39.4597	--	--	--	0	-3.94969	down	--	--	--	--
unconservative_chrUnn_random_44027	BnaA01g09160D	UUGGACUGAAGGGAACUCCCU	21	11679.9	14180.5	4180.92	9602.92	--	--	--	0	1.19965	up	--	--	Transcription factor TCP2 GN=TCP2 OS=Arabidopsis thaliana (Mouse-ear cress) PE=2 SV=1	BnaA01g09160D [Brassica napus]
unconservative_chrUnn_random_44027	BnaA01g29050D	UUGGACUGAAGGGAACUCCCU	21	11679.9	14180.5	4180.92	9602.92	--	--	--	0	1.19965	up	--	TCP family transcription factor	Transcription factor TCP4 GN=K15M2.17 OS=Arabidopsis thaliana (Mouse-ear cress) PE=2 SV=1	BnaA01g29050D [Brassica napus]
unconservative_chrUnn_random_44027	BnaA03g33680D	UUGGACUGAAGGGAACUCCCU	21	11679.9	14180.5	4180.92	9602.92	--	--	--	0	1.19965	up	--	TCP family transcription factor	Transcription factor TCP4 GN=K15M2.17 OS=Arabidopsis thaliana (Mouse-ear cress) PE=2 SV=1	BnaA03g33680D [Brassica napus]
unconservative_chrUnn_random_44027	BnaA03g58260D	UUGGACUGAAGGGAACUCCCU	21	11679.9	14180.5	4180.92	9602.92	--	--	--	0	1.19965	up	--	TCP family transcription factor	Transcription factor TCP2 GN=TCP2 OS=Arabidopsis thaliana (Mouse-ear cress) PE=2 SV=1	BnaA03g58260D [Brassica napus]
unconservative_chrUnn_random_44027	BnaA05g11640D	UUGGACUGAAGGGAACUCCCU	21	11679.9	14180.5	4180.92	9602.92	--	--	--	0	1.19965	up	--	TCP family transcription factor	Transcription factor TCP10 GN=TCP10 OS=Arabidopsis thaliana (Mouse-ear cress) PE=1 SV=1	BnaA05g11640D [Brassica napus]
unconservative_chrUnn_random_44027	BnaA05g11650D	UUGGACUGAAGGGAACUCCCU	21	11679.9	14180.5	4180.92	9602.92	--	--	--	0	1.19965	up	--	TCP family transcription factor	Transcription factor TCP10 GN=TCP10 OS=Arabidopsis thaliana (Mouse-ear cress) PE=1 SV=1	BnaA05g11650D [Brassica napus]
unconservative_chrUnn_random_44027	BnaA05g24520D	UUGGACUGAAGGGAACUCCCU	21	11679.9	14180.5	4180.92	9602.92	--	--	--	0	1.19965	up	--	--	Transcription factor TCP4 GN=K15M2.17 OS=Arabidopsis thaliana (Mouse-ear cress) PE=2 SV=1	BnaA05g24520D [Brassica napus]
unconservative_chrUnn_random_44027	BnaA08g17500D	UUGGACUGAAGGGAACUCCCU	21	11679.9	14180.5	4180.92	9602.92	--	--	--	0	1.19965	up	--	TCP family transcription factor	Transcription factor TCP24 GN=TCP24 OS=Arabidopsis thaliana (Mouse-ear cress) PE=1 SV=1	PREDICTED: transcription factor TCP24-like [Brassica rapa]
unconservative_chrUnn_random_44027	BnaA09g26360D	UUGGACUGAAGGGAACUCCCU	21	11679.9	14180.5	4180.92	9602.92	--	--	--	0	1.19965	up	--	TCP family transcription factor	Transcription factor TCP24 GN=TCP24 OS=Arabidopsis thaliana (Mouse-ear cress) PE=1 SV=1	PREDICTED: transcription factor TCP24-like [Brassica rapa]
unconservative_chrUnn_random_44027	BnaC01g36430D	UUGGACUGAAGGGAACUCCCU	21	11679.9	14180.5	4180.92	9602.92	--	--	--	0	1.19965	up	--	--	Transcription factor TCP4 GN=K15M2.17 OS=Arabidopsis thaliana (Mouse-ear cress) PE=2 SV=1	BnaC01g36430D [Brassica napus]
unconservative_chrUnn_random_44027	BnaC01g40850D	UUGGACUGAAGGGAACUCCCU	21	11679.9	14180.5	4180.92	9602.92	--	--	--	0	1.19965	up	--	TCP family transcription factor	Transcription factor TCP2 GN=TCP2 OS=Arabidopsis thaliana (Mouse-ear cress) PE=2 SV=1	BnaC01g40850D [Brassica napus]
unconservative_chrUnn_random_44027	BnaC03g38850D	UUGGACUGAAGGGAACUCCCU	21	11679.9	14180.5	4180.92	9602.92	--	--	--	0	1.19965	up	--	TCP family transcription factor	Transcription factor TCP4 GN=K15M2.17 OS=Arabidopsis thaliana (Mouse-ear cress) PE=2 SV=1	BnaC03g38850D [Brassica napus]
unconservative_chrUnn_random_44027	BnaC04g13290D	UUGGACUGAAGGGAACUCCCU	21	11679.9	14180.5	4180.92	9602.92	--	--	--	0	1.19965	up	--	TCP family transcription factor	Transcription factor TCP10 GN=TCP10 OS=Arabidopsis thaliana (Mouse-ear cress) PE=1 SV=1	BnaA05g11650D [Brassica napus]
unconservative_chrUnn_random_44027	BnaC05g23130D	UUGGACUGAAGGGAACUCCCU	21	11679.9	14180.5	4180.92	9602.92	--	--	--	0	1.19965	up	--	TCP family transcription factor	Transcription factor TCP24 GN=TCP24 OS=Arabidopsis thaliana (Mouse-ear cress) PE=1 SV=1	BnaC05g23130D [Brassica napus]
unconservative_chrUnn_random_44027	BnaC07g35270D	UUGGACUGAAGGGAACUCCCU	21	11679.9	14180.5	4180.92	9602.92	--	--	--	0	1.19965	up	--	TCP family transcription factor	Transcription factor TCP2 GN=TCP2 OS=Arabidopsis thaliana (Mouse-ear cress) PE=2 SV=1	BnaC07g35270D [Brassica napus]
unconservative_chrUnn_random_44027	BnaCnng34520D	UUGGACUGAAGGGAACUCCCU	21	11679.9	14180.5	4180.92	9602.92	--	--	--	0	1.19965	up	--	TCP family transcription factor	Transcription factor TCP24 GN=TCP24 OS=Arabidopsis thaliana (Mouse-ear cress) PE=1 SV=1	BnaCnng34520D [Brassica napus]
unconservative_chrUnn_random_44027	BnaCnng59700D	UUGGACUGAAGGGAACUCCCU	21	11679.9	14180.5	4180.92	9602.92	--	--	--	0	1.19965	up	--	TCP family transcription factor	Transcription factor TCP4 GN=K15M2.17 OS=Arabidopsis thaliana (Mouse-ear cress) PE=2 SV=1	BnaCnng59700D, partial [Brassica napus]
