# Supplementary material for: Integrative RNA- and miRNA-Profile Analysis Reveals a Likely Role of BR and Auxin Signaling in Branch Angle Regulation of B. napus
Source: Int J Mol Sci. 2017 May 8;18(5):887. doi: 10.3390/ijms18050887 (PMC5454811; doi:10.3390/ijms18050887)
Supplement: Supplementary file 1 [file ijms-18-00887-s001.zip › Table S8.xls]

## Sheet: Differential miRNA expression a
Table S8. Differential expressed miRNA at two stages
miRNA_ID	miRNA_ID	Target_gene	miRNA_Seq	miRNA_Length	S1	S2	S3	S4	S1_vs_S2_FDR	S1_vs_S2_log2FC	S1_vs_S2_regulated	S3_vs_S4_FDR	S3_vs_S4_log2FC	S3_vs_S4_regulated
unconservative_chrA03_2698	miRX216	--	GUUACUGAUUCUGAUGUGUGUAG	23	11.9278	0	12.1944	1.57839	0.00111127	-26.8298	down	0.0166617	-2.94968	down
miRX115.1	miRX115.1	--	GUAGGUAGACGCACUGUUUCUCA	23	22.5302	0	19.1626	1.57839	2.89e-06	-27.7473	down	0.00163532	-3.60176	down
miR827a	miR827	--	UUAGAUGACCAUCAACAAAUA	21	1159.64	357.2	10731	437.214	0	-1.69888	down	0	-4.61731	down
miR827b	miR827	--	UUAGAUGACCAUCAACAAAUA	21	1159.64	357.2	10731	437.214	0	-1.69888	down	0	-4.61731	down
miR827c	miR827	--	UUAGAUGACCAUCAACAAAUA	21	1159.64	357.2	10731	437.214	0	-1.69888	down	0	-4.61731	down
unconservative_chrCnn_random_40328	miRX217	--	GUUGCUGGAAGGGGAUAGUAGG	22	6.62654	0	76.6502	0	0.0155685	-25.9817	down	0	-29.5137	down
unconservative_chrA09_10577	miRX218	--	UCAUUAAUAUCUGUUGUUCUUA	22	18.5543	53.7592	12.1944	3.15678	0.000110983	1.53476	up	0.0342735	-1.94968	down
unconservative_chrC05_22832	miRX219	--	GACUUAUAAAGAUCUCAUGAU	21	10.6025	21.5037	73.1661	14.2055	0.0233081	1.02018	up	0	-2.36473	down
unconservative_chrC05_23881	miRX219	--	GACUUAUAAAGAUCUCAUGAU	21	10.6025	21.5037	73.1661	14.2055	0.0233081	1.02018	up	0	-2.36473	down
unconservative_chrC09_31043	miRX220	--	UCAUUAAUAUCUGUUGUUCUUA	22	18.5543	53.7592	12.1944	3.15678	0.000110983	1.53476	up	0.0342735	-1.94968	down
miRX215a	miRX215.1	--	ACGUGUGUUUGAUGUAUGUACUA	23	71.5666	180.392	64.4559	148.369	0	1.33378	up	2.63e-06	1.2028	up
miRX215b	miRX215.1	--	ACGUGUGUUUGAUGUAUGUACUA	23	71.5666	180.392	64.4559	148.369	0	1.33378	up	2.63e-06	1.2028	up
miRX215c	miRX215.1	--	ACGUGUGUUUGAUGUAUGUACUA	23	71.5666	180.392	64.4559	148.369	0	1.33378	up	2.63e-06	1.2028	up
