# Supplementary material for: Integrative RNA- and miRNA-Profile Analysis Reveals a Likely Role of BR and Auxin Signaling in Branch Angle Regulation of B. napus
Source: Int J Mol Sci. 2017 May 8;18(5):887. doi: 10.3390/ijms18050887 (PMC5454811; doi:10.3390/ijms18050887)
Supplement: Supplementary file 1 [file ijms-18-00887-s001.zip › Table S9.xls]

## Sheet: Novel_mature
Table S9. Novel identified miRNA mature sequence
>unconservative_chrA01_152
uuggacugaagggagcucccu
>unconservative_chrA01_174
auaacuugguuuugcuccuac
>unconservative_chrA02_1895
ugccaaaggagaguugcccug
>unconservative_chrA02_2178
cuugcauaucucaggagcuuu
>unconservative_chrA03_2698
guuacugauucugauguguguag
>unconservative_chrA03_2750
uguguucucaggucaccccug
>unconservative_chrA03_2751
uuugauuuguccgauguggga
>unconservative_chrA03_2853
ugccaaaggagaguugcccu
>unconservative_chrA03_2974
uuggagcaucgagugaagagc
>unconservative_chrA03_3222
ucgauaaaccucugcauccag
>unconservative_chrA03_3315
cccgccuugcaucaacugaau
>unconservative_chrA03_3623
uucgcaggagagauagcgcca
>unconservative_chrA03_random_33295
uuggacugaagggagcucccu
>unconservative_chrA04_5209
uuggacugaagggagcucccu
>unconservative_chrA05_6015
ucccaaauguagacaaagca
>unconservative_chrA05_6075
acagggaacaagcagagcaug
>unconservative_chrA05_6397
auaaaucccaagcaucaucca
>unconservative_chrA05_6398
gacuuauaauaaucucaugaa
>unconservative_chrA05_6421
gucaacugauggugagagagaggu
>unconservative_chrA06_6631
uuguggaaccgugugaauacc
>unconservative_chrA06_7116
acaggugguggaacaaauaugagu
>unconservative_chrA06_7177
uuugauuuguccgauguggga
>unconservative_chrA06_7315
uucuugugguuguagagucuug
>unconservative_chrA06_7740
aagauuaucgcuucgacuaua
>unconservative_chrA06_7790
uuugauuuguccgauguggga
>unconservative_chrA07_8127
aagaacuccggguuaaucaugguc
>unconservative_chrA07_8243
cuuacauaucucaggagcuuu
>unconservative_chrA07_8394
uguuucgcuguuacucaugca
>unconservative_chrA07_8736
uuggacugaagggagcuccuu
>unconservative_chrA07_8737
uuggacugaagggagcuccuu
>unconservative_chrA07_random_34019
uuuugcguuucaacucggucc
>unconservative_chrA07_random_34062
cuugcauaucuuaggagcuuu
>unconservative_chrA08_9125
uuuccaaauguagacaaagca
>unconservative_chrA08_9292
ugccuggcucccuguauacca
>unconservative_chrA09_10303
ugccaaaggagaguugcccug
>unconservative_chrA09_10355
guucaauaaagcugugggaag
>unconservative_chrA09_10577
ucauuaauaucuguuguucuua
>unconservative_chrA09_11345
acaggugguggaacaaauaugagu
>unconservative_chrA09_11523
uucauuuucuugaucgccacg
>unconservative_chrA09_11738
uuggacugaagggaacucccu
>unconservative_chrA09_12061
uuagaugaccaucaacaaaua
>unconservative_chrA10_12486
uucgcaggagagauagcgcca
>unconservative_chrA10_12564
ucgauaaaccucugcauccag
>unconservative_chrA10_12944
uagcauauaagggaacaga
>unconservative_chrA10_12955
gggucgauaugagaacacaug
>unconservative_chrAnn_random_36820
ucgauaaaccucugcauccag
>unconservative_chrAnn_random_36990
guagguagacgcacuguuucuca
>unconservative_chrAnn_random_37731
gacuuauaaugaucucaugaa
>unconservative_chrAnn_random_38026
aauauuaauauaguuggugagaga
>unconservative_chrAnn_random_39046
uguuuuguggguuucuaccga
>unconservative_chrAnn_random_39296
cccgccuugcaucaacugaau
>unconservative_chrAnn_random_39342
uguuuuguggguuucuaccga
>unconservative_chrC01_13070
aagaaacggucucuuaacuuuuaa
>unconservative_chrC01_13237
cccgccuugcaucaacugaau
>unconservative_chrC01_13332
uuggacugaagggagcucccu
>unconservative_chrC01_13380
auaacuugguuuugcuccuac
>unconservative_chrC01_14262
uuucaucuuagagaauguuguc
>unconservative_chrC02_14740
ucgauaaaccucugcauccag
>unconservative_chrC03_16918
uguguucucaggucaccccug
>unconservative_chrC03_17547
uaagucuuuccacuauuccauu
>unconservative_chrC03_17700
uuggagcaucgagugaagagc
>unconservative_chrC03_random_35164
uugugggcuuuuaagaagacg
>unconservative_chrC03_random_35244
agagcuuccuugaguccauuc
>unconservative_chrC03_random_35245
agagcuuccuugaguccauuc
>unconservative_chrC05_22832
gacuuauaaagaucucaugau
>unconservative_chrC05_22833
auaaaucccaagcaucaucca
>unconservative_chrC05_23291
ucccaaauguagacaaagca
>unconservative_chrC05_23364
acggucucuuagcuuuuaacuaaa
>unconservative_chrC05_23880
auaaaucccaagcaucaucca
>unconservative_chrC05_23881
gacuuauaaagaucucaugau
>unconservative_chrC05_23989
auaaaucccaagcaucaucca
>unconservative_chrC05_23990
gacuuauaauaaucucaugaa
>unconservative_chrC05_24139
gucaacugauggugagagagaggu
>unconservative_chrC05_random_35747
uuguagaauuuugggaagggc
>unconservative_chrC05_random_35816
uuguagaauuuugggaagggc
>unconservative_chrC06_24847
auaggagagaccuaagauagcugg
>unconservative_chrC06_25033
cuuacauaucucaggagcuuu
>unconservative_chrC06_25489
acuuugaaacuuugaucuaga
>unconservative_chrC06_25873
acguguguuugauguauguacua
>unconservative_chrC06_26298
cuugcauaucuuaggagcuuu
>unconservative_chrC06_random_35996
uuggacugaagggagcuccuu
>unconservative_chrC07_27304
ucgcuuggugcaggucgggac
>unconservative_chrC07_27343
uuggacugaagggagcucccu
>unconservative_chrC07_27356
ucuugcuuaaauggguauucca
>unconservative_chrC07_27397
ugcucaccucucuuucugucagu
>unconservative_chrC07_27455
aaggaccucuugcgauagucaugg
>unconservative_chrC08_28506
ccucuaacuauaucucucuua
>unconservative_chrC08_28649
uuuccaaauguagacaaagca
>unconservative_chrC08_28832
aacgaucuuugaugaacaugagcu
>unconservative_chrC08_28900
ugccuggcucccuguauacca
>unconservative_chrC08_29126
uauuggccugguucacucaga
>unconservative_chrC08_29290
uuagaugaccaucaacaaaua
>unconservative_chrC08_30353
uuagaugaccaucaacaaaua
>unconservative_chrC09_30715
ucagugauuuacagagccagc
>unconservative_chrC09_30731
ugccaaaggagaguugcccug
>unconservative_chrC09_30777
guucaauaaagcugugggaag
>unconservative_chrC09_31043
ucauuaauaucuguuguucuua
>unconservative_chrC09_31730
ucgauaaaccucugcauccag
>unconservative_chrC09_32867
gggucgauaugagaacacaug
>unconservative_chrCnn_random_39484
aaaccgauucuauuagagcaugau
>unconservative_chrCnn_random_39598
uuggacugaagggagcucccu
>unconservative_chrCnn_random_39599
uuggacugaagggagcucccu
>unconservative_chrCnn_random_40328
guugcuggaaggggauaguagg
>unconservative_chrCnn_random_40816
ucgauaaaccucugcauccag
>unconservative_chrCnn_random_41130
acguguguuugauguauguacua
>unconservative_chrCnn_random_41176
uucauuuucuugaucgccacg
>unconservative_chrCnn_random_41744
auauccgaugugggacauuuaucc
>unconservative_chrCnn_random_41809
acagggaacaagcagagcaug
>unconservative_chrCnn_random_41811
acagggaacaagcagagcaug
>unconservative_chrCnn_random_41990
ugaaugucuuucucuucauc
>unconservative_chrCnn_random_42215
acaggugguggaacaaauaugagu
>unconservative_chrCnn_random_42304
caucgguauaauuauuaauua
>unconservative_chrCnn_random_42575
uucgcaggagagauagcgcca
>unconservative_chrCnn_random_42805
ucuuaacuucggauaagagacggu
>unconservative_chrCnn_random_42943
acguguguuugauguauguacua
>unconservative_chrCnn_random_43119
uuacgugucuauuacagugugaau
>unconservative_chrUnn_random_44027
uuggacugaagggaacucccu
>unconservative_chrUnn_random_44429
guuacugugguaacuuuggaguu
