# Supplementary material for: Integrative RNA- and miRNA-Profile Analysis Reveals a Likely Role of BR and Auxin Signaling in Branch Angle Regulation of B. napus
Source: Int J Mol Sci. 2017 May 8;18(5):887. doi: 10.3390/ijms18050887 (PMC5454811; doi:10.3390/ijms18050887)
Supplement: Supplementary file 1 [file ijms-18-00887-s001.zip › Table S10.xls]

## Sheet: Novel_Pre
Table S10. Novel miRNA premature sequence
>unconservative_chrA01_152
uuguagggauauauaucgagggagagcuuccuugaguccauucagaggcugugauaugauccaauuaguuuccgacucauccauccaaauaccgaguuacuaaauuuuaagauagacucguuaaaugaaugaaugaugcgguagacaaauuggaacauugauucucuuugguuggacugaagggagcucccucucucuuaauacuauaauuuucuugaucucuggaauuuuuauucguccuuuccuaaaa
>unconservative_chrA01_174
uuuaugcagcggagccaagaggauaacuugguuuugcuccuacuuaugugaauuucugaaguggauggagagaaagaaguccaagaaauucccuauaaguaggagcagaaccaaguuagucucuuguuagcccauagcaugauaggaaaacugaacuuuugucaaaagcauuucaucacgauauaaauucccugcuucuguuucccuuucgucauauauaagaugcaguuugaugguacucccuuugcca
>unconservative_chrA02_1895
auuaaaacuuauauagguauauauacugagccuaugaguccaugaguaaccaagcaaccuucucucauagcaaaaacagaagaagucacaauggaggaggaugagagaguuaacaauaagcagagcaguaauagggcaucuuucuauaggcacgcgacuaugcaauuugcucuuuuguguucuggguagcuuauuggcuuugucacuugccaaaggagaguugcccuguaacugcuuccgcuuaaacaca
>unconservative_chrA02_2178
cauaucauaaauggaucuugauuugacaagcaucuuuguguucugucaggauuuggccuuccaauagauuuucaugagaacaacaaaaauacagaaguagagcuccuuaaaguucaaacgagaguuuagcaggguaaagaaaagcugcuaagcuauggaucccauaagcccuaaccuuaaacauagaaaaaggauuuggcuguauggcuugcauaucucaggagcuuuaacuugcccuuuaauggcuuuu
>unconservative_chrA03_2698
auuauuuuaguugagcgaaugaguuacugauucugauguguguaggagggcaaaacgggguuucuauucaacccuggagauguggaagacugcgugacgaagcugagaacucuauugcacgacaaggaaacaagagaaaucauaggaaaggcggcaagagaagagacggagaaguaugauuggagagcagcaacgaccaagauacgcaaugagcaguacggagcagcgauaugguucuggaggaagaaga
>unconservative_chrA03_2750
ucuuugaggguggaccucgacagggucgacaugagaacacaugguaaucaaaggcuguaaugacgccacgucauuguaacauacaucucucuuuucauguguucucaggucaccccugcugagcucuuucucugccgucuaucuuuaccaaugcucgguggcuucacuccauucaccaaauggugaguuucuauguaguuuccaucuuuauauuauacaacaccauuuuuuuugcuagacauuugcuuug
>unconservative_chrA03_2751
acuugagguuucacagagaaaaucacaacaucgcuuucuucaacgaccugucaacguaccacuaacguucaugauaguuguauagacaaguuaaagaguauuagaugucccacaucggacaaaucaauuguccuugggcaauauauaaguguauggguagcuuuugaguggagguuuacccauacacuuauauauugcccaaagacauuugauuuguccgaugugggacaucuaauaaagagagagaucg
>unconservative_chrA03_2853
gcuauauguaaaggaggauaauccuuugagcauauucgguugcucgaauaguuuuuuuuuuuuugguuauauaaauugcguagaaguuguuaccacaaaauguuaggagaaaauuguuagaugaaagaagucaguaaaagggaaauucaacuuuggcaaaggaaguacaauuagugagacauguucacaaguuugaaguugagucuuuugccaaaggagaguugcccuuuacuguucuaucuuuugaucg
>unconservative_chrA03_2974
uuuagucauuacuuauguuuucuuggagcaucgagugaagagcuaauuaaagcuuucaagcuugcaucuucucauuacgcuccauacaguagauuuaacaucaguauugcaauugaaacagauuacucuuuugguucagucgcuacuugugaugcacauuaucccaacaauauguuauuuuaaaucuuauuuguuugaaacaauuugauuuguuaauaacauaaguacuagaagcuaagcauguccacca
>unconservative_chrA03_3222
uaugaugaaaguugaagucgcuggaggcagcgguucaucgaucaauuccugugaaaaaugauguuggaaacaauuuacaugggaagcaugaaucgaucgauaaaccucugcauccagugcuucuccuuccugauuugucucauuucuucuguauuaaucuauuuuaaucugacaauaugaacaugagauaaagauacucugaauuaaaaaaaaaaagaaaaaaauucucagcugauaucaaaaguauuuu
>unconservative_chrA03_3315
cacucuuuugccucagaacgccguuacacaaaccuuucucuaaacuugugcuucucucuucauccuucuucguacucuuaucucucucugucuucguuuucuguuguuacagagauagaaucaccgucgggcucggauucgcuuggugcaggucgggacacaaaaucacuggugcuuuugccuuauugguuugugagcagggauuggcucccgccuugcaucaacugaaucggagccuccaauggugaaa
>unconservative_chrA03_3623
aaaacugcacauauagauuugcuucgcaggagagauagcgccaucacauuuucuaagaguuuagcugauggugaugacgguaucucuccuacguagcuauccuuauaugugcaucuaaaugcaaagagaugcaauucgaaguuuaaagguauaucaguuaaauacucuuauuuuaccuuccccucuaacaaaugaugcauaccaucucagaccauguuugauuuuuucuucuucuucaaucuaaagucau
>unconservative_chrA03_random_33295
cggagaacaucauaaaauaucacuguuuggaauuaaucguguaggaaauauagauagguagggagcuuccuuuaguccauucacagaucaugauaugauccaauuagcuuccgacucauucauccaaauaccgagucacgaaaauuucaacuuagacucguuaaaugaaugaaugaugcgguaaacaaauuggaucauugauucucucugauuggacugaagggagcucccuccuuucauuuuucuaaaa
>unconservative_chrA04_5209
augcuggguuggugggggaagggagcuuucuucgguccacucauagaauaauaugugagauuuaauugacucucgacucauucauccaaauaccaaaugaaagaauauguagacauaugguaaaugaaugaaugaugcuagagacaaauugaaucuucacuucucuaugcuuggacugaagggagcucccuuuuuuuauuuuccuguauuucaacacuucaucauauacaaucauucuuuguaaagauca
>unconservative_chrA05_6015
cggcgaguccucuucagauucuucuaggguuucuaaauuuuaccccuagaaaagccgccuauauacguauacguacacacacccacgucaagacucacucaucugcagaguuucuuucaagggcuucuucguuggcaggaaaaauaacacgucuucucgguauuucuuugucuauauucuuggaagaagcgaugaggucucguugcacuuucccaaauguagacaaagcaaaaccgugaugacgucaaag
>unconservative_chrA05_6075
caaaagugguaaccagagagagacagggaacaagcagagcauggauugaguuuuuaccaaaacaucaaaugacuauguuuggucucuucccaugcacugccucuucccuggcucccuccucuuucuaucccuucucuuuuuuuuucucuccuuucaaugaauuuuuauuuuauuuuacuacugcuaacacccuuuugacaagcuaagaguucuggucuaccucuguguucaugaaguggagcugaaagaa
>unconservative_chrA05_6397
cuguugcuuuccguaacgaagugacuuauaauaaucucaugaauggaucuauguuaacuguugauagguuguuuuugucuaaugauguauuguagcucugcguuucuuguucguucacucuuuugucagguauuaacaagauaaaucccaagcaucauccaccuuauuagcccuugaacaugaaggcuuguaaaauggaugaugcuugggauuuauuuuguacucuccucuucuaaaagaguguugccuc
>unconservative_chrA05_6398
aaaucuugauauaucauauugaguucaccucgaugcagagguaugauguuuugaucuaauaucugcagguggaaacgaaucucaggguauuuggauccggucucgauggagaacuauauaacuaaaauaauuaaucacucaacuguuuaugagaguauuauaaagucacuacguuugguaaucaacuguugcuuuccguaacgaagugacuuauaauaaucucaugaauggaucuauguuaacuguugau
>unconservative_chrA05_6421
gguauaugucgucuaauggaaugucaacugauggugagagagagguucaugauucuugauauggugaagugucuaaauaggucuuuagacugaagauuaacucuguaaagggaguuaugagccaaccuuacucauugucgguugacuuuuuaaauuacucuuaacaaguuuuguauguuuuuauauagauuuuugauaaauauaaccaacgacaucucauauaaucaucacacuauaccuacaauagaua
>unconservative_chrA06_6631
gcaauauaaauauaaugaaccggucuaugaacugaggcacaaaaagcaaucgucucucuuacuaucgucaucucucaggcuccauucgaugacaaucaauuguacuuuagcgaguguucuagggguaguuuugguguucacacuguuccacaacggaguaacaaagccaccggaaucgagauacuuuuuccggagacagugaucuuguuguggaaccgugugaauaccaaaaauagccuagaacgugcuu
>unconservative_chrA06_7116
uuuuaagcuuaaguguguauugacaggugguggaacaaauaugaguuuuugaacauuagucaaacaaaauuaaacucauauuaguucuaccuccugcugaagcccacauuaaucugaauaagauuugcucgcauuuucacauauaaaugagcauauucguauauuccuguguuauauagcaagauaucauacauuacaugccagcccguauauauauguauuuuuuucaaacauaaaguacgcaaauuag
>unconservative_chrA06_7177
cuuucucucucucgacaaaagcuauauugaacuuugcuccagcgucuggccaugugugagcguuuucguugacgccagauauuagaugucccacaucggacaaaucaaaagucuuuggacaauauauaaguguauggguaaacauccacucauaagcuagcuuuuggguggagguuuaccuauacacuuauauauuacccaaagacuuuugauuuguccgaugugggacaucuaauauggccgguuggcg
>unconservative_chrA06_7315
ucucgagaaugauuugaacuguuucuugugguuguagagucuugucaucgagaauuugcuggcucuguuucuagauauucaaacuauuggugauagaaacauguuaaagcuugcaaauccucuaugacaagacucuacaacaucagaaacaguuaaaauccucgaugacaagagacucuacaacaucaacaaaggucauggccaaauccuaaucggauaauuuacuaaucuccaauaagucugaaugaga
>unconservative_chrA06_7740
augaagaaguuaaccgaaacgauaaaaauugguaacaaaucgccgcccaagcauauaaccgaaccgauaaucuucaagcauuuagaugcgaaucuaaugcaugaauucuaguuaucggaucucucuuucaaggcuugccauaguucgguugggucuucgccguuuacauagucgugcauuagauucacaucuaaaugcuuuuucaggaagauuaucgcuucgacuauaugcuauggcagugauuuguuac
>unconservative_chrA06_7790
gagaaauugaagaaggaguuacaagaaaccauacuuaaggaugagccacugcaagcuauaccgccucgccaaccggccauauuagaugucccacaucggacaaaucaaaagucuuuggguaauauauaaguguauagguaaaccuccacccaaaagcuagcuuaugaguggauguuuacccauacacuuauauauuguccaaagacuuuugauuuguccgaugugggacaucuaauaucuggcgucaacg
>unconservative_chrA07_8127
ugaaagagaauccuuggcucuuugagcaugauuaauccggaauucuuaaacuggaguucuuaacggaaguuaagaaacuguuucuuaacuuuuaacuaaaaaaguuaaaaaccgguuuuuaaaguuuuuaaauaaggacuuuaagaaccaguuguuagcuuuuuaaguuaaaaguuaaaaaacaguuuuuuaacuuccgauaaaaacucuauuccaagaacuccggguuaaucauggucuuaagcucuua
>unconservative_chrA07_8243
agaucagaucuauaucuuagaugguuaaugauuugacaagcaucuuuguuucucguagaucuuggccuuccaaaaugaauuacccgagaacaaagaaguagggcuccuuauaguucaaacgagaguuuagcaggguaaagaaaagcugcuaagcuaugaaucccauaagcccuuauccuuacauauaaaaaggauuugguuauauggcuuacauaucucaggagcuuuuacuugcccuuuaauugcuuuu
>unconservative_chrA07_8394
gcagccguggacucuucuguuuuguuucgcuguuacucaugcaucaccuuucuccucuguucuuuauaacacgacaacauuaaaaaaaaauagaucuguuccgacaaguuuuugaaaccaugguagcuucguguccgaaaacaaucggucugaaaaaaaaaugagacuuguaacagaguucuugagaaagucguuaccauggguuguggaggaucuaagauagaugaucagcagcuugugauucucugca
>unconservative_chrA07_8736
auacguauauaguuauagaaaaauuaaugggcuuagggaugauggguugguggaggaagagagcuuucuuugguccacucauggaguaauaugugagauuuaauugacucucgacucauccauccacauaccaaaugaaagaauauguucccauaugguaaaugaaugaaugauucuagagacaaauugaaucuuuacuucucuaugcuuggacugaagggagcuccuuuccuuuguuuuccaauauuuc
>unconservative_chrA07_8737
augauggguugguggaggaagagagcuuucuuugguccacucauggaguaauaugugagauuuaauugacucucgacucauccauccacauaccaaaugaaagaauauguucccauaugguaaaugaaugaaugauucuagagacaaauugaaucuuuacuucucuaugcuuggacugaagggagcuccuuuccuuuguuuuccaauauuucuacaucucauuauauuuacaagcacugaauuuaugugu
>unconservative_chrA07_random_34019
cugucuuuacaguucacacugauuuugcguuucaacucgguccucauuucuuuauaacgaaguggaggaacaaaaagauguuuucagaagaacauugaagaggaagagaaugaaagcugcaaguuaaaagaaaugagggcugaguuggaacgcaaaaucuuugaacuaagagacaagaugcgauugcgaaagaaaagaagaagaaaaagauuguugagaugaagucacauggggcaauguuuugucuaug
>unconservative_chrA07_random_34062
auagguggauuuuuugauuugacaaacauguuuaucuggauagaucuuuggucuuccaaauaauuuucuugagaacaaaaaagaagauugaaaguagagcuccuuuaaguucaaacgagaguuuaguaggguaaagaaaagcugcuaagcuauggaucccauaagcccuaauccuuauagagagaaaaaaaggauuugguuauauggcuugcauaucuuaggagcuuuaacuugcccuuuaauugcuuuu
>unconservative_chrA08_9125
agagaugucucucccguuggcauucagcuaggguuucuaaacuauacccuagggaagccaccuauauauaauacacacauacacacgauugcauauucauccgcagaguuuagguuaagggcuuugguugcuggggaauuauaauagcacguuauaucuguucuucuuugucuaucguuuggaaaagauugaugacgcuaucuacacuuuuccaaauguagacaaagcaaaaccgugaugacgucguaga
>unconservative_chrA08_9292
guaacguauggaauaauagucgugccuggcucccuguauaccacaagcaaacaccgaucucauuaugaaaucgaucgcuagugguguauagaguagucaagcaugaccaaagcuuuucuugauauauaaguaccuugucuuuguaacgcauaaugucuauaaaauuucugguauauguauacaugaauuauguuuagaaauuucuguuuuuuuucauaugcaucuucauuauuuucuuagcguccuuuau
>unconservative_chrA09_10303
auauauauauauauauacugaacccaugagaccaagaguaaccaagcaaccuucucucauaggacaaaaagaagaagaaggcacaauggagcuaggaggagaaaguuaaccauaagaggagcaguaauagggcaucuuucuauuggcacgagacagugagaugugcucuuuuuuuguguguguucauggcuacuuggcucugucacuugccaaaggagaguugcccugucacugcuuccgcuuaaauaca
>unconservative_chrA09_10355
uuucuccucucuucuguaauuacgauuuugcccuggcuuuaugcaccucguuuagggcuucuucuccucuacaugacucucucuguauucuuccacagcuuucuugaacugcaaccuucuucagauuagcucuauucucacauauauauauauauauuaccauagcauaguuauguuaauuuaaauugcaucuguucgacugauuugcgguucaauaaagcugugggaagauacagacaaagucaaaaga
>unconservative_chrA09_10577
uaaauuguuguaugggauaaaaauagcaaucgauguuaaaagaauuuccaaucuaguguguuuucaauugacuuuuuagcuuucucaauuuuguucuaccuuauucucagaauaaaauuaugagaacaacagauuuaacugacauacaagcaauauaucuaauaaauuuucauguugaucgaguacuuuugauaaucgccuguaugucauuaauaucuguuguucuuauaauuuuucugccaaaaaaaua
>unconservative_chrA09_11345
uuugaagauuaaguguguauugacaggugguggaacaaauaugaguuuguauaguagucgaacaaaaugaaacucauauuaguucuaccuccuguugaagcccacauuaaucugaauaagauuuccacacacacacauauucuuauauuccuguauguacuuauuuauagcaauacguuauauuacaugauguccauauauguauuucuuuuaagagaugaaugaaagcacacuagcaacaaauguauag
>unconservative_chrA09_11523
uucgaggguuucggcuuccuucuucauuuucuugaucgccacggucaucacauugccaccaacgauccaagcuugcacuccuugcacucacccucacccuccugucccgaagccuccacaucaagguggugguggugguggcggcggugguggaggcgguggcgguggagguggaggcgguggcgguggcgguggaggggguggagguggaggcggcaauccaccacaucacggaggaaaaggugguagu
>unconservative_chrA09_11738
uauagaugcauuuaacauuggguugauuuuccagugguuguugcaagauaaauaccaagagaguuuccuuaaguccauucacauguugugauuugauccaauuagcuccagacucauucacucacuuaccgagucacuaaaauaggaaugaacucguuacaugaguaaaugaugcgggagacuuauuggaucuuagauucauugcgauuggacugaagggaacucccuuuauuuuauucauuccaacaca
>unconservative_chrA09_12061
ucuuuugcaacccuugaauguguuuguugauugacaucuaugcauauugaucauccucguguugaugaucgauucguuuagaugaccaucaacaaauacuuucaugguuuugcaucuccucuuggaaucuaucugacguuuuuagcaucucuuguaaccauuuucuguagaauguuggccguucgaaacuacuugcaucacguggauaaucucaagcagcuggagaauaaucaaaaagcuuccuaaggau
>unconservative_chrA10_12486
gaaacugcaaauaaagguucgcuucgcaggagagauagcgccaucacuucuucuuaagaguuuagaagauggugacgguaucucuccuacguagcaauccuuauauaugcaucuaaaagcagagaaauacaguuggaguuucaagguaauucaguuaaaaucauuauacaguuuaauauuguguuauuaccuuucacucuaacaaaugaugcauagcauuucaagccguauuuauuuuucuuucuuucuu
>unconservative_chrA10_12564
agaaaaaggaguaaaagaugcuggaggcagcgguugaucgaucucuuugugggaauuuuugaaaaacaaaauuaaaagcaugaacagaucgauaaaccucugcauccagcggucgccucuucaucaaucaucacuuuuuaauccgcuuuuaacuuucaaagauuacauaaucuuuuuuuuuuugguuauugacucgaucucuuguguacgcaguaaauugguuuccuaguacuuuuguuuguuuguuaau
>unconservative_chrA10_12944
gaagagaaaaauacaguauugggccuguaggcccauuaaacuauaagcuagggcucguuagaagcgauguuuaaacccuagaguuuauaaauaaaagacuucgucuuuagaucucgccgcaaauuguucuucacgaaaguucauucuguuaucuaaagauccgauuuuuauuuuuuuauuguugaaaguacgaaucuuuagguuaagagauuagcauauaagggaacagauuugcguuaagagucuguga
>unconservative_chrA10_12955
uucaagguagaggaucucgacagggucgauaugagaacacaugugcaaucaacggcuguaaugacgccacaucauuauaaaacaucugucuuuucauguguucucaggucaccccugcugagcuccuucucuacccuccaucuuuaucaaacgcucggucgcuucauuaauucaccaaaugguaaguuucuauguagauuacaucuuuguagugcaaauuacaaguacaaauauaauaacucuuuguaau
>unconservative_chrAnn_random_36820
aauuaaaagagugaaagucgcuggaggcagcgguucaucgaucucuuccuguggauuuuuuuuugguuguuuguuguuguuggaaagagauuaaaagcaugaacagaucgauaaaccucugcauccagcgguugccucuucacuagucaaucacuuuugaauccuuguuuuugaguucauaggaucauagauacauugaauacuguuucugguaauagucuguuuaguuucccauuauuuuuguuuguuu
>unconservative_chrAnn_random_36990
gaucgcuccuuuguguuuccugguagguagacgcacuguuucucacauuguuuaaaacuguuguaacaugagagacauuuguuucuacuuauaggggagcagauucagauccuugcgugcuuaucugaaagcaaaggagacgcagagaucaucaccccuuuuaaaguagcugaggugaugagcagagcuguacagagaaagcucucugacaaugggacgaguacaccgucaggagauggagaaacaagcc
>unconservative_chrAnn_random_37731
ugauuugaucuuauaucugcaggugggauggaaacggaucucaggguauuuggauccgauuaaguauauaacaaaauguuuuugcagauauuauuuacucucucucucucuugauuuaucuuuucuugagaaguugcugaagauuguuuuaugagaguauuauaagucacugcauuugguaaucaaguguugcuuucccaaacgaagugacuuauaaugaucucaugaaucgauuuuugcaaagucuuaa
>unconservative_chrAnn_random_38026
gacuugugguuccuaauaguucuuguggaggcauuauugguaaaggaggggccaccaucaaguaaguuuguaacugcucauguuauugaguuguuuccaugcuuugagaguacauacuuugugacaggugcaaagagucugucaucaauuauauuaauauuuaauugaggaauuucucauaaaagcugagagauuuuucgauuaaauauuaauauaguuggugagagauucuggugaaaaacucaccgau
>unconservative_chrAnn_random_39046
caaucaacagugagagagccaucacaaaucuuuccucuugguuuguccauucuaugaucucguuuuaaacuuagcuucucucucuuuuucaaagguuuccuuucuucucuuccauacaaaauaugauugauuacauacucgguaaaagccuucaaaauaugaguuaauauuuugaguaccacuccccaaaagccacaacauaacucauguuuuguggguuucuaccgaguauggaggaaaucucgagauu
>unconservative_chrAnn_random_39296
cguuuugauaggguucuaacauugagaaacacuauuucgccauuuacaaaaccuaaaguucugcuuccuucugcuuucagauuugaagagacagagagguuaugauagagucaccgccgggcucggauucgcuuggugcaggucgggacuaauucgcugacacagccacguggauuuuccuuauugguuugugagcagggauuggaucccgccuugcaucaacugaaucggagccucgauggugaaagug
>unconservative_chrAnn_random_39342
aaucaacagugagagagccaucacaaaucuuuccucuugguuaguccauucuaugaucucguuuuaacuuagcuucucucucucucuuuuccaaagguuuccuuucuucucuuccauacaaaaugauugauuacauacucgguaaaagccuucaaaauaugaguuaauauuuugagaacaacuccccaaaagccacaacauaacucauguuuuguggguuucuaccgaguauggaggaaaucucgagauu
>unconservative_chrC01_13070
gaacuucuuaaaagaauauaagaaacggucucuuaacuuuuaacuaaaaaguuaagaaacgagucuuaaauaucuuuccgcuaaaaaccacccauuaugauucucuaagagaucauggaaguuucucaaaaaaauaauuaauauuauaauuauucauuuauguuuuauuuucuuaaaacuaguuaaagcagcuuacucucuuuaauagaaugauauguguucuuugaguaugcuaaauaguuuuuugaaa
>unconservative_chrC01_13237
auaggguucgaacauugagaaacacuauuucgccauuuacaaaaccuaaaguucugcuuccuucucuuucuucugcuuucagauuuguagagacagagagguuaugauagagucaccgccgggcucggauucgcuuggugcaggucgggacuaauucgcugacacagccacguggauuuuccuuauugguuugugagcagggauuggaucccgccuugcaucaacugaaucggagccuugauggugaaag
>unconservative_chrC01_13332
uuguaggaauauauaucgagggagagcuuccuugaguccauucagaggcugugauaugauccaauuaguuuccgacucauccauccaaauaccgaguuacuaaauuuuaaacuagacucguuaaaugaaugaaugaugcgguagacaaauuggaacauugauucucuuugguuggacugaagggagcucccucucucuuaauacuauaauuuucuugaucucugggauuuuuauucguccuuucacaaaa
>unconservative_chrC01_13380
uuuaugcagcggagccaagaggauaacuugguuuugcuccuacuuaugugaauuucugaaguggauggagagaaagaaguccaagaaauucccuauaaguaggagcagaaccaaguuagucucuuguuagcccauagcaugauaggaaaacugaacuuuugucaaaagcauuucaucagaauauaaauucccugcuucuguuucccuuucgucauauauaagaugcaguuugaugguacucccuuugcca
>unconservative_chrC01_14262
uaugaacauagauuuuaaagcucucuccugucucuuccaucuuaaaaaaagguuacucuucgaaucauguuuuaagcgaucucucaugagauuugcuugccuuaaacaacgaguuuugcucaggacaacauuuucaagauggaaaauguuuuugacuuauguagcugugaucaaauuuucgcagccacgguuaagucaaaaguauguuucaucuuagagaauguuguccagaaccaauuucguccagcca
>unconservative_chrC02_14740
aauuaaaagagugaaagucacuggaggcagcgguucaucgaucucuuccuguggauuuuuuuuugguuguuuguuguuguuggaaagagauuaaaagcaugaacggaucgauaaaccucugcauccagcgguugccucuucuaucaaucaucacuuuugaugaauccuuuuaaaguuuaauauguaaacgauuugauagugagggaaaacagagucaauucacuguguuuuuucuaggcaacucaaaaga
>unconservative_chrC03_16918
ucgaggguagaggaccucgacaggguggacaugagaacacauguguauucaaaggcuguaaugacgccacgucacuguaacguacaucucucuuuucauguguucucaggucaccccugcugagcucuuucucuaccauccaucuuuaucaaugcucgguggcuucacucauucaccaaauggugaguuucuauguaguuuccaucuuuauauuauacaaaaccuuuuuuuuuuuguuagacauuuauuu
>unconservative_chrC03_17547
uucgauacacauaauuaggguuucgguaaugaaaacaaaugucuauaaaucaaccuccuucacaaaucuucgcgauaacucucaacuucuucuaccauugucccuuaacugggguagagggagacucacgagaaucaaaagucauauguuaaaucgguuggaagaaaacauucgguacauuuagagaaacauaugaaugauacucauaagucuuuccacuauuccauucgagagacaauccuaaugagag
>unconservative_chrC03_17700
uuuaguccuuacuuauguuuucuuggagcaucgagugaagagcuaauaaagcuuucaagcuugcaucuucucauuacgcuccauauaguagacuuaacaucaguauugcaauugaaacagauuacucuuuugguucagucgcuacuugugaugcacauuagcccaacaauauguuuguuuuaaaucuuauuuguuugaaacaauuugauuuguuaaucacauaaguacuagaagcuaagcauguccacaa
>unconservative_chrC03_random_35164
guuauggagauaaaaauaugauuugugggcuuuuaagaagacguuucauugaguaauccgacgaguuacaacaagaguauuugguacaaaaacgagaagaaaagggauuacucaauaaaacgucuucuuaauaacucacaaaucauauuuuuuaucuucauaacaacuugaucgaacacagauuaaacaucacuccuugucacuaacauguuuauugauccauauaugcuaaucaucuuccuccauuuau
>unconservative_chrC03_random_35244
cauguagggaaucgauagauagagagcuuccuugaguccauucacagguugugauaugauccaauuagcuucccaaucauucauccaaauaccgagucaccaaaauucaaacuaaacucguuaaaugaauguaugaugcgguagacaaauuggguuauugauucucuaugauuggacugaagguagcucccucuccuuuuugauauuccaauuuucuugaucaaucuugaauuuucguugucccugcaua
>unconservative_chrC03_random_35245
caaacacauauacugacacucagauacuaauacauacauguagggaaucgauagauagagagcuuccuugaguccauucacagguugugauaugauccaauuagcuucccaaucauucauccaaauaccgagucaccaaaauucaaacuaaacucguuaaaugaauguaugaugcgguagacaaauuggguuauugauucucuaugauuggacugaagguagcucccucuccuuuuugauauuccaauuu
>unconservative_chrC05_22832
gagaaguugcugaagauuguuuuaugagaguauuauaagucaccgcauuugguaaucaaguguugcuuucccaaacgaagugacuuauaaagaucucaugauuaaucgauuuuuugcaaggucuugaagagaguaaaggaccaugauguccugagugaaaauggauuuaucuuucuuuuuuuuugucuuauaaugugccaggucucuuuguguguuacuguccacucuuucuuuuugucugggugauaac
>unconservative_chrC05_22833
ucgauuuuuugcaaggucuugaagagaguaaaggaccaugauguccugagugaaaauggauuuaucuuucuuuuuuuuugucuuauaaugugccaggucucuuuguguguuacuguccacucuuucuuuuugucugggugauaacaagauaaaucccaagcaucauccaccuuauuagcuuugacauaaacgaaggcuuguaaaauggaagauucuugggauuuaucuuuuuguagucuccucuucuaaa
>unconservative_chrC05_23291
gucucuauggcggcgaguccucuucagauucuucuaggguuucuaaauuuuaccccuagaaaagccgccuauacauacacacccacgucaagacucacucaucugcagaguuucuuucaagggcuucuucguuggcaggaaaaauaacacgucuucucgguauuucuuugucuauauucuuggaaaaagcgaugaggucucguugcacuuucccaaauguagacaaagcaaaaccgugaugacgucaaag
>unconservative_chrC05_23364
aaucucuuaacguaauauaagaaacggucucuuagcuuuuaacuaaauaagcuaaguuucaucucuuaaauaagagauauaagagacguuuuuuaguuuuuuuaguuaaaagauaagagaauguaucuuauauuacgcuaaaagacccagccuaagaaaccuacaauaaacaugaauaccauuuguuaaguacaguguacuuguugucgauauuuauaccuuuguguguuuaucaacaagucgaacuaug
>unconservative_chrC05_23880
ucgauuuuuugcaaggucuugaagagaguaaaggaccaugauguccugagugaaaauggauuuaucuuucuuuuuuuuugucuuauaaugugccaggucucuuuguguguuacuguccacucuuucuuuuugucugggugauaacaagauaaaucccaagcaucauccaccuuauuagcuuugacauaaacgaaggcuuguaaaauggaagauucuugggauuuaucuuuuuguagucuccucuucuaaa
>unconservative_chrC05_23881
gagaaguugcugaagauuguuuuaugagaguauuauaagucaccgcauuugguaaucaaguguugcuuucccaaacgaagugacuuauaaagaucucaugauuaaucgauuuuuugcaaggucuugaagagaguaaaggaccaugauguccugagugaaaauggauuuaucuuucuuuuuuuuugucuuauaaugugccaggucucuuuguguguuacuguccacucuuucuuuuugucugggugauaac
>unconservative_chrC05_23989
cuguugcuuuccgaaacgaagugacuuauaauaaucucaugaauggaucuauguuaacuguugauagguuguuuuucucuaaugauguauuguagcucugcguuucuuguucguucacucuuuugucagguauuaacaagauaaaucccaagcaucauccaccuuauuaguccuugaacaugaaggcuuguaaaauggauugaugcuugggauuuauuuuguacucuccucuucuaaaagaguguugccu
>unconservative_chrC05_23990
uaaaucuugauauaucauauugaguucaccucgaugcagaaguaugauguuuugaucuaauaucugcagguggaaacggaucucaggguauuuggauccggucucuauggagaacuauauaacuaaaauaguuaaugacucaacuguuuaugagaguauuauaagucacuacguuugguaaucaacuguugcuuuccgaaacgaagugacuuauaauaaucucaugaauggaucuauguuaacuguugau
>unconservative_chrC05_24139
gguauaugucgucuaacggguugucaacugauggugagagagagguucaugauucuugauauggugaagugucuaaauaggucuucggacuaaagauuaacucuguaaagggaguuaugagccaaccuaacucauugucgguugacuuuuuaaauuauucuaauaaguuuuguguuuauuuuauauagauuuucuauaaauauaaccaacgauaucucauauaaucaucacaccauacuacacuagauuu
>unconservative_chrC05_random_35747
auuucaucaucacaagaacucaauuuggauuugguuucguuuugagaagucauaacaaacugauugcuugcaguguuugguagucauuauuuuauaagccgaauaugcauuucuuuuagccaagcauagugcaacuagccgcuaaaagauuucauaguagucgcccuucccaaaauucuacaauuacaagauauaguuuaauucuaauuguagaauuuugggaagggcaacuacuaugauauagcaacua
>unconservative_chrC05_random_35816
gggcauugugauuaguaaagagagugaugugaagagcaaauaaauaauuugaggacugaggaccaaaucucucccucacugguacugguuaugaaaucuuagguaauguaauguucucugauguaaacuauauguaauuguaguugcuauaucauaguaguugcccuucccaaaauucuacaauuagaauuaaacuauaucuuguaauuguagaauuuugggaagggcgacuacuaugaaaucuuuuagc
>unconservative_chrC06_24847
uauuuuauuuaauauaauuagcaacaaaacauauuucuaugaacaagcucuaauaucacauaaucgauaauaaauauagcauugauacaucacauaugauaacggucaaaacaaaagcuaucauaaaguucgacuaaccauagcaagcuaaaaacaaugcuauuauaugucuccgauauaauagcauuguaaaaaaugcuauaauauaggagagaccuaagauagcugggacagacauagcgguuucaau
>unconservative_chrC06_25033
gaucagaucuguaucuuagaugguuauugauuugacaagcaucuuuguuucuccauagaucuuggccuuccaaaacgaauuucccgagaacaaagaaguagggcuccuuauaguucaaacgagaguucagcaggguaaagaaaagcugcuaagcuaugaaucccauaagcccuaauccuuauuuauaaaaaggauuugguuauauggcuuacauaucucaggagcuuuaacuugcccuuuaauugcuuuu
>unconservative_chrC06_25489
cucuuucugccaauuaacuucuacuuugaaacuuugaucuagaucuaacauuugguaucaaagcuuucacuccauaauaaagcucugauaccaaauuguuagcacuagaucaaagcuuuaauguugaaguaaauuggccgaaaacaagaagagaaaauguauuuagauuuaucuucggauuauuauaggauguuggugcauauuccacgauacuuucauucuuauaggaaucuuuuguagguuuauaauc
>unconservative_chrC06_25873
aauuuuggguuuuaacaaacaaacguguguuugauguauguacuaaacaagcaaacauuauauauacuucaaaaaacaaaacaaaauuaaauuauaaggaagacaucauauuauaaacauauaacuuaaauuauauaaucuaagcucaaaaauaauuagaguaauuuguccaaauaauauccgcgcauagcgcggauccguaucuaguuauuauuauuuuuggguuuuugugcuugugugagugucagcc
>unconservative_chrC06_26298
guggauuuuugauuugcaagcaucuuuauuuggauagaucuuuggccuucaaaauaauuuucuugagaacaaaaaagaagauugaaaguugaaaguagagcuccuuuaaguucaaacgagaguuuaguaggguaaagaaaagcugcuaagcuauggaucccauaagcccuaauccuuauagagagaaaaaaggauuugguuauauggcuugcauaucuuaggagcuuuaacuugcccuuuaauugcuuuu
>unconservative_chrC06_random_35996
uauauaguuaguuauagagaaauuaaugggcuuagggaugauggguugguggaggaagagagcuuucuuugguccacucauggaguaauaugugagauuuaacugacucucgacucauucauccacauaccaaaugaaagaauauguuucccauaugguaaaugaaugaaugauucuagagacaaauugaaucuucacuucucuacgcuuggacugaagggagcuccuuuucuuuguuuuccaauauuuc
>unconservative_chrC07_27304
agaaucaccguggggcucggauucgcuuggugcaggucgggacugauaugcugacacaaccacuggugcuuuugccuuauugguuugugagcagguauuggcucccgccuugcaucaauugaaucggagccuccaauggugaaacgaauccaauuagaucuggaacuuauguauauauauauauauacucuucucaucucuucuuuuuucuucucuugauuucuaacuuauauuauaagaucaaaacuag
>unconservative_chrC07_27343
cggagaacaucauaucauaucacuguuuggaauuaaucguguaggaaauauagauagguagggagcuuccuuuaguccauucacagaucaugauaugauccaauuagcuuccgacucauccauccaaauaccgagucacgaaaauuucaacuuagacucguuaaaugaaugaaugaugcgguagacaaauuggaucauugauucucucugauuggacugaagggagcucccuccuuucauuguucuaaaa
>unconservative_chrC07_27356
ucaccuuccucuuuauaauguuucuugcuuaaauggguauuccaugaaagugauucacacucacuauguagaccuuaauuaugagugggauucuucucucuucaugagaugcucauuuaagcaagcaauguuagugaauggaacgauuuaauuaauaugguguaugaguuuuguuuuuucuuauaaacuuagaaaaaggaaacuuugauuuccuuuaaugcuuucaaguuuaugagucuucuaccgucgg
>unconservative_chrC07_27397
gagaacugcaagacgauugaauugcagguucucuggaguauccauuaggguuuguagagaucugugagaaugagaggugaauaagcuagaaaucgagucguuuuaagacugagaaggaggugauugaggauuugcaacagagaaaacugacagaagagagggagcacaugcaggcacuguuauguguccauaacucugcuugugcgugcucaccucucuuucugucaguugccugaguucucgcuuucac
>unconservative_chrC07_27455
aaaauugaaaagguuaauacguaagucauggugauaaaagaugaaugggugguucuugagcaaaacggcgccguagagauuagauaucuuauuguacauugcaguuguugcggacaucauagggccuacauauguuuuaacuccuauaccaugauuaucgcaagagguccauaaguuuuuuucaaaaaaaaaaaaaaaaaacuuaaggaccucuugcgauagucauggaaaaaaaauaaaaaauaaauca
>unconservative_chrC08_28506
aauuaguuaauuacaaggugguccucuaacuauaucucucuuacaagcgcggcguaagucuggauccgagaggugaaugaggaggccgagguuaaaugggagaggagagagaggacaaucugggguuggugaagagaugagagcaacugagauggaaaagaugaucugugaggcgugaaaaacgaggaaagugagaaggaagaugggaaugguacaagccgacaacugcuugaguuagguuuggcguuaa
>unconservative_chrC08_28649
ggcggcgacccacgcucuagauuuagcuaggguuucuaaacuauacccuagggaagccuccuauauauaauacacauacacacgauugcauaguccuccgcagaguuuagguuaagggcuuagguugcuggugaauuauuauaguagcacguuaucucuguucuucuuugucuaucguuuggaaaagauugaugacgccaucuacacuuuuccaaauguagacaaagcaaaaccgugaugacgucguaga
>unconservative_chrC08_28832
uaaauuaaaucaugaguuauuugaacgaucuuugaugaacaugagcuaacucaugagauugaucguuuuuauacguuauauauauauauauauauauauauauauauauauauauagugugugaggcuauauauacccccacaugucugacacucugaaaagagaacauauaugagauugaucguuuuuauacguuauauauauauauauauauauauauauauauauauauauauauauauauauauau
>unconservative_chrC08_28900
acuacguauggaauaauagucgugccuggcucccuguauaccacaagaaaacaccgaucucauuaugaaaucgaucgcuagugguguauagaguagucaagcaugaccaaagcuuuucuugauauauaaguacuuugucuuuguaacgcauaaugucuauaaaauuucugguauauguaugcaugaauuauguuuagaaauuucuguuuuuuucauaugcaucuucauuauuuucuuagcguccuuuauu
>unconservative_chrC08_29126
agcacuagagaguccucuuugauauuggccugguucacucagaucuucucgaaccacacgcucacaacucucuuaguuaucugauugagccgcgucaauaucucagugcucucucgucucucuuuguuucuuguaguaucuaccuauggcuauauguggagauucauagauccuuuguugaugguuuuacuugcuuauaauuuccagauucuuaaaaaaaccaagucaauuuacuagucaaaaugguaug
>unconservative_chrC08_29290
ucuuuugcaacccuugaauguguuuguugauugacaucuaugcauauugaucauccucguguugaugaucgauucguuuagaugaccaucaacaaauacuuucaugguuuugcaucuccucuuggaaucuaucugacguuuuuagcaucucuuguaaccauuuucuguaggauguuggccguucaaaacuacuugcaacacguggacaaccuaaagcagcuggagaauaaucaaaaaagcuuccuaagga
>unconservative_chrC08_30353
ucuuuugcaacccuugaauguguuuguugauugacaucuaugcauauugaucauccucguguugaugaucgauucguuuagaugaccaucaacaaauacuuucaugguuuugcaucuccucuuggaaucuaucugacguuuuuaucaucucuuguaaccauuuucuguaggauguuggccguucaaaacuacuugcaacacguggauaaucucaagcagcuggagaauaaucaaaaagcuuccuaaggau
>unconservative_chrC09_30715
guggaccagaaccucaggcuggcucuggggagcaccgacccuaaccuucaccucacccacccgugagcacucacucacucccagaucaauuggugacaaauugucucguggaaagauuguuagaaggugagaucuuggguucgaggaacaucaagcgcaccaauaaacuacaugggagucaguggacucaaaggcgagggauuagggucagugauuuacagagccagcuugggguucacgggacggaugg
>unconservative_chrC09_30731
uauauauauauauacugaacccaugagaccaagacuaaccaagcaaccuucucucguaggacaaaaagaagaaggagaaggcacaauggagcuaggaggagaaaguuaacaauaagaggagcaguaauagggcaucuuucuauuggcacgagacagugagaugugcucuuuuuguguguguguucauggcuacuuggcucugucacuugccaaaggagaguugcccugucacugcuuccgcuuaaauaca
>unconservative_chrC09_30777
uucccucuuucuccucucuucuguaauuacgauuuugcccuggcuuuaugcaccucguuuagggcuucuucuccucuacaugacucucucuguauucuuccacagcuuucuugaacugcaaccuucuucagauuaguuucuauucucacauauauauuaccauagcauaguuauguuaauuuaaauugcaucuguucgacugauuugcgguucaauaaagcugugggaagauacagacaaagucaaaaga
>unconservative_chrC09_31043
uuauaaguuguuguaugggauaaaaauagcaaucgauguuaaaagaauuuccaauuuaguguuuuucaauugacuuuuuagcuuucucaauuuuguucuaccuuauugucagaacaauuaugagaacaacagauuuaacugacauacaagcaauauaucuaauaaauuuucauguugaucgaguauuuucgauagucgcguguaugucauuaauaucuguuguucuuauaaauuuucugccaaaucaaaa
>unconservative_chrC09_31730
agaaaaaggagcgaaagaugcuggaggcagcgguugaucgaucucuuugugggaauuuuugaaaaaaaaaaacucaaagcaugaacagaucgauaaaccucugcauccagcggucgccacuucaucacucguacuuuuaauccguuuuaaauuuucaaagauuacauaaucguucuuuuuuuuguuauugacucgaucuauuguauacgcaacaaauugguuuccuaguacuuuuguuuguuuguuaauc
>unconservative_chrC09_32867
aucaagguagaggaucucgacagggucgauaugagaacacaugugcagacaacggcuguaaugacaccacgucauuagaacaaaucuuucuuuucauguguucucaggucaccccugcugagcuccuucucuacccuccaucuuugucggcuccguugcuucauucauucacaaaaugguaagcuucuauguagauuccaucuuuguaguguuacaaauuacaagcacaaacauaauaaguaauaacucu
>unconservative_chrCnn_random_39484
aauuacuaaauucguuacguuuaaaccgauucuauuagagcaugauuagccugagauuuuuaggauagaaaacuguuucuuaacuuuuaacuaaaaaaaaauuaagaacccaagaaacaguuucuuaauuucaacuaaaaacucacucaacuccgcguuaaucauggucuuauagggaaagaucuaacagaguuugucugguaaauaauaaauuuggaagcgguuaaaaauauggccagccgagucaucc
>unconservative_chrCnn_random_39598
augcuggguuggugggggaagggagcuuucuucgguccacucauagaauaauaugugagauuuaauugacucucgacucauucauccaaauaccaaaugaaagaauauguagacauaugguaaaugaaugaaugaugcuagagacaaauugaaucuucacuucucuaugcuuggacugaagggagcucccuuuuuuuauuuuccuguauuucaacacuucaucauauacaaucauucgauuuuauguuug
>unconservative_chrCnn_random_39599
uauguacauauauagcuguagaaauguuaauauggucagggaugcuggguuggugggggaagggagcuuucuucgguccacucauagaauaauaugugagauuuaauugacucucgacucauucauccaaauaccaaaugaaagaauauguagacauaugguaaaugaaugaaugaugcuagagacaaauugaaucuucacuucucuaugcuuggacugaagggagcucccuuuuuuuauuuuccuguau
>unconservative_chrCnn_random_40328
uucuuuucuucugcauaacucuguugcuggaaggggauaguaggagaagauuuauaauuacaaaucauguuuccuagggguauguccaaaauacaaccucaaauaagauacaugagaaugauaguuacucuucgucccauuaucccauucgagugacaaaguuacuuggaaggauuagucaaugguguaagccuaauuuauggagaagaaguggaauccaaagccgaguuucgaaacuaauagggaagaa
>unconservative_chrCnn_random_40816
uaugaugaaaguugaagucgcuggaggcagcgguucaucgaucaauuccugugaaaaaugauguuggaaacaauuuacauggcaagcaugaaucgaucgauaaaccucugcauccagugcuucuccuuccugauuugucucguuucuucuauauuaaucuauuuuaaucugacaauaugaacaugagauaaagauacuuugaauuuaaaaaaaaaauucucagcugauaucuaaauuuuuugaaauuauc
>unconservative_chrCnn_random_41130
aauuuuggguuuuaacaaacaaacguguguuugauguauguacuaaacaagcaaacauuauauauacuucaaaaaacaaaacaaaauuaaauuauaaggaagacaucauauuauaaacauauaacuuaaauuauauaaucuaaacucaaaaauaauuagaguaauuuguccaaauaauauccgcgcauagcgcggauccguaucuaguuuacacuuuacaaaccgugcauacacauaguaaacaaccgaa
>unconservative_chrCnn_random_41176
cucgaggguuucggcuuccuucuucauuuucuugaucgccacggucaucacauugccaccaacgauccaagcuugcacuccuugcacucacccucacccuccugucccgaagccuccacaucaaggugguggugguggcggcggcggcggugguggaggcgguggcgguggaggcggugacgguggaggcgguggagguggaggcgguggaagaggaggcggcaaaccaccacaucacagaggaaaaggu
>unconservative_chrCnn_random_41744
gugauuggggcgcagaggugugcacuauuagggauaaaugucucacaucggauauugaaagggauucuuauuaauauauaagauggauggaccacuccacuuaucaccaauugguuuuagguuggaagcucgucuagcuuaacaaccuaaaaccaauuggugauaaguggaguggcucauccaucuuauauauuacuaaggaucucuuucaauauccgaugugggacauuuaucccuaauacgcccccuc
>unconservative_chrCnn_random_41809
aaagugguaaccagagagagagacagggaacaagcagagcauggauugaguuuuuaccaaaacaucaaaugacuauguuuggucucuucccaugcacugccucuucccuggcucccuuuuucuuugucucccuucucucuuuucuccuuucaaugaauuuuuauuuuauuuuauuacugcuaacacccuuuugagaagcuaagaguucuugauuuggucuaccucugaguucaugaaguggagcugaaag
>unconservative_chrCnn_random_41811
aaagugguaaccagagagagagacagggaacaagcagagcauggauugaguuuuuaccaaaacaucaaaugacuauguuuggucucuucccaugcacugccucuucccuggcucccuuuuucuuugucucccuucucucuuuucuccuuucaaugaauuuuuauuuuauuuuauuacugcuaacacccuuuugagaagcuaagaguucuugauuuggucuaccucugaguucaugaaguggagcugaaag
>unconservative_chrCnn_random_41990
aaucuaucccacaauucgauccgaguuuuuuuuuuggagauguguuguuauguuuggcaugagguuuguccgagauauuuaccaaaagagucaguugugcuuguaagacaagcacgguugggaugauggagaguaaaugacauucagaucugcaaagcuuaugguccccuaacuuugaaaauguauaggguguaugaguuuguugaccugaaugucuuucucuucaucaaaacagccucuaguguuugug
>unconservative_chrCnn_random_42215
uuugaagauuaaguguguauuaacaggugguggaacaaauaugaguuugcauaguagucaaacaaaaugaaacucauauuaguucuaccuccuguugaagcccacauuaaucugaauaagauuuccacacacacacacauucuuauauucaugugugcuauuuauagcaauaaauuauauuacaugaccauauauauauguauuucuuuuaagagaugaaugaaagcacacuagcgacaaaugcauaaaa
>unconservative_chrCnn_random_42304
uuccaauuauuugauacagucaucuucuuggaaaauuuuugggucgucuaccaaaaagaauauucucuucacugccuuuauucuaaacaacaaaaaauaaaacauguauaacuuucggauuuuuugugcuugguuaauauaguuuucaucgguauaauuauuaauuacuauauuaaguuaaaucacaaaucgcaacuuaauauaauaauuaauaauuauacugaggaaaacuaauaaaguugcgauuagu
>unconservative_chrCnn_random_42575
gaaacugcaaauaaagguucgcuucgcaggagagauagcgccaucacuucuucuuaagaguuuagaagauggugacgguaucucuccuacguagcaauccuuauauaaugcgucuaaaagcagagagauacaguucgaaguuucaagguaauucgguuaaaccauucugcaguuuaauauuguaauauuaccuuucacucuaacaaaugaugcauaccauuucaagccguauuuguuuuucuuucuuucu
>unconservative_chrCnn_random_42805
cgguuucuuaaugagaguucuuaacuucggauaagagacgguucuuacauuuuuuuauuuaaaaacuaagaccaugauuaacccgggguucuuagagugggguucuuagcggaaguuaagaaacaguuuuuuaacuuccacuaagaaccucauccuaagaacuccggguuaaucaugcuauaagaaaagguaagaacugucucuuaaauaagagauauaagaacugucucuuagccgaaaaauguaaaaa
>unconservative_chrCnn_random_42943
aauuuuggguuuuaacaaacaaacguguguuugauguauguacuaaacaagcaaacauuauauauacuucaaaaaacaaaacaaaauuaaauuauaaggaagacaucauauuauaaacauauaacuuaaauuauauaaucuaagcucaaaaauaauuagaguaauuuguccaaauaauauccgcgcauagguauguaguuaucagugaaaacauaguugcauccuuccauuacuuauaaaaaacucuuuu
>unconservative_chrCnn_random_43119
ucaaaucauugugaaauuauuacgugucuauuacagugugaauacauuuauuacaauguaauauacaagugauaaggguauaucuucugauaucggcuagcuugacggcccaauaugaucggauaauugaugauuaguuaauuaguauuaaccacauaucauaucacaaauagcauuagaugacaacacaaagacuucaucaaaaauaaacuuacagaauuacagucucuauguaauauuguaauuuugc
>unconservative_chrUnn_random_44027
gcuauagaugcauuuaacauugguuuaguuuuccagugguuguugcaagauaaauaccaagagaguuuccuuaaguccauucacauguugugauuugauccaauuagcuccagacucauucacucacuuaccgagucacuaaaauaggaauaacucguuacaugaguaaaugaugcgggagacuuauuggaucuuagauucauugcgauuggacugaagggaacucccuuuauuuuauucauuccaacac
>unconservative_chrUnn_random_44429
caauaguaccucaguuaccuucaucucgaguuacugugguaacuuuccaaaguuacugugguaacuuuccaaaguuacugugguaacuuuggaguuacugucucauccucaacacuucucuucucuaacuaaucccugaaccuccaagacuccauuuuuuuauuacaucaucucaacacuccuuucuugacaacaucucugaguugaugugugugccuucaccacaucuaacucugaccauacuucucuc
